# Supplementary material for: Probing plant signal processing optogenetically by two channelrhodopsins
Source: Nature. 2024 Aug 28;633(8031):872–7. doi: 10.1038/s41586-024-07884-1 (PMC11424491; doi:10.1038/s41586-024-07884-1)
Supplement: Supplementary file 4 — Exact numbers of samples in Fig. 3 and Extended Data Figs. 7 and 9. [file 41586_2024_7884_MOESM4_ESM.xlsx]

## Sheet: Fig. 3
Fig. 3a, n size for each group
Time (h)	0	1	2	4	8	24
MgCl2	6	6	5	6	6	6
Pst	6	6	5	6	6	6
PEG	6	6	5	6	6	6
Fig. 3b, n size for each group
Time (h)	0	0.05	0.17	0.5	1	2	4	8	24
WT	4	4	4	4	4	4	4	4	4
Ret-eYFP #1	4			4	4	4	4	4	4
Ret-ACR1 2.0 #1	7	5	5	7	7	7	7	7	7
Ret-ACR1 2.0 #2	7	5	5	7	7	7	7	7	7
Ret-XXM 2.0 #1	7	5	5	7	7	7	7	7	7
Ret-XXM 2.0 #2	7	5	5	7	7	7	7	7	7
Fig. 3c, n size for each group
Time (h)	0	4	8	24
Ret-eYFP #1	6	6	5	5
Ret-ACR1 2.0 #1	6	6	6	6
Ret-XXM 2.0 #1	6	6	6	6
Fig. 3d, n size for each group
Time (h)	0	1	4	8	24
Ret-eYFP #1	6	6	6	6	6
Ret-ACR1 2.0 #1	6	6	6	6	6
Ret-XXM 2.0 #1	6	5	6	5	6
Fig. 3e, n size for each group
Time (h)	0	1	2	4	8	24
MgCl2	6	4	5	6	6	6
Pst	6	5	4	6	6	5
PEG	6	6	5	6	6	5
Fig. 3f, n size for each group
Time (h)	0	0.05	0.17	0.5	1	2	4	8	24
WT	4	4	4	4	4	4	4	4	4
Ret-eYFP #1	4			4	4	4	4	4	4
Ret-ACR1 2.0 #1	7	5	5	7	7	7	7	7	7
Ret-ACR1 2.0 #2	7	5	5	7	7	7	7	7	7
Ret-XXM 2.0 #1	7	5	5	7	7	7	7	7	7
Ret-XXM 2.0 #2	7	5	5	7	7	7	7	7	7
Fig. 3g, n size for each group
Time (h)	0	4	8	24
Ret-eYFP #1	6	6	6	6
Ret-ACR1 2.0 #1	6	6	6	6
Ret-XXM 2.0 #1	6	6	6	6
Fig. 3h, n size for each group
Time (h)	0	1	4	8	24
Ret-eYFP #1	6	6	6	6	6
Ret-ACR1 2.0 #1	6	6	6	6	6
Ret-XXM 2.0 #1	6	6	6	6	6
Fig. 3i, n size for each group
Time (h)	0	1	2	4	8	24
MgCl2	6	5	4	6	5	6
Pst	6	6	5	6	6	6
PEG	6	6	4	6	6	6
Fig. 3j, n size for each group
Time (h)	0	0.05	0.17	0.5	1	2	4	8	24
WT	4	4	4	4	4	4	4	4	4
Ret-eYFP #1	4			4	4	4	4	4	4
Ret-ACR1 2.0 #1	7	5	5	7	7	7	7	7	7
Ret-ACR1 2.0 #2	7	5	5	7	7	7	7	7	7
Ret-XXM 2.0 #1	7	5	5	7	7	7	7	7	7
Ret-XXM 2.0 #2	7	5	5	7	7	7	7	7	7
Fig. 3k, n size for each group
Time (h)	0	4	8	24
Ret-eYFP #1	5	6	6	6
Ret-ACR1 2.0 #1	5	5	6	6
Ret-XXM 2.0 #1	5	6	6	6
Fig. 3l, n size for each group
Time (h)	0	1	4	8	24
Ret-eYFP #1	5	6	6	6	6
Ret-ACR1 2.0 #1	6	6	6	6	6
Ret-XXM 2.0 #1	5	6	6	6	6

## Sheet: Extended Data Fig. 7
Extended Data Fig. 7a, n size for each group
Time (h)	0	0.05	0.17	0.5	1	2	4	8	24
WT	4	4	4	4	4	4	4	4	4
Ret-eYFP #1	5	5	5	5	5	5	5	5	5
Ret-ACR1 2.0 #1	5	5	5	5	5	5	5	5	5
Ret-ACR1 2.0 #2	5	5	5	5	5	5	5	5	5
Ret-XXM 2.0 #1	5	5	5	5	5	5	5	5	5
Ret-XXM 2.0 #2	5	5	5	5	5	5	5	5	5
Fig. 7b, n size for each group
Time (h)	0	1	2	4	8	24
MgCl2	6	5	5	6	6	6
Pst	6	5	5	6	6	6
PEG	6	5	5	6	5	6
Fig. 7c, n size for each group
Time (h)	0	1	4	8	24
Ret-eYFP #1	6	6	5	6	6
Ret-ACR1 2.0 #1	6	6	5	6	6
Ret-XXM 2.0 #1	6	6	6	6	6
Fig. 7d, n size for each group
Time (h)	0	1	4	8	24
Ret-eYFP #1	6	5	5	5	6
Ret-ACR1 2.0 #1	6	5	6	6	6
Ret-XXM 2.0 #1	6	5	6	6	6
Fig. 7e, n size for each group
Time (h)	0	1	4	8	24
Ret-eYFP #1	5	5	5	6	5
Ret-ACR1 2.0 #1	5	5	6	5	6
Ret-XXM 2.0 #1	5	6	6	5	5
Fig. 7f, n size for each group
Time (h)	0	1	4	8	24
Ret-eYFP #1	6	5	5	5	6
Ret-ACR1 2.0 #1	6	5	5	5	6
Ret-XXM 2.0 #1	6	5	6	5	6
Fig. 7g, n size for each group
Time (h)	0	1	4	8	24
Ret-eYFP #1	6	5	5	5	6
Ret-ACR1 2.0 #1	6	5	5	5	6
Ret-XXM 2.0 #1	6	5	5	6	6
Fig. 7h, n size for each group
Time (h)	0	1	2	4	8	24
MgCl2	6	5	5	6	6	6
Pst	6	5	5	6	6	5
PEG	5	5	5	5	6	5
Extended Data Fig. 7i, n size for each group
Time (h)	0	0.05	0.17	0.5	1	2	4	8	24
WT	4	4	4	4	4	4	4	4	4
Ret-eYFP #1	4			4	4	4	4	4	4
Ret-ACR1 2.0 #1	7	5	5	7	7	7	7	7	7
Ret-ACR1 2.0 #2	7	5	5	7	7	7	7	7	7
Ret-XXM 2.0 #1	7	5	5	7	7	7	7	7	7
Ret-XXM 2.0 #2	7	5	5	7	7	7	7	7	7
Fig. 7j, n size for each group
Time (h)	0	4	8	24
Ret-eYFP #1	6	6	6	6
Ret-ACR1 2.0 #1	6	6	6	6
Ret-XXM 2.0 #1	6	6	6	6
Fig. 7k, n size for each group
Time (h)	0	1	4	8	24
Ret-eYFP #1	6	6	6	6	6
Ret-ACR1 2.0 #1	6	6	6	6	6
Ret-XXM 2.0 #1	6	6	6	6	6
Fig. 7l, n size for each group
Time (h)	0	1	2	4	8	24
MgCl2	5	5	5	6	6	6
Pst	5	6	5	6	6	5
PEG	6	6	6	6	6	5
Extended Data Fig. 7m, n size for each group
Time (h)	0	0.05	0.17	0.5	1	2	4	8	24
WT	4	4	4	4	4	4	4	4	4
Ret-eYFP #1	4			4	4	4	4	4	4
Ret-ACR1 2.0 #1	7	5	5	7	7	6	7	7	7
Ret-ACR1 2.0 #2	7	5	5	7	7	7	6	7	7
Ret-XXM 2.0 #1	7	5	5	7	7	7	7	7	7
Ret-XXM 2.0 #2	7	5	5	7	7	7	7	7	7
Fig. 7n, n size for each group
Time (h)	0	4	8	24
Ret-eYFP #1	6	6	6	6
Ret-ACR1 2.0 #1	6	6	6	6
Ret-XXM 2.0 #1	6	6	6	6
Fig. 7o, n size for each group
Time (h)	0	1	4	8	24
Ret-eYFP #1	6	6	6	5	6
Ret-ACR1 2.0 #1	6	6	6	6	6
Ret-XXM 2.0 #1	6	6	6	6	6

## Sheet: Extended Data Fig. 9
Extended Data Fig. 9a, n size for each group
Time (h)	0	1	4	8
Ret-eYFP #1	9	9	9	5
Ret-ACR1 2.0 #1	9	9	9	7
PEG	9	5	5	5
Ret-XXM 2.0 #1	9	9	9	6
10 mM MgCl2	9	5	5	5
Pst	9	6	5	6
Extended Data Fig. 9f, n size for each group
Time (h)	0	0.5	1	2	4	8	24
Ret-eYFP #1	4	4	4	4	4	4	4
Ret-XXM 2.0 #1	5	5	5	5	5	5	5
Ret-ACR1 2.0 #1	4	4	4	4	4	4	4
Extended Data Fig. 9g, n size for each group
Time (h)	0	0.5	1	2	4	8	24
Ret-eYFP #1	4	4	4	4	4	4	4
Ret-XXM 2.0 #1	5	5	5	5	5	5	4
Ret-ACR1 2.0 #1	4	4	4	4	4	4	4
Extended Data Fig. 9h, n size for each group
Time (h)	0	0.5	1	2	4	8	24
Ret-eYFP #1	4	4	4	4	4	4	4
Ret-XXM 2.0 #1	5	5	5	5	5	5	5
Ret-ACR1 2.0 #1	4	4	4	4	4	4	4
Extended Data Fig. 9i, n size for each group
Time (h)	0	0.5	1	2	4	8	24
Ret-eYFP #1	4	4	4	4	4	4	4
Ret-XXM 2.0 #1	5	5	5	5	5	5	5
Ret-ACR1 2.0 #1	4	4	4	4	4	4	4
Extended Data Fig. 9j, n size for each group
Time (h)	0	0.5	1	2	4	8	24
Ret-eYFP #1	4	4	4	4	4	4	4
Ret-XXM 2.0 #1	4	5	5	5	5	5	5
Ret-ACR1 2.0 #1	4	4	4	4	4	4	4
Extended Data Fig. 9k, n size for each group
Time (h)	0	0.5	1	2	4	8	24
Ret-eYFP #1	4	4	4	4	4	4	4
Ret-XXM 2.0 #1	5	5	5	5	5	5	5
Ret-ACR1 2.0 #1	4	4	4	4	4	4	4
Extended Data Fig. 9l, n size for each group
Time (h)	0	0.5	1	2	4	8	24
Ret-eYFP #1	4	4	4	4	4	4	4
Ret-XXM 2.0 #1	5	5	5	5	5	5	5
Ret-ACR1 2.0 #1	4	4	4	4	4	4	4
Extended Data Fig. 9m, n size for each group
Time (h)	0	0.5	1	2	4	8	24
Ret-eYFP #1	4	4	4	4	4	4	4
Ret-XXM 2.0 #1	4	5	5	5	5	5	4
Ret-ACR1 2.0 #1	4	4	4	4	4	4	4
