# Supplementary material for: Probing plant signal processing optogenetically by two channelrhodopsins
Source: Nature. 2024 Aug 28;633(8031):872–7. doi: 10.1038/s41586-024-07884-1 (PMC11424491; doi:10.1038/s41586-024-07884-1)
Supplement: Supplementary file 5 — Summary of DEGs and GO terms. [file 41586_2024_7884_MOESM5_ESM.xlsx]

## Sheet: S1_contrasts_degs
DIANE-DEG Analysis Overview
		samples							constraints
contrast	#	reference	pertubation	time_point (h)	treatment	Total	Up	Down	FDR	Log2fold change
ACR1	1	RETC1h	ACRC1h	1	control	22	7	15	0.01	2
	2	RETC4h	ACRC4h	4	control	19	4	15	0.01	2
	3	RETC8h	ACRC8h	8	control	11	2	9	0.01	2
	4	ACRC1h	ACR1GL1h	1	1h green light	1261	939	232	0.01	2
	5	ACRC4h	ACR1GL4h	4	1h green light	297	141	156	0.01	2
	6	ACRC8h	ACR1GL8h	8	1h green light	159	13	146	0.01	2
	7	ACRC4h	ACR4GL4h	4	4h green light	2385	901	1484	0.01	2
	8	ACRC8h	ACR4GL8h	8	4h green light	677	67	15	0.01	2
XXM	1	RETC1h	XXMC1h	1	control	46	17	29	0.01	2
	2	RETC4h	XXMC4h	4	control	15	9	6	0.01	2
	3	RETC8h	XXMC8h	8	control	11	3	8	0.01	2
	4	XXMC1h	XXM1GL1h	1	1h green light	11070	6010	5060	0.01	2
	5	XXMC4h	XXM1GL4h	4	1h green light	6648	2665	3983	0.01	2
	6	XXMC8h	XXM1GL8h	8	1h green light	1309	658	651	0.01	2
	7	XXMC4h	XXM4GL4h	4	4h green light	13262	4959	8303	0.01	2
	8	XXMC8h	XXM4GL8h	8	4h green light	8504	2630	5874	0.01	2
Pst	1	RETC1h	RETPstC1h	1	spray control	702	537	165	0.01	2
	2	RETC4h	RETPstC4h	4	spray control	398	165	233	0.01	2
	3	RETC8h	RETPstC8h	8	spray control	119	43	76	0.01	2
	4	RETPstC1h	RETPst1h	1	Pst	37	29	8	0.01	2
	5	RETPstC4h	RETPst4h	4	Pst	505	439	66	0.01	2
	6	RETPstC8h	RETPst8h	8	Pst	1638	1089	590	0.01	2
PEG	1	RETC1h	RETPEG1h	1	PEG	445	118	327	0.01	2
	2	RETC4h	RETPEG4h	4	PEG	1054	258	796	0.01	2
	3	RETC8h	RETPEG8h	8	PEG	1333	440	893	0.01	2
RET	1	RETC0h	RETC1h	0	control	0	0	0	0.01	2
	2	RETC1h	RET1GL1h	1	1h green light	89	38	51	0.01	2
	3	RETC4h	RET1GL4h	4	1h green light	0	0	0	0.01	2
	4	RETC8h	RET1GL8h	8	1h green light	0	0	0	0.01	2
	5	RETC4h	RET4GL4h	4	4h green light	10	5	5	0.01	2
	6	RETC8h	RET4GL8h	8	4h green light	30	12	18	0.01	2

## Sheet: S2_DEGs_ACR1GL1h
Gene_ID	AGI	label	description	logFC	logCPM	FDR	Regulation	ACRC0h	ACRC1h	ACRC4h	ACRC8h	ACR1GL1h	ACR1GL4h	ACR1GL8h	ACR4GL4h	ACR4GL8h	RETPstC1h	RETPstC4h	RETPstC8h	RETPEG1h	RETPEG4h	RETPEG8h	RETPst1h	RETPst4h	RETPst8h	RETC0h	RETC1h	RETC4h	RETC8h	RET1GL1h	RET1GL4h	RET1GL8h	RET4GL4h	RET4GL8h	XXMC0h	XXMC1h	XXMC4h	XXMC8h	XXM1GL1h	XXM1GL4h	XXM1GL8h	XXM4GL4h	XXM4GL8h	Column1	Column2	Column3	Column4	Column5	Column6
Nitab4.5_0012305g0010.1	AT5G60390		Elongation factor, GTP-binding domain, P-loop containing nucleoside triphosphate hydrolase	15.9588	5.37909	0.001202	Up	0	0	0	0	1443	0	0	0	0	0	0	0	0	0	0	0	0	0	0	0	0	0	0	0	0	0	0	0	0	0	0	0	0	0	0	0
Nitab4.5_0006166g0010.1	AT5G59370	ACT4	Actin-related protein, Actin, conserved site, Actin/actin-like conserved site	15.4126	4.77095	0.00121864	Up	0	0	0	0	988	0	0	0	0	0	0	0	0	0	0	0	0	1	0	0	0	0	1	1	0	0	0	0	0	0	0	26	0	0	0	0
Nitab4.5_0003178g0140.1				14.3354	3.47272	0.00136517	Up	0	0	1	0	468	0	0	0	0	0	2	0	0	1	9	1	0	0	0	1	0	1	0	0	0	0	0	1	0	1	0	1	0	0	0	0
Nitab4.5_0006554g0010.1	AT5G27700		Ribosomal protein S21e, conserved site, Ribosomal protein S21e	14.0613	3.1079	0.00155596	Up	0	0	0	0	387	0	0	0	0	0	0	0	0	0	0	0	0	0	0	0	0	0	0	0	0	0	0	0	0	0	0	0	0	0	0	0
Nitab4.5_0007227g0010.1				14.0146	3.04387	0.0015879	Up	0	0	0	0	375	0	0	0	0	0	0	0	0	0	0	0	0	0	0	0	0	0	0	0	0	0	0	0	0	0	0	0	0	0	0	0
Nitab4.5_0003000g0020.1	AT5G09810	ACT7	Actin-related protein	13.9992	3.02271	0.0015916	Up	0	0	0	0	371	0	0	0	0	0	0	0	0	0	0	0	0	0	0	0	0	0	0	0	0	0	0	0	0	0	0	4	0	0	0	0
Nitab4.5_0001381g0190.1	AT5G47450	TIP2;3	Aquaporin-like, Major intrinsic protein, Major intrinsic protein, conserved site	13.2871	2.00103	0.000374381	Up	0	0	0	0	229	1	0	0	1	0	2	1	0	0	0	1	1	4	0	0	1	0	0	0	0	0	0	1	0	0	0	0	1	0	0	0
Nitab4.5_0004508g0030.1	AT3G25570		S-adenosylmethionine decarboxylase, S-adenosyl-l-methionine decarboxylase leader peptide, S-adenosylmethionine decarboxylase, core, S-adenosylmethionine decarboxylase, conserved site	13.2558	5.22992	0.00401385	Up	0	1	1	0	1312	0	0	1	0	1	0	0	0	0	0	0	0	0	0	0	0	0	0	1	0	0	0	0	0	0	0	0	0	0	0	0
Nitab4.5_0000592g0330.1				12.6016	8.68086	8.92345e-05	Up	3	11	0	6	13108	7	3	2	5	1	5	2	0	2	1	6	5	2	1	3	4	4	5	5	7	3	6	4	3	11	4	6	0	7	2	3
Nitab4.5_0008050g0060.1	AT5G23750		Remorin, C-terminal	12.132	2.96208	0.000293849	Up	0	0	3	0	360	0	2	0	1	0	0	1	1	0	2	2	1	3	2	1	4	3	0	1	0	2	6	0	1	0	0	34	3	1	0	0
Nitab4.5_0004141g0040.1	AT4G23400	PIP1;5	Major intrinsic protein, Aquaporin-like	10.6179	1.86975	0.00125435	Up	0	1	0	2	213	1	1	0	0	1	0	0	4	0	0	1	0	0	1	1	0	3	0	2	0	1	2	2	0	0	2	0	0	0	1	1
Nitab4.5_0003020g0150.1	AT3G07255		Ninja	10.1486	0.0942309	1.75195e-11	Up	0	0	6	2	104	5	4	33	2	10	3	1	13	9	13	4	4	3	1	2	3	5	1	2	2	2	3	1	1	4	0	19	49	6	110	22
Nitab4.5_0002788g0080.1	AT4G11150	TUF	ATPase, V1/A1 complex, subunit E	10.0781	3.86363	2.6869e-05	Up	2	3	5	5	572	11	9	7	5	6	12	9	3	4	5	7	8	4	1	2	8	8	3	7	4	7	7	6	3	11	5	1	1	7	3	2
Nitab4.5_0003053g0030.1	AT3G47370		Ribosomal protein S10, Ribosomal protein S10 domain	9.32138	2.19545	6.98761e-05	Up	5	2	3	2	242	6	3	5	3	1	4	3	3	5	3	6	5	2	2	4	4	2	2	4	3	1	8	5	3	11	0	0	4	3	3	2
Nitab4.5_0002379g0010.1	AT1G58420		Uncharacterised conserved protein UCP031279	9.29671	0.625866	7.91516e-10	Up	2	0	4	1	57	7	3	154	3	22	11	5	2	14	80	4	22	20	2	0	3	1	4	1	0	1	0	1	3	0	2	7	2	2	0	0
Nitab4.5_0007680g0040.1	ATCG00530	YCF10	Chloroplast envelope membrane protein, CemA	9.23773	2.17294	0.000117377	Up	3	2	7	4	232	19	6	7	6	3	6	5	4	5	6	2	11	1	7	3	6	7	2	5	4	9	6	5	7	2	9	9	8	5	4	1
Nitab4.5_0000433g0150.1	AT1G53540		Alpha crystallin/Hsp20 domain, HSP20-like chaperone	9.22987	0.015113	9.46559e-17	Up	0	0	2	2	53	2	0	85	1	4	3	1	2	29	74	3	5	6	4	2	2	0	2	2	0	0	0	0	0	0	3	43	4	0	2	3
Nitab4.5_0000982g0200.1	AT1G29930	CAB1	Chlorophyll A-B binding protein, plant, Chlorophyll A-B binding protein, Chlorophyll a/b binding protein domain	8.68611	7.74489	1.66281e-06	Up	196	91	291	389	6741	147	75	93	41	178	159	290	121	109	165	75	69	77	196	72	310	106	258	233	267	173	80	172	355	916	551	8	17	37	2	2
Nitab4.5_0009727g0020.1				8.32172	-0.0242594	0.00111667	Up	0	1	0	2	84	0	1	2	1	1	1	2	1	1	0	1	2	1	2	1	3	1	1	2	2	0	0	2	0	0	1	0	22	27	31	81
Nitab4.5_0001116g0040.1	AT3G49870	ARLA1C	Small GTPase superfamily, SAR1-type, Small GTPase superfamily, Rab type, Small GTPase superfamily, ARF/SAR type, Small GTPase superfamily, ARF type, Small GTP-binding protein domain, P-loop containing nucleoside triphosphate hydrolase	8.31099	0.206011	0.00568408	Up	2	0	7	0	34	92	40	6	2	2	0	0	0	0	0	13	1	0	0	0	7	14	0	0	0	1	43	0	0	0	0	0	0	3	18	15
Nitab4.5_0010660g0020.1			Glutamate dehydrogenase, NAD-specific	8.17968	-0.285164	2.88272e-05	Up	11	0	6	3	23	36	35	1	7	9	8	1	5	1	17	1	3	16	3	3	5	12	8	13	5	7	22	8	8	16	7	0	9	37	26	29
Nitab4.5_0002183g0050.1	ATCG00490	RBCL	Ribulose bisphosphate carboxylase, large chain, active site, Ribulose bisphosphate carboxylase, large subunit, C-terminal, Ribulose bisphosphate carboxylase, large subunit, ferrodoxin-like N-terminal, Ribulose bisphosphate carboxylase, large subunit, N-terminal	8.15357	-0.193593	0.00116115	Up	5	1	9	4	58	8	3	10	1	5	6	3	9	3	3	7	43	1	1	2	1	0	0	3	4	6	4	8	6	5	8	7	10	5	11	5
Nitab4.5_0007578g0030.1				8.12913	1.23984	6.67277e-05	Up	1	3	1	8	152	5	4	5	4	2	4	5	3	7	5	6	5	1	2	1	4	4	6	2	3	2	3	3	6	4	2	1	4	2	1	3
Nitab4.5_0001617g0060.1	AT2G47180	GolS1	Glycosyl transferase, family 8	7.8304	2.09664	4.00626e-10	Up	4	2	16	22	407	2	3	168	7	171	30	22	21	56	149	72	37	61	24	26	4	18	15	2	3	3	3	3	0	3	3	902	7	1	2	1
Nitab4.5_0002210g0110.1	AT1G29930	CAB1	Chlorophyll A-B binding protein, plant, Chlorophyll a/b binding protein domain, Chlorophyll A-B binding protein	7.5721	8.90779	5.20041e-06	Up	507	423	520	889	14957	261	259	57	157	354	251	634	395	328	432	185	82	257	468	210	355	308	662	605	507	517	397	240	315	411	651	2	2	65	2	1
Nitab4.5_0009717g0010.1	AT2G21820			7.50384	0.507306	9.86254e-10	Up	0	0	0	1	14	0	2	191	2	24	6	2	10	89	183	6	13	18	1	0	0	1	4	2	0	0	0	0	1	0	1	106	10	0	3	1
Nitab4.5_0001675g0050.1	AT3G23730	XTH16	Xyloglucan endo-transglycosylase, C-terminal, Beta-glucanase, Glycoside hydrolase, family 16, Xyloglucan endotransglucosylase/hydrolase, Glycoside hydrolase, family 16, active site, Concanavalin A-like lectin/glucanases superfamily, Concanavalin A-like lectin/glucanase, subgroup	7.24702	2.86317	7.00767e-10	Up	7	8	8	6	849	76	6	13	65	24	7	9	1	16	1	39	33	32	7	35	16	9	10	10	6	4	5	6	5	2	5	2220	76	14	129	49
Nitab4.5_0013695g0010.1	AT4G33467			7.17778	0.272593	3.17528e-21	Up	0	1	0	1	78	0	0	95	0	89	8	0	3	9	33	10	8	4	2	1	0	0	0	0	0	0	0	0	0	1	0	37	1	1	2	1
Nitab4.5_0000856g0010.1	AT4G33467			7.02769	2.08871	6.34162e-32	Up	0	2	2	7	238	2	2	382	5	74	15	6	39	196	448	22	44	54	13	14	5	3	29	8	3	3	4	0	2	7	2	164	11	9	18	29
Nitab4.5_0003961g0020.1	ATCG00020	PSBA	Photosynthetic reaction centre, L/M	6.84317	2.7258	1.16375e-07	Up	12	11	32	40	290	70	79	34	13	59	70	39	15	9	13	14	1341	30	23	15	21	14	23	45	45	66	25	56	83	27	55	28	18	27	39	18
Nitab4.5_0001748g0040.1	AT5G24080		Bulb-type lectin domain, S-locus glycoprotein, Protein kinase, ATP binding site, Serine-threonine/tyrosine-protein kinase catalytic domain, Protein kinase domain, Tyrosine-protein kinase, catalytic domain, Protein kinase-like domain, Concanavalin A-like lectin/glucanase, subgroup	6.84125	0.0780552	7.99135e-13	Up	4	1	7	3	62	3	4	59	11	149	22	17	7	22	41	21	44	24	4	3	1	3	2	2	3	0	1	2	2	3	2	52	28	4	10	4
Nitab4.5_0001170g0080.1	ATCG00540	PETA	Cytochrome f large domain, Cytochrome f, Rudiment single hybrid motif	6.73998	1.40376	3.97482e-05	Up	4	8	10	8	152	7	14	7	7	7	13	7	10	5	10	8	35	4	6	8	7	4	14	22	11	8	8	23	30	11	27	12	3	5	7	3
Nitab4.5_0002222g0050.1	AT4G21440	MYB102	Homeodomain-like, SANT/Myb domain, Myb domain	6.71813	-0.343408	9.70249e-08	Up	0	1	4	3	60	5	3	33	4	27	7	5	11	18	40	16	10	2	3	1	4	2	3	3	3	1	0	2	0	6	0	74	1	0	3	1
Nitab4.5_0000849g0010.1	AT5G13170	SAG29	SWEET sugar transporter	6.67311	3.00528	6.79613e-36	Up	6	5	25	27	353	37	27	712	30	16	22	22	68	267	1229	17	34	22	19	18	17	9	43	17	16	30	27	10	5	6	10	0	1	4	0	0
Nitab4.5_0001675g0080.1	AT3G23730	XTH16	Concanavalin A-like lectin/glucanase, subgroup, Xyloglucan endotransglucosylase/hydrolase, Concanavalin A-like lectin/glucanases superfamily, Beta-glucanase, Xyloglucan endo-transglycosylase, C-terminal, Glycoside hydrolase, family 16, Glycoside hydrolase, family 16, active site	6.52216	-0.0259756	5.02169e-11	Up	0	2	0	0	130	7	0	2	2	4	1	1	2	1	0	13	9	2	1	5	1	0	6	1	1	1	1	1	1	7	4	408	16	4	8	11
Nitab4.5_0009147g0020.1	AT3G03250	UGP1	UTP--glucose-1-phosphate uridylyltransferase, UTP--glucose-1-phosphate uridylyltransferase, subgroup	6.49482	4.28311	3.53244e-08	Up	41	40	57	49	699	70	49	81	75	54	69	31	72	69	72	66	34	44	60	34	53	42	84	35	50	59	51	33	37	53	39	72	13	27	14	4
Nitab4.5_0004000g0030.1	AT4G35690		Protein of unknown function DUF241, plant	6.46141	0.454135	3.40675e-27	Up	0	2	0	0	109	0	2	85	1	17	0	0	7	15	69	6	1	0	2	1	0	0	3	0	1	0	1	2	0	0	0	25	0	0	1	0
Nitab4.5_0008124g0030.1	AT1G79750	NADP-ME4	Malic enzyme, N-terminal, Malic enzyme, conserved site, Malic enzyme, NAD-binding, Malic oxidoreductase, NAD(P)-binding domain	6.44265	-0.23405	0.00187456	Up	5	3	15	8	48	8	3	5	5	6	8	4	3	5	4	0	8	6	4	6	4	8	4	1	7	6	8	8	3	4	9	19	13	11	5	5
Nitab4.5_0003644g0060.1				6.35967	4.14708	0.00325842	Up	7	4	3	0	103	94	2519	24	15	16	42	38	0	2	8	13	1189	9	26	0	40	26	23	7	9	67	13	1	1	12	32	3	6	22	23	7
Nitab4.5_0005019g0040.1	AT3G53200	MYB27	Myb domain, SANT/Myb domain, Homeodomain-like	6.32343	0.257102	0.000109594	Up	6	5	8	8	75	6	8	7	10	1	7	7	6	4	7	3	4	3	5	3	5	3	1	12	6	5	5	7	3	5	2	2	2	4	1	2
Nitab4.5_0000305g0340.1	AT2G46240	BAG6		6.2951	4.62485	2.80326e-27	Up	36	32	22	38	1646	98	52	1370	161	140	188	81	264	510	871	248	203	82	20	31	23	24	262	39	19	51	32	20	17	33	33	424	50	13	226	38
Nitab4.5_0012249g0010.1	AT3G12580	HSP70	Heat shock protein 70, conserved site, Heat shock protein 70 family	6.29005	2.69104	1.33929e-06	Up	11	20	29	16	302	4	14	21	10	43	27	29	26	21	13	40	34	28	13	18	11	34	53	15	19	20	9	14	8	22	14	95	16	9	20	32
Nitab4.5_0002807g0030.1	AT1G62280	SLAH1	Voltage-dependent anion channel	6.26482	0.643858	5.38132e-10	Up	4	2	0	3	107	44	6	4	71	13	13	2	0	0	0	6	20	16	0	4	0	3	5	0	1	1	3	3	0	3	0	128	57	10	42	27
Nitab4.5_0000620g0070.1				6.1391	0.641245	2.16381e-05	Up	6	1	4	2	58	4	2	154	4	13	4	0	6	48	121	11	10	7	3	3	1	10	5	2	2	1	2	2	2	0	1	40	4	1	8	0
Nitab4.5_0006291g0060.1	AT1G80660	HA9	Cation-transporting P-type ATPase, HAD-like domain, P-type ATPase, cytoplasmic domain N, P-type ATPase, transmembrane domain	6.13311	3.02055	1.83154e-06	Up	46	24	41	32	324	34	27	11	17	9	4	4	18	12	12	5	2	4	19	33	50	25	42	34	30	21	18	30	21	40	18	16	37	18	13	8
Nitab4.5_0008577g0010.1	AT4G23420		NAD(P)-binding domain, Glucose/ribitol dehydrogenase	6.12078	0.617983	2.47752e-05	Up	10	6	11	12	85	13	9	6	16	5	9	7	6	9	3	6	8	9	16	9	6	9	2	5	10	5	15	6	8	10	4	4	2	13	3	3
Nitab4.5_0000714g0020.1	AT2G29380	HAI3	Protein phosphatase 2C (PP2C)-like domain, Protein phosphatase 2C, Protein phosphatase 2C, manganese/magnesium aspartate binding site	6.1037	4.44446	2.65884e-51	Up	43	28	43	34	1300	39	40	1520	65	165	43	24	183	282	974	67	89	115	35	32	30	27	74	25	19	25	32	30	18	18	33	517	267	112	621	391
Nitab4.5_0002257g0090.1	AT1G52690	LEA7		6.03105	2.83265	8.1563e-36	Up	3	5	1	1	211	11	1	814	6	72	26	4	15	74	284	16	54	66	1	0	1	0	5	1	3	1	0	3	3	2	1	1038	245	10	269	14
Nitab4.5_0001831g0110.1	AT5G59970		Histone H4, Histone H4, conserved site, Histone core, Histone-fold, TATA box binding protein associated factor (TAF)	5.95248	0.976109	0.00156178	Up	33	8	36	39	85	4	7	8	4	0	3	8	4	4	2	1	5	2	32	15	348	13	36	20	32	29	7	27	11	138	14	16	3	19	0	0
Nitab4.5_0001190g0080.1	AT3G12110	ACT11	Actin-related protein, Actin, conserved site, Actin/actin-like conserved site	5.81663	-0.31389	0.000276901	Up	10	2	15	13	28	15	11	5	8	12	32	23	20	12	21	16	10	9	25	15	24	10	27	23	30	43	12	38	67	33	49	5	1	10	1	6
Nitab4.5_0001016g0020.1	AT5G49690		UDP-glucuronosyl/UDP-glucosyltransferase	5.78786	0.796559	7.25524e-06	Up	4	2	2	6	83	1	1	159	1	19	11	2	4	14	73	3	6	6	6	1	1	1	6	1	3	3	1	4	2	8	13	100	2	2	2	1
Nitab4.5_0000192g0180.1	AT1G75780	TUB1	Beta tubulin, autoregulation binding site, Tubulin, C-terminal, Tubulin/FtsZ, C-terminal, Tubulin/FtsZ, GTPase domain, Tubulin, conserved site, Tubulin, Beta tubulin	5.7673	0.475139	0.00328906	Up	19	7	18	14	70	13	7	1	10	6	7	9	11	3	0	5	4	3	15	5	32	6	19	20	23	24	22	19	18	27	12	8	2	7	0	0
Nitab4.5_0007380g0040.1	AT5G57800	CER3	Uncharacterised domain Wax2, C-terminal, Fatty acid hydroxylase	5.71813	-0.297117	8.40318e-05	Up	2	0	4	2	17	6	4	81	1	9	15	5	5	7	16	6	32	36	5	0	4	1	6	2	3	1	3	0	0	4	1	3	9	8	14	8
Nitab4.5_0000564g0150.1				5.70945	2.85042	9.60595e-28	Up	2	5	11	11	197	5	10	859	6	22	8	4	58	240	748	6	15	39	11	12	11	10	13	6	7	3	6	4	3	15	8	48	11	8	20	20
Nitab4.5_0005987g0010.1	AT1G07430	HAI2	Protein phosphatase 2C (PP2C)-like domain, Protein phosphatase 2C, Protein phosphatase 2C, manganese/magnesium aspartate binding site	5.64563	3.37655	1.96485e-41	Up	17	16	12	10	555	15	14	832	19	78	20	9	85	168	554	25	40	38	13	12	13	5	29	16	13	11	5	17	4	21	7	286	51	33	154	185
Nitab4.5_0006318g0090.1	AT4G14960	TUA6	Tubulin, C-terminal, Tubulin/FtsZ, 2-layer sandwich domain, Tubulin/FtsZ, GTPase domain, Tubulin, Tubulin, conserved site, Tubulin/FtsZ, C-terminal, Alpha tubulin	5.5997	2.16972	2.43664e-05	Up	17	19	34	23	183	53	32	13	43	12	14	16	11	13	11	11	9	17	50	12	386	12	28	13	22	37	24	15	18	105	21	5	9	31	4	3
Nitab4.5_0000286g0040.1	AT5G12020	HSP17.6II	Alpha crystallin/Hsp20 domain, HSP20-like chaperone	5.57693	2.95063	0.000293792	Up	11	18	5	8	482	6	8	530	10	125	83	24	23	86	174	66	169	47	7	2	10	2	124	7	3	18	2	0	0	3	8	180	2	2	9	0
Nitab4.5_0004584g0010.1	AT5G13170	SAG29	SWEET sugar transporter	5.47245	2.99683	4.01954e-09	Up	10	5	10	20	179	16	13	910	70	7	37	5	53	273	2415	9	65	10	10	7	27	7	26	6	8	10	17	2	6	2	5	2	0	2	0	0
Nitab4.5_0004137g0080.1				5.43295	-0.416364	0.00342525	Up	5	5	8	10	42	8	5	5	3	5	10	6	5	3	3	5	27	1	5	5	7	2	5	6	9	8	6	10	9	8	12	11	1	6	1	1
Nitab4.5_0000305g0330.1	AT2G46240	BAG6	BAG domain	5.43198	6.03868	1.11767e-37	Up	98	144	105	122	4017	210	151	3972	371	890	530	241	870	1620	3329	631	634	405	117	115	109	87	1062	128	98	253	84	81	59	66	101	1412	182	49	692	113
Nitab4.5_0002329g0070.1	AT1G15690	AVP1	Pyrophosphate-energised proton pump	5.41643	3.3487	4.37015e-05	Up	40	47	62	32	380	42	19	13	33	38	39	25	32	25	15	32	23	36	25	15	47	27	71	33	41	38	22	28	21	47	42	65	26	41	44	25
Nitab4.5_0000178g0340.1	AT2G47180	GolS1	Glycosyl transferase, family 8	5.39608	0.887907	1.40435e-11	Up	3	7	12	6	205	1	1	36	3	105	13	16	12	15	20	36	35	37	6	9	4	5	11	4	2	3	1	1	2	5	2	1077	6	4	0	1
Nitab4.5_0009648g0020.1	AT3G50980	XERO1	Dehydrin	5.39116	5.52782	1.17018e-17	Up	20	31	95	184	969	150	84	5521	114	707	153	170	415	3648	6074	383	652	417	88	67	51	76	283	110	97	40	22	20	9	26	40	139	199	67	16	18
Nitab4.5_0002534g0040.1	AT4G08570		Heavy metal-associated domain, HMA	5.34907	4.29412	2.36946e-08	Up	10	14	16	31	440	29	19	2366	53	43	92	47	243	560	1712	14	42	12	26	9	10	13	69	17	12	13	8	6	6	10	17	0	1	1	2	1
Nitab4.5_0002711g0010.1	AT5G13150	EXO70C1	Cullin repeat-like-containing domain, Exocyst complex protein Exo70	5.34395	-0.257667	2.12548e-11	Up	4	3	1	3	84	9	2	6	7	2	3	1	2	5	11	3	2	1	0	6	3	0	0	1	2	0	0	0	0	1	1	99	6	3	10	5
Nitab4.5_0006164g0040.1	AT5G13490	AAC2	Mitochondrial substrate/solute carrier, Mitochondrial carrier domain, Mitochondrial carrier protein, Adenine nucleotide translocator 1	5.32186	4.85283	2.46114e-05	Up	75	122	90	95	937	106	94	159	72	41	65	57	28	64	64	45	78	147	55	55	60	85	111	70	70	50	37	107	46	99	90	133	100	164	91	235
Nitab4.5_0000015g0020.1	AT4G27950	CRF4	AP2/ERF domain, DNA-binding domain	5.29875	-0.416845	2.50318e-08	Up	10	1	14	7	41	15	4	9	9	13	7	2	6	5	2	10	7	5	10	3	9	5	6	3	5	6	7	4	1	2	8	14	2	3	0	2
Nitab4.5_0000172g1670.1	ATCG00600	PETG	Cytochrome b6/f complex, subunit 5	5.29186	0.866199	4.49425e-05	Up	14	11	27	12	88	9	26	15	6	11	10	7	10	20	20	8	38	12	11	12	7	12	16	25	27	18	17	33	26	13	28	19	9	14	8	7
Nitab4.5_0005040g0030.1	AT1G32928			5.27631	1.07548	1.25889e-12	Up	4	6	5	5	172	20	2	97	10	227	33	10	6	9	19	105	64	89	5	10	2	6	3	4	0	1	6	6	9	3	5	7339	81	6	22	3
Nitab4.5_0000244g0350.1	AT4G25810	XTR6	Concanavalin A-like lectin/glucanase, subgroup, Glycoside hydrolase, family 16, active site, Glycoside hydrolase, family 16, Concanavalin A-like lectin/glucanases superfamily, Xyloglucan endotransglucosylase/hydrolase, Xyloglucan endo-transglycosylase, C-terminal	5.20459	2.85112	4.14525e-11	Up	17	22	28	17	582	199	29	22	206	79	18	14	10	12	6	86	58	43	14	68	19	30	44	24	24	12	18	19	30	25	12	8585	172	35	823	53
Nitab4.5_0006300g0050.1				5.17601	8.78587	4.27866e-05	Up	3406	1617	4947	5667	11313	1787	836	1624	627	2633	3485	4160	3040	2097	2571	1257	937	1065	2402	1715	4572	1695	5203	4309	3156	6438	1464	1959	3094	4830	5361	305	473	430	109	69
Nitab4.5_0000923g0050.1	AT1G30040	GA2OX2	Oxoglutarate/iron-dependent dioxygenase, Non-haem dioxygenase N-terminal domain, Isopenicillin N synthase-like	5.13864	5.13686	4.01328e-38	Up	61	104	111	127	2544	294	164	1527	220	1424	123	132	792	667	628	1478	466	816	99	384	52	130	283	117	113	147	220	82	56	96	100	2745	1811	304	1426	646
Nitab4.5_0000062g0590.1	AT5G42905		Ribonuclease H-like domain	5.10229	0.582085	5.34572e-19	Up	11	3	13	5	71	11	9	93	10	10	32	18	14	41	56	12	20	3	6	6	6	15	54	5	15	10	7	11	4	10	9	13	2	2	6	3
Nitab4.5_0001551g0080.1	AT1G53000	CKS	3-deoxy-D-manno-octulosonate cytidylyltransferase, Acylneuraminate cytidylyltransferase	5.07007	0.394451	0.00167959	Up	12	10	15	8	65	19	10	5	12	7	6	8	13	10	12	8	11	3	13	9	27	12	5	14	11	13	17	15	9	11	12	20	5	15	3	1
Nitab4.5_0007598g0030.1	AT4G25200	HSP23.6-MITO	Alpha crystallin/Hsp20 domain, HSP20-like chaperone	5.0167	6.63266	1.09361e-09	Up	177	287	131	258	6029	264	237	6406	285	1475	1193	692	675	1908	2115	1122	1594	1281	138	253	190	209	2431	156	185	852	138	66	51	145	192	932	93	130	541	570
Nitab4.5_0001076g0030.1	AT5G47450	TIP2;3	Aquaporin-like, Major intrinsic protein, conserved site, Major intrinsic protein	4.99541	1.7731	4.83048e-18	Up	15	9	31	28	207	99	33	83	35	248	264	140	39	40	18	122	396	740	26	21	24	20	44	46	29	36	11	19	12	22	10	53	76	66	16	14
Nitab4.5_0010531g0040.1	ATCG00680	PSBB	Photosystem antenna protein-like	4.99423	0.146987	0.00223853	Up	5	10	16	6	65	11	7	6	5	2	6	5	7	8	6	3	34	2	5	7	6	9	12	13	14	8	6	16	20	8	12	8	5	2	4	1
Nitab4.5_0000152g0060.1	AT5G56200		Zinc finger, C2H2, Zinc finger, C2H2-like, Zinc finger C2H2-type/integrase DNA-binding domain	4.99378	0.444376	0.00308191	Up	10	13	10	6	80	12	9	5	3	14	7	9	11	11	3	16	13	5	7	17	12	12	22	11	7	9	9	16	3	10	6	22	10	11	9	14
Nitab4.5_0001026g0080.1	AT2G22540	SVP	Transcription factor, MADS-box, Transcription factor, K-box	4.95998	1.73322	9.56475e-05	Up	46	18	62	65	110	22	27	21	17	24	18	14	41	9	12	20	7	6	23	27	34	34	37	38	54	40	23	48	27	73	50	32	53	54	16	14
Nitab4.5_0000105g0110.1	AT5G06760	LEA4-5	Late embryogenesis abundant protein, LEA-25/LEA-D113	4.931	0.619712	5.98113e-14	Up	1	3	6	4	69	2	8	131	6	47	9	6	25	29	84	13	10	20	4	2	3	3	6	0	2	1	2	1	0	2	0	34	8	1	12	4
Nitab4.5_0005432g0030.1	AT5G40390	SIP1	Glycoside hydrolase, superfamily, Glycosyl hydrolases 36, Aldolase-type TIM barrel	4.90009	4.06037	5.29988e-18	Up	77	59	125	110	1160	43	55	740	53	903	412	165	237	302	511	547	421	400	104	98	98	88	159	93	80	58	56	32	44	61	60	1977	23	22	46	26
Nitab4.5_0000105g0100.1	AT5G06760	LEA4-5	Late embryogenesis abundant protein, LEA-25/LEA-D113	4.84885	1.13272	3.02625e-12	Up	8	5	6	8	104	0	4	199	2	23	5	2	26	40	126	6	9	13	5	5	7	4	7	2	2	3	3	3	3	3	4	94	9	1	4	2
Nitab4.5_0000664g0170.1	AT2G25760		Serine/threonine- / dual specificity protein kinase, catalytic domain, Serine/threonine-protein kinase, active site, Protein kinase domain, Protein kinase, ATP binding site, Protein kinase-like domain	4.8215	-0.0271092	0.00426619	Up	4	9	6	8	52	8	14	6	10	12	11	7	6	6	8	6	7	14	7	4	8	8	7	8	6	10	13	6	7	12	8	2	10	12	13	11
Nitab4.5_0005637g0100.1	ATCG00430	PSBG	NADH:ubiquinone oxidoreductase-like, 20kDa subunit, NADH:ubiquinone/plastoquinone oxidoreductase, chain 3	4.81252	-0.207597	0.00277075	Up	5	7	11	6	46	12	9	8	5	9	16	8	10	7	8	10	15	6	5	5	18	8	25	14	10	10	5	4	11	12	13	4	7	10	4	2
Nitab4.5_0001770g0170.1	AT1G32060	PRK	Phosphoribulokinase, Phosphoribulokinase/uridine kinase, P-loop containing nucleoside triphosphate hydrolase	4.80724	1.94576	0.0052056	Up	35	31	24	36	169	28	20	9	4	9	56	40	56	27	19	15	15	12	42	17	30	39	41	58	22	44	35	18	30	22	34	0	1	2	0	0
Nitab4.5_0000841g0020.1	ATCG00490	RBCL	Ribulose bisphosphate carboxylase, large subunit, C-terminal	4.79069	0.552197	9.35812e-06	Up	11	10	17	22	63	21	20	15	14	20	23	13	24	7	17	9	223	10	25	11	12	16	20	25	23	41	11	55	70	18	57	32	14	15	9	6
Nitab4.5_0009681g0010.1	AT5G52300	LTI65	CAP160	4.76971	1.24735	0.000123439	Up	0	1	13	2	24	1	1	319	5	142	16	4	12	214	1453	54	48	46	0	3	5	2	0	2	4	1	0	0	0	3	1	1390	23	0	11	2
Nitab4.5_0006052g0020.1	AT5G12240			4.72872	0.861779	4.42367e-05	Up	19	13	19	15	74	19	19	21	25	20	18	16	18	7	13	22	23	30	20	16	26	20	25	21	18	15	22	22	20	18	14	14	21	34	49	32
Nitab4.5_0000015g0050.1	AT5G24080		Serine/threonine-protein kinase, active site, Bulb-type lectin domain, Serine/threonine- / dual specificity protein kinase, catalytic domain, S-receptor-like serine/threonine-protein kinase, Protein kinase domain, S-locus glycoprotein, Protein kinase, ATP binding site, Concanavalin A-like lectin/glucanase, subgroup, Protein kinase-like domain	4.72356	3.65873	1.49013e-64	Up	31	47	64	80	847	121	64	500	111	327	107	76	186	342	446	149	198	162	46	35	46	45	107	69	54	38	33	37	23	31	51	467	208	56	67	33
Nitab4.5_0000108g0050.1	AT5G15250	FTSH6	P-loop containing nucleoside triphosphate hydrolase, AAA+ ATPase domain, Peptidase M41, Peptidase, FtsH, ATPase, AAA-type, core, ATPase, AAA-type, conserved site	4.69936	3.89649	1.97136e-10	Up	10	31	18	29	594	18	14	1506	31	152	125	60	102	399	905	196	265	161	20	29	14	20	107	23	21	43	13	4	4	11	6	73	8	4	7	5
Nitab4.5_0007001g0020.1	AT2G46680	HB-7	Homeobox domain, Homeodomain-like, Homeobox, conserved site, Helix-turn-helix motif	4.69345	3.42902	4.4961e-31	Up	6	15	6	29	275	19	27	1221	47	32	19	20	123	517	1553	5	26	23	25	20	11	17	48	7	14	3	6	14	24	18	16	12	2	13	0	1
Nitab4.5_0023521g0020.1	ATCG00350	PSAA	Photosystem I PsaA/PsaB, conserved site, Photosystem I PsaA/PsaB	4.64579	0.559196	0.00048258	Up	4	15	17	15	80	8	8	13	9	6	12	4	6	17	17	6	62	6	10	10	7	10	10	15	18	11	7	15	13	15	22	12	8	5	5	4
Nitab4.5_0000525g0220.1	AT5G09500		Ribosomal protein S19 conserved site, Ribosomal protein S19/S15, Ribosomal protein S19A/S15e, Ribosomal protein S19, superfamily	4.64178	4.69818	1.23498e-06	Up	143	154	156	137	800	177	110	216	167	237	112	100	108	126	131	216	191	215	97	157	152	120	192	123	122	108	94	128	117	170	97	471	431	187	395	316
Nitab4.5_0003512g0060.1				4.63687	0.255707	2.70473e-10	Up	3	3	4	7	56	4	2	96	1	19	4	1	9	19	28	6	4	8	0	3	2	1	7	0	2	0	1	0	2	0	2	22	1	0	2	0
Nitab4.5_0006342g0050.1	AT5G59970		Histone-fold, Histone H4, conserved site, Histone H4, Histone core	4.63258	1.23944	0.00138943	Up	21	21	46	40	102	9	17	3	3	2	4	10	14	2	4	2	6	1	25	9	415	7	23	16	24	26	8	20	8	124	23	21	4	16	2	0
Nitab4.5_0002388g0110.1	AT3G27740	CARA	Glutamine amidotransferase, Carbamoyl-phosphate synthase, small subunit N-terminal domain	4.63134	1.71206	6.86786e-05	Up	23	25	36	35	130	21	35	25	25	15	29	32	18	15	31	13	14	14	17	21	25	25	30	25	24	31	27	25	32	17	28	14	3	14	14	8
Nitab4.5_0002682g0060.1	AT5G40390	SIP1	Glycoside hydrolase, superfamily, Aldolase-type TIM barrel, Glycosyl hydrolases 36	4.6101	2.85369	9.62377e-10	Up	63	26	58	113	415	39	27	340	28	285	129	60	52	93	121	195	197	172	33	65	37	62	80	19	34	25	13	19	15	40	14	1677	19	36	43	17
Nitab4.5_0009301g0040.1	AT4G17510	UCH3	Peptidase C12, ubiquitin carboxyl-terminal hydrolase 1	4.59284	-0.0818195	9.72707e-05	Up	3	8	19	10	45	11	6	7	14	11	12	13	8	12	12	13	11	14	7	10	11	5	10	8	6	9	6	14	8	15	4	9	5	6	2	7
Nitab4.5_0000014g0440.1	AT1G69260	AFP1	Ninja	4.58884	3.15569	7.42539e-22	Up	53	22	69	46	358	79	64	623	70	66	28	20	324	218	425	57	20	21	47	47	54	36	176	34	53	41	26	32	21	34	59	64	6	19	3	4
Nitab4.5_0001711g0010.1	AT2G38530	LTP2	Bifunctional inhibitor/plant lipid transfer protein/seed storage helical domain, Plant lipid transfer protein/Par allergen	4.58878	3.11311	4.25762e-21	Up	22	9	39	27	153	51	45	951	40	138	132	81	56	156	548	61	222	313	18	20	17	10	24	16	18	20	22	11	2	17	20	38	8	10	6	3
Nitab4.5_0000031g0260.1				4.58618	-0.458543	6.40409e-06	Up	2	3	2	1	41	4	7	39	3	5	12	2	9	16	38	5	9	7	1	5	3	0	8	3	3	2	4	1	4	1	0	6	2	0	2	1
Nitab4.5_0000723g0160.1	AT3G50980	XERO1	Dehydrin	4.58216	6.9855	4.57614e-22	Up	95	107	151	352	1835	71	105	16640	116	844	252	58	1081	8783	40785	272	381	157	193	136	86	118	462	155	130	48	59	32	44	64	60	1183	46	7	37	8
Nitab4.5_0007098g0010.1				4.57234	1.60103	6.66929e-10	Up	20	10	25	26	182	41	30	97	46	45	31	49	11	24	26	38	92	69	11	27	27	30	28	21	31	21	23	10	16	21	20	447	125	63	342	30
Nitab4.5_0009499g0020.1	AT5G57550	XTH25	Concanavalin A-like lectin/glucanase, subgroup, Concanavalin A-like lectin/glucanases superfamily, Glycoside hydrolase, family 16, active site, Glycoside hydrolase, family 16	4.54599	3.06421	4.82444e-10	Up	26	41	29	34	712	181	36	42	195	132	29	22	19	23	15	116	75	55	28	83	20	41	35	27	40	17	20	24	25	27	27	17590	353	52	1183	76
Nitab4.5_0001675g0070.1	AT4G14130	XTH15	Xyloglucan endo-transglycosylase, C-terminal, Xyloglucan endotransglucosylase/hydrolase, Glycoside hydrolase, family 16, Concanavalin A-like lectin/glucanases superfamily, Glycoside hydrolase, family 16, active site, Concanavalin A-like lectin/glucanase, subgroup	4.52565	2.94011	1.44781e-08	Up	25	43	18	30	704	126	26	44	141	71	35	26	8	20	9	77	194	121	15	50	22	28	24	15	23	12	17	25	29	23	23	5865	546	77	2127	263
Nitab4.5_0002937g0020.1	AT2G33280		Major facilitator superfamily domain, general substrate transporter, Biopterin transport-related protein BT1	4.51791	2.06526	3.68148e-27	Up	29	19	36	34	333	40	45	82	31	41	19	22	107	60	63	72	10	4	21	36	28	40	84	39	29	61	26	30	7	19	37	4	4	10	2	5
Nitab4.5_0000446g0040.1	AT3G23730	XTH16	Concanavalin A-like lectin/glucanase, subgroup, Glycoside hydrolase, family 16, Xyloglucan endotransglucosylase/hydrolase, Xyloglucan endo-transglycosylase, C-terminal, Glycoside hydrolase, family 16, active site, Concanavalin A-like lectin/glucanases superfamily	4.5002	0.84767	4.95864e-07	Up	8	9	4	14	149	20	5	6	65	60	18	18	18	8	3	74	35	19	4	47	12	11	10	7	15	10	9	5	12	12	3	1582	86	4	152	0
Nitab4.5_0000991g0010.1	AT3G57880		C2 domain, Phosphoribosyltransferase C-terminal	4.47277	-0.0332538	0.00547137	Up	10	11	15	10	44	12	7	2	11	2	7	4	7	1	2	3	4	5	5	2	25	5	22	5	10	9	7	7	2	16	6	3	18	5	5	0
Nitab4.5_0004699g0040.1	AT2G27080		Late embryogenesis abundant protein, LEA-14	4.4325	2.15641	1.43416e-10	Up	33	20	20	33	305	123	24	18	133	146	39	23	16	14	8	101	71	79	16	50	26	22	23	11	20	21	22	13	13	28	25	2707	122	66	145	125
Nitab4.5_0003857g0040.1	AT1G60190	PUB19	U box domain, Armadillo, Armadillo-like helical, Zinc finger, RING/FYVE/PHD-type, Armadillo-type fold	4.43054	4.00351	1.88503e-29	Up	53	76	94	87	1154	84	81	650	64	484	108	77	337	259	501	399	145	127	69	134	58	89	178	102	76	96	49	72	73	65	108	2408	35	24	71	12
Nitab4.5_0005043g0050.1	AT5G10390		Histone H3, Ribonuclease H-like domain, Histone-fold, Histone core	4.42713	2.69721	1.01449e-05	Up	94	46	117	89	221	49	49	17	19	48	20	46	43	26	19	43	28	16	100	47	732	39	91	51	83	108	32	54	35	313	74	86	30	54	13	15
Nitab4.5_0006999g0030.1	AT3G55580		Regulator of chromosome condensation, RCC1, Regulator of chromosome condensation 1/beta-lactamase-inhibitor protein II	4.42046	3.42613	1.56577e-23	Up	67	63	115	109	945	62	27	197	5	277	77	21	319	137	99	333	132	36	73	107	103	147	826	99	57	115	18	86	61	61	143	160	16	7	10	4
Nitab4.5_0000786g0240.1	AT4G08950	EXO	Phosphate-induced protein 1	4.41185	2.26013	1.79183e-21	Up	24	25	40	16	390	101	25	14	120	55	11	15	15	11	7	49	35	22	30	40	27	32	24	22	22	20	16	14	6	9	18	116	23	40	63	53
Nitab4.5_0013465g0010.1	AT5G57560	TCH4	Xyloglucan endo-transglycosylase, C-terminal, Concanavalin A-like lectin/glucanase, subgroup, Concanavalin A-like lectin/glucanases superfamily, Glycoside hydrolase, family 16	4.40538	1.21268	4.22915e-05	Up	7	14	4	4	201	44	15	7	59	43	8	7	5	11	2	32	17	11	7	27	6	4	7	8	8	8	9	5	9	6	9	5361	29	9	423	23
Nitab4.5_0006683g0140.1	ATCG00900	RPS7.1	Ribosomal protein S7 domain, Ribosomal protein S7, conserved site, Ribosomal protein S12, bacteria, Nucleic acid-binding, OB-fold, Ribosomal protein S12/S23, Ribosomal protein S5/S7	4.39405	0.00764517	0.000350763	Up	11	8	12	21	35	13	16	7	12	9	20	16	12	12	10	16	7	16	12	8	16	8	18	12	14	12	15	16	22	15	13	3	8	9	10	3
Nitab4.5_0002369g0020.1	ATCG00280	PSBC	Photosystem antenna protein-like	4.38826	-0.2736	0.00103979	Up	3	7	17	11	32	12	14	11	5	13	17	12	9	5	11	5	116	8	9	5	6	9	9	11	26	22	10	22	27	6	36	26	7	5	4	4
Nitab4.5_0003323g0020.1	AT5G05290	EXPA2	Expansin, cellulose-binding-like domain, Expansin/pollen allergen, DPBB domain, RlpA-like double-psi beta-barrel domain, Expansin/Lol pI, Barwin-like endoglucanase, Expansin	4.37712	3.18866	7.22194e-08	Up	65	74	96	89	411	26	33	56	26	929	98	56	111	77	58	601	168	153	75	97	49	66	141	59	68	51	36	59	35	68	28	1354	126	63	163	96
Nitab4.5_0007728g0030.1				4.37693	0.522497	6.68607e-14	Up	5	8	18	7	112	12	13	36	8	13	2	6	64	32	17	31	10	10	7	8	5	15	56	2	10	10	3	5	2	5	3	5	5	4	1	2
Nitab4.5_0000116g0120.1	AT1G02700			4.37361	2.14635	1.52791e-17	Up	12	20	32	17	299	30	16	213	30	124	106	55	102	170	335	78	152	121	25	22	20	22	125	14	15	22	7	7	8	12	19	67	1	4	3	1
Nitab4.5_0002124g0010.1	AT1G60190	PUB19	Zinc finger, RING/FYVE/PHD-type, Armadillo, U box domain, Armadillo-type fold, Armadillo-like helical	4.3705	3.08353	7.09649e-15	Up	35	36	28	45	540	33	46	462	55	280	62	59	160	234	463	91	95	144	61	62	35	49	49	44	28	24	30	26	25	43	24	1025	38	26	39	32
Nitab4.5_0000815g0080.1	AT4G27410	RD26	NAC domain	4.36405	2.67922	1.72679e-08	Up	5	11	6	18	172	24	13	711	19	190	28	26	73	409	979	44	60	257	29	20	13	17	32	6	8	3	6	7	13	10	9	347	12	13	22	9
Nitab4.5_0011844g0010.1	AT2G15730		P-loop containing nucleoside triphosphate hydrolase	4.35344	-0.615802	8.21272e-06	Up	11	2	2	10	27	8	10	5	20	15	13	5	9	5	4	19	11	2	7	8	7	3	9	13	6	8	7	9	5	4	9	27	3	3	2	2
Nitab4.5_0000153g0190.1	AT1G07430	HAI2	Protein phosphatase 2C, Protein phosphatase 2C (PP2C)-like domain, Protein phosphatase 2C, manganese/magnesium aspartate binding site	4.35226	3.22768	3.5851e-20	Up	33	36	47	34	529	57	56	522	102	170	59	24	129	184	387	53	144	116	35	35	27	47	44	36	39	29	43	36	28	41	22	2065	163	27	707	116
Nitab4.5_0000128g0300.1	AT1G78300	GRF2	14-3-3 protein, conserved site, 14-3-3 domain, 14-3-3 protein	4.35074	2.97474	0.000451535	Up	44	68	48	64	266	75	45	27	60	69	30	26	22	15	9	46	92	88	28	43	39	52	46	54	39	21	15	58	43	84	56	101	211	110	164	118
Nitab4.5_0000286g0050.1	AT5G12020	HSP17.6II	Alpha crystallin/Hsp20 domain, HSP20-like chaperone, BON domain	4.35033	4.95476	0.000289564	Up	74	101	28	60	1261	26	30	2882	55	585	297	79	76	258	779	357	797	200	11	40	24	14	329	24	27	61	16	7	4	12	42	2622	64	11	277	22
Nitab4.5_0013333g0010.1	AT1G69260	AFP1	Ninja	4.33053	2.69654	1.71659e-27	Up	18	32	15	23	420	42	31	316	56	185	29	15	52	97	147	156	50	58	21	42	25	55	51	25	17	15	10	20	23	26	27	209	39	50	86	41
Nitab4.5_0003906g0010.1	AT1G74310	HSP101	P-loop containing nucleoside triphosphate hydrolase, Clp ATPase, C-terminal, ClpA/B, conserved site 2, AAA+ ATPase domain, ATPase, AAA-2, ClpA/B family, ClpA/B, conserved site 1, Clp, N-terminal, ATPase, AAA-type, core, Double Clp-N motif	4.31796	5.23059	2.09915e-10	Up	126	235	92	118	2968	111	76	1198	173	642	278	121	360	468	725	437	497	269	65	126	99	91	928	90	93	213	50	36	27	65	108	1346	116	31	199	65
Nitab4.5_0007383g0010.1	AT1G29640		Senescence regulator S40	4.30445	-0.315745	2.04432e-06	Up	7	2	4	6	23	3	6	62	4	12	3	5	13	11	24	8	7	7	4	15	2	7	15	1	7	4	8	4	2	6	4	146	15	5	14	12
Nitab4.5_0006338g0110.1				4.2908	2.81453	9.90254e-19	Up	29	34	26	57	416	30	38	355	45	145	69	38	207	229	423	69	68	90	33	38	50	29	161	23	42	92	24	27	20	22	32	135	20	26	26	22
Nitab4.5_0000716g0020.1	AT5G52300	LTI65	CAP160	4.28335	2.55882	5.58296e-09	Up	0	8	3	8	126	6	8	724	27	225	22	6	44	289	1357	76	92	45	6	12	8	9	22	2	3	2	3	5	4	1	0	949	10	1	16	3
Nitab4.5_0002629g0040.1	AT5G60860	RABA1f	Small GTPase superfamily, Rab type, P-loop containing nucleoside triphosphate hydrolase, Small GTPase superfamily, Small GTP-binding protein domain	4.27485	0.730067	0.00571365	Up	20	20	21	10	70	21	9	13	13	9	9	14	5	6	4	11	7	16	7	11	23	10	13	8	9	14	8	15	7	22	8	38	67	30	103	126
Nitab4.5_0010036g0010.1	AT5G07330			4.24554	1.39205	7.56353e-15	Up	3	7	10	4	100	2	11	249	19	45	49	21	13	92	107	15	57	108	8	12	17	13	23	6	9	12	9	5	3	11	1	58	12	2	11	9
Nitab4.5_0000757g0080.1	AT1G09070	SRC2	C2 domain, Armadillo-type fold	4.24363	0.862467	0.0096228	Up	18	22	11	15	110	26	1	4	3	1	0	1	0	0	0	0	0	0	1	3	4	8	1	9	1	1	3	5	3	3	5	2	0	2	0	0
Nitab4.5_0001711g0050.1	AT2G38530	LTP2	Bifunctional inhibitor/plant lipid transfer protein/seed storage helical domain, Plant lipid transfer protein/Par allergen	4.22421	5.52872	3.78329e-21	Up	163	93	401	261	1185	261	182	4334	308	2038	1274	703	587	1584	4689	466	1731	2289	136	114	192	141	526	213	186	187	65	87	44	123	175	184	136	78	39	9
Nitab4.5_0006180g0020.1	AT3G63060	EDL3		4.2171	0.51805	0.000183195	Up	2	9	0	1	117	1	2	77	2	23	3	1	11	18	64	2	2	2	0	1	0	2	1	1	1	1	0	7	0	0	3	98	1	0	2	2
Nitab4.5_0018109g0010.1				4.21494	1.94502	2.5461e-05	Up	24	26	40	51	141	121	60	35	23	34	68	26	27	14	26	14	1460	13	23	24	27	21	25	26	31	108	30	41	72	35	29	18	10	41	31	15
Nitab4.5_0000786g0210.1	AT4G08950	EXO	Phosphate-induced protein 1	4.19303	3.00707	3.68528e-14	Up	35	46	40	49	626	199	43	38	190	107	20	32	11	21	10	95	72	82	23	67	29	33	50	26	37	38	27	21	18	30	18	754	166	88	470	260
Nitab4.5_0006730g0010.1	AT4G08570		Heavy metal-associated domain, HMA	4.17937	4.46718	4.18974e-18	Up	40	56	85	98	752	74	99	2021	160	86	230	171	360	880	1924	52	163	71	62	38	35	44	246	75	60	51	43	30	39	37	70	8	1	17	0	0
Nitab4.5_0009367g0010.1	AT3G03900	APK3	Adenylylsulphate kinase, P-loop containing nucleoside triphosphate hydrolase	4.17904	-0.384665	0.00160707	Up	12	6	8	20	23	11	12	1	11	2	8	4	8	1	3	7	2	2	5	10	24	3	13	3	13	14	4	11	5	23	10	32	2	8	0	0
Nitab4.5_0000207g0190.1	AT5G54190	PORA	Short-chain dehydrogenase/reductase SDR, Glucose/ribitol dehydrogenase, Light-dependent protochlorophyllide reductase, NAD(P)-binding domain	4.15591	5.44257	0.00267714	Up	589	255	1076	873	859	334	257	82	200	156	413	687	192	90	81	58	119	88	405	177	2162	206	338	280	974	519	586	432	869	2589	996	37	25	279	13	4
Nitab4.5_0000828g0020.1	AT5G05987	PRA1.A2	Prenylated rab acceptor PRA1	4.15119	0.209894	0.000407065	Up	11	12	18	7	46	17	23	8	11	7	13	12	14	14	15	7	10	13	12	21	10	16	23	11	12	8	12	14	10	13	9	2	5	10	3	10
Nitab4.5_0000592g0370.1	AT1G29930	CAB1	Chlorophyll a/b binding protein domain, Chlorophyll A-B binding protein, Chlorophyll A-B binding protein, plant	4.15036	2.96897	0.00759491	Up	135	52	194	245	176	47	27	43	22	86	159	305	36	29	29	18	40	43	94	43	226	31	220	99	174	176	89	94	324	540	363	9	11	23	5	2
Nitab4.5_0000647g0190.1	AT3G55580		Regulator of chromosome condensation, RCC1, Regulator of chromosome condensation 1/beta-lactamase-inhibitor protein II	4.14673	4.45947	5.31707e-34	Up	149	146	304	230	1766	65	59	432	20	523	218	59	781	341	175	724	284	78	178	294	262	369	1998	197	122	263	40	146	139	179	350	403	35	19	16	10
Nitab4.5_0004251g0010.1	AT2G46680	HB-7	Homeodomain-like, Homeobox domain, Homeobox, conserved site, Helix-turn-helix motif, Leucine zipper, homeobox-associated	4.11989	3.85228	1.04844e-26	Up	15	24	43	42	312	41	83	1572	128	45	57	41	233	615	1708	22	51	32	65	46	20	48	95	31	43	21	23	23	32	30	35	10	1	13	0	1
Nitab4.5_0003585g0030.1	AT2G27080		Late embryogenesis abundant protein, LEA-14	4.11502	1.24587	1.06449e-19	Up	16	15	17	15	177	57	22	14	35	62	19	14	7	4	4	37	47	29	15	18	20	10	16	27	15	17	11	11	5	14	9	534	53	28	40	39
Nitab4.5_0006365g0060.1				4.11103	1.61024	1.38378e-15	Up	12	14	29	14	182	80	21	15	123	32	10	5	11	11	7	13	22	17	13	42	39	14	31	21	25	9	8	17	11	17	12	128	164	37	60	68
Nitab4.5_0001897g0020.1	AT2G28150		Protein of unknown function DUF966	4.10827	-0.525519	3.09627e-07	Up	2	4	14	9	43	9	8	5	6	10	5	5	17	3	7	19	1	3	8	16	12	10	15	6	8	14	11	13	13	28	21	17	2	5	0	1
Nitab4.5_0007979g0080.1	ATCG01090	NDHI	Alpha-helical ferredoxin, 4Fe-4S ferredoxin-type, iron-sulpur binding domain	4.10611	-0.00684077	0.00149759	Up	10	7	16	14	35	11	30	12	9	10	15	9	7	8	7	9	51	5	11	4	5	4	25	38	33	11	10	50	35	9	50	125	9	10	11	4
Nitab4.5_0004212g0060.1	AT3G26340		Peptidase T1A, proteasome beta-subunit, Proteasome B-type subunit, Proteasome, subunit alpha/beta, Proteasome, beta-type subunit, conserved site	4.10257	2.62487	0.00111021	Up	46	63	52	61	201	42	42	41	60	26	30	47	19	82	32	20	24	75	28	34	46	37	61	32	21	43	8	23	18	25	34	28	69	142	40	125
Nitab4.5_0001924g0060.1	AT3G14440	NCED3	Carotenoid oxygenase	4.07087	8.13647	5.72016e-92	Up	950	1311	1199	1100	16094	1451	1428	16815	1476	1662	928	907	5321	6645	14097	1144	1142	2402	758	1645	830	1131	1341	1174	1058	711	1068	956	1016	1052	1184	8210	1929	1412	1590	2011
Nitab4.5_0000009g0500.1	AT3G45970	EXLA1	Barwin-like endoglucanase, Expansin/pollen allergen, DPBB domain, RlpA-like double-psi beta-barrel domain, Expansin, cellulose-binding-like domain, Expansin/Lol pI, Major pollen allergen Lol pI	4.07085	2.41637	1.33776e-27	Up	38	46	39	40	520	29	11	18	22	223	25	17	71	21	27	210	27	19	16	259	18	46	42	34	20	19	22	26	41	27	38	3671	8	6	3	3
Nitab4.5_0000883g0140.1	AT3G14690	CYP72A15	Cytochrome P450, conserved site, Cytochrome P450, E-class, group I, Cytochrome P450	4.06035	0.915078	2.6741e-05	Up	6	3	6	20	36	8	10	183	16	69	254	136	91	252	251	92	276	238	19	14	19	7	77	13	9	12	7	9	15	15	12	14	2	7	6	2
Nitab4.5_0000786g0230.1	AT4G08950	EXO	Phosphate-induced protein 1	4.05792	3.46367	1.83276e-15	Up	53	44	138	106	535	503	50	43	389	197	43	35	52	27	12	140	73	100	45	85	128	51	161	43	93	118	67	79	28	129	66	193	271	225	718	457
Nitab4.5_0003313g0050.1	AT5G66400	RAB18	Dehydrin	4.05244	7.42453	6.58823e-26	Up	152	214	236	416	2625	96	177	22378	154	808	258	93	1413	9574	36771	249	406	199	410	224	127	183	677	203	146	80	124	149	142	188	142	1115	62	25	31	17
Nitab4.5_0003901g0020.1	AT2G47770	TSPO	TspO/MBR-related protein	4.04141	3.50491	1.99792e-19	Up	19	28	37	48	356	28	39	1156	65	168	64	37	235	589	1703	50	63	72	56	61	52	46	98	35	26	17	19	13	20	32	31	110	16	14	13	9
Nitab4.5_0004498g0030.1	AT1G04170	EIF2 GAMMA	Translation elongation factor EF1A/initiation factor IF2gamma, C-terminal, Elongation factor, GTP-binding domain, Translation initiation factor 2, gamma subunit, C-terminal, Translation elongation factor EFTu/EF1A, domain 2, Translation protein, beta-barrel domain, P-loop containing nucleoside triphosphate hydrolase	4.03592	2.75561	2.43664e-05	Up	55	55	47	50	192	127	57	71	120	84	48	53	53	63	35	67	90	66	45	46	58	58	82	56	44	57	47	53	39	63	38	27	109	49	25	41
Nitab4.5_0001984g0020.1				3.98981	3.80714	6.3395e-25	Up	26	33	16	26	347	30	34	1564	37	124	34	19	124	521	1836	52	31	40	31	37	19	41	75	30	34	16	16	19	27	18	27	193	30	27	29	17
Nitab4.5_0003860g0060.1	AT1G55730	CAX5	Sodium/calcium exchanger membrane region, Calcium/proton exchanger CAX, Calcium/proton exchanger	3.98141	3.36153	9.85359e-05	Up	83	91	83	90	292	97	94	96	102	59	71	91	53	122	79	67	109	173	83	97	66	122	84	99	71	56	66	98	58	73	66	49	71	109	78	147
Nitab4.5_0004955g0020.1	AT2G46680	HB-7	Homeodomain-like, Homeobox domain	3.97189	7.01186	3.01301e-72	Up	451	567	616	617	6070	560	672	8994	478	689	508	431	2191	2359	4941	322	425	664	554	598	473	567	1030	564	526	425	401	407	467	526	528	308	404	370	146	543
Nitab4.5_0000759g0270.1	AT1G03070		Bax inhibitor 1-related	3.96992	-0.434192	0.000255977	Up	6	2	12	7	22	17	8	30	4	12	11	8	22	21	44	8	26	23	10	10	12	17	10	6	6	13	6	11	9	9	5	8	6	8	7	5
Nitab4.5_0000003g0770.1	AT1G60780	HAP13	AP complex, mu/sigma subunit, Clathrin adaptor, mu subunit, conserved site, Clathrin adaptor, mu subunit, Clathrin adaptor, mu subunit, C-terminal, Longin-like domain	3.96056	1.08758	0.0011092	Up	22	24	35	39	75	19	24	10	16	8	8	13	16	13	6	5	6	11	23	19	42	17	29	27	21	16	32	11	16	25	18	6	4	26	3	4
Nitab4.5_0002262g0160.1	AT2G46270	GBF3	Basic-leucine zipper domain, G-box binding, MFMR	3.95563	4.83313	7.82362e-54	Up	124	152	232	208	1701	78	262	1295	225	671	214	177	1249	756	1200	578	203	178	193	215	156	164	792	245	142	230	151	120	114	109	197	1189	49	111	159	69
Nitab4.5_0002764g0050.1			ABA/WDS induced protein	3.94927	-0.634066	0.00139471	Up	4	2	11	12	18	6	7	25	6	25	19	9	9	20	40	12	13	20	5	8	11	7	13	7	10	6	2	5	2	1	5	3	1	2	0	0
Nitab4.5_0000608g0070.1	AT3G20910	NF-YA9	CCAAT-binding transcription factor, subunit B	3.93065	1.7059	1.08289e-10	Up	18	11	33	33	129	23	36	195	40	41	34	22	64	123	206	31	59	57	23	30	23	32	79	21	27	17	33	15	12	20	12	77	22	17	41	22
Nitab4.5_0001324g0080.1	AT2G23790		Coiled-coil domain containing protein 109, C-terminal	3.9222	4.12199	6.5324e-43	Up	97	113	132	106	1226	275	148	389	161	261	81	94	253	294	304	262	178	268	82	132	97	138	292	118	101	148	173	120	73	124	127	1355	114	138	123	189
Nitab4.5_0003931g0020.1	AT3G08510	PLC2	C2 domain, Phospholipase C, phosphatidylinositol-specific, Y domain, Phosphoinositide phospholipase C, Phospholipase C, phosphoinositol-specific, EF-hand-like, PLC-like phosphodiesterase, TIM beta/alpha-barrel domain, Phospholipase C, phosphatidylinositol-specific , X domain, EF-hand domain pair	3.92166	-0.435165	0.00168878	Up	19	2	33	20	10	13	6	6	3	1	5	5	10	2	1	1	2	1	1	4	19	13	10	11	22	18	2	20	9	36	26	12	13	17	11	3
Nitab4.5_0005040g0040.1				3.91612	1.28317	1.57936e-05	Up	15	18	21	19	195	35	17	40	18	156	32	15	14	14	14	127	120	64	24	31	15	30	25	23	21	18	31	33	16	15	16	9955	81	16	214	40
Nitab4.5_0006563g0020.1	AT2G06255	ELF4-L3	Protein of unknown function DUF1313	3.91254	-0.0280965	0.0029664	Up	11	13	13	12	39	13	11	10	7	5	12	10	9	14	14	7	16	16	22	18	17	10	14	10	18	10	8	13	13	24	21	55	84	23	147	9
Nitab4.5_0003981g0080.1	AT1G54050		Alpha crystallin/Hsp20 domain, HSP20-like chaperone	3.90229	3.85755	2.08818e-30	Up	76	94	101	89	966	80	63	617	58	230	128	99	351	317	468	166	165	156	58	87	96	93	591	100	71	167	47	42	43	55	74	406	49	41	38	45
Nitab4.5_0000431g0200.1	AT5G09960			3.90218	-0.283292	0.0010858	Up	2	4	7	4	44	32	3	2	26	10	1	0	2	2	3	17	1	1	3	8	0	3	13	3	2	3	1	2	2	10	0	23	6	5	2	7
Nitab4.5_0001318g0050.1	AT4G27670	HSP21	Alpha crystallin/Hsp20 domain, HSP20-like chaperone	3.89984	2.78598	4.81555e-11	Up	17	25	11	11	243	22	11	679	19	100	129	59	25	243	246	110	274	87	9	19	13	7	151	9	17	119	14	1	7	3	18	74	12	1	35	7
Nitab4.5_0000185g0170.1	AT4G17600	LIL3:1		3.89961	4.66136	5.29525e-05	Up	225	214	286	229	669	174	210	154	163	167	232	187	214	150	124	191	132	178	194	137	210	176	373	229	214	270	154	231	172	275	237	31	95	208	33	119
Nitab4.5_0001332g0050.1	AT5G50760		Auxin-induced protein, ARG7	3.88942	-0.580076	0.00207778	Up	10	2	6	6	19	11	7	30	5	0	3	2	2	14	5	2	2	8	5	2	1	6	3	6	1	3	4	3	1	5	5	0	1	11	1	15
Nitab4.5_0000205g0110.1	AT4G00100	RPS13A	Ribosomal protein S15, Ribosomal protein S13/S15, N-terminal, S15/NS1, RNA-binding, Ribosomal protein S15P	3.88762	4.73035	2.36669e-06	Up	206	195	291	205	663	414	248	265	364	285	192	198	134	181	176	191	240	305	178	198	207	208	277	183	183	187	208	210	181	273	210	145	330	329	188	327
Nitab4.5_0010994g0010.1	AT2G18300	HBI1	Myc-type, basic helix-loop-helix (bHLH) domain	3.88529	1.05485	0.00517944	Up	19	25	34	27	69	35	21	14	18	19	41	30	14	7	6	21	26	23	20	10	27	12	24	26	23	17	21	14	33	47	19	1	37	41	92	82
Nitab4.5_0000738g0040.1	AT5G12020	HSP17.6II	Alpha crystallin/Hsp20 domain, HSP20-like chaperone	3.87863	3.04096	7.42464e-19	Up	83	43	109	68	401	39	23	460	18	84	110	58	102	124	210	29	155	67	42	45	94	48	280	64	83	160	34	37	13	70	34	968	70	29	523	8
Nitab4.5_0021859g0010.1	AT1G68300		UspA, Rossmann-like alpha/beta/alpha sandwich fold, Universal stress protein A	3.86447	4.69206	6.48899e-30	Up	109	112	132	148	1263	102	147	1844	129	361	315	283	498	1129	2504	186	341	259	198	154	119	124	298	142	121	106	136	79	86	108	80	585	83	24	97	13
Nitab4.5_0007223g0010.1	AT1G64760		Glycoside hydrolase, catalytic domain, Glycoside hydrolase, family 17, X8, Glycoside hydrolase, superfamily	3.85945	-0.314237	0.00137622	Up	4	3	26	8	30	24	8	13	8	612	65	41	61	23	50	753	100	251	8	98	10	25	15	13	5	13	12	0	1	7	8	244	25	14	0	6
Nitab4.5_0008334g0040.1	AT5G06760	LEA4-5	Late embryogenesis abundant protein, LEA-25/LEA-D113	3.85665	4.95984	4.97865e-38	Up	73	71	104	106	709	38	47	3520	119	400	81	39	486	1551	3186	100	156	218	114	117	67	69	259	73	75	32	19	43	59	71	67	1004	165	40	70	98
Nitab4.5_0000924g0010.1				3.84943	-0.424212	0.00252617	Up	11	7	10	15	24	8	11	8	8	5	7	5	13	4	8	2	253	1	7	7	13	10	11	6	16	16	8	10	20	22	10	6	3	5	7	2
Nitab4.5_0000286g0060.1	AT5G12020	HSP17.6II	Alpha crystallin/Hsp20 domain, HSP20-like chaperone	3.84806	6.6143	8.90676e-05	Up	331	618	215	342	5365	215	167	6238	254	2892	1227	704	910	2469	3472	1481	2389	1161	148	351	212	191	2415	238	190	641	99	55	35	113	218	4707	136	32	310	80
Nitab4.5_0000350g0260.1	AT3G03280		Protein of unknown function DUF4228, plant	3.8418	1.35877	2.1826e-05	Up	4	5	8	11	53	16	14	266	22	4	9	10	32	89	256	4	16	5	23	10	6	10	17	13	12	3	5	7	19	8	4	36	0	6	0	0
Nitab4.5_0003288g0040.1				3.83411	-0.321708	0.0012422	Up	10	11	9	8	37	7	8	7	5	5	8	4	6	4	6	7	6	10	6	4	11	10	11	15	4	7	16	11	5	5	9	4	4	5	10	8
Nitab4.5_0002842g0070.1	AT3G13980			3.83197	-0.486961	4.27866e-05	Up	5	4	11	11	37	17	8	4	8	5	6	5	9	5	4	5	3	4	4	7	7	7	7	8	9	10	13	3	6	7	8	71	3	12	3	4
Nitab4.5_0000469g0040.1	AT1G78070		WD40 repeat, conserved site, WD40/YVTN repeat-like-containing domain, WD40-repeat-containing domain, WD40 repeat	3.82376	6.52535	1.11642e-55	Up	513	581	828	762	5882	746	732	2997	774	4021	783	510	2994	2075	2674	3069	808	514	693	1252	688	803	2154	755	605	789	576	479	445	581	838	2572	430	296	321	114
Nitab4.5_0000235g0110.1	AT1G76520		Auxin efflux carrier	3.82372	1.60099	1.36042e-09	Up	55	11	82	65	122	36	28	79	21	31	87	25	118	144	187	45	10	8	28	8	50	18	104	33	52	107	39	18	7	23	28	7	1	7	5	0
Nitab4.5_0000806g0150.1	AT5G66920	sks17	Cupredoxin, Multicopper oxidase, type 1, Multicopper oxidase, type 3, Multicopper oxidase, type 2	3.81566	-0.349711	2.21487e-06	Up	17	2	19	22	22	8	9	5	13	7	23	10	8	1	3	16	7	5	6	20	39	3	21	8	16	34	18	10	2	35	8	37	7	18	8	1
Nitab4.5_0008257g0010.1	AT5G62990	emb1692	Plant organelle RNA recognition domain	3.8136	2.31702	0.000131912	Up	30	47	74	52	136	63	57	55	94	60	48	49	49	86	70	38	69	80	58	53	56	53	90	54	40	39	63	36	25	69	40	23	39	76	9	38
Nitab4.5_0001297g0050.1	AT3G53420	PIP2A	Major intrinsic protein, conserved site, Aquaporin-like, Major intrinsic protein	3.81199	4.26055	8.50003e-08	Up	95	184	225	194	957	94	136	148	25	287	399	82	401	171	36	258	148	381	109	69	134	180	515	257	143	284	61	157	104	163	122	23	6	62	1	1
Nitab4.5_0000038g0180.1	AT4G26010		Plant peroxidase, Peroxidase, active site, Haem peroxidase, plant/fungal/bacterial, Peroxidases heam-ligand binding site, Haem peroxidase	3.81098	-0.0838872	0.000911475	Up	2	6	3	11	73	15	8	4	19	103	9	27	9	10	3	107	26	62	6	33	4	6	9	6	6	4	11	1	1	3	7	4357	291	54	126	8
Nitab4.5_0000722g0020.1	AT3G55580		Regulator of chromosome condensation 1/beta-lactamase-inhibitor protein II, Regulator of chromosome condensation, RCC1	3.80831	2.56925	1.79936e-19	Up	46	30	69	81	284	32	40	311	18	69	130	62	84	147	132	70	110	50	37	59	61	119	432	78	50	120	25	48	46	53	101	114	18	11	38	16
Nitab4.5_0003880g0020.1	AT2G27970	CKS2	Cyclin-dependent kinase, regulatory subunit	3.80719	2.35919	6.85528e-05	Up	41	53	67	67	160	56	46	45	61	54	41	54	59	91	77	44	48	62	76	75	63	63	81	65	65	49	69	61	30	55	47	9	33	38	6	22
Nitab4.5_0001688g0070.1	AT1G74310	HSP101	ClpA/B family, Clp ATPase, C-terminal, P-loop containing nucleoside triphosphate hydrolase, Double Clp-N motif, ATPase, AAA-2, ClpA/B, conserved site 1, Clp, N-terminal, ClpA/B, conserved site 2, AAA+ ATPase domain, ATPase, AAA-type, core	3.80231	5.39629	1.55656e-06	Up	208	339	121	187	2799	81	87	1711	151	914	523	307	301	749	879	491	999	534	83	152	124	108	1610	100	120	326	50	50	43	85	176	1532	68	31	266	73
Nitab4.5_0007712g0010.1	AT1G32450	NRT1.5	Proton-dependent oligopeptide transporter family, Major facilitator superfamily domain, general substrate transporter	3.80085	0.193454	5.19686e-06	Up	3	4	1	4	45	10	2	81	20	5	7	2	10	25	69	5	10	10	2	2	0	1	1	1	2	0	3	2	3	7	3	106	32	8	89	35
Nitab4.5_0007728g0040.1				3.7982	3.09234	4.878e-16	Up	30	55	49	66	504	59	61	404	44	89	55	46	436	251	139	213	96	47	33	52	50	55	460	28	43	54	33	39	18	41	53	13	40	44	7	22
Nitab4.5_0007728g0020.1	AT2G16365			3.79677	4.92529	1.50952e-30	Up	141	199	327	265	1781	242	209	1154	117	518	146	154	1908	813	634	651	278	245	176	228	159	245	1739	153	171	260	106	123	98	189	184	106	165	142	23	85
Nitab4.5_0006691g0030.1	AT5G08290	YLS8	Thioredoxin-like fold, mRNA splicing factor, thioredoxin-like U5 snRNP	3.78615	3.00052	5.74511e-06	Up	40	71	44	46	267	52	57	311	51	88	113	88	133	222	263	69	111	158	51	42	40	38	131	46	46	159	39	38	23	37	33	28	37	22	85	71
Nitab4.5_0009622g0010.1	AT2G29380	HAI3	Protein phosphatase 2C, manganese/magnesium aspartate binding site, Protein phosphatase 2C (PP2C)-like domain, Protein phosphatase 2C	3.78455	5.70139	5.35915e-23	Up	191	240	214	255	2223	515	293	3273	740	479	177	136	631	853	1918	289	432	527	225	285	167	231	351	193	165	121	140	176	135	215	232	804	930	406	579	1440
Nitab4.5_0001186g0030.1	AT1G07985			3.77649	0.124966	0.0011267	Up	5	6	3	2	62	0	6	76	1	25	14	8	25	36	67	7	15	25	9	2	2	3	20	6	6	3	1	3	3	1	1	39	10	1	8	6
Nitab4.5_0000116g0440.1	AT1G18640	PSP	HAD-like domain, Phosphoserine phosphatase SerB, HAD-superfamily hydrolase, subfamily IB, PSPase-like, Phosphoserine phosphatase, domain 2	3.7758	1.13387	0.00015624	Up	24	21	44	30	64	54	22	24	23	33	25	20	20	26	15	23	14	35	26	34	33	24	34	23	30	21	14	19	16	50	16	19	31	37	8	22
Nitab4.5_0016007g0020.1	ATCG00170	RPOC2		3.751	1.06624	0.000118176	Up	5	19	20	20	83	77	29	30	19	40	52	40	17	9	15	16	1406	15	24	16	9	10	15	16	15	56	25	15	39	15	16	15	4	27	19	8
Nitab4.5_0000593g0100.1	AT5G42905		Ribonuclease H-like domain	3.75097	0.0921843	6.87825e-06	Up	7	5	3	7	45	5	8	71	7	7	27	13	27	28	46	11	19	7	9	7	5	9	36	13	11	8	5	7	7	5	13	10	1	1	5	1
Nitab4.5_0000312g0130.1	AT4G25200	HSP23.6-MITO	Alpha crystallin/Hsp20 domain, HSP20-like chaperone	3.75026	6.70882	1.28987e-05	Up	383	731	332	496	6263	497	280	5605	361	2408	1711	923	703	2359	2214	1414	2504	2235	247	444	334	340	2292	285	244	1074	199	134	125	211	327	8573	350	198	1084	1058
Nitab4.5_0007120g0040.1	AT5G43150			3.74578	-0.478246	0.00593836	Up	7	4	2	5	44	14	5	20	2	28	3	5	9	19	18	5	4	21	4	3	1	4	1	3	2	1	3	2	0	2	5	1	4	4	0	0
Nitab4.5_0000213g0150.1	AT1G12320		Protein of unknown function DUF1442	3.74235	0.779134	5.11178e-09	Up	8	9	14	7	84	8	7	120	6	7	3	0	23	35	67	1	4	2	9	9	5	5	7	7	5	2	9	2	6	6	2	17	6	1	14	4
Nitab4.5_0004994g0010.1	AT4G35730		Domain of unknown function DUF292, eukaryotic	3.73513	1.87527	4.48028e-15	Up	60	23	77	93	168	50	38	46	18	152	78	48	182	47	73	153	28	20	59	39	141	60	148	108	83	92	61	70	39	100	78	77	20	19	2	1
Nitab4.5_0000744g0140.1				3.71926	6.53461	2.17058e-64	Up	453	550	707	567	4798	663	760	4518	692	2477	1552	1053	1969	2491	2983	2010	1550	1640	452	667	539	739	3265	708	629	1924	578	423	424	514	639	2366	675	428	1997	1078
Nitab4.5_0002361g0190.1	AT4G14880	OASA1	Tryptophan synthase beta subunit-like PLP-dependent enzymes superfamily, Cysteine synthase/cystathionine beta-synthase P-phosphate-binding site, Cysteine synthase A, Cysteine synthase K/M	3.71823	3.10226	0.000322184	Up	85	88	125	113	239	78	78	42	81	66	86	95	103	73	64	77	59	94	87	93	119	96	127	107	100	87	78	101	72	107	126	63	35	95	26	34
Nitab4.5_0001409g0060.1	AT1G11915		Wall-associated receptor kinase galacturonan-binding domain	3.69601	-0.0220081	2.83938e-10	Up	18	3	15	24	25	22	16	10	21	24	10	17	13	13	6	14	14	15	17	16	21	13	15	26	19	17	21	14	9	20	8	10	1	13	0	0
Nitab4.5_0011099g0030.1	ATCG00340	PSAB	Photosystem antenna protein-like, Photosystem I PsaA/PsaB	3.68974	1.38339	0.000130064	Up	21	29	32	31	93	34	32	47	25	16	27	25	16	33	25	26	83	13	19	16	25	25	38	34	32	19	26	41	26	32	30	26	18	26	44	21
Nitab4.5_0001519g0130.1	AT5G12010		Harbinger transposase-derived nuclease, Harbinger transposase-derived nuclease domain	3.68111	3.65633	4.43414e-19	Up	86	123	72	91	1106	111	75	109	97	1305	121	52	90	65	65	871	408	197	72	194	45	99	102	62	59	55	86	70	57	75	73	33469	2007	308	2078	358
Nitab4.5_0001245g0010.1	AT5G57150		Myc-type, basic helix-loop-helix (bHLH) domain	3.67251	1.88689	2.86227e-11	Up	38	27	65	33	280	61	29	22	39	337	73	33	87	41	33	180	84	48	44	75	37	23	67	47	46	55	50	19	22	18	33	11193	78	12	77	1
Nitab4.5_0000888g0020.1	AT3G53600		Zinc finger, C2H2, Zinc finger C2H2-type/integrase DNA-binding domain, Zinc finger, C2H2-like	3.66248	-0.258349	0.0070814	Up	9	8	2	4	68	2	3	21	3	88	13	2	1	3	6	52	73	25	8	8	4	13	10	6	4	1	7	12	7	8	12	1581	88	20	197	52
Nitab4.5_0007400g0110.1				3.64563	4.45261	0.000212057	Up	96	178	290	268	760	630	205	241	128	238	381	224	146	91	143	74	6773	100	127	152	186	120	153	156	199	473	156	180	490	221	199	102	82	170	204	69
Nitab4.5_0004533g0080.1				3.63939	0.752126	0.000477667	Up	30	18	38	17	52	30	25	14	10	10	29	22	23	16	11	10	14	12	20	27	22	17	35	25	27	30	22	19	28	31	22	25	21	24	24	13
Nitab4.5_0002093g0090.1	AT3G63010	GID1B	Lipase, GDXG, active site, Alpha/beta hydrolase fold-3	3.63474	3.19829	7.04353e-16	Up	37	58	52	65	474	115	113	284	214	87	48	77	110	213	263	68	150	217	57	87	51	78	111	50	53	64	46	30	18	44	36	216	128	202	65	143
Nitab4.5_0006318g0040.1				3.63303	2.85508	4.04024e-09	Up	11	22	27	15	209	8	10	803	9	79	15	15	64	277	1075	24	26	54	23	21	18	18	17	19	18	11	13	15	7	23	8	441	109	27	139	44
Nitab4.5_0007400g0010.1				3.6309	1.00999	0.000691846	Up	22	23	33	38	75	32	26	20	11	22	28	25	20	13	15	8	819	10	20	25	26	17	24	24	25	42	13	25	54	27	30	16	16	18	11	6
Nitab4.5_0007386g0010.1	AT2G46270	GBF3	Basic-leucine zipper domain, G-box binding, MFMR	3.62909	4.7834	1.11712e-81	Up	194	200	245	218	1726	195	215	903	219	520	164	137	796	486	829	422	158	207	233	269	258	186	549	184	246	199	190	182	184	247	189	1823	160	128	171	42
Nitab4.5_0009795g0020.1	AT3G53420	PIP2A	Aquaporin-like, Major intrinsic protein, Major intrinsic protein, conserved site	3.62167	2.58773	4.69955e-21	Up	29	33	46	61	288	155	45	268	31	362	339	50	28	80	22	210	632	1430	10	7	27	30	70	28	32	41	8	22	12	15	62	327	713	216	105	70
Nitab4.5_0006861g0010.1	AT5G12010		Harbinger transposase-derived nuclease domain, Harbinger transposase-derived nuclease	3.61596	3.80658	2.15824e-12	Up	102	126	65	126	1099	162	67	256	120	1184	125	69	107	90	95	733	453	349	73	192	70	148	97	78	83	61	79	76	61	61	104	29117	1431	283	1719	352
Nitab4.5_0007179g0010.1				3.61515	1.75451	2.42316e-12	Up	29	28	20	33	185	35	27	107	25	148	66	36	69	56	70	147	27	41	20	39	47	36	116	33	47	64	37	39	47	53	47	191	21	17	71	42
Nitab4.5_0000121g0100.1	AT2G03090	EXPA15	Expansin/pollen allergen, DPBB domain, Expansin, cellulose-binding-like domain, RlpA-like double-psi beta-barrel domain, Expansin/Lol pI, Barwin-like endoglucanase, Expansin	3.61341	1.41398	5.19746e-06	Up	56	27	42	42	109	23	21	35	15	21	13	18	76	19	26	27	8	4	38	32	41	31	94	31	27	37	28	19	14	30	32	5	3	20	0	0
Nitab4.5_0001735g0060.1	AT5G17310	UGP2	UTP--glucose-1-phosphate uridylyltransferase, subgroup, UTP--glucose-1-phosphate uridylyltransferase	3.61274	2.41074	2.732e-07	Up	55	44	85	49	188	76	57	116	56	49	65	38	90	53	73	66	51	21	41	39	58	33	116	42	34	67	35	26	27	38	36	57	15	18	19	1
Nitab4.5_0000286g0070.1	AT5G12020	HSP17.6II	HSP20-like chaperone, Alpha crystallin/Hsp20 domain	3.58425	2.74066	0.000392329	Up	31	38	14	27	295	33	17	536	27	151	112	29	26	59	126	81	268	64	14	19	15	17	44	18	11	26	17	13	9	17	16	1873	45	14	76	13
Nitab4.5_0017267g0010.1	AT3G51680	SDR2	NAD(P)-binding domain, Short-chain dehydrogenase/reductase SDR, Glucose/ribitol dehydrogenase	3.5814	1.98368	0.000254037	Up	82	24	172	179	77	37	22	18	9	64	39	25	86	26	22	69	13	10	33	27	114	29	136	68	99	102	51	43	17	99	93	3	1	15	2	1
Nitab4.5_0000007g0300.1	ATCG00490	RBCL	Ribulose bisphosphate carboxylase, large subunit, C-terminal, Ribulose bisphosphate carboxylase, large subunit, ferrodoxin-like N-terminal, Ribulose bisphosphate carboxylase, large subunit, N-terminal, Ribulose bisphosphate carboxylase, large chain, active site	3.58077	1.32719	0.000497742	Up	25	35	42	34	94	35	21	13	24	15	21	18	17	13	12	23	27	10	21	22	23	27	28	30	28	13	10	38	34	35	40	38	29	29	15	14
Nitab4.5_0005624g0020.1	AT5G25930		Protein kinase domain, Serine/threonine-protein kinase, active site, Serine/threonine- / dual specificity protein kinase, catalytic domain, Leucine-rich repeat, Leucine-rich repeat-containing N-terminal, type 2, Leucine rich repeat 4, Protein kinase-like domain, Leucine-rich repeat, typical subtype	3.5649	2.46408	2.59933e-11	Up	37	45	49	74	371	106	43	70	63	106	44	32	34	37	23	130	144	109	34	89	63	68	83	53	55	66	59	52	36	57	37	3527	123	42	92	32
Nitab4.5_0012878g0010.1	AT4G19645		TRAM/LAG1/CLN8 homology domain	3.56454	2.13961	1.87144e-43	Up	24	26	25	33	203	47	58	200	66	63	74	54	91	138	191	47	64	52	26	30	33	41	147	37	34	48	25	27	18	30	15	21	13	16	10	35
Nitab4.5_0000456g0090.1	AT1G65090			3.55382	1.91293	1.9332e-08	Up	17	29	48	34	137	12	29	200	25	37	25	11	28	86	240	20	36	23	15	36	22	18	22	18	21	14	26	19	17	36	18	870	47	8	27	19
Nitab4.5_0000705g0140.1				3.55159	-0.352067	0.00311497	Up	3	6	2	7	50	6	6	2	34	153	18	3	8	2	2	129	39	40	5	93	7	3	10	9	6	2	1	7	12	12	5	823	64	25	17	22
Nitab4.5_0000629g0040.1	AT3G22910		P-type ATPase, cytoplasmic domain N, P-type ATPase, phosphorylation site, P-type ATPase, A domain, Cation-transporting P-type ATPase, N-terminal, HAD-like domain, Cation-transporting P-type ATPase, Calcium-transporting P-type ATPase, subfamily IIB, P-type ATPase, transmembrane domain, Cation-transporting P-type ATPase, C-terminal	3.5515	3.28811	2.40114e-07	Up	73	95	59	56	747	132	42	185	83	207	58	26	33	54	42	87	188	284	28	55	44	59	72	48	31	52	45	44	24	28	53	4819	958	180	3821	406
Nitab4.5_0003779g0050.1	AT2G46270	GBF3	G-box binding, MFMR	3.5442	4.75571	9.69542e-62	Up	140	170	229	206	1409	179	288	1289	223	823	193	191	884	927	1223	704	283	368	269	316	234	312	629	260	224	272	237	132	88	159	229	479	88	144	120	164
Nitab4.5_0000639g0190.1	AT1G78410		VQ	3.52976	0.82722	0.00142213	Up	7	19	28	13	151	13	8	22	9	303	31	14	56	47	38	432	94	34	19	73	15	23	37	11	12	8	16	20	20	19	17	1568	7	3	4	1
Nitab4.5_0001922g0090.1	AT3G10020			3.52674	-0.105352	0.000428983	Up	2	5	5	4	43	2	3	69	2	9	7	3	14	48	132	3	7	12	2	2	5	2	17	3	3	3	0	1	2	5	2	29	0	0	0	0
Nitab4.5_0007825g0010.1	AT4G26890	MAPKKK16	Protein kinase, ATP binding site, Protein kinase-like domain, Protein kinase domain, Serine/threonine-protein kinase, active site, Serine/threonine- / dual specificity protein kinase, catalytic domain	3.50774	0.807551	1.31466e-06	Up	13	11	14	18	92	14	8	86	8	51	9	5	46	46	74	32	13	25	13	6	15	11	42	7	13	10	7	16	5	13	12	70	8	12	1	3
Nitab4.5_0000522g0060.1	AT1G64230	UBC28	Ubiquitin-conjugating enzyme/RWD-like, Ubiquitin-conjugating enzyme, active site, Ubiquitin-conjugating enzyme, E2	3.50483	5.7467	6.55375e-08	Up	460	542	609	486	1719	606	391	332	386	1067	287	316	484	386	290	1008	479	740	440	864	368	504	651	509	472	352	376	409	441	542	410	8563	1408	595	3477	518
Nitab4.5_0003251g0040.1	AT1G12060	BAG5	BAG domain, IQ motif, EF-hand binding site	3.49666	3.75469	0.000350763	Up	74	132	36	76	968	65	38	500	59	808	182	138	132	219	261	395	320	252	27	44	63	30	495	40	39	138	26	16	11	33	44	1599	24	9	86	51
Nitab4.5_0006852g0070.1	AT2G26150	HSFA2	Heat shock transcription factor family, Heat shock factor (HSF)-type, DNA-binding, Winged helix-turn-helix DNA-binding domain, Heat shock transcription factor, plant	3.48547	5.85558	1.35424e-24	Up	305	429	369	404	2990	391	397	2530	522	831	1106	1173	915	1587	2182	904	742	1008	320	381	311	384	2926	472	516	964	321	244	231	322	392	832	97	132	148	278
Nitab4.5_0014067g0010.1	AT1G32928			3.4804	1.66832	5.63984e-07	Up	25	27	12	22	235	17	14	132	7	218	42	19	7	20	45	114	92	52	27	26	22	19	24	12	10	5	14	13	28	16	16	9460	23	12	94	19
Nitab4.5_0001074g0140.1	AT5G49630	AAP6	Amino acid transporter, transmembrane	3.4781	1.88679	6.10899e-08	Up	13	10	19	16	84	59	34	310	47	64	37	10	62	82	139	30	44	90	19	10	12	13	37	20	13	13	14	8	7	15	20	41	58	33	27	54
Nitab4.5_0000618g0070.1	AT5G47450	TIP2;3	Major intrinsic protein, Aquaporin-like, Major intrinsic protein, conserved site	3.47327	0.867378	7.05829e-07	Up	10	10	22	27	77	48	24	57	15	77	100	75	15	29	16	37	158	333	17	15	12	28	33	21	22	17	11	10	10	20	16	3	37	39	6	2
Nitab4.5_0000105g0080.1	AT5G06760	LEA4-5	Late embryogenesis abundant protein, LEA-25/LEA-D113	3.46709	1.79778	3.35443e-08	Up	14	23	28	26	207	6	6	225	4	49	9	3	12	47	162	11	14	35	12	5	8	0	24	8	6	3	1	2	1	3	0	116	5	0	0	0
Nitab4.5_0001208g0090.1	AT5G46030		Transcription elongation factor 1	3.46207	3.58853	8.00418e-06	Up	80	101	111	114	303	88	126	450	126	269	247	207	211	433	494	199	231	399	147	116	100	127	266	127	110	281	132	89	54	73	87	87	126	112	390	174
Nitab4.5_0005902g0020.1	AT3G07870		F-box associated interaction domain	3.44934	2.22857	1.17975e-16	Up	25	34	32	28	252	35	39	245	31	35	76	52	60	95	151	49	49	42	37	34	27	30	54	29	30	38	26	22	15	11	16	77	8	11	12	11
Nitab4.5_0000459g0060.1	AT3G22830	HSFA6B	Heat shock transcription factor family, Winged helix-turn-helix DNA-binding domain, Heat shock factor (HSF)-type, DNA-binding, Heat shock transcription factor, plant	3.44769	2.85151	1.42524e-15	Up	53	51	57	59	347	60	66	345	48	275	246	151	131	186	145	278	257	249	48	67	59	82	406	72	77	255	65	56	68	82	76	965	85	58	308	169
Nitab4.5_0003239g0050.1	AT4G00750		Putative S-adenosyl-L-methionine-dependent methyltransferase	3.43576	0.506401	0.00804701	Up	21	20	41	24	41	10	10	17	11	20	19	16	13	15	15	16	40	39	15	11	24	25	52	12	25	23	17	21	13	39	18	280	218	55	729	27
Nitab4.5_0002957g0010.1	AT3G29575	AFP3	Ninja	3.43342	6.36588	1.0297e-56	Up	596	593	810	741	4383	437	601	3695	316	1363	412	310	2044	1323	2267	1363	247	181	741	743	600	745	1408	709	579	751	618	527	472	583	804	592	42	93	60	56
Nitab4.5_0000090g0240.1	AT2G23780		Zinc finger, RING-type, Zinc finger, RING/FYVE/PHD-type, Zinc finger, RING-type, conserved site	3.43111	3.32972	1.46633e-28	Up	105	79	138	123	573	105	93	252	82	364	138	76	222	160	200	296	249	266	75	111	115	120	306	100	125	195	107	112	68	93	97	2211	91	55	281	85
Nitab4.5_0008522g0060.1	AT5G52640	HSP90.1	Heat shock protein Hsp90, N-terminal, Heat shock protein Hsp90 family, Histidine kinase-like ATPase, ATP-binding domain, Heat shock protein Hsp90, conserved site	3.43074	6.85451	0.00202235	Up	532	925	283	494	6106	193	274	7092	521	2966	2286	1294	1999	6109	6596	2215	3982	3178	318	432	361	257	2383	171	275	1195	194	85	95	157	434	10067	291	103	2734	548
Nitab4.5_0011032g0010.1	AT2G39700	EXPA4	Barwin-like endoglucanase, RlpA-like double-psi beta-barrel domain, Expansin, cellulose-binding-like domain, Expansin/pollen allergen, DPBB domain, Expansin, Expansin/Lol pI	3.43011	1.91076	0.00222636	Up	132	29	112	117	77	31	27	6	17	9	54	47	34	12	5	10	5	7	27	10	162	32	163	67	75	91	35	87	24	196	138	2	19	66	1	0
Nitab4.5_0000031g0470.1	AT1G23710		Protein of unknown function DUF1645, plant	3.42739	0.998305	2.87218e-08	Up	22	17	27	28	129	30	18	26	15	45	22	12	14	9	12	46	50	36	12	20	13	14	13	12	13	8	21	15	12	13	11	3562	116	17	398	22
Nitab4.5_0004475g0020.1	AT2G39730	RCA	ATPase, AAA-type, core, P-loop containing nucleoside triphosphate hydrolase	3.4224	5.52511	2.41757e-07	Up	408	394	517	470	1188	331	299	1464	208	765	1549	758	820	1577	1883	798	509	534	478	285	501	297	592	436	367	935	341	373	360	505	477	279	43	131	33	17
Nitab4.5_0000463g0070.1	AT2G29380	HAI3	Protein phosphatase 2C (PP2C)-like domain, Protein phosphatase 2C, manganese/magnesium aspartate binding site, Protein phosphatase 2C	3.41807	4.38454	2.27129e-23	Up	130	112	138	131	807	193	129	1313	276	262	71	42	278	318	717	133	155	132	83	173	78	127	148	82	89	75	83	87	81	95	96	566	396	143	188	372
Nitab4.5_0003496g0010.1	AT1G78070		WD40 repeat, WD40-repeat-containing domain, WD40/YVTN repeat-like-containing domain, WD40 repeat, conserved site	3.41782	5.82422	3.04105e-71	Up	382	446	653	557	3313	448	665	1596	474	1397	631	490	1635	1136	1266	1220	471	544	528	561	424	590	1271	607	453	671	468	439	390	401	568	575	173	261	213	158
Nitab4.5_0002720g0050.1	AT4G24140		Alpha/beta hydrolase fold-1	3.4052	2.26957	5.6305e-07	Up	67	22	192	229	127	39	35	90	12	52	33	21	258	47	42	54	19	13	34	24	149	45	230	47	130	91	34	49	13	84	83	47	12	45	5	1
Nitab4.5_0001074g0130.1	AT5G49630	AAP6	Amino acid transporter, transmembrane	3.40111	1.99224	1.29639e-13	Up	12	15	17	16	115	59	30	322	50	50	31	12	59	77	157	38	62	83	11	9	8	19	44	9	14	21	10	6	4	17	10	46	77	38	35	60
Nitab4.5_0003100g0060.1	AT1G32470		Glycine cleavage H-protein, Single hybrid motif, Glycine cleavage H-protein, subgroup	3.39982	7.50232	0.00046962	Up	1914	1948	2407	1887	4302	1041	1276	566	889	1074	1897	1690	2113	1587	1323	1182	581	860	1663	1243	1694	1402	2778	1965	1671	2226	1647	1730	1548	2306	1782	197	66	980	13	11
Nitab4.5_0002649g0010.1	AT3G57520	SIP2	Aldolase-type TIM barrel, Glycosyl hydrolases 36, Glycoside hydrolase, superfamily	3.38829	5.3453	1.98366e-33	Up	111	142	151	221	1013	370	359	3228	800	227	331	805	533	1486	2317	174	435	1363	249	218	192	226	356	218	212	219	264	115	77	157	144	2	169	549	62	745
Nitab4.5_0008039g0010.1	AT4G37260	MYB73	Myb domain, SANT/Myb domain, Homeodomain-like	3.38732	0.387901	2.89351e-06	Up	13	12	13	12	92	13	12	15	18	226	18	8	20	11	4	55	85	64	11	21	11	27	33	14	7	17	10	22	5	37	14	1527	16	28	21	3
Nitab4.5_0008874g0010.1	AT2G16365			3.38567	6.12653	9.043e-28	Up	311	514	629	577	3623	630	577	3238	334	1126	386	405	3524	2258	1729	1582	756	611	487	552	391	650	3290	381	426	642	370	359	241	420	440	101	379	359	109	319
Nitab4.5_0000316g0350.1	AT3G63440	CKX6	FAD-binding, type 2, FAD linked oxidase, N-terminal, Oxygen oxidoreductase covalent FAD-binding site, Vanillyl-alcohol oxidase/Cytokinin dehydrogenase C-terminal domain, Cytokinin dehydrogenase 1, FAD/cytokinin binding domain, CO dehydrogenase flavoprotein-like, FAD-binding, subdomain 2, FAD-linked oxidase-like, C-terminal, FAD-binding, type 2, subdomain 1	3.38352	0.562914	3.93591e-09	Up	7	16	14	18	116	19	7	21	8	36	20	15	31	23	15	67	25	28	7	25	6	26	14	19	11	11	15	9	8	7	14	84	15	17	23	15
Nitab4.5_0007540g0030.1	AT3G26060	PRXQ	Thioredoxin-like fold, Alkyl hydroperoxide reductase subunit C/ Thiol specific antioxidant	3.37668	6.2783	0.000430261	Up	1050	788	1258	1170	1850	581	492	390	273	926	983	1081	1449	1398	975	1357	325	485	801	440	950	446	1909	1123	906	2314	1093	622	405	1045	916	203	13	186	5	1
Nitab4.5_0014015g0010.1			Proteinase inhibitor I20, Pin2	3.36913	4.48903	6.03941e-07	Up	20	26	30	84	222	73	89	2775	191	372	1873	193	40	269	1038	159	1414	1807	26	30	30	30	80	43	24	44	26	22	4	27	22	103	168	372	84	103
Nitab4.5_0000647g0080.1	AT5G02220			3.3672	1.82467	5.89139e-11	Up	39	35	53	23	251	51	19	56	27	55	15	18	53	43	30	22	18	23	18	60	28	41	50	36	28	18	28	18	29	19	17	474	122	34	51	32
Nitab4.5_0001192g0080.1	AT2G37180	RD28	Major intrinsic protein, Aquaporin-like, Major intrinsic protein, conserved site	3.36549	2.88421	7.25781e-08	Up	41	58	80	72	416	114	75	271	15	192	393	63	199	135	53	138	132	172	51	13	20	21	232	75	30	110	15	19	54	39	54	2	5	42	0	1
Nitab4.5_0002568g0030.1	AT1G80840	WRKY40	DNA-binding WRKY	3.35618	2.41073	9.88422e-07	Up	34	67	15	24	439	67	22	92	27	2321	87	36	27	20	10	1236	489	537	15	222	15	41	26	21	22	15	38	36	36	30	34	11549	165	63	402	15
Nitab4.5_0008334g0050.1				3.35233	1.77344	8.62323e-09	Up	40	32	37	31	122	62	51	76	40	35	24	30	32	35	37	43	43	26	20	22	32	30	31	29	36	22	45	41	39	24	29	29	39	35	32	33
Nitab4.5_0010125g0040.1	AT3G10020			3.34065	0.594351	3.10439e-05	Up	6	11	7	7	72	5	9	103	7	35	34	22	41	68	133	17	22	22	2	8	5	11	44	8	11	29	4	5	5	1	4	38	4	5	6	6
Nitab4.5_0002579g0040.1	AT1G10560	PUB18	U box domain, Armadillo-like helical, Armadillo-type fold, Armadillo, Zinc finger, RING/FYVE/PHD-type	3.33749	1.98066	1.62774e-18	Up	58	37	71	66	245	41	24	50	24	158	37	16	50	26	22	93	195	70	22	42	56	40	52	40	43	28	30	49	22	59	46	1341	189	20	284	21
Nitab4.5_0002272g0020.1				3.32867	0.971746	4.96862e-19	Up	11	13	26	17	88	31	14	79	25	17	15	13	47	40	32	15	15	15	24	10	19	21	28	18	22	22	27	12	23	16	20	4	5	3	2	9
Nitab4.5_0000101g0110.1	AT2G37170	PIP2B	Major intrinsic protein, Aquaporin-like, Major intrinsic protein, conserved site	3.30713	2.96889	5.05927e-09	Up	53	58	75	116	419	109	50	327	24	279	396	71	51	97	16	182	553	1588	15	21	37	48	98	56	53	52	7	72	58	68	78	150	462	223	53	98
Nitab4.5_0000387g0090.1	AT5G17920	ATMS1	Cobalamin-independent methionine synthase, Methionine synthase, vitamin-B12 independent, Cobalamin (vitamin B12)-independent methionine synthase MetE, N-terminal	3.2977	6.11723	1.16871e-05	Up	783	474	1090	905	1181	1215	777	579	2327	568	690	467	620	494	419	628	1509	1010	436	438	1173	587	895	613	726	690	616	536	268	1011	498	413	1382	963	1494	888
Nitab4.5_0000676g0220.1	AT3G24120		SANT/Myb domain, Myb domain, Homeodomain-like, MYB-CC type transcription factor, LHEQLE-containing domain, Myb domain, plants	3.29655	1.52095	0.000541469	Up	44	32	67	48	73	39	52	7	36	20	55	37	28	19	9	23	25	51	32	28	34	38	45	61	36	48	27	39	44	44	56	5	21	67	0	15
Nitab4.5_0008665g0020.1	ATCG00350	PSAA	Photosystem I PsaA/PsaB	3.29065	0.246426	0.00439222	Up	8	20	18	22	44	17	14	11	6	12	13	8	13	17	12	9	79	5	10	9	16	15	25	21	20	10	9	18	22	11	20	19	7	4	6	5
Nitab4.5_0001329g0150.1	AT4G00100	RPS13A	Ribosomal protein S15P, S15/NS1, RNA-binding, Ribosomal protein S13/S15, N-terminal, Ribosomal protein S15	3.2889	4.61942	5.648e-06	Up	215	234	310	229	587	470	234	367	323	401	211	173	168	203	235	310	327	387	177	229	241	242	310	209	193	241	205	197	159	317	232	81	691	366	306	361
Nitab4.5_0001204g0100.1	AT4G27410	RD26	NAC domain	3.28605	3.84325	9.49589e-07	Up	22	47	23	41	320	65	36	1569	127	397	88	64	87	604	1576	166	189	453	51	106	16	40	59	23	28	15	22	26	45	53	27	557	189	80	390	161
Nitab4.5_0002173g0060.1				3.28214	3.10835	1.0521e-11	Up	93	81	93	67	488	138	57	227	68	340	65	54	57	49	58	145	188	172	47	58	105	44	88	35	61	75	55	63	54	106	51	2155	173	79	461	143
Nitab4.5_0002840g0070.1	AT4G14880	OASA1	Tryptophan synthase beta subunit-like PLP-dependent enzymes superfamily, Cysteine synthase/cystathionine beta-synthase P-phosphate-binding site	3.27868	2.98916	0.000550412	Up	93	107	104	94	226	87	82	36	66	64	88	90	86	95	65	70	51	42	89	70	108	72	130	88	87	94	85	62	75	103	73	30	14	66	0	11
Nitab4.5_0000610g0280.1	AT2G28690		Protein of unknown function DUF1635	3.27122	1.6552	2.15669e-14	Up	46	25	30	37	181	72	27	56	34	63	24	12	50	44	24	76	26	13	36	53	40	43	28	41	32	31	34	27	27	32	23	13	0	4	2	0
Nitab4.5_0000316g0030.1	AT3G22490		Seed maturation protein	3.26774	2.31392	0.000104929	Up	21	27	49	55	190	9	16	399	8	179	57	57	299	229	514	124	90	59	95	55	29	35	128	32	31	32	10	16	39	37	40	55	4	1	5	0
Nitab4.5_0011727g0020.1	AT5G45950		SGNH hydrolase-type esterase domain, Lipase, GDSL	3.25846	1.14691	0.00205086	Up	40	3	88	76	15	16	19	102	4	4	10	10	32	8	26	2	13	10	12	4	90	12	111	8	51	46	33	19	3	50	42	3	1	9	0	0
Nitab4.5_0001060g0060.1	AT2G30360	SIP4	Calcium/calmodulin-dependent/calcium-dependent protein kinase, NAF/FISL domain, Protein kinase domain, Protein kinase, ATP binding site, Protein kinase-like domain, Serine/threonine- / dual specificity protein kinase, catalytic domain, NAF domain, Serine/threonine-protein kinase, active site	3.25688	2.48669	7.1684e-08	Up	45	64	58	63	207	87	47	99	70	83	77	50	48	40	33	91	83	81	40	57	39	50	63	44	40	64	42	35	53	66	46	1075	144	44	301	73
Nitab4.5_0006574g0010.1	AT3G15670			3.25657	5.36814	1.19145e-37	Up	255	304	390	305	2144	96	231	2470	122	1397	314	207	938	967	1204	571	457	555	506	366	268	308	559	326	313	208	241	246	383	298	231	2771	203	93	427	56
Nitab4.5_0003883g0030.1	AT3G50980	XERO1	Dehydrin	3.25275	5.00207	3.16833e-27	Up	144	161	254	209	1087	55	151	2762	93	969	249	144	756	1128	2163	372	329	547	294	244	149	168	390	201	169	96	84	163	180	182	146	2105	241	68	408	168
Nitab4.5_0003734g0030.1	AT5G57560	TCH4	Concanavalin A-like lectin/glucanase, subgroup, Glycoside hydrolase, family 16, Glycoside hydrolase, family 16, active site, Concanavalin A-like lectin/glucanases superfamily	3.25184	0.433505	0.000819945	Up	9	14	7	26	107	20	5	4	16	36	18	12	16	10	3	49	14	8	7	50	29	24	19	12	24	21	11	8	7	7	15	85	17	2	22	0
Nitab4.5_0000022g0100.1	AT5G60390		Elongation factor, GTP-binding domain, Translation elongation factor EF1A, eukaryotic/archaeal, P-loop containing nucleoside triphosphate hydrolase, Translation elongation factor EF1A/initiation factor IF2gamma, C-terminal, Translation elongation factor EFTu/EF1A, domain 2, Translation protein, beta-barrel domain, Translation elongation factor EFTu/EF1A, C-terminal	3.25049	8.54309	3.20925e-05	Up	3299	3783	4283	3484	8391	4904	3011	3939	4199	4237	3326	2886	2541	3655	3110	3298	3905	4979	3166	3630	3997	3528	4529	3592	3211	2952	2524	3860	4121	5750	3633	2740	5053	3492	4013	4244
Nitab4.5_0002222g0070.1	AT1G61340	FBS1	F-box domain	3.24779	1.59129	7.37313e-08	Up	30	34	43	22	233	13	12	68	14	243	33	11	62	46	37	193	82	48	23	52	23	22	63	20	27	27	19	27	24	28	16	4707	56	16	147	16
Nitab4.5_0003625g0030.1	ATCG00220	PSBM	Photosystem II PsbM	3.24248	0.799013	0.00160054	Up	29	22	37	23	48	26	35	17	10	23	23	15	31	18	27	17	75	18	24	16	23	20	41	42	47	29	22	73	69	36	92	36	16	27	18	10
Nitab4.5_0000966g0030.1	AT1G64110	DAA1	P-loop containing nucleoside triphosphate hydrolase	3.24103	0.985036	0.000231786	Up	1	2	3	8	12	6	9	240	24	3	5	8	4	47	219	5	12	6	3	6	0	3	1	2	1	1	2	4	5	3	7	6	2	4	8	4
Nitab4.5_0005172g0020.1	AT3G22600		Bifunctional inhibitor/plant lipid transfer protein/seed storage helical domain, Plant lipid transfer protein/Par allergen	3.22898	-0.156733	0.000348083	Up	9	2	20	20	16	22	9	27	11	726	148	48	9	13	22	111	374	206	9	5	19	15	18	7	10	15	13	9	3	17	5	244	231	22	48	7
Nitab4.5_0000723g0150.1	AT3G50980	XERO1	Dehydrin	3.22518	5.58004	1.36583e-48	Up	369	332	500	435	2192	181	340	2775	211	2273	418	321	1499	1582	2610	1046	591	805	625	527	392	491	975	517	474	380	302	363	397	485	301	3777	615	187	949	297
Nitab4.5_0006117g0040.1	AT3G05890	RCI2B	Proteolipid membrane potential modulator	3.22387	3.00138	6.23195e-28	Up	79	51	130	114	302	154	110	189	154	587	64	81	166	129	122	381	67	113	74	139	104	117	133	112	137	83	78	45	29	77	55	2378	133	100	23	15
Nitab4.5_0001326g0030.1	AT5G02220			3.22005	1.25423	1.11666e-13	Up	15	25	20	18	159	9	4	110	1	125	37	10	66	86	114	74	51	51	20	29	8	19	61	20	8	10	11	16	18	21	7	501	18	2	30	7
Nitab4.5_0003130g0020.1	AT5G56040		Leucine-rich repeat, Serine/threonine- / dual specificity protein kinase, catalytic domain, Leucine-rich repeat-containing N-terminal, type 2, Protein kinase domain, Protein kinase, ATP binding site, Serine/threonine-protein kinase, active site, Protein kinase-like domain, Leucine-rich repeat, typical subtype	3.2195	0.0639199	0.000578996	Up	14	9	23	21	24	24	19	10	12	21	12	13	15	13	4	14	11	11	18	17	25	14	35	22	23	26	19	10	15	16	12	15	4	15	7	5
Nitab4.5_0000766g0090.1	AT5G59790		Protein of unknown function DUF966, Uncharacterised conserved protein UCP031043	3.21904	-0.402972	0.00247139	Up	4	9	6	5	52	11	10	5	6	193	11	1	6	1	0	135	39	9	6	31	6	9	10	7	10	4	6	4	4	11	7	6325	117	8	48	3
Nitab4.5_0002312g0100.1	AT1G19020			3.21083	1.98952	0.00106295	Up	59	48	32	29	303	40	20	63	13	142	50	23	28	30	24	98	165	118	23	31	18	29	48	26	18	28	20	29	24	41	30	9425	324	68	1087	216
Nitab4.5_0003586g0030.1			Transposase, MuDR, plant	3.19983	0.632969	1.89944e-07	Up	14	11	25	17	70	55	20	12	26	50	12	5	25	17	3	54	35	18	15	17	14	22	28	12	17	10	11	26	15	19	19	36	192	46	188	80
Nitab4.5_0005078g0030.1	AT3G20290	EHD1	EF-hand domain, EF-hand domain pair, EPS15 homology (EH), Dynamin, GTPase domain, P-loop containing nucleoside triphosphate hydrolase	3.19367	0.442007	0.00207592	Up	19	16	19	22	34	22	32	9	21	14	23	17	20	26	20	9	10	15	19	19	13	15	18	19	17	23	18	20	18	17	31	2	10	14	3	9
Nitab4.5_0000654g0130.1	AT1G33730	CYP76C5	Cytochrome P450, E-class, group IV, Cytochrome P450, Cytochrome P450, conserved site	3.18543	-0.537003	1.42635e-05	Up	7	4	12	7	26	5	6	25	8	6	4	7	21	12	11	3	2	4	8	7	1	6	10	6	9	8	8	4	4	7	4	9	3	2	1	4
Nitab4.5_0003065g0030.1	ATCG00180	RPOC1	RNA polymerase Rpb1, domain 1	3.18438	5.70165	0.00125347	Up	370	567	882	772	1346	781	477	558	317	375	648	431	631	272	273	139	9551	169	411	453	585	429	631	436	685	1103	334	802	1097	925	867	464	325	461	305	145
Nitab4.5_0005936g0030.1	AT1G61340	FBS1	F-box domain	3.1816	1.71162	1.31232e-15	Up	34	34	29	41	216	40	24	66	27	145	40	17	76	47	42	198	60	35	36	52	36	34	62	37	29	39	38	37	20	43	33	1789	26	14	102	12
Nitab4.5_0008526g0020.1	AT4G18780	IRX1	Zinc finger, RING/FYVE/PHD-type, Cellulose synthase, Cellulose synthase, RING-type zinc finger	3.18048	2.45307	0.000916392	Up	105	61	111	90	130	89	52	57	35	18	28	36	52	37	45	21	15	16	51	44	115	63	99	70	97	77	64	51	31	91	47	25	25	124	14	10
Nitab4.5_0008107g0010.1	AT3G21510	AHP1	Signal transduction histidine kinase, phosphotransfer (Hpt) domain	3.17979	3.19815	2.53773e-14	Up	44	44	67	84	287	116	184	489	162	81	50	59	188	386	551	65	37	80	66	72	60	78	126	92	76	120	115	28	25	53	54	34	19	73	52	7
Nitab4.5_0001119g0120.1	AT3G01810		EEIG1/EHBP1 N-terminal domain	3.17968	1.11368	0.00361815	Up	47	16	11	21	86	18	43	80	10	16	16	8	7	8	4	13	22	45	6	8	3	4	10	8	5	10	6	9	9	33	13	40	484	231	2124	1178
Nitab4.5_0001180g0150.1	AT5G17330	GAD	Pyridoxal phosphate-dependent decarboxylase, Glutamate decarboxylase, Pyridoxal phosphate-dependent transferase, major region, subdomain 1, Pyridoxal phosphate-dependent transferase	3.17501	1.85772	1.94171e-10	Up	27	29	57	25	196	25	26	171	13	75	37	11	66	54	80	69	32	20	23	29	49	23	39	27	22	24	20	18	23	30	24	118	19	18	11	3
Nitab4.5_0017898g0010.1	AT1G43670	FBP	Fructose-1,6-bisphosphatase class 1/Sedoheputulose-1,7-bisphosphatase, Fructose-1,6-bisphosphatase, active site, Fructose-1,6-bisphosphatase	3.17329	6.02543	4.26051e-05	Up	724	778	887	689	1720	481	510	414	351	396	779	597	918	819	675	503	323	406	647	568	706	611	1282	804	616	778	565	595	585	831	784	234	157	432	109	124
Nitab4.5_0005133g0020.1	AT5G02500	HSC70-1	Heat shock protein 70, conserved site, Heat shock protein 70 family	3.16841	7.12808	8.32504e-09	Up	868	1414	858	1038	8551	835	882	4737	1450	6229	2509	1837	3097	4438	4588	5013	5337	4229	620	1054	827	979	5977	749	770	1614	572	533	457	795	1024	4208	1285	719	4418	2354
Nitab4.5_0000446g0010.1	AT3G23730	XTH16	Concanavalin A-like lectin/glucanase, subgroup, Glycoside hydrolase, family 16, Concanavalin A-like lectin/glucanases superfamily, Glycoside hydrolase, family 16, active site, Xyloglucan endo-transglycosylase, C-terminal	3.15859	1.42713	0.000450119	Up	28	22	14	29	143	35	13	8	142	47	24	20	36	17	12	46	28	18	13	81	35	29	33	28	33	13	18	27	24	15	15	446	15	6	15	0
Nitab4.5_0003159g0010.1	AT1G04250	AXR3	Aux/IAA-ARF-dimerisation, AUX/IAA protein	3.15832	3.42373	3.63366e-25	Up	98	91	149	113	567	169	119	269	122	463	94	98	314	195	195	378	112	177	100	173	88	132	234	111	110	196	160	116	89	112	106	660	111	145	22	34
Nitab4.5_0011134g0010.1	AT1G07350	SR45a	RNA recognition motif domain, Nucleotide-binding, alpha-beta plait	3.15774	6.88626	3.11655e-63	Up	798	940	1243	1064	5290	955	1219	5153	889	2584	2356	1815	2587	2932	3028	2274	1940	1996	784	1256	1036	1238	4377	1174	1138	2827	999	904	817	881	1188	3657	626	680	1681	1186
Nitab4.5_0009025g0030.1	AT4G22990		Major facilitator superfamily domain, general substrate transporter, Major facilitator superfamily, SPX, N-terminal	3.15015	0.742484	0.00298517	Up	13	13	28	24	28	25	27	66	29	7	43	27	30	17	43	14	22	6	21	17	22	12	30	13	18	25	28	9	11	10	23	5	7	20	1	0
Nitab4.5_0000513g0140.1	AT2G07698		ATPase, F1/V1/A1 complex, alpha/beta subunit, nucleotide-binding domain, ATPase, F1 complex alpha/beta subunit, N-terminal domain, ATPase, alpha/beta subunit, nucleotide-binding domain, active site, ATPase, F1 complex, alpha subunit, ATPase, F1/V1/A1 complex, alpha/beta subunit, C-terminal, P-loop containing nucleoside triphosphate hydrolase, ATP synthase subunit alpha-like domain	3.14254	-0.641115	0.00122848	Up	5	8	6	13	32	6	7	5	10	3	7	6	12	1	0	20	19	9	6	6	4	7	2	2	2	4	10	5	2	5	3	114	17	4	38	7
Nitab4.5_0008748g0010.1	AT1G07900	LBD1	Lateral organ boundaries, LOB	3.1404	1.67207	1.02133e-10	Up	16	26	38	27	160	71	18	116	31	184	52	48	57	90	101	64	96	136	20	13	18	30	89	30	27	10	20	11	17	11	18	0	17	10	0	5
Nitab4.5_0001800g0020.1	AT5G02500	HSC70-1	Heat shock protein 70, conserved site, Heat shock protein 70 family	3.13218	6.99759	8.6509e-05	Up	788	1380	576	829	7716	560	682	4862	1029	5874	2808	2000	2665	4207	4361	4494	6685	5155	418	805	596	624	5305	475	501	1343	366	343	299	461	843	3059	920	539	3733	2831
Nitab4.5_0003247g0010.1	AT4G10250	ATHSP22.0	HSP20-like chaperone, Alpha crystallin/Hsp20 domain	3.12368	1.54689	5.26484e-06	Up	15	26	30	14	126	11	7	197	6	26	54	20	45	123	158	25	72	43	15	13	27	9	69	15	10	32	4	5	9	18	19	47	2	7	9	6
Nitab4.5_0003474g0020.1	AT2G33280		Biopterin transport-related protein BT1, Major facilitator superfamily domain, general substrate transporter	3.12269	0.24062	2.00581e-05	Up	8	9	15	16	62	20	14	30	10	10	12	13	35	26	31	23	9	5	11	12	8	16	31	14	11	16	13	7	3	6	7	5	2	5	2	2
Nitab4.5_0001842g0060.1	AT3G48990	AAE3	AMP-dependent synthetase/ligase, AMP-binding enzyme C-terminal domain, AMP-binding, conserved site	3.12151	8.33894	5.51177e-08	Up	2443	2924	2459	2017	16572	2257	2374	15299	1574	2766	787	951	5593	5592	6880	3560	2107	2757	1752	2192	1576	2223	3310	1582	1604	1743	1777	1814	723	1314	1266	16268	9182	4171	20580	11392
Nitab4.5_0003449g0050.1	AT1G12000		Pyrophosphate-dependent phosphofructokinase, alpha-helical, Phosphofructokinase domain, Phosphofructokinase, Pyrophosphate-dependent phosphofructokinase PfpB	3.11923	3.21709	0.000290875	Up	123	125	131	149	260	80	118	34	77	148	128	140	168	110	62	155	65	71	150	163	160	164	268	232	198	144	187	248	218	175	262	120	23	87	40	17
Nitab4.5_0001664g0080.1	AT5G50360			3.11876	5.24624	5.90309e-31	Up	203	224	346	304	1235	103	217	2777	326	504	268	250	1676	1924	4043	167	197	214	384	349	243	259	491	309	303	139	125	198	230	239	310	725	54	72	38	54
Nitab4.5_0013993g0010.1	AT5G25390	SHN3	AP2/ERF domain, DNA-binding domain	3.11739	0.246261	0.00048599	Up	21	6	37	25	34	29	22	9	8	0	0	1	25	5	1	2	1	0	6	8	7	13	40	16	17	19	9	10	1	9	18	0	0	3	0	0
Nitab4.5_0000293g0100.1	AT3G10950		Ribosomal protein L37ae/L37e, Ribosomal protein L37ae, Zinc-binding ribosomal protein	3.10975	3.6482	0.00201244	Up	160	172	216	162	298	62	73	115	103	123	100	104	144	183	190	72	85	166	146	168	177	148	232	177	157	125	61	167	160	229	141	76	211	156	44	111
Nitab4.5_0000467g0090.1	AT4G38250		Amino acid transporter, transmembrane	3.10147	2.71223	1.67119e-17	Up	53	60	84	55	367	96	70	184	65	85	46	40	127	93	151	109	57	58	52	63	54	61	108	79	55	80	64	43	14	37	48	284	25	38	6	22
Nitab4.5_0001105g0070.1	AT3G19615			3.09915	0.720338	5.01805e-06	Up	18	15	12	16	96	37	8	44	12	62	19	10	10	14	8	62	56	125	9	13	14	21	20	17	22	20	17	14	13	5	8	563	64	35	201	146
Nitab4.5_0002876g0010.1	AT1G70840	MLP31	Bet v I domain, Major latex protein domain, START-like domain	3.09864	4.20892	1.12133e-07	Up	92	185	180	135	525	442	334	233	286	198	247	258	125	183	129	315	180	187	125	73	178	257	141	146	197	182	410	169	146	224	209	184	187	134	319	182
Nitab4.5_0006300g0020.1	AT1G29930	CAB1	Chlorophyll A-B binding protein, Chlorophyll A-B binding protein, plant, Chlorophyll a/b binding protein domain	3.0986	7.10453	0.00169859	Up	2590	1113	3754	4314	2381	1476	604	1397	465	1703	1929	2815	2207	1312	1974	684	465	592	1732	882	3953	997	3358	2719	2433	3852	1065	1239	2596	3618	4090	34	89	186	9	1
Nitab4.5_0002354g0010.1	AT4G27310	BBX28	Zinc finger, B-box	3.09733	2.63214	1.43765e-09	Up	41	50	71	45	328	83	54	281	28	130	30	21	346	194	176	142	80	49	34	43	52	53	229	53	25	62	40	35	14	19	57	33	19	13	6	4
Nitab4.5_0002113g0180.1	AT3G24500	MBF1C	Multiprotein bridging factor 1, N-terminal, Cro/C1-type helix-turn-helix domain, Lambda repressor-like, DNA-binding domain	3.09086	4.99592	0.00047878	Up	182	344	136	200	1811	60	90	1625	128	1695	614	351	609	1081	1184	900	912	847	106	251	128	191	1382	131	125	540	83	51	55	108	173	7548	588	80	1527	472
Nitab4.5_0002714g0060.1	AT3G23250	MYB15	Myb domain, Homeodomain-like, SANT/Myb domain	3.08785	0.780827	8.7248e-06	Up	15	20	11	16	114	35	6	31	18	504	31	20	13	12	5	200	169	268	16	31	13	21	15	12	23	17	14	15	12	20	16	2010	40	51	7	12
Nitab4.5_0015114g0020.1	AT3G12580	HSP70	Heat shock protein 70, conserved site, Heat shock protein 70 family	3.08103	7.66725	3.52089e-05	Up	962	1686	908	1425	9566	736	839	13198	1069	6434	3801	2776	3173	7433	9586	4242	7143	6307	745	1310	1028	1002	6300	886	859	1971	378	412	382	776	1041	4926	1101	606	2495	1613
Nitab4.5_0000715g0160.1	AT5G10170	MIPS3	Myo-inositol-1-phosphate synthase, GAPDH-like, Myo-inositol-1-phosphate synthase, NAD(P)-binding domain	3.07552	6.44551	2.32942e-09	Up	911	727	986	1023	2129	979	836	3138	622	914	1071	836	2176	1947	2311	1056	860	468	860	778	1026	904	2084	1184	796	1459	808	680	632	941	950	240	49	247	9	23
Nitab4.5_0008835g0030.1	AT1G04510	MAC3A	WD40 repeat, WD40-repeat-containing domain, Zinc finger, RING/FYVE/PHD-type, WD40/YVTN repeat-like-containing domain, Pre-mRNA-splicing factor 19	3.06849	0.246495	0.00612617	Up	14	15	19	19	31	28	10	12	21	460	455	527	563	577	529	417	379	591	641	564	612	623	757	654	567	588	604	567	530	703	592	233	328	591	57	358
Nitab4.5_0003816g0120.1	AT5G66580		Protein of unknown function DUF4228, plant	3.06807	1.94792	1.51376e-10	Up	42	46	40	52	269	63	25	31	38	92	27	17	33	11	10	84	38	19	25	81	51	61	66	37	58	37	39	36	38	55	31	4609	205	44	103	11
Nitab4.5_0002708g0030.1	AT2G47940	DEG2	Ribosomal protein L44e, Zinc-binding ribosomal protein, Serine endopeptidase DegP2, Peptidase S1C, PDZ domain, Trypsin-like cysteine/serine peptidase domain	3.06694	4.52485	0.000731256	Up	279	272	348	304	507	276	254	116	245	233	259	299	263	251	199	295	140	141	211	202	325	204	412	327	235	338	286	247	247	366	316	83	28	147	4	20
Nitab4.5_0005255g0010.1				3.06367	-0.23798	0.00410954	Up	1	2	1	8	8	36	13	42	17	33	83	20	20	33	77	12	34	79	3	3	3	6	8	9	5	13	9	0	2	9	0	13	17	8	12	3
Nitab4.5_0000889g0030.1	AT3G47600	MYB94	Homeodomain-like, SANT/Myb domain, Myb domain	3.05914	2.13665	4.83414e-10	Up	50	38	68	34	221	67	58	109	54	279	105	55	80	103	97	154	113	83	58	55	44	39	91	50	52	40	69	48	39	50	43	203	134	42	147	76
Nitab4.5_0007767g0010.1	AT3G63060	EDL3		3.0508	4.28058	9.92514e-29	Up	93	137	157	160	755	85	136	1276	151	225	90	189	415	642	1168	55	75	279	195	130	115	119	220	105	126	68	63	105	89	119	112	194	85	74	17	37
Nitab4.5_0001982g0020.1	AT2G21820			3.04811	-0.483611	3.16579e-06	Up	4	7	8	9	34	0	3	36	0	25	3	4	34	28	48	14	2	8	5	14	7	10	13	1	7	2	0	3	4	3	1	53	31	8	17	19
Nitab4.5_0009705g0010.1	AT3G57520	SIP2	Glycosyl hydrolases 36, Glycoside hydrolase, superfamily, Aldolase-type TIM barrel	3.04778	5.86575	4.9394e-09	Up	32	44	62	63	266	118	92	8264	219	84	197	140	183	1367	4064	58	271	708	49	25	61	31	98	56	54	69	65	22	18	43	44	15	53	223	41	112
Nitab4.5_0000512g0230.1	AT4G28140		AP2/ERF domain, DNA-binding domain	3.04614	1.17083	2.11617e-06	Up	17	23	10	23	137	40	13	60	27	71	33	19	19	8	17	64	61	162	9	13	6	8	20	16	7	8	13	8	5	9	7	74	29	37	19	37
Nitab4.5_0010472g0010.1	AT4G11660	AT-HSFB2B	Heat shock transcription factor family, Heat shock factor (HSF)-type, DNA-binding, Heat shock transcription factor, plant, Winged helix-turn-helix DNA-binding domain	3.04248	3.25499	6.61226e-26	Up	50	83	65	82	463	74	101	456	96	307	170	114	264	274	386	228	136	196	47	54	64	66	406	74	87	172	61	54	55	86	82	997	26	46	45	24
Nitab4.5_0002915g0080.1	AT3G58180		Thioredoxin-like fold	3.04123	-0.19264	2.93447e-07	Up	3	5	7	7	28	21	11	34	17	9	8	10	18	14	14	11	10	11	3	4	5	7	6	8	9	8	11	8	2	5	3	11	2	5	3	5
Nitab4.5_0002968g0040.1	AT1G07400		HSP20-like chaperone, Alpha crystallin/Hsp20 domain	3.03957	-0.112973	0.000383363	Up	11	7	9	13	36	17	7	33	4	22	9	9	15	48	30	11	13	14	6	11	7	7	31	7	10	15	8	7	8	7	7	33	3	5	13	6
Nitab4.5_0000502g0080.1				3.03905	-0.297505	0.000374906	Up	8	5	8	11	23	10	15	28	11	7	9	8	7	7	4	17	19	9	7	8	8	8	18	7	9	9	22	10	3	8	8	22	15	14	19	21
Nitab4.5_0001106g0010.1	AT5G05480		Peptide-N4-(N-acetyl-beta-glucosaminyl)asparagine amidase A	3.03883	5.06215	2.87157e-57	Up	205	221	265	255	1248	310	306	1987	394	375	206	198	552	812	1760	212	285	492	144	138	204	199	447	223	221	197	161	181	116	198	188	371	227	304	99	132
Nitab4.5_0019776g0010.1	AT1G74310	HSP101	Clp, N-terminal, P-loop containing nucleoside triphosphate hydrolase, Clp ATPase, C-terminal, Double Clp-N motif, ClpA/B, conserved site 2, ClpA/B, conserved site 1, ATPase, AAA-type, core, AAA+ ATPase domain, ClpA/B family, ATPase, AAA-2	3.03781	4.66106	1.94768e-13	Up	157	233	156	162	1257	121	145	1402	148	663	407	264	643	1175	1496	555	612	371	184	165	137	146	808	163	118	298	100	83	61	99	141	314	40	32	141	52
Nitab4.5_0000809g0100.1	AT1G32050	SCAMP5	SCAMP	3.03639	3.20744	2.43914e-05	Up	117	89	189	125	199	197	127	104	147	69	78	74	80	84	44	84	63	105	66	69	121	77	125	91	119	139	110	91	60	131	93	151	90	175	105	164
Nitab4.5_0000321g0040.1	AT5G19260	FAF3	The fantastic four family	3.03451	-0.131114	0.00358317	Up	4	13	2	6	81	9	3	11	4	42	3	4	6	5	2	24	35	13	6	11	1	9	7	5	8	3	12	11	5	12	10	2670	65	7	112	5
Nitab4.5_0000305g0190.1	AT2G46270	GBF3	Basic-leucine zipper domain, G-box binding, MFMR	3.03297	4.6328	1.04042e-31	Up	250	230	305	262	1314	161	194	876	212	594	225	198	925	502	790	435	228	240	297	291	304	265	581	245	312	231	214	248	259	339	268	1088	159	148	107	73
Nitab4.5_0013993g0020.1	AT1G15360	SHN1		3.03267	1.39642	0.000574855	Up	39	19	85	57	84	61	50	24	17	2	2	1	54	17	17	3	2	1	11	26	34	27	65	24	55	47	44	19	8	26	29	0	1	14	0	0
Nitab4.5_0004579g0050.1				3.03161	0.0720248	0.000563492	Up	3	8	5	7	43	8	4	65	14	1	1	1	14	16	26	6	6	2	3	1	13	1	12	6	7	4	2	3	3	4	5	3	4	1	0	0
Nitab4.5_0007825g0020.1	AT5G55090	MAPKKK15	Protein kinase, ATP binding site, Serine/threonine- / dual specificity protein kinase, catalytic domain, Protein kinase domain, Serine/threonine-protein kinase, active site, Protein kinase-like domain	3.03043	-0.508486	0.00758216	Up	9	5	0	6	26	3	1	48	2	14	1	1	14	14	24	5	3	4	3	2	6	0	5	2	3	3	1	4	3	6	10	35	0	2	3	2
Nitab4.5_0003032g0010.1	AT5G22060	J2	DnaJ domain, DnaJ domain, conserved site, HSP40/DnaJ peptide-binding, Chaperone DnaJ, C-terminal	3.02978	7.61531	1.23936e-08	Up	1234	1872	1190	1313	9696	808	836	10523	1210	7509	3560	2615	4528	5675	6923	5452	5169	5216	834	1762	1026	1405	9126	1165	1046	3047	508	656	696	996	1199	37311	2629	733	7435	3222
Nitab4.5_0009051g0020.1	AT3G14260		LURP1-like domain, Tubby C-terminal-like domain	3.02903	-0.514773	0.000814686	Up	2	6	5	1	40	26	6	7	11	11	5	7	7	8	3	15	7	10	4	12	2	5	4	8	2	7	6	3	1	2	3	12	3	5	0	5
Nitab4.5_0001084g0060.1	AT4G11070	WRKY41	DNA-binding WRKY	3.0195	3.23382	3.7301e-24	Up	81	103	100	82	605	151	110	135	116	221	121	91	114	93	114	215	371	245	82	84	58	86	103	86	76	51	79	91	92	103	81	6319	493	145	770	26
Nitab4.5_0005364g0040.1	AT1G10740		Haem peroxidase, plant/fungal/bacterial, Haem peroxidase, Peroxidases heam-ligand binding site, Plant peroxidase	3.01741	2.09881	6.32401e-17	Up	39	33	79	69	177	58	67	119	50	166	53	23	74	77	81	67	73	66	34	45	49	71	69	43	52	48	36	50	41	64	49	1115	31	11	16	7
Nitab4.5_0010256g0020.1	AT3G12110	ACT11	Actin-related protein, Actin/actin-like conserved site, Actin, conserved site	3.01703	5.11726	0.00060538	Up	479	416	625	440	759	380	331	150	283	212	430	323	375	286	201	213	151	188	326	285	517	292	705	525	404	539	336	337	366	522	397	76	103	229	142	70
Nitab4.5_0000631g0130.1	AT3G21700	SGP2	Small GTPase superfamily, Rab type, Small GTPase superfamily, P-loop containing nucleoside triphosphate hydrolase, Small GTPase superfamily, Tem1, Mitochondrial Rho-like	3.01432	0.544259	0.000558116	Up	22	23	25	26	63	14	12	11	12	32	20	17	30	11	6	35	14	18	17	32	30	25	33	26	24	20	20	26	12	18	35	284	4	4	5	1
Nitab4.5_0000420g0030.1	AT1G30070		HSP20-like chaperone, CS domain, SGS, Siah interacting protein, N-terminal	3.01008	2.51948	9.19613e-16	Up	35	52	54	48	282	59	42	267	47	210	164	105	141	199	235	209	113	117	43	72	48	46	255	66	42	123	40	38	47	55	43	95	41	40	134	150
Nitab4.5_0010145g0010.1	AT1G17870	EGY3		3.00566	5.64017	7.38027e-27	Up	273	307	371	407	1695	491	381	3540	251	901	1408	735	846	1716	2619	823	999	629	342	326	321	326	1090	574	320	844	255	205	300	341	379	251	72	105	68	43
Nitab4.5_0026365g0010.1	AT4G24140		Alpha/beta hydrolase fold-1	3.00079	0.0810666	0.00075177	Up	20	5	28	52	24	15	13	6	5	16	9	6	52	7	4	28	8	11	15	7	41	9	59	13	28	22	16	15	3	26	33	22	5	13	3	0
Nitab4.5_0002209g0240.1	AT1G78440	ATGA2OX1	Oxoglutarate/iron-dependent dioxygenase, Isopenicillin N synthase-like, Non-haem dioxygenase N-terminal domain	2.97916	3.28834	4.08947e-17	Up	68	99	105	109	580	173	118	216	92	251	76	77	372	222	156	287	107	106	110	123	75	115	174	107	112	186	188	58	41	67	70	243	156	62	147	64
Nitab4.5_0001105g0130.1	ATCG00680	PSBB	Photosystem antenna protein-like	2.97507	1.66772	0.000436324	Up	35	45	60	76	109	41	39	26	22	46	51	37	79	55	47	23	169	21	41	31	44	45	66	73	84	41	43	89	109	31	91	55	40	27	23	12
Nitab4.5_0000742g0110.1	AT1G71000		DnaJ domain, DnaJ domain, conserved site	2.97149	5.04889	2.04641e-08	Up	319	337	197	278	1664	258	242	1282	359	651	337	386	550	932	1435	329	296	896	186	162	161	223	644	182	214	312	280	132	63	146	152	1342	298	171	481	330
Nitab4.5_0001691g0060.1	AT2G29120	GLR2.7	Periplasmic binding protein-like I, Ionotropic glutamate receptor, plant, Ionotropic glutamate receptor, Extracellular ligand-binding receptor, Extracellular solute-binding protein, family 3	2.96612	-0.481465	0.000119443	Up	12	6	19	11	25	12	8	7	6	19	8	6	7	2	4	28	26	11	7	9	11	13	12	7	13	5	9	10	12	15	6	215	42	13	36	15
Nitab4.5_0007495g0020.1	AT2G21790	RNR1	Ribonucleotide reductase R1 subunit, N-terminal, Ribonucleotide reductase large subunit, C-terminal, Ribonucleotide reductase large subunit, N-terminal, Ribonucleotide reductase, class I , alpha subunit, ATP-cone	2.96523	3.65527	0.000144301	Up	155	129	197	173	242	198	203	113	269	98	121	146	128	195	158	87	116	198	141	147	366	160	220	148	162	113	143	144	99	216	125	49	68	226	40	70
Nitab4.5_0004871g0010.1	AT2G28190	CSD2	Superoxide dismutase, copper/zinc binding domain, Superoxide dismutase (Cu/Zn) / superoxide dismutase copper chaperone, Superoxide dismutase, copper/zinc, binding site	2.96304	6.37257	0.000759507	Up	1123	976	1397	968	1705	1185	897	358	575	351	185	366	986	744	505	517	47	47	876	622	1305	749	1021	956	1084	1368	890	660	399	1313	779	216	101	640	22	120
Nitab4.5_0003583g0030.1	AT1G69260	AFP1	Ninja	2.96302	4.50348	1.67122e-21	Up	124	159	220	209	833	153	169	1435	208	276	115	86	1004	676	1432	163	69	96	169	137	156	164	484	178	175	119	84	124	95	153	193	417	69	83	78	49
Nitab4.5_0000619g0070.1	AT2G47770	TSPO	TspO/MBR-related protein	2.95665	0.849338	0.00336048	Up	3	6	4	2	38	3	3	202	14	19	8	4	32	131	619	8	14	5	7	3	2	5	24	6	4	0	3	0	1	2	6	9	0	0	0	0
Nitab4.5_0001231g0090.1	AT2G29380	HAI3	Protein phosphatase 2C (PP2C)-like domain, Protein phosphatase 2C	2.95121	0.970638	3.40552e-06	Up	16	13	31	25	74	4	28	99	20	42	25	20	70	76	110	20	28	35	34	25	16	33	19	14	19	14	17	7	11	14	10	76	10	5	8	20
Nitab4.5_0008127g0020.1				2.93985	2.36129	8.62675e-17	Up	54	45	81	55	245	78	48	161	64	200	74	60	144	113	114	199	65	66	66	76	46	75	103	75	55	79	56	60	83	79	58	204	59	46	90	55
Nitab4.5_0024353g0010.1	AT3G07320		X8, Glycoside hydrolase, superfamily, Glycoside hydrolase, family 17, Glycoside hydrolase, catalytic domain	2.93642	1.47635	7.35068e-08	Up	31	22	40	41	112	75	51	28	53	48	36	56	46	56	19	44	43	65	46	48	64	29	87	57	34	47	23	25	14	41	43	122	62	60	7	40
Nitab4.5_0005413g0030.1	AT4G35720		Protein of unknown function DUF241, plant	2.93326	2.20005	2.03442e-13	Up	29	29	65	42	155	45	27	308	28	71	35	32	117	105	288	33	27	23	40	25	38	30	80	30	37	44	27	33	25	37	42	24	12	24	4	2
Nitab4.5_0004551g0010.1	AT2G23910		NAD(P)-binding domain	2.9327	0.719753	0.00655567	Up	6	7	11	15	37	16	13	137	15	4	1	3	5	44	48	3	5	11	5	5	5	4	5	6	8	5	1	5	2	7	10	0	16	29	2	34
Nitab4.5_0000978g0100.1	AT1G05850	POM1	Glycoside hydrolase, family 19, catalytic, Lysozyme-like domain, Glycoside hydrolase, family 19	2.93127	4.36537	4.69794e-20	Up	194	192	375	395	832	236	238	449	178	308	325	271	410	454	444	351	195	241	165	147	299	165	703	259	309	948	220	153	101	247	195	55	48	152	20	22
Nitab4.5_0003080g0080.1	AT1G45249	ABF2	Basic-leucine zipper domain	2.92902	5.50392	2.72269e-44	Up	332	458	536	461	2402	447	515	1244	559	663	356	392	1017	807	833	484	336	662	406	461	407	529	992	539	426	408	425	413	264	433	427	864	343	417	303	598
Nitab4.5_0006829g0010.1				2.92377	1.64394	0.000964016	Up	40	45	53	56	84	45	35	24	48	20	29	41	43	46	24	30	24	28	42	39	25	51	50	59	61	29	38	54	34	43	50	43	30	48	12	24
Nitab4.5_0000397g0290.1	AT4G27070	TSB2	1-aminocyclopropane-1-carboxylate deaminase/D-cysteine desulfhydrase, Tryptophan synthase, beta chain, Tryptophan synthase beta subunit-like PLP-dependent enzymes superfamily, Tryptophan synthase, beta chain, conserved site	2.92269	1.13318	0.00170026	Up	41	25	41	54	49	43	25	14	35	27	25	25	37	37	45	27	23	23	21	31	37	38	59	53	42	43	31	33	35	54	34	10	24	27	9	14
Nitab4.5_0000319g0160.1	AT1G32928			2.91795	2.42636	0.00364768	Up	41	61	20	43	344	43	22	233	26	406	68	30	22	49	90	253	191	100	22	57	48	29	38	24	26	18	29	21	42	31	34	12442	93	37	549	116
Nitab4.5_0005648g0020.1	AT4G11660	AT-HSFB2B	Heat shock factor (HSF)-type, DNA-binding, Heat shock transcription factor, plant, Heat shock transcription factor family, Winged helix-turn-helix DNA-binding domain	2.91741	3.30778	3.22015e-28	Up	85	91	113	98	463	101	97	398	98	187	141	117	288	300	358	152	126	155	63	62	77	95	473	97	85	155	72	77	60	90	106	562	93	55	214	72
Nitab4.5_0003636g0010.1	AT1G52140		Protein of unknown function DUF761, plant	2.91339	-0.322726	6.77713e-06	Up	7	3	11	12	16	19	4	31	17	64	10	6	11	8	3	36	39	39	3	5	5	5	11	5	7	9	7	6	3	12	15	96	24	12	12	16
Nitab4.5_0000412g0030.1				2.91297	2.11498	0.000188368	Up	9	17	9	11	93	7	8	501	12	57	27	9	92	214	937	36	39	43	21	21	12	15	43	13	17	6	11	8	7	6	4	141	66	14	115	89
Nitab4.5_0004624g0020.1				2.91175	5.12515	1.7392e-25	Up	239	332	402	341	1857	445	510	932	491	269	144	204	1014	805	1081	238	262	520	295	386	224	395	720	362	352	283	338	219	96	208	236	1665	268	263	341	81
Nitab4.5_0001023g0080.1				2.90723	0.787054	3.7434e-11	Up	15	15	18	19	72	9	26	74	19	25	29	24	36	38	48	32	27	22	15	12	16	19	56	26	16	26	23	21	19	10	20	39	17	7	24	16
Nitab4.5_0001955g0110.1	AT2G20560		DnaJ domain, HSP40/DnaJ peptide-binding, Chaperone DnaJ, C-terminal, DnaJ domain, conserved site	2.90541	4.0299	1.56512e-12	Up	87	149	158	133	745	75	140	878	120	620	422	328	508	780	802	440	459	528	130	171	137	158	787	165	146	426	130	77	97	99	127	158	140	96	348	288
Nitab4.5_0003466g0070.1			Late embryogenesis abundant protein, LEA-5	2.90528	0.935998	1.85529e-16	Up	20	17	44	30	90	13	23	51	15	32	19	19	55	34	30	30	23	22	18	37	20	34	58	35	28	21	22	26	16	26	25	52	16	17	15	17
Nitab4.5_0000055g0100.1	AT4G33150		Saccharopine dehydrogenase / Homospermidine synthase, LOR/SDH bifunctional enzyme, conserved domain, Alanine dehydrogenase/pyridine nucleotide transhydrogenase, N-terminal, Alanine dehydrogenase/PNT, NAD(H)-binding domain, NAD(P)-binding domain	2.90452	6.50298	4.21443e-38	Up	426	488	637	661	2730	913	653	7230	738	1081	571	697	1147	3075	5017	1039	740	2758	565	513	634	642	1190	572	657	384	534	471	336	516	468	776	1021	1016	814	3262
Nitab4.5_0004624g0030.1	AT3G45210		Senescence regulator S40	2.89998	3.0244	1.94772e-12	Up	77	53	95	97	291	162	116	306	121	54	92	80	130	139	188	25	89	90	83	65	87	72	126	84	93	64	66	85	112	112	87	52	45	82	27	42
Nitab4.5_0003787g0060.1	AT5G04800		Ribosomal protein S17e, Ribosomal protein S17e, conserved site	2.89581	6.03432	4.58818e-05	Up	671	728	845	647	1413	1234	543	1034	919	1058	509	410	475	560	584	666	870	1149	533	721	694	555	867	641	563	528	441	674	625	1075	576	643	2158	1152	1329	1543
Nitab4.5_0000113g0160.1	AT1G10560	PUB18	Zinc finger, RING/FYVE/PHD-type, Armadillo-type fold, Armadillo-like helical, Armadillo, U box domain	2.89276	1.18675	6.23671e-09	Up	21	31	18	30	152	30	12	45	12	39	14	9	26	17	12	33	55	44	14	17	17	20	27	14	26	14	12	22	13	24	24	334	203	25	286	44
Nitab4.5_0000073g0180.1	AT2G06010	ORG4		2.88331	1.63406	0.000110305	Up	42	41	41	42	87	65	44	26	53	36	51	46	43	54	26	41	40	31	39	29	43	41	84	36	35	65	46	38	28	26	30	7	24	38	3	8
Nitab4.5_0002541g0040.1	AT3G22840	ELIP1	Chlorophyll A-B binding protein, Chlorophyll a/b binding protein domain	2.88147	3.18728	7.71861e-14	Up	93	95	107	97	502	76	67	335	58	242	94	75	355	498	581	270	108	124	143	115	98	102	386	130	107	177	93	77	53	102	95	285	13	11	5	5
Nitab4.5_0007863g0010.1	AT5G62220	GT18	Exostosin-like	2.87617	-0.347918	0.00120204	Up	10	7	5	14	37	1	8	28	4	21	2	5	26	10	15	6	7	5	4	6	9	4	10	4	2	2	3	8	4	3	3	49	4	2	1	2
Nitab4.5_0000625g0080.1	AT5G38200		Peptidase C26	2.87429	4.95189	2.31437e-08	Up	321	271	477	413	1173	540	272	1161	105	153	153	154	740	525	557	127	82	293	185	118	239	208	540	313	275	399	292	130	58	125	130	18	446	572	450	868
Nitab4.5_0000082g0020.1	AT3G20910	NF-YA9	CCAAT-binding transcription factor, subunit B	2.86157	1.67402	7.5278e-07	Up	30	21	28	42	114	19	40	181	36	42	31	24	76	97	183	35	27	21	35	33	23	38	41	37	31	18	48	31	23	25	31	112	15	14	10	11
Nitab4.5_0001739g0060.1	AT2G23790		Coiled-coil domain containing protein 109, C-terminal	2.86147	5.47914	2.89234e-24	Up	402	326	536	499	1569	801	547	1935	413	751	273	465	385	759	670	739	619	1092	361	513	478	486	631	472	472	411	687	406	274	458	460	4756	414	522	399	667
Nitab4.5_0000807g0110.1	AT5G58090		X8, Glycoside hydrolase, family 17, Glycoside hydrolase, catalytic domain, Glycoside hydrolase, superfamily	2.8587	2.78336	4.31969e-13	Up	61	52	86	63	249	67	91	307	110	114	163	139	158	241	298	108	135	187	58	65	85	72	299	89	91	140	55	75	61	84	82	9	25	57	16	35
Nitab4.5_0000505g0120.1	AT1G78410		VQ	2.85642	0.065446	9.23883e-06	Up	8	13	13	12	70	15	5	16	8	116	16	6	11	7	14	145	60	20	6	24	2	13	9	10	10	3	11	5	9	11	14	884	13	4	36	4
Nitab4.5_0000429g0020.1				2.85492	0.224594	6.47315e-05	Up	10	10	9	18	53	22	15	34	9	20	10	9	23	17	28	20	5	7	8	15	9	15	16	10	16	11	9	6	7	10	14	1	4	5	2	5
Nitab4.5_0000610g0270.1	AT2G28690		Protein of unknown function DUF1635	2.85191	-0.626626	0.000156518	Up	14	4	12	7	17	17	8	6	8	7	7	4	5	8	11	6	4	2	7	15	11	2	10	5	12	9	9	9	9	16	5	4	1	1	0	1
Nitab4.5_0000223g0340.1	AT4G11070	WRKY41	DNA-binding WRKY	2.84401	2.99354	8.85409e-09	Up	57	129	44	60	629	110	67	38	66	459	78	25	52	22	21	753	121	89	27	179	38	53	42	30	42	18	31	80	134	49	43	871	179	87	89	123
Nitab4.5_0000569g0180.1	AT4G37260	MYB73	Homeodomain-like, SANT/Myb domain, Myb domain	2.84174	1.66301	1.51624e-08	Up	10	33	31	33	165	56	38	65	68	66	21	18	13	23	26	33	23	32	28	31	16	25	33	31	18	26	27	21	16	18	10	34	20	38	2	10
Nitab4.5_0005721g0060.1	AT1G19910	AVA-P2	V-ATPase proteolipid subunit C, eukaryotic, V-ATPase proteolipid subunit C-like domain, V-ATPase proteolipid subunit	2.83905	4.5651	0.000102964	Up	331	305	401	367	558	213	236	243	196	168	163	172	206	173	179	123	150	304	223	219	337	229	440	328	267	243	194	297	303	399	354	363	219	292	121	180
Nitab4.5_0006024g0010.1	AT2G30020		Protein phosphatase 2C (PP2C)-like domain, Protein phosphatase 2C, Protein phosphatase 2C, manganese/magnesium aspartate binding site	2.82995	1.35595	2.14577e-10	Up	31	35	33	28	161	41	26	24	21	129	18	18	20	19	16	67	44	62	28	79	27	30	33	39	27	22	36	18	11	15	16	632	44	19	57	19
Nitab4.5_0000761g0040.1	AT2G28780		Para-hydroxybenzoic acid efflux pump subunit AaeB/fusaric acid resistance protein	2.82942	1.15792	3.88803e-13	Up	18	21	27	40	100	45	34	53	20	53	17	6	44	38	29	72	17	15	16	18	26	23	50	21	29	30	9	26	6	27	24	4	28	22	2	8
Nitab4.5_0001606g0040.1	AT5G17920	ATMS1	Cobalamin-independent methionine synthase, Cobalamin (vitamin B12)-independent methionine synthase MetE, N-terminal, Methionine synthase, vitamin-B12 independent	2.82789	8.43838	2.63142e-06	Up	3979	3472	5664	4809	7246	5495	3496	5520	5449	5032	3849	2663	3311	3229	3451	5720	8743	7743	2653	2916	4948	3435	5325	3890	3667	3747	3094	3481	2396	5410	3529	6428	17329	6192	17671	5967
Nitab4.5_0001215g0120.1	AT3G08640		Protein of unknown function DUF3411, plant	2.82774	5.7301	7.79058e-47	Up	462	480	672	604	2337	830	661	1428	949	1026	347	236	993	756	1010	678	536	548	385	474	471	518	840	533	478	437	369	418	271	571	469	488	782	518	359	530
Nitab4.5_0000451g0050.1	AT3G23920	BAM1	Glycoside hydrolase, superfamily, Glycoside hydrolase, family 14, Glycoside hydrolase, family 14, conserved site, Glycoside hydrolase, catalytic domain, Glycoside hydrolase, family 14B, plant	2.82657	7.7693	5.51712e-47	Up	2051	2268	2956	2567	10989	1208	1409	8520	1072	4459	1588	1145	8203	4883	5403	3417	2226	2221	2144	2215	2133	2257	6124	2237	1780	1828	930	1513	1104	1922	1909	6085	3560	1251	988	929
Nitab4.5_0000430g0040.1	AT1G73480		Putative lysophospholipase	2.82568	3.65132	6.29098e-24	Up	103	123	128	103	627	121	102	597	62	205	126	66	334	260	361	198	152	122	85	97	100	118	204	148	76	131	81	66	74	82	92	710	110	38	150	65
Nitab4.5_0000799g0010.1	AT4G24140		Alpha/beta hydrolase fold-1	2.82438	-0.0782232	0.00112751	Up	12	11	11	15	45	29	8	11	1	17	22	7	27	8	11	9	18	21	11	10	23	15	28	10	15	17	11	14	0	16	11	9	8	12	0	2
Nitab4.5_0000766g0050.1	AT4G01470	TIP1;3	Aquaporin-like, Major intrinsic protein, conserved site, Major intrinsic protein	2.82413	5.64971	1.30505e-09	Up	270	499	546	736	2556	1356	448	1334	171	1420	812	510	714	735	168	1069	836	2165	345	409	390	619	1101	668	460	561	265	286	202	260	272	142	114	440	26	46
Nitab4.5_0004657g0030.1	AT2G46530	ARF11	DNA-binding pseudobarrel domain, B3 DNA binding domain, Auxin response factor	2.82296	3.89661	1.54288e-12	Up	106	160	145	162	741	306	134	365	204	848	307	199	98	93	73	573	762	883	84	127	110	122	106	116	130	110	87	118	79	170	138	2392	2729	754	3638	667
Nitab4.5_0000522g0240.1	AT4G11070	WRKY41	DNA-binding WRKY	2.82082	4.11806	1.95609e-16	Up	163	232	170	150	1152	284	186	144	221	752	162	112	157	145	107	570	729	532	121	262	107	197	169	157	149	98	183	138	171	164	162	18332	2207	330	3612	97
Nitab4.5_0004844g0020.1			Ribonuclease H domain, Ribonuclease H-like domain	2.81137	0.326835	0.000315187	Up	14	8	13	15	38	19	24	46	18	18	25	31	24	48	35	25	22	33	18	14	10	22	43	15	17	21	25	15	6	9	16	8	7	12	17	19
Nitab4.5_0001957g0020.1	AT5G22060	J2	DnaJ domain, HSP40/DnaJ peptide-binding, Chaperone DnaJ, C-terminal	2.80974	6.52292	9.40728e-09	Up	728	1059	726	673	4812	440	350	4269	555	3279	1764	840	2126	2335	2742	2885	3101	1909	460	1375	572	767	3169	667	558	1374	275	455	507	606	757	54847	3853	245	12201	761
Nitab4.5_0002640g0050.1	AT5G16010		3-oxo-5-alpha-steroid 4-dehydrogenase, C-terminal	2.80443	3.17627	3.88548e-29	Up	133	107	128	123	521	114	72	191	27	408	115	65	528	187	69	638	167	103	82	88	110	120	651	145	107	215	74	79	50	99	111	33	120	73	35	101
Nitab4.5_0002640g0020.1			VQ	2.79904	-0.500763	0.009348	Up	7	8	13	10	43	4	9	2	4	38	16	10	2	6	1	36	29	18	6	15	12	12	10	6	10	4	6	25	10	8	11	408	1	3	0	0
Nitab4.5_0005632g0010.1	AT1G07430	HAI2	Protein phosphatase 2C (PP2C)-like domain, Protein phosphatase 2C, manganese/magnesium aspartate binding site, Protein phosphatase 2C	2.79551	5.71086	2.3344e-39	Up	385	391	562	468	1827	655	442	2752	763	519	349	261	862	1016	2000	244	551	654	437	593	413	493	650	441	417	281	351	418	431	487	443	859	961	454	933	758
Nitab4.5_0000084g0490.1	AT4G25700	BETA-OHASE 1	Fatty acid hydroxylase	2.79541	2.05789	2.09244e-06	Up	33	27	34	43	132	48	42	241	58	67	56	27	71	138	212	30	41	20	32	36	26	26	71	44	42	36	16	22	32	40	29	135	35	16	45	23
Nitab4.5_0009288g0020.1	AT4G19390		Uncharacterised protein family UPF0114	2.79404	2.6249	0.000374381	Up	46	78	49	55	392	118	31	78	143	174	30	39	56	78	35	82	161	287	35	71	35	49	78	46	30	38	24	29	21	32	32	5616	915	134	1483	408
Nitab4.5_0001449g0060.1	AT1G65290	mtACP2	Acyl carrier protein-like, Acyl carrier protein (ACP), Phosphopantetheine attachment site	2.79321	4.98535	4.95776e-05	Up	371	374	392	377	685	572	369	402	438	351	312	299	283	326	345	285	348	519	284	327	324	317	468	360	332	334	311	326	259	419	324	262	490	552	398	545
Nitab4.5_0001727g0170.1	AT3G28480		Oxoglutarate/iron-dependent dioxygenase, Prolyl 4-hydroxylase, alpha subunit, Metridin-like ShK toxin	2.78834	2.38655	1.89832e-05	Up	67	67	50	67	281	86	49	82	56	151	72	46	65	76	51	119	244	137	41	52	67	71	225	54	52	87	37	81	38	95	71	1701	193	91	496	97
Nitab4.5_0000170g0180.1	AT5G58090		Glycoside hydrolase, superfamily, X8, Glycoside hydrolase, family 17, Glycoside hydrolase, catalytic domain	2.78807	1.05739	3.59647e-06	Up	18	15	24	18	69	22	16	117	25	59	32	36	119	79	102	85	48	32	8	13	18	21	80	15	23	48	13	6	5	15	26	1	5	10	2	5
Nitab4.5_0003998g0030.1	AT1G48260	CIPK17	Serine/threonine- / dual specificity protein kinase, catalytic domain, Calcium/calmodulin-dependent/calcium-dependent protein kinase, NAF domain, Protein kinase domain, Protein kinase-like domain, NAF/FISL domain	2.78761	1.87828	0.000767203	Up	69	52	67	66	96	71	56	12	31	64	83	53	43	26	18	58	45	32	49	44	62	50	73	56	41	53	64	61	55	74	67	38	28	42	10	12
Nitab4.5_0000303g0110.1	ATCG01280	YCF2.2		2.78696	0.540029	0.00752125	Up	18	26	25	22	49	21	22	17	10	26	28	23	21	20	31	8	593	15	21	22	25	11	21	24	24	48	16	30	56	30	27	10	13	13	13	4
Nitab4.5_0002137g0140.1	AT1G61800	GPT2	Triose-phosphate transporter domain, Triose phosphate/phosphoenolpyruvate translocator, Drug/metabolite transporter	2.78569	7.29853	4.82444e-10	Up	2112	1616	1953	2151	7909	2782	1780	1075	4290	3091	1046	587	3157	505	427	4541	4378	1944	1306	2450	1359	2152	3799	2385	1789	2038	1991	1601	525	1081	1887	35066	5910	1715	17398	10234
Nitab4.5_0000231g0240.1	AT1G69260	AFP1	Ninja	2.78517	4.52303	6.51213e-38	Up	187	190	304	307	888	156	159	1260	132	276	165	99	1009	731	1184	182	100	84	241	207	220	253	616	225	207	156	107	202	165	215	304	231	43	67	7	12
Nitab4.5_0012964g0030.1			Ribosomal protein L41	2.78255	5.17516	0.0017668	Up	453	510	559	433	755	432	235	347	389	380	209	207	344	513	511	253	305	506	396	572	486	414	519	452	375	219	206	388	409	633	271	275	1180	615	440	657
Nitab4.5_0012161g0030.1	AT1G80840	WRKY40	DNA-binding WRKY	2.77863	2.72921	2.33923e-07	Up	78	88	75	35	428	100	67	99	80	1822	142	74	51	41	43	1772	512	611	45	265	30	92	61	56	58	78	88	76	46	83	73	10184	104	104	140	26
Nitab4.5_0000977g0110.1	AT1G04220	KCS2	FAE1/Type III polyketide synthase-like protein, Thiolase-like, subgroup, 3-Oxoacyl- synthase III C-terminal, Thiolase-like, Very-long-chain 3-ketoacyl-CoA synthase	2.77844	0.779952	0.000298094	Up	25	8	23	23	39	10	7	125	4	51	19	13	24	33	68	22	32	27	13	8	29	3	42	11	15	9	10	8	8	18	10	26	17	5	13	1
Nitab4.5_0001739g0070.1	AT2G23780		Zinc finger, RING-type, conserved site, Zinc finger, RING-type, Zinc finger, RING/FYVE/PHD-type	2.7749	3.52428	1.17479e-22	Up	112	128	128	152	564	146	118	310	116	407	174	104	188	171	189	298	241	296	76	151	135	135	340	136	105	187	99	113	100	153	145	3849	151	128	381	233
Nitab4.5_0006701g0020.1	AT5G49630	AAP6	Amino acid transporter, transmembrane	2.77477	4.83607	1.5142e-24	Up	149	175	237	166	834	442	344	1819	426	254	306	161	562	508	734	158	442	640	116	115	151	174	417	189	154	176	139	79	22	94	120	30	286	334	9	418
Nitab4.5_0002343g0050.1	AT5G06760	LEA4-5	Late embryogenesis abundant protein, LEA-25/LEA-D113	2.77386	3.32286	2.17143e-21	Up	137	82	177	115	360	56	95	479	65	76	22	38	471	242	474	29	8	10	102	90	119	93	240	147	124	81	48	62	48	102	93	154	9	18	1	2
Nitab4.5_0004564g0020.1	AT1G52190		Proton-dependent oligopeptide transporter family, PTR2 family proton/oligopeptide symporter, conserved site, Major facilitator superfamily domain, general substrate transporter	2.77193	3.365	9.90254e-19	Up	83	117	97	100	561	151	97	278	133	436	106	52	161	113	196	281	177	114	82	209	118	81	84	100	103	87	103	93	87	123	97	336	416	100	82	123
Nitab4.5_0006476g0030.1				2.76845	1.0792	0.000325364	Up	26	22	24	37	59	56	43	39	18	42	32	21	23	21	20	25	326	35	22	35	28	21	37	31	29	40	30	36	62	37	33	46	22	22	49	22
Nitab4.5_0004359g0040.1	AT2G20560		DnaJ domain, DnaJ domain, conserved site, Chaperone DnaJ, C-terminal, HSP40/DnaJ peptide-binding	2.76733	4.24687	2.59146e-26	Up	126	166	193	174	753	191	178	974	199	673	444	328	584	778	914	509	406	436	149	207	179	199	994	223	158	467	172	124	113	173	165	147	109	128	240	230
Nitab4.5_0002807g0040.1	AT5G23960	TPS21	Terpene synthase, N-terminal domain, Terpenoid synthase, Terpene synthase, metal-binding domain, Terpenoid cyclases/protein prenyltransferase alpha-alpha toroid	2.76727	0.306595	7.43324e-05	Up	1	17	10	5	85	26	8	20	17	289	91	30	6	2	11	139	134	265	11	8	1	14	6	8	6	9	9	3	1	15	3	84	279	67	49	88
Nitab4.5_0000608g0020.1				2.76415	-0.501279	0.00259251	Up	9	7	11	12	37	6	4	8	8	26	8	11	17	4	8	23	11	4	4	16	4	4	7	16	12	6	3	8	3	7	4	2418	9	4	10	1
Nitab4.5_0002553g0010.1	ATCG00490	RBCL	Ribulose bisphosphate carboxylase, large subunit, N-terminal, Ribulose bisphosphate carboxylase, large subunit, ferrodoxin-like N-terminal	2.76274	1.29281	0.00129188	Up	17	18	46	63	62	47	85	43	19	41	53	26	70	25	27	27	360	18	26	18	33	24	36	46	83	91	55	135	122	46	144	65	23	32	42	18
Nitab4.5_0000040g0410.1	AT5G40800			2.75824	2.69927	2.22768e-13	Up	46	36	107	60	159	50	44	481	39	63	89	50	197	93	253	38	38	43	38	28	82	38	112	51	96	71	50	59	52	75	70	66	18	21	20	6
Nitab4.5_0005607g0020.1	AT1G07420	SMO2-1	Fatty acid hydroxylase	2.75771	3.98487	6.1526e-07	Up	189	190	258	256	418	266	205	147	226	210	163	141	279	204	148	336	168	160	164	162	195	220	397	193	209	229	186	198	145	209	182	153	227	176	153	132
Nitab4.5_0002486g0040.1	AT3G45970	EXLA1	Expansin/pollen allergen, DPBB domain, Barwin-like endoglucanase, Expansin, cellulose-binding-like domain, RlpA-like double-psi beta-barrel domain, Expansin/Lol pI, Major pollen allergen Lol pI	2.75152	5.38105	3.55205e-16	Up	327	337	358	336	1580	1459	398	500	1571	530	345	459	413	460	395	520	383	698	313	795	242	330	511	482	287	402	257	228	265	259	317	1516	1167	432	398	665
Nitab4.5_0002841g0040.1	AT2G41870		Remorin, C-terminal	2.75134	2.18172	6.93473e-09	Up	24	49	21	61	259	49	70	152	44	95	40	70	119	159	168	102	68	109	67	58	32	63	92	60	34	40	46	23	6	26	27	21	22	28	7	32
Nitab4.5_0001393g0100.1	AT3G20800		Rcd1, Armadillo-like helical, Armadillo-type fold	2.74948	1.57345	0.00086742	Up	39	32	38	35	57	59	55	55	73	37	56	49	41	47	45	30	77	87	38	37	41	40	67	36	40	41	36	24	26	61	39	21	40	84	56	38
Nitab4.5_0002692g0050.1				2.74233	0.813932	2.31364e-05	Up	19	14	34	18	65	29	10	77	11	93	17	8	41	54	73	37	41	77	22	29	14	22	39	21	21	16	9	19	28	31	34	23	194	117	90	104
Nitab4.5_0002710g0070.1	AT1G76240		Protein of unknown function DUF241, plant	2.74094	1.7367	5.06202e-06	Up	42	32	72	44	137	51	43	84	30	178	36	19	100	41	72	155	35	18	34	73	78	49	124	39	58	87	83	29	17	60	28	700	39	25	94	24
Nitab4.5_0007460g0010.1	AT1G26360	MES13		2.74053	2.45133	2.74575e-05	Up	59	82	36	47	398	66	46	77	40	169	81	41	18	36	31	387	346	177	41	91	26	81	36	47	51	21	60	57	82	55	29	5412	287	70	1793	323
Nitab4.5_0004860g0010.1	AT4G34210	SK11	SKP1 component, POZ domain, E3 ubiquitin ligase, SCF complex, Skp subunit, SKP1 component, dimerisation, SKP1 component, BTB/POZ fold	2.73207	3.81848	6.12431e-30	Up	156	137	183	156	618	267	225	321	192	343	190	169	199	227	188	293	229	310	110	155	115	141	448	165	144	259	156	115	100	156	125	158	185	199	272	282
Nitab4.5_0001485g0200.1	AT1G74310	HSP101	P-loop containing nucleoside triphosphate hydrolase, Clp ATPase, C-terminal, Double Clp-N motif, AAA+ ATPase domain, ATPase, AAA-type, core, ClpA/B, conserved site 1, ClpA/B, conserved site 2, ATPase, AAA-2, Clp, N-terminal, ClpA/B family	2.7317	5.7647	2.64267e-27	Up	386	468	567	569	2022	366	374	3113	467	1260	893	592	1471	2667	3414	1077	937	684	412	432	466	426	1698	548	469	831	294	299	238	357	400	363	117	122	217	96
Nitab4.5_0000764g0060.1	AT1G32450	NRT1.5	Proton-dependent oligopeptide transporter family, Major facilitator superfamily domain, general substrate transporter	2.72835	-0.569337	0.00363501	Up	17	2	18	15	11	7	12	9	8	6	7	1	14	6	4	11	3	4	7	10	14	8	13	9	10	12	8	9	10	7	11	4	9	11	5	6
Nitab4.5_0006513g0020.1	AT2G25270			2.72551	3.18133	4.67032e-12	Up	77	67	104	95	309	166	95	388	169	434	94	56	224	209	383	431	85	120	57	159	132	74	154	99	103	91	69	57	36	82	63	634	112	103	113	103
Nitab4.5_0000078g0050.1				2.72241	0.383813	1.07779e-05	Up	19	12	25	18	47	24	14	32	10	30	25	11	25	19	14	52	20	7	20	21	27	35	44	38	16	22	9	22	18	20	32	53	23	7	25	11
Nitab4.5_0004704g0020.1	AT3G47600	MYB94	Homeodomain-like, Myb domain, SANT/Myb domain	2.71712	3.50706	4.91909e-22	Up	104	95	187	130	402	104	135	512	114	229	96	105	224	236	485	109	129	137	104	104	110	114	189	114	113	115	93	100	81	110	113	78	106	102	22	54
Nitab4.5_0014130g0010.1	AT3G01280	VDAC1	Porin domain, Eukaryotic porin/Tom40, Porin, eukaryotic type	2.71154	5.39348	3.85683e-05	Up	461	514	563	532	910	782	523	449	565	350	401	348	317	343	290	272	407	581	354	388	481	449	590	443	380	397	565	299	306	500	378	124	513	678	382	1001
Nitab4.5_0001428g0140.1	AT1G45249	ABF2	Basic-leucine zipper domain	2.71089	5.96629	1.18561e-42	Up	517	658	843	691	2851	723	909	1748	702	693	450	506	1799	1285	1452	500	445	663	699	722	627	779	1517	824	688	711	583	589	466	627	596	650	514	548	472	575
Nitab4.5_0003441g0020.1	AT4G11600	GPX6	Thioredoxin-like fold, Glutathione peroxidase	2.70748	7.84587	7.81587e-45	Up	1892	2155	2483	2058	9969	4096	2525	9175	1927	7554	2061	2289	4095	4676	4149	4470	2835	4900	1730	2358	1760	1911	3961	1993	1986	2286	2095	1732	1153	2164	1554	5997	5825	4325	12690	8431
Nitab4.5_0000839g0060.1	AT3G47340	ASN1	Rossmann-like alpha/beta/alpha sandwich fold, Asparagine synthase, Glutamine amidotransferase type 2 domain, Class II glutamine amidotransferase domain, Asparagine synthase, glutamine-hydrolyzing	2.70631	0.308804	0.00440099	Up	11	9	18	24	49	11	15	28	32	23	40	33	12	11	6	11	123	138	12	22	42	5	22	21	24	6	7	16	26	132	15	158	171	37	268	11
Nitab4.5_0003781g0070.1	AT4G29170	ATMND1	Meiotic nuclear division protein 1	2.69849	-0.375676	0.00148649	Up	8	5	15	10	23	16	14	14	10	9	11	7	9	16	17	12	9	10	11	12	10	7	8	8	8	10	12	4	5	14	10	99	3	7	13	8
Nitab4.5_0001509g0030.1	AT2G41835		Zinc finger, C2H2, Zinc finger, C2H2-like, Zinc finger, AN1-type	2.69615	2.75314	1.77591e-13	Up	80	78	70	63	363	86	57	203	68	237	114	98	110	116	111	152	158	198	41	86	58	67	256	52	54	99	48	43	35	55	55	1778	89	59	333	104
Nitab4.5_0001049g0020.1	AT5G55290			2.69095	-0.449069	0.00011183	Up	7	5	10	5	23	13	8	19	15	5	11	13	7	13	16	8	7	10	4	7	6	9	9	6	7	3	8	5	9	2	13	1	2	6	1	3
Nitab4.5_0000268g0020.1	AT5G11170	UAP56a	Helicase, superfamily 1/2, ATP-binding domain, P-loop containing nucleoside triphosphate hydrolase, Helicase, C-terminal, DNA/RNA helicase, DEAD/DEAH box type, N-terminal	2.6886	4.49782	5.96857e-05	Up	244	264	342	309	454	397	287	334	360	293	299	295	254	329	289	286	328	351	264	278	332	317	351	309	256	295	272	289	276	326	281	197	298	348	213	294
Nitab4.5_0003645g0010.1				2.68798	1.48229	3.48485e-08	Up	13	25	25	25	123	48	38	80	74	12	11	9	35	23	56	20	11	7	11	32	16	17	31	15	15	11	17	12	6	7	12	115	35	14	13	15
Nitab4.5_0002526g0070.1	AT4G28140		AP2/ERF domain, DNA-binding domain	2.68339	2.28294	1.19636e-09	Up	43	60	42	49	243	96	60	96	66	112	68	69	46	46	20	102	97	256	32	39	32	29	53	36	36	26	56	34	20	34	21	414	114	102	106	138
Nitab4.5_0004475g0010.1	AT3G23160		Protein of unknown function DUF3475, Protein of unknown function DUF668	2.68313	1.4203	0.00433152	Up	22	46	10	19	216	20	13	39	23	356	29	23	19	26	25	164	105	66	15	56	14	25	16	10	9	7	11	11	7	8	17	4698	48	9	122	16
Nitab4.5_0001951g0090.1	AT3G48990	AAE3	AMP-binding enzyme C-terminal domain, AMP-dependent synthetase/ligase, AMP-binding, conserved site	2.68128	4.00386	4.47995e-19	Up	124	162	154	179	713	239	200	552	210	246	106	96	180	178	224	338	105	109	105	140	116	146	164	154	135	96	103	132	65	100	140	79	97	98	51	82
Nitab4.5_0001856g0050.1	AT3G23000	CIPK7	Calcium/calmodulin-dependent/calcium-dependent protein kinase, Protein kinase domain, Serine/threonine- / dual specificity protein kinase, catalytic domain, NAF domain, NAF/FISL domain, Protein kinase, ATP binding site, Protein kinase-like domain, Serine/threonine-protein kinase, active site	2.67728	2.32226	5.15104e-05	Up	71	62	58	51	143	84	38	135	88	165	89	74	55	88	85	216	250	145	74	104	44	87	40	46	54	51	58	72	75	72	70	1681	337	56	753	169
Nitab4.5_0000368g0350.1	AT3G46600		Transcription factor GRAS	2.67668	4.45546	6.23742e-07	Up	238	315	195	151	1394	215	81	615	164	544	193	72	162	64	78	478	508	146	135	199	156	127	167	136	136	76	97	142	150	182	140	4493	1782	132	2177	901
Nitab4.5_0004439g0110.1	AT2G37600		Ribosomal protein L36e	2.67124	6.21334	0.00045008	Up	896	925	1251	945	1404	1064	538	1094	1054	1184	668	591	770	884	844	718	899	1250	740	947	1017	865	1315	888	852	609	447	976	738	1251	778	567	2351	1232	715	1197
Nitab4.5_0002173g0070.1				2.66913	3.30361	2.39811e-08	Up	108	128	102	71	534	131	66	257	131	455	103	48	47	40	63	232	293	241	45	103	98	62	78	60	66	63	64	69	59	97	70	3668	384	144	1110	320
Nitab4.5_0001041g0170.1	AT4G13430	IIL1	Aconitase/3-isopropylmalate dehydratase large subunit, alpha/beta/alpha, Aconitase/3-isopropylmalate dehydratase large subunit, alpha/beta/alpha, subdomain 1/3, Aconitase/3-isopropylmalate dehydratase large subunit, alpha/beta/alpha, subdomain 2, Aconitase/isopropylmalate dehydratase, Aconitase B, iron-sulphur-binding, bacterial	2.6623	4.67973	0.000153052	Up	336	341	387	349	558	338	318	260	338	260	297	290	282	306	226	342	339	485	284	301	343	334	496	368	273	386	322	315	211	442	268	207	230	396	186	160
Nitab4.5_0000037g0180.1	AT4G14130	XTH15	Xyloglucan endotransglucosylase/hydrolase, Xyloglucan endo-transglycosylase, C-terminal, Glycoside hydrolase, family 16, Concanavalin A-like lectin/glucanase, subgroup, Glycoside hydrolase, family 16, active site, Concanavalin A-like lectin/glucanases superfamily	2.66126	5.81028	1.33235e-09	Up	286	174	511	411	784	3105	533	181	4038	483	449	369	172	240	113	475	403	439	253	638	585	302	553	395	403	640	349	239	310	444	280	278	799	916	845	620
Nitab4.5_0005948g0010.1	AT1G76520		Auxin efflux carrier	2.65586	2.67399	1.99391e-05	Up	80	40	303	277	169	81	68	55	45	223	139	56	317	149	112	218	23	29	55	26	192	58	217	98	193	413	145	37	12	135	60	109	152	142	192	7
Nitab4.5_0004767g0020.1				2.65325	0.498941	0.00170958	Up	8	20	9	12	82	42	12	20	14	12	12	9	4	10	1	19	17	29	7	16	10	16	4	12	7	4	10	15	11	15	15	125	32	15	50	23
Nitab4.5_0004689g0010.1	AT3G11080	RLP35	Leucine-rich repeat, typical subtype, Leucine-rich repeat	2.65161	1.675	3.4573e-08	Up	29	35	32	36	138	86	37	63	57	35	24	23	31	18	27	67	53	34	20	39	32	37	40	45	33	22	30	33	14	38	20	114	165	80	137	84
Nitab4.5_0006475g0040.1	AT4G21320	HSA32	(2R)-phospho-3-sulpholactate synthase, ComA, Aldolase-type TIM barrel, Peptidase S8, subtilisin-related	2.65049	3.95434	4.23617e-15	Up	76	84	140	93	336	107	92	1360	130	201	301	156	273	771	1234	140	221	208	92	98	133	59	423	114	98	263	69	69	60	110	90	142	36	41	39	26
Nitab4.5_0000570g0190.1	AT1G02820	LEA3	Late embryogenesis abundant protein, LEA-5	2.65029	5.9235	2.66219e-24	Up	495	766	598	659	3412	729	553	1527	669	1517	586	512	1112	1188	1267	1105	821	1255	582	855	461	830	1014	747	552	563	534	453	342	430	466	7239	2053	784	1727	1258
Nitab4.5_0009934g0010.1	AT5G44210	ERF9	AP2/ERF domain, DNA-binding domain	2.64847	4.39335	1.75246e-20	Up	178	241	228	164	1051	263	167	741	257	638	206	100	228	277	379	262	460	498	119	308	168	168	189	119	132	84	101	154	207	237	186	3432	856	352	452	395
Nitab4.5_0001706g0040.1	AT2G17390	AKR2B	Ankyrin repeat, Ankyrin repeat-containing domain	2.64605	5.85029	0.000169971	Up	663	693	1009	863	1113	789	685	732	794	640	672	705	664	852	715	570	583	665	746	691	828	689	977	785	759	698	612	704	736	1009	771	345	420	731	216	454
Nitab4.5_0006094g0010.1	AT1G03220		Aspartic peptidase domain, Aspartic peptidase	2.64045	2.61449	3.39478e-08	Up	24	23	33	30	106	61	39	605	56	39	72	43	46	140	288	27	158	131	23	27	37	23	51	32	29	28	23	14	11	27	17	58	215	132	844	630
Nitab4.5_0000171g0370.1	AT3G10670	NAP7	Ribonuclease H domain, ABC transporter-like, P-loop containing nucleoside triphosphate hydrolase, Ribonuclease H-like domain	2.63644	-0.40622	0.000567681	Up	14	5	4	12	25	20	7	17	9	14	15	18	19	23	14	15	14	8	5	8	10	8	33	12	6	10	8	13	8	16	8	76	7	5	2	4
Nitab4.5_0000223g0100.1	AT4G23750	CRF2	DNA-binding domain, AP2/ERF domain	2.63595	-0.0832096	0.000744345	Up	13	4	22	19	16	13	13	29	13	12	7	8	20	16	13	15	3	6	14	14	27	8	18	7	13	14	9	5	8	11	11	9	4	10	3	5
Nitab4.5_0005853g0070.1			ATPase, F0 complex, subunit 8, mitochondrial, plant	2.63463	0.992598	0.000163597	Up	14	12	19	25	48	13	40	109	37	6	34	27	56	76	92	6	22	13	22	23	12	29	40	24	19	24	16	15	17	7	21	1	1	15	0	1
Nitab4.5_0001842g0040.1	AT5G23850		Lipopolysaccharide-modifying protein, Protein of unknown function DUF821, CAP10-like	2.63335	1.79624	5.15623e-12	Up	53	34	68	61	131	37	40	99	27	22	15	6	68	40	96	35	11	6	29	33	39	34	73	39	50	43	44	42	28	47	47	94	11	28	9	8
Nitab4.5_0010347g0030.1	AT2G41835		Zinc finger, C2H2, Zinc finger, C2H2-like, Zinc finger, AN1-type	2.63067	3.90854	8.82814e-12	Up	142	164	183	186	664	186	149	473	188	321	185	146	231	240	368	231	328	407	114	201	126	164	404	152	152	200	97	154	126	172	186	2242	353	208	833	287
Nitab4.5_0003603g0040.1	AT3G45970	EXLA1	RlpA-like double-psi beta-barrel domain, Barwin-like endoglucanase, Expansin/Lol pI, Major pollen allergen Lol pI, Expansin, cellulose-binding-like domain, Expansin/pollen allergen, DPBB domain	2.62961	5.5663	2.39946e-10	Up	237	275	341	297	1138	1899	626	464	2815	609	319	310	192	255	294	458	369	525	173	505	245	293	460	290	296	266	218	224	199	243	200	2815	849	604	384	966
Nitab4.5_0003394g0020.1	AT3G09350	Fes1A	Armadillo-like helical, Armadillo-type fold	2.62866	5.8181	1.03899e-07	Up	552	736	613	639	2983	561	478	1551	469	2299	833	678	989	1172	953	1718	1566	1641	358	632	471	641	2235	552	467	746	362	411	279	429	486	4409	800	497	2485	1374
Nitab4.5_0004234g0080.1	AT1G19180	JAZ1	CO/COL/TOC1, conserved site, Tify	2.62773	1.17213	0.00098453	Up	20	19	28	23	94	87	17	41	39	943	74	17	16	10	11	530	425	621	20	47	13	21	18	8	21	28	35	32	21	42	27	5329	222	70	925	169
Nitab4.5_0006445g0020.1	AT2G45190	AFO	High mobility group box domain, YABBY protein	2.62527	-0.18282	0.00637796	Up	25	9	10	12	18	22	7	15	10	20	20	12	24	14	11	16	8	8	17	17	62	7	26	24	21	13	17	15	14	32	13	2	1	5	0	0
Nitab4.5_0002405g0130.1	AT2G29530	TIM10	Tim10/DDP family zinc finger, Mitochondrial import inner membrane translocase subunit Tim10/Tim12	2.61987	2.34971	0.00169562	Up	59	82	63	94	123	64	71	63	69	66	55	46	39	84	82	46	53	77	49	60	61	59	78	59	62	41	51	78	70	86	51	52	65	85	14	52
Nitab4.5_0021934g0010.1	AT4G19645		TRAM/LAG1/CLN8 homology domain	2.61887	3.18045	6.0282e-12	Up	59	80	112	106	345	72	120	416	131	155	178	137	207	349	436	139	166	225	115	134	106	124	253	105	108	132	92	64	66	105	66	68	32	54	27	60
Nitab4.5_0005118g0010.1	AT5G65160	TPR14	Tetratricopeptide repeat, Tetratricopeptide repeat-containing domain, Tetratricopeptide-like helical	2.61802	0.349137	0.000258723	Up	10	15	10	21	66	25	11	15	25	232	31	14	14	16	4	71	92	115	9	16	17	16	25	19	9	11	9	10	10	14	9	90	151	57	37	21
Nitab4.5_0001519g0010.1	AT2G26150	HSFA2	Heat shock factor (HSF)-type, DNA-binding, Heat shock transcription factor family, Heat shock transcription factor, plant, Winged helix-turn-helix DNA-binding domain	2.6178	2.25607	6.65295e-14	Up	50	56	60	63	233	35	63	153	43	36	34	31	181	117	175	33	31	26	62	56	51	47	96	66	43	60	56	28	25	31	50	42	25	11	26	7
Nitab4.5_0010531g0030.1	ATCG00710	PSBH	Photosystem II PsbH, phosphoprotein	2.61203	0.0992887	0.00912139	Up	9	19	34	15	34	10	19	8	8	8	15	13	25	16	23	4	58	9	10	18	19	7	27	29	34	18	18	43	46	24	48	20	6	7	8	4
Nitab4.5_0001856g0070.1	AT2G26640	KCS11	Thiolase-like, subgroup, Chalcone/stilbene synthase, C-terminal, Thiolase-like, FAE1/Type III polyketide synthase-like protein, Very-long-chain 3-ketoacyl-CoA synthase	2.61091	3.92967	1.50096e-18	Up	198	149	237	197	649	226	174	480	153	242	109	91	337	324	489	204	149	107	164	211	220	233	283	222	216	163	169	194	96	235	171	456	80	162	83	62
Nitab4.5_0003066g0030.1	AT5G17330	GAD	Glutamate decarboxylase, Pyridoxal phosphate-dependent decarboxylase, Pyridoxal phosphate-dependent transferase, major region, subdomain 1, Pyridoxal phosphate-dependent transferase	2.60946	2.05031	1.04317e-06	Up	28	23	23	44	88	29	25	359	28	98	37	28	55	89	257	55	39	37	25	15	19	21	60	30	29	27	19	15	21	22	24	129	24	27	15	12
Nitab4.5_0001170g0050.1				2.60458	4.36129	0.00193194	Up	185	277	338	312	583	531	258	218	141	213	292	211	263	174	161	92	5441	122	205	250	270	181	259	227	245	372	183	249	476	292	229	125	117	204	145	68
Nitab4.5_0001172g0030.1	AT3G16330		Protein of unknown function DUF761, plant	2.6033	1.66704	3.8822e-07	Up	30	21	28	44	84	51	39	174	28	97	38	28	128	69	53	85	35	93	22	22	21	32	62	45	24	59	29	24	30	34	36	71	13	30	58	18
Nitab4.5_0007099g0040.1	AT4G11070	WRKY41	DNA-binding WRKY	2.6024	2.78417	1.8229e-07	Up	54	125	44	38	525	115	74	27	56	323	56	19	40	18	12	567	88	68	26	151	18	46	48	25	42	19	31	67	124	43	34	1282	206	75	109	145
Nitab4.5_0004576g0010.1	AT5G43150			2.60019	2.22241	1.6288e-08	Up	32	39	54	50	168	72	65	204	62	129	35	59	140	192	268	67	39	94	88	51	32	40	64	43	57	44	64	36	31	40	26	29	25	29	4	15
Nitab4.5_0000833g0060.1	AT5G35320			2.59873	3.7381	2.38073e-26	Up	116	134	153	120	567	113	193	508	199	522	261	225	372	468	497	335	212	224	119	153	151	150	604	163	146	352	136	90	81	116	133	74	47	89	58	63
Nitab4.5_0000006g0450.1				2.5977	-0.141921	2.6741e-05	Up	6	7	14	14	29	3	13	41	7	9	11	5	18	10	33	10	6	6	7	6	6	10	10	10	8	9	5	12	7	13	12	10	10	7	10	9
Nitab4.5_0012011g0020.1	AT2G27080		Late embryogenesis abundant protein, LEA-14	2.59608	4.58353	4.94623e-26	Up	204	283	299	248	1187	355	251	601	365	861	304	232	420	313	307	603	382	466	220	312	210	247	436	240	201	292	239	174	180	263	256	2689	415	237	950	546
Nitab4.5_0007140g0010.1	AT3G55580		Regulator of chromosome condensation 1/beta-lactamase-inhibitor protein II, Regulator of chromosome condensation, RCC1	2.59452	2.82872	3.01973e-09	Up	54	60	96	65	244	56	61	453	21	109	192	95	68	173	145	98	165	98	36	50	83	92	404	107	71	262	15	53	46	62	91	120	59	15	112	17
Nitab4.5_0002813g0010.1	AT5G44210	ERF9	AP2/ERF domain, DNA-binding domain	2.59238	0.557667	8.97833e-06	Up	19	16	46	14	68	28	13	14	18	169	17	11	35	8	4	144	50	37	13	33	12	8	15	12	13	10	11	9	10	15	21	443	68	12	23	6
Nitab4.5_0009074g0010.1	AT1G10470	ARR4	Signal transduction response regulator, receiver domain, CheY-like superfamily	2.5902	3.5133	6.05773e-19	Up	119	169	136	153	745	146	149	62	139	458	168	181	148	77	72	310	242	191	114	284	105	109	218	159	147	127	169	129	76	126	122	539	467	268	82	38
Nitab4.5_0003823g0040.1	AT1G68620		Alpha/beta hydrolase fold-3	2.58618	1.62502	2.63054e-08	Up	32	34	41	41	143	45	28	103	24	52	32	24	85	59	75	43	58	42	34	50	27	37	89	45	37	18	24	45	29	44	19	215	111	37	204	28
Nitab4.5_0000110g0670.1	AT5G24318		X8	2.58492	2.96741	6.69371e-16	Up	88	58	83	82	242	176	132	254	162	196	89	98	169	119	143	163	99	165	93	74	108	87	138	116	102	162	126	81	69	101	125	26	114	152	136	163
Nitab4.5_0000956g0110.1	AT1G65870		Plant disease resistance response protein	2.58406	0.176881	0.00101214	Up	5	15	7	16	66	17	9	34	3	74	13	20	134	71	34	135	34	24	13	30	9	25	168	13	10	37	6	6	3	4	12	3	1	5	1	0
Nitab4.5_0001683g0050.1	AT3G48240		Phox/Bem1p	2.5839	2.1434	6.19551e-08	Up	48	54	77	46	248	53	33	125	25	98	64	43	101	75	71	94	107	69	30	92	66	68	186	68	45	87	39	47	48	27	80	159	35	17	34	31
Nitab4.5_0000079g0240.1				2.57955	3.50335	1.86904e-14	Up	110	113	132	157	485	115	155	426	103	136	97	92	379	369	431	116	152	136	127	178	151	206	265	165	124	142	117	99	94	115	136	77	84	93	35	54
Nitab4.5_0002193g0010.1	AT4G17720		RNA recognition motif domain, Nucleotide-binding, alpha-beta plait	2.57426	0.102825	0.00668852	Up	6	5	19	10	23	11	17	60	16	15	16	12	19	44	64	17	24	14	11	12	3	13	9	7	12	10	13	2	4	2	15	19	10	5	10	10
Nitab4.5_0007711g0030.1				2.57404	0.113674	0.00346225	Up	14	8	15	13	33	19	9	38	17	24	14	13	18	23	13	25	16	11	16	15	12	12	6	14	13	21	26	12	15	14	8	100	7	5	35	17
Nitab4.5_0006718g0030.1	AT4G00430	PIP1;4	Major intrinsic protein, Aquaporin-like, Major intrinsic protein, conserved site	2.57335	4.10209	7.0217e-14	Up	126	208	294	233	843	178	127	593	61	1288	647	212	518	443	183	848	809	1251	205	121	169	226	550	286	181	249	67	140	119	173	158	29	487	293	38	143
Nitab4.5_0000759g0040.1	AT3G63060	EDL3		2.56993	3.91767	2.71513e-27	Up	145	136	140	140	581	113	166	790	175	251	101	166	367	414	776	63	77	232	165	158	100	127	209	144	153	101	106	96	100	147	139	286	80	98	29	72
Nitab4.5_0000802g0090.1	AT3G55870		Chorismate binding, C-terminal, Anthranilate synthase component I, PabB-like, Anthranilate synthase component I, N-terminal, ADC synthase, Anthranilate synthase component I - like	2.5695	1.20584	0.00854366	Up	66	14	105	49	25	48	28	17	24	28	45	22	21	9	7	15	23	39	25	16	114	26	35	39	52	83	52	33	12	109	65	14	9	37	3	1
Nitab4.5_0003854g0020.1	AT5G03230		Senescence regulator S40	2.5685	3.75296	2.51498e-09	Up	90	82	128	123	339	149	146	970	99	242	172	136	165	380	1141	66	187	417	148	71	163	127	312	109	180	121	82	108	185	247	126	81	26	110	16	25
Nitab4.5_0007223g0040.1	AT2G39220	PLP6	Acyl transferase/acyl hydrolase/lysophospholipase	2.56442	3.49145	1.1856e-06	Up	193	127	310	189	569	153	109	99	108	647	132	93	562	121	134	609	70	44	137	238	210	99	306	181	166	166	134	102	95	166	155	2013	33	51	25	1
Nitab4.5_0006839g0020.1	AT4G35560	DAW1	WD40-repeat-containing domain, WD40/YVTN repeat-like-containing domain, WD40 repeat, Lethal giant larvae (Lgl)-like, C-terminal domain	2.56356	5.43823	4.01037e-14	Up	260	311	394	385	1233	710	391	2767	459	406	286	285	430	1097	1720	268	478	1666	291	278	274	390	546	333	352	188	247	254	145	331	278	336	932	623	68	416
Nitab4.5_0004772g0030.1	AT1G47890	RLP7	Leucine-rich repeat, typical subtype, Leucine-rich repeat	2.56059	2.27945	0.000375006	Up	47	75	38	65	308	71	54	55	55	36	34	22	30	25	10	109	123	55	18	83	36	59	50	44	35	23	20	72	36	49	46	1601	118	55	154	45
Nitab4.5_0000957g0120.1	AT5G57090	EIR1	Auxin efflux carrier, Auxin efflux carrier, plant type	2.55773	2.91658	5.55501e-05	Up	81	101	107	121	190	132	102	131	92	57	148	153	113	161	197	65	70	88	125	60	96	103	128	88	111	101	189	96	127	134	125	119	40	53	80	36
Nitab4.5_0004844g0050.1	AT3G03920		Translation protein, beta-barrel domain, H/ACA ribonucleoprotein complex, subunit Gar1/Naf1, H/ACA ribonucleoprotein complex, subunit Gar1, eukaryote	2.55772	0.411581	3.35304e-05	Up	11	5	4	10	22	91	12	28	33	21	10	6	6	11	11	15	18	10	9	9	9	9	14	6	5	9	12	5	5	10	8	3	29	16	12	10
Nitab4.5_0004833g0040.1	AT5G20230	BCB	Cupredoxin, Blue (type 1) copper domain, Plastocyanin-like	2.55592	2.85813	1.03591e-07	Up	86	99	70	78	383	96	96	99	126	365	218	119	76	78	41	312	1194	481	65	135	94	103	113	95	78	82	81	176	121	143	147	6336	460	117	795	123
Nitab4.5_0000383g0190.1	AT3G50930	BCS1	AAA-type ATPase, N-terminal domain, ATPase, AAA-type, core, AAA+ ATPase domain, P-loop containing nucleoside triphosphate hydrolase, ATPase, AAA-type, conserved site	2.55581	5.03192	0.00175755	Up	320	559	200	300	2203	310	142	667	228	623	125	56	131	53	40	801	950	538	143	446	170	294	233	166	177	93	146	246	142	311	219	20770	5586	505	14198	1645
Nitab4.5_0004646g0080.1				2.55523	3.10308	0.000130549	Up	67	104	141	211	471	85	136	124	50	255	61	65	117	316	145	108	173	106	75	188	127	260	295	129	181	69	55	137	53	132	92	66	80	178	7	21
Nitab4.5_0002170g0090.1	AT3G23160		Protein of unknown function DUF3475, Protein of unknown function DUF668	2.55435	1.73453	0.000241191	Up	28	45	7	31	183	27	17	140	37	174	19	14	20	50	83	98	56	45	19	35	22	14	20	12	13	9	15	20	9	22	21	2493	16	15	16	8
Nitab4.5_0019909g0010.1	AT5G66440			2.55426	-0.318695	0.000101612	Up	10	6	8	21	24	12	19	11	10	12	16	14	21	17	22	15	9	9	16	13	13	12	11	14	10	10	12	15	12	10	13	15	6	13	9	11
Nitab4.5_0004798g0030.1	AT5G09500		Ribosomal protein S19/S15, Ribosomal protein S19, superfamily, Ribosomal protein S19A/S15e, Ribosomal protein S19 conserved site	2.55176	4.87069	1.39368e-05	Up	334	368	416	344	644	542	318	513	433	511	320	258	260	338	379	400	436	572	263	363	380	341	485	329	312	306	283	337	282	488	367	516	794	539	627	706
Nitab4.5_0007650g0040.1	AT5G57550	XTH25	Glycoside hydrolase, family 16, Glycoside hydrolase, family 16, active site, Concanavalin A-like lectin/glucanases superfamily, Concanavalin A-like lectin/glucanase, subgroup	2.55088	3.18315	1.24517e-09	Up	76	79	134	99	295	279	108	246	158	75	58	42	159	178	228	69	47	44	67	107	97	92	137	96	95	153	107	89	63	101	83	151	53	124	189	197
Nitab4.5_0000130g0380.1	AT5G55090	MAPKKK15	Protein kinase-like domain, Protein kinase, ATP binding site, Serine/threonine- / dual specificity protein kinase, catalytic domain, Serine/threonine-protein kinase, active site, Protein kinase domain	2.55061	1.18525	2.18765e-09	Up	11	24	27	15	94	14	10	138	18	70	14	14	36	74	190	33	16	28	22	20	20	16	26	19	21	13	10	12	7	21	9	73	9	15	13	9
Nitab4.5_0000096g0230.1				2.54747	2.03634	9.2869e-12	Up	50	37	57	77	133	55	41	173	34	60	29	24	182	124	84	36	40	25	41	44	52	37	104	64	45	39	28	47	42	62	69	49	101	73	28	30
Nitab4.5_0006072g0020.1	AT3G05740	RECQI1	Helicase, C-terminal, P-loop containing nucleoside triphosphate hydrolase, Winged helix-turn-helix DNA-binding domain, Helicase, superfamily 1/2, ATP-binding domain, DNA helicase, ATP-dependent, RecQ type, DNA/RNA helicase, DEAD/DEAH box type, N-terminal	2.54641	0.270074	0.00823962	Up	9	22	16	11	36	34	18	6	24	14	6	7	14	15	4	16	9	12	9	17	26	16	17	18	15	7	8	12	6	17	8	91	5	11	5	7
Nitab4.5_0000156g0040.1	AT4G36220	FAH1	Cytochrome P450, Cytochrome P450, E-class, group I, Cytochrome P450, conserved site	2.54557	1.79428	5.01091e-15	Up	44	38	66	66	153	41	39	87	25	32	12	16	68	46	47	42	15	18	26	17	23	25	118	20	17	41	20	28	17	23	25	30	6	14	7	5
Nitab4.5_0004912g0030.1	AT3G47570		Serine/threonine-protein kinase, active site, Leucine-rich repeat-containing N-terminal, type 2, Leucine-rich repeat, typical subtype, Concanavalin A-like lectin/glucanase, subgroup, Protein kinase domain, Protein kinase-like domain, Leucine-rich repeat, Protein kinase, ATP binding site, Leucine rich repeat 4, Serine/threonine- / dual specificity protein kinase, catalytic domain	2.54537	0.0101649	0.00265286	Up	15	6	29	16	24	18	16	20	14	6	13	11	20	17	23	5	5	4	14	13	12	11	20	16	15	13	14	12	8	22	14	3	2	8	3	5
Nitab4.5_0003998g0060.1	AT4G36600			2.54311	3.957	2.51598e-10	Up	150	127	168	121	518	114	160	984	89	63	67	83	290	262	833	32	31	16	120	64	74	84	183	153	102	107	131	33	36	35	50	58	2	20	5	0
Nitab4.5_0002594g0030.1	AT4G14240		CBS domain, Domain of unknown function DUF21	2.54309	1.60748	0.00218723	Up	39	43	47	48	67	26	56	75	39	38	41	53	89	103	81	35	31	48	53	49	47	37	61	44	58	48	48	23	45	37	36	1	6	32	0	1
Nitab4.5_0004944g0010.1	AT5G57390	AIL5	AP2/ERF domain, DNA-binding domain	2.54282	-0.309729	0.000614045	Up	21	4	20	17	15	18	15	1	13	8	20	15	14	3	2	14	3	1	10	6	31	7	36	18	12	37	19	23	13	22	17	5	1	7	1	0
Nitab4.5_0001796g0230.1	AT2G07751		NADH:ubiquinone/plastoquinone oxidoreductase, chain 3, ATPase, F0 complex, subunit 8, mitochondrial, plant	2.5423	-0.579767	0.000266488	Up	7	6	11	5	24	15	12	13	4	9	8	11	9	13	14	12	13	7	7	3	12	16	10	16	12	14	14	7	9	8	6	13	5	10	10	5
Nitab4.5_0001309g0110.1	AT1G52190		Proton-dependent oligopeptide transporter family, Major facilitator superfamily domain, general substrate transporter	2.54072	6.87775	5.37561e-22	Up	868	1285	960	1041	5143	1490	1308	4464	1754	2814	540	754	2157	2059	2277	2364	728	1329	864	1563	732	1003	1438	1002	867	664	726	670	456	628	775	5653	691	679	531	831
Nitab4.5_0000702g0160.1	AT4G35560	DAW1	WD40/YVTN repeat-like-containing domain, WD40 repeat, WD40-repeat-containing domain	2.53685	5.48049	2.65167e-38	Up	413	357	499	527	1333	548	635	2184	545	347	296	368	824	1147	1715	341	260	262	436	368	446	372	700	417	517	331	436	349	206	350	339	222	154	262	33	55
Nitab4.5_0006969g0030.1	AT3G28610		ATPase, AAA-type, core, AAA+ ATPase domain, ATPase, AAA-type, conserved site, AAA-type ATPase, N-terminal domain, P-loop containing nucleoside triphosphate hydrolase	2.5368	2.7794	0.00240451	Up	69	110	45	69	441	77	58	117	84	223	28	24	28	32	12	230	120	85	47	116	33	72	68	38	43	22	37	64	35	40	40	14794	487	72	752	140
Nitab4.5_0000373g0080.1	AT1G15330		CBS domain	2.53674	2.89721	3.66428e-10	Up	45	54	54	50	207	78	51	559	78	61	36	38	103	201	598	36	51	86	58	34	45	34	48	44	42	37	47	38	26	58	59	15	54	54	2	15
Nitab4.5_0016007g0030.1				2.53607	4.52195	0.000426269	Up	223	307	360	345	643	417	359	359	201	231	384	307	274	204	183	159	6206	120	264	283	303	210	300	287	353	639	270	439	762	356	388	206	156	283	202	133
Nitab4.5_0000046g0160.1	AT2G40610	EXPA8	Expansin, cellulose-binding-like domain, Barwin-like endoglucanase, Expansin, Expansin/Lol pI, Expansin/pollen allergen, DPBB domain, RlpA-like double-psi beta-barrel domain	2.53134	1.99301	5.40323e-05	Up	85	46	81	97	205	27	24	61	19	663	97	70	129	127	56	301	155	158	96	68	76	73	178	48	46	45	41	26	14	38	25	139	5	23	7	3
Nitab4.5_0007598g0010.1	AT4G16563		Aspartic peptidase domain, Aspartic peptidase	2.52909	5.23851	2.38066e-11	Up	414	279	645	550	1096	865	865	503	1067	396	193	172	1049	651	556	379	269	83	405	480	492	617	1177	446	483	552	328	248	148	293	315	164	158	135	72	16
Nitab4.5_0005353g0010.1	AT5G03980		Lipase, GDSL, SGNH hydrolase-type esterase domain	2.52681	0.574535	0.000477667	Up	18	15	30	26	58	43	7	10	30	251	33	22	14	15	7	227	370	107	14	31	33	14	35	15	11	24	11	12	12	31	14	792	98	16	15	18
Nitab4.5_0007480g0030.1	AT4G34000	ABF3	Basic-leucine zipper domain	2.52538	4.89436	9.05783e-29	Up	223	314	422	310	1146	366	444	1168	200	518	223	196	688	568	805	250	219	481	219	270	245	346	658	287	309	295	290	308	205	358	341	390	261	289	182	284
Nitab4.5_0007730g0010.1	AT4G27950	CRF4	AP2/ERF domain, DNA-binding domain	2.52464	4.08919	2.99689e-19	Up	138	218	199	172	884	234	158	444	234	369	154	147	274	298	356	348	316	367	188	247	148	246	280	176	163	132	156	197	169	203	166	493	334	183	73	186
Nitab4.5_0027135g0010.1	AT2G28310		Protein of unknown function DUF707	2.51957	1.7829	0.00189301	Up	46	37	59	51	56	98	57	32	90	31	50	47	50	50	42	40	41	60	40	33	77	55	87	60	67	46	60	43	40	76	52	42	72	52	101	47
Nitab4.5_0002543g0050.1	AT1G45249	ABF2	Basic-leucine zipper domain	2.51597	5.90342	6.06269e-26	Up	668	700	925	679	2612	572	851	1777	398	700	314	320	2205	1196	1573	457	195	236	584	580	586	724	1622	691	697	622	508	561	424	574	654	345	270	457	135	283
Nitab4.5_0001274g0040.1	AT3G45970	EXLA1	Expansin, cellulose-binding-like domain, Barwin-like endoglucanase, Expansin/Lol pI, RlpA-like double-psi beta-barrel domain, Expansin/pollen allergen, DPBB domain	2.51481	2.17818	1.43635e-10	Up	23	27	53	51	107	57	42	300	63	126	119	124	59	255	398	58	112	507	60	57	38	58	36	33	41	35	27	41	39	63	43	271	30	98	2	25
Nitab4.5_0000121g0260.1	AT3G47600	MYB94	Homeodomain-like, SANT/Myb domain, Myb domain	2.5107	1.82515	1.07002e-09	Up	41	39	59	55	151	58	49	79	38	268	129	69	57	80	102	270	169	149	31	56	43	37	50	49	46	55	63	30	28	49	35	196	186	62	239	114
Nitab4.5_0000153g0200.1	AT2G04865		Aminotransferase-like, plant mobile domain	2.50655	4.0032	5.54619e-12	Up	131	254	162	170	991	174	154	243	201	503	150	126	178	168	139	589	377	353	128	421	127	205	157	163	144	81	125	186	174	168	232	4877	787	196	1324	275
Nitab4.5_0000417g0130.1				2.50265	-0.56628	0.00669069	Up	8	3	16	12	13	27	5	5	9	8	9	4	4	11	5	10	7	9	5	5	7	9	6	12	10	9	10	11	10	2	5	3	11	10	9	12
Nitab4.5_0000842g0120.1	AT3G47600	MYB94	Myb domain, SANT/Myb domain, Homeodomain-like	2.50105	3.72395	2.74118e-29	Up	133	112	221	154	424	149	155	616	141	185	125	96	318	298	605	146	121	134	130	123	134	142	286	160	158	154	142	114	78	159	124	27	107	97	14	46
Nitab4.5_0012320g0010.1	AT3G52870		IQ motif, EF-hand binding site	2.49952	1.23075	3.97935e-05	Up	32	18	28	30	74	32	29	99	33	24	23	13	45	43	85	23	12	12	18	29	51	22	51	35	29	37	26	19	17	32	29	20	16	27	59	23
Nitab4.5_0004063g0040.1				2.49799	4.82764	6.75611e-10	Up	361	332	386	343	1321	641	210	290	719	1721	268	133	241	166	164	720	549	665	193	552	296	232	442	255	248	173	134	221	188	252	226	8650	2056	673	3028	1512
Nitab4.5_0001105g0110.1	AT1G27730	STZ	Zinc finger, C2H2, Zinc finger, C2H2-like, Zinc finger C2H2-type/integrase DNA-binding domain	2.49246	3.15459	0.000496274	Up	59	108	50	62	424	58	52	513	63	338	70	55	48	116	153	179	236	195	35	76	47	46	59	38	36	35	31	32	30	36	39	2001	589	222	1410	1218
Nitab4.5_0002230g0030.1	AT5G61890		AP2/ERF domain, DNA-binding domain	2.49109	1.95578	0.000203156	Up	40	43	28	31	166	74	51	115	78	283	56	17	45	52	44	392	178	70	44	80	26	44	39	27	31	41	44	25	17	42	17	2050	460	77	1148	386
Nitab4.5_0011368g0040.1				2.49075	0.556061	0.00620906	Up	16	18	18	21	66	6	4	69	8	32	79	33	25	40	48	14	111	113	10	4	8	5	24	10	7	24	14	9	7	12	11	38	26	6	295	79
Nitab4.5_0001666g0020.1				2.49067	-0.241796	0.00739313	Up	6	7	14	10	34	8	9	26	14	7	7	5	24	16	41	9	4	4	6	11	7	13	26	12	14	9	7	15	8	9	10	2	7	6	1	3
Nitab4.5_0007024g0020.1	AT5G66920	sks17	Multicopper oxidase, type 3, Cupredoxin, Multicopper oxidase, type 1, Multicopper oxidase, type 2	2.48495	2.88715	4.07067e-09	Up	95	101	155	112	381	118	62	77	67	191	94	77	164	95	67	311	64	67	68	152	120	46	105	76	95	120	81	61	48	90	66	1085	41	71	53	17
Nitab4.5_0000428g0090.1	AT3G47570		Leucine-rich repeat, Leucine-rich repeat, typical subtype, Concanavalin A-like lectin/glucanase, subgroup, Protein kinase domain, Protein kinase-like domain, Protein kinase, ATP binding site, Serine/threonine-protein kinase, active site, Serine/threonine- / dual specificity protein kinase, catalytic domain, Leucine-rich repeat-containing N-terminal, type 2	2.48294	-0.556945	0.00908876	Up	12	6	7	8	23	19	10	7	6	21	5	4	3	10	8	20	10	8	5	12	6	6	6	14	9	5	5	9	4	5	4	80	15	6	37	29
Nitab4.5_0000194g0140.1	AT1G24020	MLP423	START-like domain, Bet v I domain, Bet v I type allergen	2.48224	-0.619862	0.0019733	Up	1	5	11	5	18	29	15	5	8	5	9	4	3	6	8	7	6	2	6	8	7	9	17	6	5	6	27	8	3	5	5	2	5	8	6	10
Nitab4.5_0005817g0010.1	AT5G04220	SYTC	C2 domain	2.48165	1.93126	6.23209e-07	Up	22	26	33	30	73	83	29	251	52	108	58	36	38	100	121	95	116	298	13	35	30	30	46	29	27	17	16	19	11	32	20	501	63	56	89	104
Nitab4.5_0011475g0010.1	AT5G35320			2.48164	3.1957	3.17315e-18	Up	79	105	122	82	396	122	113	333	97	177	119	108	280	299	342	153	131	133	103	112	108	119	215	100	84	177	106	73	62	101	86	45	66	62	79	122
Nitab4.5_0003328g0120.1	AT5G56000	Hsp81.4	Heat shock protein Hsp90, N-terminal, Histidine kinase-like ATPase, ATP-binding domain, Heat shock protein Hsp90, conserved site, Heat shock protein Hsp90 family	2.48049	4.56589	5.50583e-33	Up	214	286	329	290	1057	306	212	752	259	656	444	380	565	676	564	622	632	660	159	283	287	370	1418	359	307	445	127	200	146	267	256	652	382	258	621	432
Nitab4.5_0005440g0040.1	AT3G15020	mMDH2	Lactate dehydrogenase/glycoside hydrolase, family 4, C-terminal, Malate dehydrogenase, type 1, NAD(P)-binding domain, Malate dehydrogenase, active site, Lactate/malate dehydrogenase, C-terminal, L-lactate/malate dehydrogenase, Lactate/malate dehydrogenase, N-terminal	2.47931	7.10193	0.000158369	Up	1715	1787	2058	1666	2672	2362	1429	1756	2206	1601	1596	1362	1155	1370	1337	1422	1763	2820	1224	1440	1717	1461	2122	1464	1365	1411	1162	1540	1210	2030	1540	1544	2729	2333	2709	2873
Nitab4.5_0001764g0070.1	AT1G80160	GLYI7	Glyoxalase-like domain	2.47897	2.48785	1.76147e-15	Up	77	45	126	102	177	98	70	149	93	79	85	53	60	44	55	47	136	184	66	69	154	71	105	60	108	78	83	71	58	141	67	177	86	215	72	234
Nitab4.5_0006558g0010.1	AT1G48100		Pectin lyase fold/virulence factor, Glycoside hydrolase, family 28, Pectin lyase fold	2.47813	2.2887	9.03172e-07	Up	119	42	115	85	163	50	46	155	24	65	33	48	258	97	139	56	17	20	78	70	115	67	278	76	75	248	102	69	27	89	62	81	9	22	5	6
Nitab4.5_0000926g0120.1	AT1G48100		Glycoside hydrolase, family 28, Pectin lyase fold, Pectin lyase fold/virulence factor	2.47222	2.36	1.3697e-06	Up	135	48	125	108	183	56	49	106	25	37	33	56	227	77	105	48	16	16	61	48	125	61	269	93	81	250	95	73	22	79	66	46	3	24	9	10
Nitab4.5_0010814g0020.1	AT4G14960	TUA6	Tubulin/FtsZ, 2-layer sandwich domain, Tubulin, Tubulin, conserved site, Tubulin/FtsZ, GTPase domain, Alpha tubulin, Tubulin, C-terminal, Tubulin/FtsZ, C-terminal	2.47182	5.82373	0.00014972	Up	643	498	941	873	833	1287	688	210	2540	950	522	426	540	338	359	1303	473	314	536	677	912	597	739	637	744	769	894	530	567	932	605	170	174	791	203	68
Nitab4.5_0010847g0010.1	AT5G50360			2.47091	3.63833	5.18602e-08	Up	59	77	94	102	322	35	60	1135	85	210	131	79	280	361	960	70	131	106	128	105	69	79	121	79	119	50	48	77	106	100	105	368	29	17	21	15
Nitab4.5_0000957g0170.1	AT5G57560	TCH4	Concanavalin A-like lectin/glucanases superfamily, Concanavalin A-like lectin/glucanase, subgroup, Glycoside hydrolase, family 16, Glycoside hydrolase, family 16, active site, Xyloglucan endotransglucosylase/hydrolase, Xyloglucan endo-transglycosylase, C-terminal	2.4698	3.18796	9.69458e-18	Up	88	88	123	109	336	259	117	184	207	103	60	38	106	106	167	110	47	56	68	115	77	92	93	90	80	97	94	77	72	101	63	628	196	101	626	384
Nitab4.5_0004023g0010.1	AT3G11510		Ribosomal protein S11, Ribosomal S11, conserved site	2.46654	6.54035	0.000923758	Up	1110	1246	1667	1277	1681	1306	745	1509	1193	1357	1002	832	824	1244	1202	750	1140	1803	955	1148	1233	1142	1643	1090	995	891	580	1184	1176	1766	1140	696	2422	1440	820	1579
Nitab4.5_0006204g0010.1	AT4G33420		Peroxidase, active site, Haem peroxidase, plant/fungal/bacterial, Plant peroxidase, Haem peroxidase	2.46635	2.10637	0.000218187	Up	88	49	134	130	91	77	43	24	35	64	50	30	80	32	17	48	31	33	57	58	109	59	125	86	87	105	52	59	28	133	65	6	6	53	1	3
Nitab4.5_0007585g0030.1	AT3G23000	CIPK7	Serine/threonine- / dual specificity protein kinase, catalytic domain, Protein kinase-like domain, Serine/threonine-protein kinase, active site, Protein kinase domain, NAF/FISL domain, NAF domain, Calcium/calmodulin-dependent/calcium-dependent protein kinase, Protein kinase, ATP binding site	2.46629	4.82053	1.99069e-08	Up	192	293	277	322	745	433	337	1088	461	452	310	532	322	671	624	513	778	733	297	415	246	426	569	359	284	328	332	264	208	343	287	687	468	274	1357	439
Nitab4.5_0003969g0060.1	AT3G12580	HSP70	Heat shock protein 70 family, Heat shock protein 70, conserved site	2.45967	6.78598	0.000464988	Up	842	945	628	800	3511	521	415	9086	422	2453	2010	1016	1434	3629	5440	1664	4816	2972	516	710	581	569	2751	641	574	1064	262	399	384	508	573	6724	1549	523	7654	1637
Nitab4.5_0004153g0080.1	AT4G12320	CYP706A6	Cytochrome P450, Cytochrome P450, conserved site, Cytochrome P450, E-class, group I	2.45933	4.54151	4.60009e-09	Up	76	88	108	122	384	192	175	2287	309	177	266	243	372	957	1873	155	313	374	187	155	136	170	217	168	107	165	110	37	44	48	86	4	19	30	0	9
Nitab4.5_0023463g0010.1	AT1G54270	EIF4A-2	RNA helicase, DEAD-box type, Q motif, Helicase, superfamily 1/2, ATP-binding domain, P-loop containing nucleoside triphosphate hydrolase, RNA helicase, ATP-dependent, DEAD-box, conserved site, DNA/RNA helicase, DEAD/DEAH box type, N-terminal, Helicase, C-terminal	2.45664	5.35852	2.88187e-05	Up	397	509	588	451	836	846	447	767	720	673	495	422	367	533	442	606	664	791	360	443	451	413	598	464	415	430	387	457	440	681	437	414	976	617	1153	945
Nitab4.5_0001664g0140.1	AT1G13440	GAPC2	Glyceraldehyde 3-phosphate dehydrogenase, NAD(P) binding domain, Glyceraldehyde 3-phosphate dehydrogenase, catalytic domain, NAD(P)-binding domain, Glyceraldehyde/Erythrose phosphate dehydrogenase family	2.45595	7.60097	0.000221403	Up	2309	2688	3143	2783	3935	1925	1973	3427	1819	2080	1634	1733	2616	3345	3720	1519	1628	2624	2452	2852	2427	2743	3421	2919	2307	2268	1690	2470	2241	2960	2470	1934	1191	1875	416	1038
Nitab4.5_0007531g0010.1	AT5G26230	MAKR1		2.45381	2.38284	2.96295e-07	Up	83	60	164	124	227	70	47	71	24	106	31	27	80	31	16	78	67	75	66	56	122	60	74	63	106	70	59	112	91	137	137	856	420	35	694	43
Nitab4.5_0006392g0050.1	AT5G15250	FTSH6	Peptidase, FtsH, P-loop containing nucleoside triphosphate hydrolase, AAA+ ATPase domain, ATPase, AAA-type, core, Peptidase M41, ATPase, AAA-type, conserved site	2.45355	2.43264	0.000109274	Up	13	18	14	22	76	17	8	648	27	62	119	43	64	321	489	59	152	59	18	16	22	14	56	17	8	21	13	9	7	3	9	14	3	4	26	2
Nitab4.5_0001686g0030.1	AT1G61760		Late embryogenesis abundant protein, LEA-14	2.45347	-0.519235	0.00591824	Up	11	6	15	18	21	5	8	6	12	21	18	17	12	23	16	14	28	42	20	10	18	22	12	8	10	19	10	20	11	24	12	22	59	34	17	16
Nitab4.5_0014136g0070.1				2.45192	1.04742	1.11013e-06	Up	15	14	16	24	59	34	33	93	44	5	20	20	38	52	62	5	23	9	24	14	13	16	33	14	16	14	18	11	7	4	19	0	2	9	1	2
Nitab4.5_0007717g0070.1	AT1G73390		BRO1 domain	2.44903	6.632	1.1418e-35	Up	1038	1163	1304	1180	4512	1089	1218	3074	1089	2120	933	1139	2815	2198	3074	1938	1011	1209	1322	1365	1254	1303	2107	1402	1166	1098	1197	1027	965	1246	1067	1780	1135	1029	1585	1208
Nitab4.5_0002345g0080.1	AT4G21320	HSA32	(2R)-phospho-3-sulpholactate synthase, ComA, Aldolase-type TIM barrel, Peptidase S8, subtilisin-related	2.44557	3.32661	2.7153e-16	Up	79	77	80	72	289	71	65	741	101	231	237	155	256	708	1046	132	213	245	136	94	100	87	374	153	109	235	79	62	64	90	72	199	38	35	56	16
Nitab4.5_0001078g0010.1	AT4G24380		Serine hydrolase FSH	2.44521	3.89827	2.46658e-09	Up	153	211	197	212	867	317	125	201	125	1071	147	101	367	270	201	590	429	739	139	272	148	218	382	194	152	216	175	128	60	159	127	13058	416	167	359	243
Nitab4.5_0000015g0370.1	AT5G53400	BOB1	CS domain, HSP20-like chaperone	2.4386	0.289028	0.000904596	Up	9	9	23	16	33	22	15	49	15	26	20	11	18	25	38	18	16	18	6	9	6	15	64	14	10	32	10	16	9	9	20	13	7	9	6	9
Nitab4.5_0001040g0120.1	AT5G46290	KASI	Beta-ketoacyl synthase, C-terminal, Beta-ketoacyl synthase, active site, Beta-ketoacyl synthase, N-terminal, Thiolase-like, subgroup, Thiolase-like, 3-oxoacyl- synthase 2, Polyketide synthase, beta-ketoacyl synthase domain	2.43833	3.60407	0.00478828	Up	200	134	216	197	174	166	211	56	406	75	140	126	154	99	113	95	105	83	128	97	269	122	246	186	165	172	153	106	93	215	118	35	55	105	23	13
Nitab4.5_0001385g0120.1	AT1G75170		CRAL-TRIO domain, CRAL/TRIO, N-terminal domain	2.4382	-0.0639268	0.00321474	Up	19	14	19	16	26	17	11	8	12	7	9	8	9	10	5	8	8	14	9	7	14	5	11	9	11	15	11	15	6	17	6	22	76	21	132	17
Nitab4.5_0005199g0030.1	AT1G13340		Domain of unknown function DUF292, eukaryotic	2.43674	0.141072	0.000251418	Up	20	12	5	10	41	11	12	40	15	17	15	4	15	12	19	17	24	26	5	15	13	8	9	8	7	7	11	9	4	7	4	5	115	51	39	342
Nitab4.5_0005160g0030.1	AT5G15530	BCCP2	Acetyl-CoA biotin carboxyl carrier, Biotin/lipoyl attachment, Single hybrid motif, Biotin-binding site	2.43664	2.68565	0.00129769	Up	88	91	111	118	132	116	105	42	118	70	104	83	115	71	43	58	68	50	70	58	129	72	164	97	81	116	97	67	39	97	71	306	199	80	285	40
Nitab4.5_0000220g0160.1	ATCG00270	PSBD	Photosynthetic reaction centre, L/M, Photosystem II PsbD/D2, reaction centre, Photosystem antenna protein-like	2.43617	1.99879	0.00407658	Up	38	56	83	76	92	40	85	86	38	63	63	49	72	43	80	17	609	44	41	37	52	46	78	97	115	81	26	201	227	76	161	86	55	36	22	19
Nitab4.5_0002184g0110.1	AT1G56410	ERD2	Heat shock protein 70 family	2.43497	4.43402	2.11843e-12	Up	242	277	320	250	1063	393	232	451	223	757	364	278	452	427	329	998	543	513	140	290	253	218	974	316	211	288	121	172	161	268	267	1603	300	169	499	325
Nitab4.5_0002277g0020.1	AT1G27990			2.4341	-0.202508	0.00835541	Up	5	5	11	10	20	6	12	55	5	12	6	4	17	22	57	5	10	10	11	6	4	8	8	10	11	5	11	1	7	5	6	28	3	4	5	2
Nitab4.5_0000726g0030.1	AT4G10960	UGE5	NAD-dependent epimerase/dehydratase, UDP-glucose 4-epimerase C-terminal domain, UDP-glucose 4-epimerase GalE, NAD(P)-binding domain	2.43111	1.36048	1.15814e-07	Up	63	20	60	60	74	45	30	30	39	41	32	32	49	30	22	57	21	21	34	37	53	36	62	48	51	32	31	38	21	52	51	54	26	26	13	13
Nitab4.5_0002170g0100.1	AT2G39730	RCA	P-loop containing nucleoside triphosphate hydrolase, ATPase, AAA-type, core	2.42952	4.47305	9.63274e-06	Up	149	151	211	129	284	193	143	1865	145	210	542	288	168	495	1055	150	230	224	161	125	184	131	200	124	130	240	132	136	158	254	144	123	16	60	13	9
Nitab4.5_0003039g0040.1	AT5G11590	TINY2	AP2/ERF domain, DNA-binding domain	2.42703	3.74314	8.63731e-25	Up	105	111	160	128	380	176	132	718	212	98	93	90	392	478	1016	72	82	72	156	194	144	161	285	159	143	117	117	103	119	146	109	48	37	91	6	96
Nitab4.5_0000249g0050.1	AT2G42770		Mpv17/PMP22	2.42524	3.01024	0.0022568	Up	118	118	138	143	154	129	139	75	103	84	92	86	81	93	85	84	79	118	105	95	117	102	138	118	83	104	81	98	90	141	109	31	96	136	46	97
Nitab4.5_0008628g0020.1	AT2G29120	GLR2.7	Ionotropic glutamate receptor, Extracellular ligand-binding receptor, Periplasmic binding protein-like I, Ionotropic glutamate receptor, plant, Extracellular solute-binding protein, family 3	2.42483	2.85317	5.42594e-05	Up	58	120	63	59	424	108	75	123	86	79	69	49	54	36	33	172	273	213	45	114	58	87	70	64	55	31	56	80	118	90	72	2236	838	189	968	218
Nitab4.5_0002785g0010.1	AT2G38640		LURP1-like domain, Tubby C-terminal-like domain	2.42397	3.61322	1.17833e-18	Up	130	165	200	232	578	196	154	175	94	682	212	156	188	139	98	524	233	658	101	208	107	214	198	194	153	162	162	157	112	172	199	547	169	234	70	90
Nitab4.5_0000705g0070.1	AT3G09350	Fes1A	Armadillo-type fold, Armadillo-like helical	2.42172	5.53924	4.43922e-15	Up	403	576	529	521	1995	540	476	1626	505	2009	883	785	919	1183	1113	1435	1587	1595	391	488	397	448	1757	453	404	774	356	333	254	457	435	3193	551	464	1886	845
Nitab4.5_0009034g0020.1	AT1G71400	RLP12	Leucine-rich repeat, typical subtype	2.41659	3.22502	2.3883e-17	Up	80	109	148	140	438	222	152	110	141	645	233	183	178	140	93	421	202	303	97	172	84	114	207	170	120	145	125	91	110	110	137	119	141	185	6	25
Nitab4.5_0002534g0050.1	AT5G10080		Aspartic peptidase domain, Aspartic peptidase, active site, Aspartic peptidase	2.41548	4.31184	1.7497e-20	Up	184	230	271	213	829	324	287	464	367	197	143	132	389	344	322	169	102	74	170	178	217	183	374	226	190	161	132	169	120	191	166	115	65	158	3	24
Nitab4.5_0004615g0070.1	AT4G39200		Ribosomal protein S25	2.41537	6.17108	0.000250241	Up	828	964	1192	1008	1395	1143	728	1142	1006	1077	752	662	624	956	910	714	981	1342	739	922	983	927	1290	949	861	662	526	946	973	1308	918	840	2122	1167	841	1357
Nitab4.5_0009236g0010.1	AT1G05575			2.41268	4.76976	8.59555e-06	Up	160	343	229	260	1285	336	279	1014	399	785	268	186	372	431	475	627	948	1788	200	390	173	366	312	206	240	89	177	297	193	221	226	6484	1125	450	2883	1224
Nitab4.5_0007860g0010.1	AT2G45380			2.41155	4.98129	2.84082e-36	Up	303	322	408	339	1091	202	275	1671	265	514	462	373	843	1046	1325	416	373	402	369	422	322	302	852	350	345	582	226	269	307	409	283	5246	103	87	81	62
Nitab4.5_0000027g0570.1				2.41102	2.61542	0.000596802	Up	59	109	77	71	388	61	48	112	27	144	46	23	32	18	19	175	227	270	18	77	42	81	58	49	69	28	61	59	25	80	61	8307	2087	224	5715	365
Nitab4.5_0001068g0010.1	AT4G01470	TIP1;3	Aquaporin-like, Major intrinsic protein, conserved site, Major intrinsic protein	2.40847	5.89698	3.81001e-09	Up	416	778	830	932	2857	1201	659	1390	255	2043	1670	917	1327	1306	330	1471	1000	2527	886	498	584	912	1463	1161	746	1178	491	511	440	435	431	105	68	423	4	25
Nitab4.5_0001234g0010.1	AT2G30360	SIP4	NAF/FISL domain, Protein kinase domain, Protein kinase-like domain, NAF domain, Serine/threonine-protein kinase, active site, Calcium/calmodulin-dependent/calcium-dependent protein kinase, Protein kinase, ATP binding site, Serine/threonine- / dual specificity protein kinase, catalytic domain	2.40714	3.40364	7.06913e-10	Up	125	119	155	129	442	125	108	454	32	141	93	53	234	157	208	130	120	72	101	139	141	166	206	106	96	120	78	96	85	89	129	362	81	28	115	43
Nitab4.5_0000586g0010.1	AT4G27950	CRF4	AP2/ERF domain, DNA-binding domain	2.40382	3.83418	7.95811e-16	Up	116	196	129	138	731	214	106	476	138	264	75	82	188	239	336	305	173	219	118	169	93	147	193	109	125	85	93	126	111	131	111	615	133	84	49	104
Nitab4.5_0000580g0260.1	AT4G11600	GPX6	Thioredoxin-like fold, Glutathione peroxidase	2.40375	7.49833	1.32239e-28	Up	1862	2015	2441	2050	7383	2899	1966	6280	1823	10168	2584	2439	5842	4301	3189	7583	4049	5606	1731	2568	1638	1865	4771	2108	1865	2414	1767	1424	965	1668	1559	9359	9281	6379	30057	19708
Nitab4.5_0008421g0020.1	AT4G29330	DER1	Derlin	2.40319	4.08106	5.1857e-09	Up	212	241	206	206	920	266	166	248	261	281	158	133	225	172	192	364	404	426	119	314	163	188	280	153	176	154	162	143	143	225	160	4512	931	271	2135	694
Nitab4.5_0008863g0010.1	AT2G32970			2.39994	2.44471	8.70999e-12	Up	60	50	80	73	179	63	78	206	91	97	95	63	76	87	182	124	127	62	44	73	67	65	104	69	64	67	61	77	70	75	70	2059	119	80	404	60
Nitab4.5_0000040g0270.1	AT1G26800		Zinc finger, RING-type, Zinc finger, RING/FYVE/PHD-type	2.3978	3.86368	4.64174e-09	Up	178	166	152	155	603	201	136	557	151	594	317	349	302	414	470	384	358	540	105	147	138	146	786	154	184	282	128	129	96	188	127	300	165	126	569	321
Nitab4.5_0002297g0100.1	AT4G19640	ARA7	Small GTP-binding protein domain, P-loop containing nucleoside triphosphate hydrolase, Small GTPase superfamily, Rab type, Small GTPase superfamily, Small GTPase superfamily, Rho type, Ran GTPase, Small GTPase superfamily, Ras type	2.39733	2.95	0.00197951	Up	130	135	133	95	178	95	101	80	81	73	72	97	98	91	84	68	79	118	98	119	129	155	179	112	137	101	82	137	89	150	124	36	79	136	61	81
Nitab4.5_0000058g0170.1	AT5G05480		Peptide-N4-(N-acetyl-beta-glucosaminyl)asparagine amidase A	2.39729	5.52231	5.8187e-43	Up	489	449	712	616	1646	746	648	1496	659	1737	720	487	1060	1034	1288	1235	944	1007	449	506	503	525	1193	600	587	418	400	406	314	540	505	2264	882	725	446	384
Nitab4.5_0009078g0040.1	AT5G40380	CRK42	Protein kinase domain, Concanavalin A-like lectin/glucanase, subgroup, Gnk2-homologous domain, Protein kinase-like domain, Serine/threonine-protein kinase, active site, Protein kinase, ATP binding site, Serine/threonine- / dual specificity protein kinase, catalytic domain	2.39161	2.5219	5.65955e-12	Up	49	55	71	83	205	98	55	255	49	96	77	44	117	157	245	66	127	76	63	38	54	51	108	57	66	44	42	53	64	91	56	390	187	74	275	104
Nitab4.5_0012502g0010.1	AT3G05890	RCI2B	Proteolipid membrane potential modulator	2.39034	3.98972	2.15183e-16	Up	163	204	236	194	740	207	161	436	168	1036	218	158	590	515	559	621	236	295	226	253	204	228	440	224	205	264	209	141	111	158	152	2682	187	131	353	103
Nitab4.5_0003854g0030.1	AT3G21860	SK10	SKP1 component, SKP1 component, dimerisation, BTB/POZ fold	2.38653	1.22779	6.68754e-09	Up	14	17	25	29	61	31	28	144	21	65	27	19	37	56	87	34	28	69	17	18	39	24	62	28	29	28	20	23	26	32	24	69	4	20	12	10
Nitab4.5_0002169g0010.1	AT4G39880		Nucleotide-binding, alpha-beta plait, Ribosomal protein L25/L23, Ribosomal protein L23/L15e core domain	2.38546	2.63942	0.00210578	Up	91	85	117	101	114	103	103	82	106	36	50	57	67	67	78	35	55	68	53	69	85	70	86	93	61	76	61	97	60	114	82	24	70	92	23	67
Nitab4.5_0000233g0050.1	AT3G54890	LHCA1	Chlorophyll a/b binding protein domain, Chlorophyll A-B binding protein, plant, Chlorophyll A-B binding protein	2.38536	8.28285	0.008178	Up	6033	3918	7503	8556	5013	3214	2788	2216	2180	5419	5950	7784	5355	3592	4568	3415	1896	1984	5228	3867	6732	3844	6639	6119	5661	9185	4220	3928	5273	5636	7755	356	150	1416	53	49
Nitab4.5_0004445g0030.1	AT5G55470	NHX3	Na+/H+ exchanger, Cation/H+ exchanger, Cation/H+ exchanger, CPA1 family	2.38209	-0.349842	9.47429e-05	Up	9	7	15	9	21	16	16	15	9	2	5	7	10	9	8	11	5	4	8	11	13	24	15	17	10	14	17	16	7	6	13	8	2	5	1	2
Nitab4.5_0000637g0030.1	AT3G12580	HSP70	Heat shock protein 70, conserved site, Heat shock protein 70 family	2.3812	1.78875	0.00441439	Up	43	66	16	31	185	6	16	128	14	166	63	51	32	112	69	69	113	87	11	36	15	9	111	5	13	25	9	11	7	12	28	1521	8	16	78	16
Nitab4.5_0000073g0350.1	AT1G53540		Alpha crystallin/Hsp20 domain, HSP20-like chaperone	2.37914	7.71371	2.81053e-07	Up	831	1206	1017	1109	3836	942	906	21265	1196	3580	3493	2023	2763	13684	22196	2286	3461	2946	1239	1266	982	1091	3742	1221	996	2514	721	573	555	805	752	993	353	334	829	462
Nitab4.5_0006999g0060.1	AT2G39830	DAR2	Protein DA1 like	2.37835	2.21101	4.62735e-18	Up	60	60	87	50	208	102	70	45	63	63	48	58	68	61	37	98	52	65	54	119	62	57	73	71	55	50	52	54	75	53	70	53	132	113	45	121
Nitab4.5_0002968g0020.1	AT1G27760	SAT32	Armadillo-like helical, Interferon-related developmental regulator, N-terminal, Armadillo-type fold, Interferon-related developmental regulator, C-terminal	2.37688	2.62631	6.74027e-06	Up	90	87	107	109	188	84	94	89	82	127	114	86	109	85	68	129	125	98	75	87	70	121	136	108	81	92	94	109	81	95	86	267	168	134	209	88
Nitab4.5_0000033g0430.1	AT4G30330		Ribonucleoprotein LSM domain, Like-Sm (LSM) domain, Ribonucleoprotein LSM domain, eukaryotic/archaea-type, Small nuclear ribonucleoprotein E	2.3755	2.69893	0.00130145	Up	99	99	115	102	133	105	69	81	115	102	71	70	84	119	105	84	67	140	94	110	103	106	114	111	100	70	68	85	88	122	96	30	139	131	40	116
Nitab4.5_0001259g0090.1	AT3G19553	PUT5	Amino acid/polyamine transporter I	2.37421	1.33402	0.00564321	Up	29	41	40	37	63	52	38	30	42	49	39	42	15	39	23	55	70	98	39	46	32	62	41	41	41	23	33	60	43	49	39	66	165	62	153	157
Nitab4.5_0004507g0010.1	AT5G06740		Protein kinase-like domain, Protein kinase domain, Concanavalin A-like lectin/glucanases superfamily, Concanavalin A-like lectin/glucanase, subgroup, Legume lectin domain, Serine/threonine- / dual specificity protein kinase, catalytic domain, Serine/threonine-protein kinase, active site	2.37402	1.60186	0.00162622	Up	40	50	36	36	161	66	16	49	24	111	32	17	22	13	3	139	177	126	16	45	17	41	47	19	22	14	16	37	20	33	31	1596	313	42	302	44
Nitab4.5_0001489g0010.1	AT1G71350		Translation initiation factor SUI1, PUA-like domain, SWIB/MDM2 domain, Pseudouridine synthase/archaeosine transglycosylase	2.37281	5.44282	3.74175e-20	Up	389	494	527	525	1745	530	612	1571	468	606	1021	773	457	1196	931	618	1057	983	410	533	484	623	1834	599	572	1046	412	403	309	590	496	3587	404	404	1210	523
Nitab4.5_0002466g0010.1	AT1G05850	POM1	Glycoside hydrolase, family 19, Glycoside hydrolase, family 19, catalytic, Lysozyme-like domain	2.36984	3.56511	5.5548e-13	Up	118	112	222	187	354	191	158	411	142	261	453	295	253	365	306	257	215	225	111	81	219	114	575	187	180	677	159	113	66	171	120	34	32	95	58	21
Nitab4.5_0002587g0110.1	AT5G57790			2.36795	2.19596	7.387e-11	Up	61	52	63	68	195	48	51	170	30	91	31	19	106	65	93	76	28	41	29	33	47	34	82	33	43	51	32	25	22	41	24	104	25	20	67	33
Nitab4.5_0000551g0010.1	AT4G04220	RLP46	Leucine-rich repeat, typical subtype, Leucine-rich repeat, Leucine-rich repeat-containing N-terminal, type 2	2.36784	-0.158093	0.00145754	Up	12	12	12	12	39	21	6	9	12	11	8	3	10	4	3	15	20	10	4	17	11	12	13	5	14	5	8	8	12	22	7	48	57	28	25	34
Nitab4.5_0006376g0040.1	AT3G25230	ROF1	Peptidyl-prolyl cis-trans isomerase, FKBP-type, domain, Peptidyl-prolyl cis-trans isomerase, FKBP-type, Tetratricopeptide repeat, Tetratricopeptide repeat-containing domain, Tetratricopeptide-like helical	2.36602	8.29842	2.73669e-33	Up	3139	3278	4454	3517	11037	3911	3549	13186	3456	8078	6336	4580	5567	8445	10322	6024	7189	7481	2599	3079	3426	3351	11508	3514	3373	6150	2558	2827	2379	3940	3234	5555	4016	3305	10817	5061
Nitab4.5_0002329g0040.1	AT1G47890	RLP7	Leucine-rich repeat, Leucine-rich repeat, typical subtype, Leucine rich repeat 4	2.36592	2.57252	3.96323e-05	Up	54	107	45	61	384	98	63	59	64	102	34	30	36	40	15	161	149	107	30	121	32	76	56	43	57	32	42	79	37	58	62	1670	141	61	194	63
Nitab4.5_0005934g0050.1	AT1G80610			2.36515	2.47571	1.90359e-14	Up	65	64	117	58	213	56	66	197	52	120	61	39	88	84	80	85	69	55	36	63	72	37	92	40	61	58	47	61	47	72	50	1430	74	73	161	14
Nitab4.5_0000337g0100.1	AT1G12060	BAG5	BAG domain, IQ motif, EF-hand binding site	2.36434	4.27206	1.56382e-08	Up	179	261	192	234	899	143	164	727	183	683	381	348	242	660	495	582	508	442	182	213	154	247	631	229	207	360	154	165	125	187	219	4682	165	47	461	200
Nitab4.5_0000255g0280.1	AT1G72880		Survival protein SurE-like phosphatase/nucleotidase	2.36366	-0.511289	0.000328518	Up	7	5	10	5	19	6	7	35	8	10	5	5	6	10	20	9	6	2	7	3	6	6	8	4	7	7	8	9	3	3	2	2	1	3	5	4
Nitab4.5_0002885g0070.1	AT1G73080	PEPR1	Leucine-rich repeat, Protein kinase domain, Protein kinase, ATP binding site, Leucine-rich repeat, typical subtype, Serine/threonine- / dual specificity protein kinase, catalytic domain, Concanavalin A-like lectin/glucanase, subgroup, Leucine rich repeat 4, Protein kinase-like domain, Serine/threonine-protein kinase, active site	2.35968	3.55881	1.12194e-11	Up	118	188	121	120	628	243	104	142	176	625	117	55	176	85	84	512	420	226	89	277	143	162	145	128	154	103	94	129	85	121	111	2015	1655	293	671	166
Nitab4.5_0000278g0020.1	AT1G53540		Alpha crystallin/Hsp20 domain, HSP20-like chaperone	2.35944	1.869	1.36362e-07	Up	49	47	30	33	151	26	21	180	25	65	67	45	75	105	103	60	69	76	21	18	27	20	94	28	32	62	15	16	14	22	15	47	8	5	23	17
Nitab4.5_0001942g0150.1	AT2G24390		Butirosin biosynthesis, BtrG-like, AIG2-like	2.35884	2.22961	0.000115493	Up	51	60	84	56	109	84	93	102	71	81	69	77	74	92	51	85	62	80	45	61	57	54	94	84	62	100	87	65	42	94	60	45	103	98	229	249
Nitab4.5_0002312g0040.1	AT1G10470	ARR4	Signal transduction response regulator, receiver domain, CheY-like superfamily	2.35872	2.69354	3.93164e-17	Up	67	102	77	90	346	104	94	55	91	402	84	66	73	57	74	280	101	111	87	191	67	77	83	65	69	69	105	63	50	69	70	1801	51	92	25	15
Nitab4.5_0002079g0020.1	AT4G29820	CFIM-25	Cleavage/polyadenylation specificity factor subunit 5, NUDIX hydrolase domain-like, NUDIX hydrolase domain	2.35699	3.63089	3.77754e-14	Up	68	104	98	108	377	145	128	743	222	164	97	127	165	424	740	124	173	310	127	127	83	158	198	116	97	61	128	92	67	110	77	162	64	93	91	128
Nitab4.5_0002772g0010.1	AT5G38200		Peptidase C26, Glutamine amidotransferase	2.3566	2.00063	0.000380656	Up	35	53	61	59	172	77	52	119	10	31	42	25	63	41	29	40	21	32	26	27	40	36	56	32	45	51	61	36	19	62	29	16	87	77	193	106
Nitab4.5_0008337g0040.1	AT1G53840	PME1	Pectinesterase inhibitor domain, Pectinesterase, active site, Pectin lyase fold/virulence factor, Pectin lyase fold, Pectinesterase, catalytic	2.35321	1.15005	0.000820651	Up	49	30	38	65	120	23	13	11	12	30	18	16	47	17	20	59	28	11	26	73	48	30	59	58	50	26	34	44	44	39	44	6969	11	8	47	6
Nitab4.5_0001622g0050.1	AT5G56000	Hsp81.4	Heat shock protein Hsp90 family, Histidine kinase-like ATPase, ATP-binding domain, Heat shock protein Hsp90, conserved site, Heat shock protein Hsp90, N-terminal	2.35156	6.72883	1.02083e-15	Up	1075	1302	1527	1304	4253	994	978	3876	1065	3503	2323	1810	2564	3218	3065	2454	2731	3418	872	1284	1249	1420	6466	1444	1289	2701	617	915	701	1264	1165	2207	1529	970	2258	1979
Nitab4.5_0003841g0030.1	AT3G17430		Triose-phosphate transporter domain	2.3492	1.63924	0.00495907	Up	43	45	54	58	62	70	59	11	67	25	37	25	38	25	13	24	24	33	32	48	69	43	66	48	55	52	64	39	30	74	39	9	22	55	2	10
Nitab4.5_0001157g0010.1	AT2G32030		Acyl-CoA N-acyltransferase, GNAT domain	2.34904	4.30618	1.21036e-06	Up	251	337	232	189	1192	295	136	286	180	801	191	126	195	152	87	698	463	539	151	374	141	273	324	174	165	146	147	231	183	286	229	4644	2222	322	2325	465
Nitab4.5_0000073g0310.1	AT3G42880	PRK3	Protein kinase domain, Protein kinase-like domain, Leucine-rich repeat	2.34834	0.342168	0.000486432	Up	9	13	32	12	47	20	31	22	14	15	13	11	8	23	20	16	24	20	6	11	14	18	14	20	13	13	23	6	5	6	8	298	38	12	94	22
Nitab4.5_0000575g0130.1	AT2G37170	PIP2B	Aquaporin-like, Major intrinsic protein, conserved site, Major intrinsic protein	2.34834	6.33401	1.27032e-16	Up	968	987	1706	1252	3390	2057	852	905	986	2562	1092	564	1108	827	776	1413	1044	1929	570	910	1410	1024	1683	1032	1054	1296	767	1098	754	1927	1109	413	916	1460	20	74
Nitab4.5_0004441g0010.1	AT3G22830	HSFA6B	Heat shock factor (HSF)-type, DNA-binding, Heat shock transcription factor family, Heat shock transcription factor, plant, Winged helix-turn-helix DNA-binding domain	2.34706	3.40176	1.17975e-16	Up	115	132	180	147	448	107	104	366	72	315	376	280	165	334	204	347	368	344	126	191	136	208	667	191	170	393	127	140	112	154	175	790	102	74	208	177
Nitab4.5_0000222g0350.1	AT2G47010			2.34693	2.16714	1.5196e-13	Up	78	50	73	51	176	82	50	88	76	130	40	37	87	66	75	184	23	34	42	113	73	51	79	59	55	46	36	47	44	58	51	694	24	37	6	7
Nitab4.5_0000261g0020.1	AT5G58630	TRM31		2.34632	0.840476	0.00172223	Up	37	23	35	33	81	22	16	17	21	251	41	29	25	17	16	171	121	135	23	34	18	34	30	23	22	11	16	29	18	18	18	253	366	68	119	121
Nitab4.5_0000629g0010.1	AT4G16120	COBL7	COBRA, plant	2.34577	3.19809	5.73952e-15	Up	120	129	114	113	444	167	104	65	221	243	96	80	140	85	46	377	160	140	72	288	140	92	118	110	83	68	84	72	88	116	91	4536	192	109	398	178
Nitab4.5_0005627g0010.1	AT1G04420		NADP-dependent oxidoreductase domain, Aldo/keto reductase subgroup, Aldo/keto reductase	2.34245	4.44963	0.000656243	Up	344	334	370	341	461	303	268	160	277	277	320	304	311	471	319	308	178	265	272	223	269	223	483	317	246	346	299	235	220	322	325	92	47	240	10	53
Nitab4.5_0000128g0240.1	AT1G35210		Uncharacterised protein family UPF0503	2.34105	3.06443	2.40478e-08	Up	81	116	102	73	429	222	80	170	89	603	86	60	149	83	131	328	219	287	88	172	63	89	88	92	77	59	87	77	63	90	76	1070	485	168	569	253
Nitab4.5_0000770g0130.1	AT3G55550		Serine/threonine-protein kinase, active site, Serine/threonine- / dual specificity protein kinase, catalytic domain, Concanavalin A-like lectin/glucanases superfamily, Protein kinase-like domain, Protein kinase domain, Protein kinase, ATP binding site, Legume lectin domain, Concanavalin A-like lectin/glucanase, subgroup	2.33958	1.44066	3.5734e-05	Up	31	46	24	29	160	44	18	33	47	36	17	6	12	11	13	111	56	31	8	62	9	20	27	14	17	6	8	35	26	18	13	144	46	33	8	53
Nitab4.5_0021719g0010.1	AT1G49230		Zinc finger, RING/FYVE/PHD-type, Zinc finger, RING-type	2.33761	1.5981	0.00046367	Up	35	27	41	34	97	50	39	126	36	24	21	24	36	72	88	13	17	27	20	25	40	25	28	34	29	30	39	36	26	43	21	8	17	19	0	6
Nitab4.5_0003058g0010.1	AT3G21510	AHP1	Signal transduction histidine kinase, phosphotransfer (Hpt) domain	2.33757	3.73218	0.000769746	Up	149	185	231	203	247	260	209	171	203	136	157	199	181	232	196	100	175	270	210	200	196	226	285	193	175	236	176	200	155	213	171	43	247	268	122	298
Nitab4.5_0008196g0010.1	AT2G26640	KCS11	Thiolase-like, subgroup, Very-long-chain 3-ketoacyl-CoA synthase, FAE1/Type III polyketide synthase-like protein, Thiolase-like, 3-Oxoacyl- synthase III C-terminal	2.33709	6.31201	1.04711e-19	Up	1094	1044	1293	1087	3706	1596	737	1159	1117	3045	918	583	714	709	751	3905	3031	1274	758	1125	1099	912	1185	896	855	889	939	907	712	1133	755	30067	2752	656	4951	1451
Nitab4.5_0000110g0020.1	AT5G42650	AOS	Cytochrome P450, Cytochrome P450, E-class, group IV	2.33632	1.11806	0.00020017	Up	28	26	33	16	96	35	27	57	27	793	55	15	19	20	21	241	162	240	25	65	21	31	13	31	24	18	33	29	21	33	20	13933	157	48	87	185
Nitab4.5_0001435g0060.1	AT5G16460		Adipose-regulatory protein, Seipin	2.33619	-0.209128	0.000597621	Up	9	12	11	11	45	4	11	22	4	3	5	5	42	7	9	4	3	0	3	4	12	6	22	5	8	9	5	3	1	5	6	0	0	1	0	0
Nitab4.5_0000368g0110.1	AT3G62420	BZIP53	Basic-leucine zipper domain	2.33478	1.583	0.000600468	Up	27	26	36	37	80	57	49	123	40	39	37	46	39	73	107	36	78	146	43	41	30	39	50	30	20	33	34	29	28	40	13	34	145	55	251	159
Nitab4.5_0000585g0120.1	AT4G03510	RMA1	Zinc finger, RING/FYVE/PHD-type, Zinc finger, RING-type, Zinc finger, RING-type, conserved site	2.33366	2.41525	1.47752e-09	Up	44	71	65	54	239	96	95	110	82	216	107	74	50	60	58	179	218	161	56	74	50	56	59	41	60	50	64	67	54	79	61	108	142	102	26	148
Nitab4.5_0000826g0100.1	AT5G04000			2.33145	1.82395	8.75936e-10	Up	33	25	37	30	88	27	15	284	16	66	22	14	82	139	301	28	18	21	35	28	31	31	48	34	30	26	21	31	30	32	32	91	13	10	6	3
Nitab4.5_0006300g0010.1	AT5G46330	FLS2	Leucine-rich repeat, Leucine-rich repeat-containing N-terminal, type 2, Leucine-rich repeat, typical subtype, Serine/threonine-protein kinase, active site, Protein kinase-like domain, Leucine rich repeat 4, Protein kinase domain, Concanavalin A-like lectin/glucanase, subgroup, Serine/threonine- / dual specificity protein kinase, catalytic domain	2.33123	1.26762	6.64972e-06	Up	40	31	49	31	102	56	19	22	37	333	69	30	29	6	4	494	244	89	23	78	51	18	55	28	31	19	21	18	26	36	16	4401	834	83	569	62
Nitab4.5_0002059g0090.1	AT1G19020			2.32774	0.950817	0.00052301	Up	30	34	19	25	126	14	12	32	10	152	24	18	36	25	9	45	191	88	11	24	22	19	19	34	21	21	10	27	19	35	9	8941	473	49	864	142
Nitab4.5_0003185g0040.1	AT5G65550		UDP-glucuronosyl/UDP-glucosyltransferase	2.32767	1.83885	4.59393e-05	Up	63	35	101	111	123	45	33	68	18	176	22	28	320	153	84	281	55	46	58	50	46	69	368	67	52	166	67	25	11	22	48	27	12	7	4	2
Nitab4.5_0002308g0030.1	AT3G16050	PDX1.2	Ribulose-phosphate binding barrel, Vitamin B6 biosynthesis protein, Aldolase-type TIM barrel	2.32758	3.44995	1.87127e-10	Up	129	146	131	143	434	168	112	257	183	308	159	133	111	150	101	210	322	280	63	108	144	112	309	92	113	177	78	95	67	117	106	1215	182	143	498	188
Nitab4.5_0000483g0140.1	AT1G65840	PAO4	Amine oxidase, Flavin amine oxidase	2.32644	4.6545	5.34481e-35	Up	333	349	343	350	1196	476	219	395	337	1013	253	237	498	344	279	2163	903	503	331	820	323	405	352	321	289	378	496	294	333	362	294	13973	1533	252	3413	646
Nitab4.5_0004059g0030.1	AT4G12400	Hop3	Tetratricopeptide-like helical, Tetratricopeptide repeat-containing domain, Tetratricopeptide repeat, Heat shock chaperonin-binding, Tetratricopeptide TPR1	2.32472	4.2923	3.95803e-11	Up	180	229	233	215	716	211	215	776	292	556	385	310	296	516	524	369	715	633	146	171	213	234	808	201	197	379	119	175	93	230	179	3771	629	271	1310	538
Nitab4.5_0000956g0090.1	AT2G21100		Plant disease resistance response protein	2.3244	2.64344	5.14817e-05	Up	40	50	74	70	190	88	77	368	55	275	127	188	267	317	241	317	263	191	57	81	57	70	312	60	49	170	96	16	16	29	42	16	12	28	4	13
Nitab4.5_0003876g0030.1	AT5G41761			2.32437	1.9397	0.000182954	Up	18	11	26	21	36	10	19	442	17	43	43	18	66	137	215	21	34	30	22	17	17	14	57	18	29	39	17	11	8	21	9	22	29	11	23	16
Nitab4.5_0001711g0040.1	AT2G38540	LP1	Bifunctional inhibitor/plant lipid transfer protein/seed storage helical domain, Plant lipid transfer protein/Par allergen	2.32431	7.72266	1.19151e-08	Up	2225	1282	3389	3141	4553	3218	2053	12809	2041	4597	2822	1923	4622	6715	14698	1996	2829	3025	1769	1129	2059	1489	4404	2144	2398	1740	1350	1245	935	1784	1687	1385	736	682	344	132
Nitab4.5_0002692g0060.1	AT3G45980	HTB9	Histone-fold, Histone core, Histone H2B	2.32311	4.71225	0.000363355	Up	387	385	483	443	535	374	350	215	331	310	289	339	495	462	371	282	319	401	449	488	592	416	489	478	456	470	405	407	258	555	384	58	176	341	79	256
Nitab4.5_0004223g0020.1	AT1G43760			2.32008	-0.504345	0.00557766	Up	12	4	11	16	15	10	18	11	8	5	9	6	3	9	10	10	3	1	8	6	4	12	14	6	7	8	14	14	6	4	16	29	8	9	11	7
Nitab4.5_0012818g0010.1	AT1G35210			2.31999	3.6066	6.67735e-18	Up	139	133	168	160	458	292	153	343	139	899	150	102	208	139	157	510	396	544	87	208	152	149	159	141	173	123	160	141	99	146	125	2205	351	174	610	291
Nitab4.5_0004376g0020.1	AT2G20060		Ribosomal protein L4 domain, Ribosomal protein L4/L1e, Ribosomal protein L4/L1e, bacterial-type	2.31139	0.449168	0.000493611	Up	16	6	15	10	20	48	31	23	51	25	29	17	13	26	30	24	32	29	11	19	19	17	14	13	14	20	22	11	6	21	14	10	24	34	15	24
Nitab4.5_0006537g0020.1	AT3G20015		Aspartic peptidase domain, Aspartic peptidase	2.30815	0.392221	0.00509917	Up	14	19	23	20	31	33	23	19	17	11	19	13	16	19	16	13	15	11	14	14	27	22	28	14	21	22	33	23	19	20	23	65	17	25	33	57
Nitab4.5_0006114g0040.1	AT4G11175		Nucleic acid-binding, OB-fold, RNA-binding domain, S1, IF1 type	2.30551	0.63372	0.00587158	Up	24	20	29	27	30	23	34	21	29	33	27	24	17	37	15	28	38	35	19	19	19	33	54	37	33	22	22	22	27	20	41	29	11	15	22	17
Nitab4.5_0007380g0030.1				2.30481	2.12585	1.72938e-11	Up	38	46	57	63	156	44	45	197	43	92	39	31	127	83	113	68	31	29	44	40	51	41	81	53	46	52	45	51	37	58	47	68	18	19	43	19
Nitab4.5_0007652g0010.1	AT1G01300		Aspartic peptidase, Aspartic peptidase, active site, Aspartic peptidase domain	2.30436	0.445482	1.38296e-05	Up	27	14	33	21	44	18	20	23	14	57	20	11	36	21	18	29	19	10	20	14	44	15	24	15	21	25	17	34	15	26	20	81	45	26	11	2
Nitab4.5_0000569g0020.1	AT1G27730	STZ	Zinc finger, C2H2, Zinc finger C2H2-type/integrase DNA-binding domain, Zinc finger, C2H2-like	2.30393	1.71574	0.0014736	Up	45	47	31	40	161	39	31	99	27	363	50	24	15	20	40	478	267	189	33	70	31	64	37	43	33	20	48	67	42	57	36	2521	313	102	1743	507
Nitab4.5_0006878g0050.1	AT1G50460	HKL1	Hexokinase, Hexokinase, C-terminal, Hexokinase, N-terminal, Hexokinase, conserved site	2.30367	1.38488	2.09065e-08	Up	40	33	67	46	93	53	24	15	52	91	39	33	36	45	30	114	43	68	30	50	54	31	53	42	37	32	30	50	24	43	21	64	18	22	12	14
Nitab4.5_0001180g0220.1	AT5G17300	RVE1	Myb domain, Myb domain, plants, SANT/Myb domain, Homeodomain-like	2.3036	5.25811	3.33173e-33	Up	416	410	727	642	1340	437	486	1394	211	727	858	534	1195	1101	1097	710	590	354	411	458	596	652	1757	650	469	871	374	554	532	573	755	119	170	225	130	112
Nitab4.5_0000263g0120.1	AT3G56180		LURP1-like domain, Tubby C-terminal-like domain	2.30331	2.70171	1.54961e-06	Up	69	115	75	62	404	67	73	79	78	299	79	42	71	49	72	169	191	150	77	79	40	59	75	58	65	48	44	60	36	41	43	2121	208	70	411	57
Nitab4.5_0001580g0130.1	AT5G39040	ABCB27	ABC transporter-like, AAA+ ATPase domain, ABC transporter, transmembrane domain, ABC transporter type 1, transmembrane domain, ABC transporter, conserved site, P-loop containing nucleoside triphosphate hydrolase	2.30157	1.8625	0.00117996	Up	61	57	71	89	84	49	63	21	46	27	67	53	53	51	46	31	37	44	52	59	67	47	91	80	62	62	65	84	68	98	83	30	8	45	2	4
Nitab4.5_0001417g0090.1	AT2G41480		Haem peroxidase, plant/fungal/bacterial, Plant peroxidase, Haem peroxidase, Peroxidase, active site	2.30036	0.309453	1.22019e-05	Up	12	13	10	27	40	25	23	17	24	57	18	30	10	17	3	26	48	62	7	25	5	15	12	20	12	17	20	16	10	13	3	38	51	63	22	99
Nitab4.5_0000596g0010.1			Aminotransferase-like, plant mobile domain	2.30036	1.73253	2.36584e-06	Up	29	40	34	40	136	60	28	108	59	129	66	31	54	72	55	98	58	91	31	45	21	46	50	43	32	20	32	41	48	52	38	572	76	54	161	89
Nitab4.5_0000440g0190.1	AT3G50530	CRK	EF-hand domain, Protein kinase domain, Protein kinase, ATP binding site, EF-hand domain pair, Protein kinase-like domain, Serine/threonine-protein kinase, active site, Serine/threonine- / dual specificity protein kinase, catalytic domain	2.29932	2.67137	0.00633883	Up	96	78	235	157	96	104	88	29	94	37	68	56	52	29	19	56	31	26	64	49	229	77	154	105	119	139	101	113	72	205	143	30	52	108	26	26
Nitab4.5_0001591g0230.1				2.29126	0.498842	0.000338794	Up	16	15	24	16	53	23	28	18	30	11	18	12	23	21	16	28	29	15	16	28	19	18	17	16	17	12	22	24	14	22	26	117	21	18	43	17
Nitab4.5_0016172g0010.1	AT1G75170		CRAL/TRIO, N-terminal domain, CRAL-TRIO domain	2.28519	3.85338	4.98864e-09	Up	165	207	213	205	661	300	181	180	195	496	259	187	245	187	93	392	510	295	141	204	108	235	334	223	165	127	125	254	188	212	199	470	86	72	83	44
Nitab4.5_0001937g0030.1	AT3G07940		C2 domain, Arf GTPase activating protein	2.28326	0.684204	4.06245e-05	Up	25	9	36	24	30	15	29	58	32	10	19	28	27	41	48	13	23	32	20	22	21	26	27	22	30	16	26	22	26	28	31	65	17	17	22	12
Nitab4.5_0003644g0050.1	ATCG00120	ATPA	ATPase, F1/V1/A1 complex, alpha/beta subunit, C-terminal, ATPase, F1/V1/A1 complex, alpha/beta subunit, nucleotide-binding domain, P-loop containing nucleoside triphosphate hydrolase, ATPase, alpha/beta subunit, nucleotide-binding domain, active site	2.28237	1.03168	0.00732049	Up	37	34	39	32	52	41	28	26	20	16	44	19	28	23	23	12	83	10	23	25	34	25	65	41	49	36	36	69	47	31	64	33	13	26	23	12
Nitab4.5_0000212g0250.1	AT3G29575	AFP3	Ninja	2.28084	1.93669	1.76023e-09	Up	62	49	69	56	171	31	53	100	26	81	13	25	96	77	92	117	15	25	66	82	37	64	94	82	55	46	41	50	48	36	58	16	8	17	0	7
Nitab4.5_0000013g0080.1	AT2G31820		Ankyrin repeat-containing domain, Ankyrin repeat, PGG domain	2.27917	0.539346	0.00523785	Up	22	26	17	20	92	10	12	15	11	72	14	6	14	11	12	96	206	91	12	21	19	20	11	19	8	9	16	22	13	22	16	2992	84	21	199	39
Nitab4.5_0004562g0010.1	AT3G24530		Ankyrin repeat, Ankyrin repeat-containing domain, ATPase, AAA-type, core, P-loop containing nucleoside triphosphate hydrolase	2.27671	2.1585	4.43229e-05	Up	61	56	87	105	107	77	69	23	106	78	42	51	60	46	33	77	44	58	59	70	83	61	87	79	67	82	53	60	41	88	63	630	61	65	120	35
Nitab4.5_0000079g0270.1	AT2G20930		Longin-like domain, Sedlin	2.27143	-0.148182	0.00975587	Up	9	8	9	7	27	36	10	18	16	11	3	4	17	6	4	15	8	7	6	14	7	6	4	9	4	3	9	12	7	8	7	7	10	6	9	8
Nitab4.5_0002157g0010.1	AT5G66920	sks17	Cupredoxin, Multicopper oxidase, type 2, Multicopper oxidase, type 3, Multicopper oxidase, type 1	2.27022	2.73779	1.67494e-11	Up	123	81	181	130	244	137	66	54	73	95	104	81	111	58	63	198	38	58	56	105	182	53	130	62	95	149	81	90	51	153	62	838	88	129	97	22
Nitab4.5_0005451g0030.1	AT1G16770			2.26883	1.15435	5.8249e-10	Up	29	36	41	26	107	18	24	51	16	40	9	10	61	36	36	29	18	21	18	34	34	27	43	31	38	26	18	25	13	28	31	133	25	15	4	6
Nitab4.5_0003995g0030.1	AT1G26800		Zinc finger, RING/FYVE/PHD-type, Zinc finger, RING-type	2.26627	3.51395	7.20086e-08	Up	107	132	129	150	439	157	137	471	102	561	328	314	242	409	450	239	359	427	107	127	92	133	734	135	152	194	120	88	79	139	104	44	73	70	70	98
Nitab4.5_0006220g0010.1				2.26173	0.958809	3.13691e-05	Up	23	23	34	26	71	13	13	76	28	64	29	24	31	45	31	43	34	47	31	36	18	32	35	24	15	16	19	16	24	12	22	500	24	10	35	25
Nitab4.5_0006182g0010.1	AT2G12400			2.26156	3.13331	5.69219e-14	Up	60	38	91	69	132	168	161	520	222	162	73	62	120	175	414	187	92	165	57	53	63	59	75	72	83	82	77	59	20	70	37	122	79	132	93	173
Nitab4.5_0000414g0010.1	AT3G03280		Protein of unknown function DUF4228, plant	2.26143	2.75167	0.00135897	Up	63	105	60	47	351	68	51	264	59	373	85	49	60	115	121	270	480	602	34	62	44	65	91	46	40	38	47	63	42	59	27	9041	1057	203	2887	1072
Nitab4.5_0004530g0060.1	AT2G23910		NAD(P)-binding domain	2.2609	1.35559	1.62506e-05	Up	39	25	68	44	76	53	25	64	25	92	24	14	35	28	47	93	39	33	27	39	48	34	53	34	47	29	43	34	23	48	40	49	88	44	169	69
Nitab4.5_0008653g0010.1				2.2608	6.96382	2.01273e-16	Up	1645	2038	1691	1511	6409	860	991	2674	909	18036	1832	1534	5622	2858	2505	11495	2297	3258	1915	13141	1269	1809	2921	1729	1641	1299	1413	1409	1522	1031	1411	129033	1265	650	1104	414
Nitab4.5_0009585g0020.1	AT1G69260	AFP1	Ninja	2.26051	4.0531	4.53866e-36	Up	172	211	241	220	683	132	148	664	136	211	141	98	772	549	687	110	82	65	160	131	217	196	525	199	195	171	92	137	105	155	192	104	60	69	17	17
Nitab4.5_0000348g0190.1				2.25866	0.141924	0.00098472	Up	12	16	12	11	54	33	10	11	13	15	6	8	6	18	7	10	22	26	7	23	9	19	17	11	13	11	4	7	3	10	5	427	55	22	21	38
Nitab4.5_0000989g0140.1	AT5G10750		Domain of unknown function DUF1336	2.25807	0.736233	7.73348e-06	Up	22	14	37	23	46	55	20	28	24	21	19	19	17	34	28	18	24	37	16	22	14	20	46	29	17	17	17	11	22	18	29	101	54	32	28	26
Nitab4.5_0004394g0050.1				2.25669	1.73639	2.6003e-08	Up	32	43	40	41	130	43	45	99	53	40	38	25	83	41	74	53	19	16	30	32	25	34	55	38	41	16	35	30	19	29	46	72	17	13	35	23
Nitab4.5_0001313g0070.1	ATCG01060	PSAC	4Fe-4S ferredoxin, iron-sulphur binding, conserved site, NADH-ubiquinone oxidoreductase chain 4L/K, 4Fe-4S ferredoxin-type, iron-sulpur binding domain, Photosystem I protein PsaC	2.25569	0.0761293	0.00727166	Up	15	13	22	21	27	20	19	11	13	11	25	9	23	9	14	6	90	10	17	11	14	6	27	24	29	25	22	57	48	9	42	21	8	11	7	8
Nitab4.5_0004904g0010.1				2.25554	6.48621	3.09591e-05	Up	1605	1481	776	938	4664	695	706	1791	931	8803	857	669	1674	956	893	6071	3361	3120	938	2851	791	1021	1302	919	1012	578	855	1106	829	735	842	141918	11815	1841	35807	4413
Nitab4.5_0005947g0030.1	AT3G24520	HSFC1	Heat shock factor (HSF)-type, DNA-binding, Heat shock transcription factor family, Winged helix-turn-helix DNA-binding domain, Heat shock transcription factor, plant	2.25508	5.32344	3.16762e-47	Up	374	413	444	422	1362	529	566	1637	659	353	303	325	967	1192	1655	127	183	382	577	356	376	366	540	403	446	380	471	321	278	413	328	190	126	218	84	95
Nitab4.5_0002838g0050.1	AT3G12320			2.25409	6.38064	7.66461e-18	Up	1358	1092	2041	1680	3631	1100	854	1414	279	1638	1289	547	1915	1029	774	2250	966	416	1221	1871	1771	1824	2955	1667	996	1595	746	1494	1553	1613	2582	2031	502	428	405	212
Nitab4.5_0000866g0010.1	AT3G24750			2.25409	2.6437	0.000246726	Up	26	60	58	60	211	32	45	474	35	97	23	8	363	133	154	169	23	30	46	46	32	34	247	17	37	56	32	24	11	17	17	6	138	173	138	668
Nitab4.5_0003233g0010.1	AT5G66780			2.2529	-0.206617	0.00746923	Up	9	3	16	7	12	10	7	58	8	11	5	4	6	25	80	7	1	5	2	2	3	4	2	3	2	4	6	6	1	1	5	2	1	3	1	1
Nitab4.5_0000916g0090.1	AT2G01630		Glycoside hydrolase, catalytic domain, Glycoside hydrolase, family 17, X8, Glycoside hydrolase, superfamily	2.24937	2.74605	1.86442e-06	Up	69	66	83	72	130	247	139	52	211	78	64	64	71	50	43	100	68	57	58	80	101	69	111	97	72	100	92	74	66	95	68	108	48	101	52	46
Nitab4.5_0001099g0050.1	AT1G17870	EGY3		2.24816	6.22286	1.86037e-13	Up	582	586	833	923	1978	922	641	4956	536	1880	2062	1297	1530	3088	4553	1440	1639	1327	799	780	770	703	2175	1079	634	1403	492	440	738	673	862	497	125	209	114	88
Nitab4.5_0004784g0010.1	AT5G57150			2.24669	2.74817	8.79446e-07	Up	69	86	118	105	315	155	92	65	108	546	157	102	122	85	55	248	191	155	81	119	85	97	106	101	89	91	91	57	72	102	94	4179	322	99	183	14
Nitab4.5_0005593g0010.1	AT1G03900	ABCI18	Pleckstrin homology-like domain, Adaptin ear-binding coat-associated protein 1 NECAP-1	2.24658	1.54606	4.84111e-05	Up	52	30	58	51	92	56	35	63	40	99	30	24	66	37	36	82	65	71	39	44	58	30	75	37	38	40	34	40	25	55	42	1453	130	56	316	57
Nitab4.5_0003868g0020.1	AT3G15480		Protein of unknown function DUF1218	2.24504	4.1776	4.87842e-06	Up	251	224	372	295	396	307	209	453	160	217	189	204	351	380	447	147	175	331	265	240	270	332	476	321	257	342	260	226	152	308	232	139	110	226	31	128
Nitab4.5_0006893g0010.1	AT1G66230	MYB20	Homeodomain-like, Myb domain, SANT/Myb domain	2.24451	-0.158033	7.51153e-06	Up	8	8	21	20	27	17	16	14	6	12	9	5	18	21	33	7	3	10	8	13	20	16	28	9	14	18	11	11	20	23	7	44	35	28	33	13
Nitab4.5_0000723g0060.1	AT4G36360	BGAL3	Glycoside hydrolase, family 35, Glycoside hydrolase, catalytic domain, Galactose-binding domain-like, D-galactoside/L-rhamnose binding SUEL lectin domain, Glycoside hydrolase, superfamily, Glycoside hydrolase, family 35, conserved site	2.24201	6.98654	2.14748e-13	Up	954	699	1604	1482	2150	1131	1056	9670	1805	800	810	612	2104	3715	6465	755	625	731	577	468	1578	713	2208	1093	1279	1114	707	740	365	1345	814	211	1591	1328	50	181
Nitab4.5_0000649g0090.1	AT4G21440	MYB102	Myb domain, SANT/Myb domain, Homeodomain-like	2.24146	4.64013	5.3144e-22	Up	312	309	270	304	1063	319	410	757	285	593	201	168	669	600	719	461	242	236	379	404	283	329	439	335	287	202	440	239	252	217	200	755	144	156	189	92
Nitab4.5_0008711g0020.1				2.24057	-0.189643	0.000871076	Up	10	18	1	2	57	15	5	14	7	32	5	5	2	2	3	26	22	15	3	13	3	11	4	8	6	2	5	10	4	7	8	685	56	14	41	37
Nitab4.5_0001666g0010.1	AT2G35290			2.23721	1.09151	1.10256e-06	Up	30	29	41	38	93	30	16	45	17	117	30	16	40	23	28	108	52	41	41	47	24	33	18	28	17	18	23	26	28	22	17	685	61	25	54	17
Nitab4.5_0000073g0270.1	AT1G19180	JAZ1	CO/COL/TOC1, conserved site, Tify	2.23708	2.04429	0.00396547	Up	40	47	63	55	173	129	19	86	69	2396	128	34	15	34	22	1098	859	1494	26	99	33	46	26	43	45	47	36	56	33	61	46	16103	379	148	883	272
Nitab4.5_0003502g0050.1	AT5G48760		Ribosomal protein L13 domain, Ribosomal protein L13, eukaryotic/archaeal, Ribosomal protein L13, Ribosomal protein L13, conserved site	2.23697	6.64809	0.000300638	Up	1218	1303	1690	1213	1786	1925	1010	2065	1654	1782	1003	819	941	1475	1427	1180	1410	1916	1036	1186	1278	1174	1684	1182	997	811	698	1218	980	1756	1129	1059	3815	1970	1683	2579
Nitab4.5_0000181g0120.1	AT2G37170	PIP2B	Aquaporin-like, Major intrinsic protein, conserved site, Major intrinsic protein	2.23079	3.59246	0.000248213	Up	170	178	251	241	275	177	240	58	151	94	130	159	141	143	62	92	204	279	156	217	175	262	300	197	230	170	140	198	111	183	158	5	231	339	39	170
Nitab4.5_0001356g0070.1	AT3G14260		LURP1-like domain, Tubby C-terminal-like domain	2.2292	4.2701	3.66249e-12	Up	150	201	225	221	683	678	287	396	389	438	219	349	364	706	454	387	398	619	223	348	143	274	396	294	167	241	237	170	105	194	181	196	325	406	37	434
Nitab4.5_0011186g0020.1	AT1G65060	4CL3	AMP-dependent synthetase/ligase, AMP-binding enzyme C-terminal domain, AMP-binding, conserved site	2.22798	3.34356	4.62062e-08	Up	111	141	240	265	421	118	122	178	46	694	67	73	823	496	276	1101	239	172	161	140	167	177	823	131	199	426	172	79	25	99	103	376	194	44	156	120
Nitab4.5_0000267g0110.1	AT1G03220		Aspartic peptidase domain, Aspartic peptidase	2.22235	2.37395	9.14442e-05	Up	23	16	48	45	56	59	40	466	98	28	19	26	29	55	158	29	57	36	21	15	33	30	33	37	35	29	21	12	10	27	19	11	110	91	192	144
Nitab4.5_0002932g0020.1	AT5G25910	RLP52	Leucine-rich repeat, Leucine-rich repeat, typical subtype	2.22153	2.86203	0.000767203	Up	98	106	55	56	330	155	60	210	82	69	88	60	44	26	48	96	296	333	35	71	33	62	61	39	57	28	57	58	47	54	67	219	664	166	483	454
Nitab4.5_0000583g0170.1	AT2G45970	CYP86A8	Cytochrome P450, E-class, group I, Cytochrome P450, Cytochrome P450, conserved site	2.22129	1.7192	0.00308356	Up	81	22	157	116	47	19	23	58	25	60	24	32	45	23	29	77	20	12	31	44	177	50	144	50	89	94	46	63	17	86	46	32	5	23	1	1
Nitab4.5_0004895g0080.1	AT1G68620		Alpha/beta hydrolase fold-3	2.21988	1.18953	6.16848e-06	Up	27	37	28	35	112	47	10	45	20	43	13	14	45	35	11	29	23	19	19	54	35	28	38	35	26	22	26	33	18	34	23	162	68	38	156	54
Nitab4.5_0000278g0040.1	AT1G53540		Alpha crystallin/Hsp20 domain, HSP20-like chaperone	2.21788	4.881	1.28644e-09	Up	305	373	424	383	1028	172	299	1268	230	1097	827	746	796	1429	1342	644	778	1149	247	341	363	400	1771	384	393	1049	183	244	167	337	320	781	145	154	251	327
Nitab4.5_0000013g0220.1	AT4G02600	MLO1	Mlo-related protein	2.21781	-0.251272	0.00443254	Up	9	10	13	8	30	14	20	6	17	6	8	20	3	16	9	12	17	19	10	15	6	14	6	15	9	9	14	6	8	14	6	34	6	12	10	16
Nitab4.5_0000977g0030.1	AT3G22840	ELIP1	Chlorophyll A-B binding protein, Chlorophyll a/b binding protein domain	2.21732	5.60613	3.7987e-09	Up	459	603	896	795	1903	419	353	2046	240	5773	551	836	3839	6965	2907	7209	1218	1183	921	943	559	760	3142	919	551	2670	513	333	183	614	419	937	162	145	83	58
Nitab4.5_0000734g0070.1	AT5G47230	ERF5	DNA-binding domain, AP2/ERF domain	2.2169	2.06806	7.15509e-07	Up	52	67	87	63	216	73	44	38	43	281	77	47	38	43	42	198	188	99	52	84	56	85	66	60	54	45	60	54	49	88	83	2170	70	39	92	29
Nitab4.5_0000437g0160.1	AT2G42760		Protein of unknown function DUF1685	2.21677	0.332197	9.01331e-05	Up	10	13	21	15	43	25	14	40	15	262	35	25	39	55	50	95	135	266	13	23	22	16	31	17	8	24	23	12	17	21	19	1793	44	16	87	16
Nitab4.5_0003256g0020.1				2.21674	1.10194	0.000288119	Up	44	24	29	19	72	13	16	104	17	16	17	13	33	24	62	16	14	14	13	16	11	21	28	23	17	16	14	12	9	16	29	159	24	15	36	25
Nitab4.5_0000532g0070.1	AT5G45340	CYP707A3	Cytochrome P450, Cytochrome P450, E-class, group I, Cytochrome P450, conserved site	2.2167	2.15062	1.29843e-13	Up	45	54	46	36	177	167	54	43	111	83	43	33	20	37	72	110	42	26	69	90	52	41	80	51	44	23	72	44	40	50	35	555	18	43	19	11
Nitab4.5_0004552g0010.1	AT2G45310	GAE4	Nucleotide sugar epimerase, NAD(P)-binding domain, NAD-dependent epimerase/dehydratase	2.21544	3.66595	0.00703518	Up	138	225	245	212	325	200	166	164	88	173	206	144	187	141	161	61	3743	92	171	196	218	104	188	185	180	288	111	224	427	226	177	110	100	136	92	48
Nitab4.5_0000207g0450.1	AT4G27280		EF-hand domain pair	2.21346	2.02126	6.45213e-06	Up	91	65	70	80	214	47	31	26	36	73	26	18	56	25	32	58	80	58	35	76	72	50	76	51	56	50	46	38	29	51	36	3071	306	55	765	83
Nitab4.5_0006018g0010.1	AT2G45970	CYP86A8	Cytochrome P450, Cytochrome P450, E-class, group I, Cytochrome P450, conserved site	2.21267	2.17634	7.87376e-05	Up	104	58	108	97	124	34	42	115	25	77	19	30	97	64	61	92	24	18	55	37	171	52	116	46	100	99	57	72	36	130	61	79	18	37	4	1
Nitab4.5_0000919g0100.1	AT5G10360	EMB3010	Ribosomal protein S6e, conserved site, Ribosomal protein S6e, Ribosomal protein S6, eukaryotic	2.21106	6.79824	0.00173745	Up	1450	1593	1897	1447	1891	1612	1034	2053	1707	1913	1334	1208	1116	1626	1624	1017	1656	2582	1338	1456	1464	1413	2030	1493	1329	1143	822	1518	1431	2339	1410	933	3701	2187	1364	2496
Nitab4.5_0000039g0050.1	AT5G13080	WRKY75	DNA-binding WRKY	2.20943	0.516798	1.81327e-06	Up	16	21	8	23	64	22	13	37	15	27	22	23	24	26	50	27	18	24	17	11	7	14	30	16	11	17	17	12	12	10	16	29	10	17	38	16
Nitab4.5_0002354g0050.1	AT1G78900	VHA-A	ATPase, F1 complex beta subunit/V1 complex, C-terminal, V-type ATP synthase catalytic subunit A/alpha, P-loop containing nucleoside triphosphate hydrolase, ATPase, F1/V1/A1 complex, alpha/beta subunit, C-terminal, ATPase, F1/V1/A1 complex, alpha/beta subunit, nucleotide-binding domain, ATPase, V1 complex, subunit A, ATPase, alpha/beta subunit, nucleotide-binding domain, active site, ATPase, F1 co…	2.20718	6.08465	0.000379098	Up	989	886	1294	1162	1194	944	926	876	1157	679	862	862	865	958	1017	618	639	887	763	682	1131	793	1479	993	890	825	784	738	618	1079	948	422	521	776	599	523
Nitab4.5_0015510g0010.1	AT3G52300	ATPQ	ATPase, F0 complex, subunit D, mitochondrial	2.20679	4.56226	0.000941877	Up	322	335	450	355	421	347	350	311	380	339	275	238	236	250	270	224	295	538	246	305	355	336	415	346	324	304	294	341	267	457	298	212	402	428	293	367
Nitab4.5_0000618g0140.1	AT4G16790		Protein of unknown function DUF761, plant	2.20664	1.9973	1.4796e-12	Up	49	40	70	74	133	108	48	75	71	67	33	46	90	74	49	64	31	51	57	87	61	62	91	67	73	67	59	49	29	42	38	180	115	95	194	166
Nitab4.5_0005135g0010.1	AT2G01570	RGA1	Transcription factor GRAS	2.20618	2.41223	1.00753e-06	Up	41	85	54	50	270	96	57	76	122	89	45	30	34	23	40	90	140	121	27	106	33	47	48	45	41	23	38	41	47	54	48	4091	228	76	251	51
Nitab4.5_0003617g0020.1	AT3G22490		Seed maturation protein	2.2056	3.34233	3.76375e-22	Up	126	133	136	105	424	70	100	441	71	46	43	54	361	191	352	37	16	25	119	108	75	86	149	121	62	94	58	51	43	56	90	8	11	14	7	2
Nitab4.5_0003309g0050.1	AT1G73480			2.20532	4.79169	8.62484e-25	Up	400	387	442	379	1267	380	299	682	184	512	268	161	902	468	514	586	326	187	311	418	388	356	797	394	251	384	242	240	167	202	308	989	154	74	197	77
Nitab4.5_0000344g0070.1	AT2G02240	MEE66	Phloem protein 2-like, F-box domain	2.20524	1.78086	4.9717e-07	Up	49	46	64	51	130	38	23	94	47	123	48	52	92	60	61	77	51	63	65	88	50	48	94	65	61	73	31	43	46	78	62	25	110	47	78	50
Nitab4.5_0016451g0010.1	AT4G11280	ACS6	Pyridoxal phosphate-dependent transferase, major region, subdomain 2, Aminotransferase, class I/classII, Pyridoxal phosphate-dependent transferase, Aminotransferases, class-I, pyridoxal-phosphate-binding site, Pyridoxal phosphate-dependent transferase, major region, subdomain 1	2.20371	5.59694	2.1314e-12	Up	616	743	803	631	2376	896	597	558	542	774	444	371	692	423	386	780	671	872	465	574	478	639	826	609	498	427	540	570	464	734	544	1294	1818	745	988	571
Nitab4.5_0001691g0080.1	AT1G73080	PEPR1	Serine/threonine- / dual specificity protein kinase, catalytic domain, Concanavalin A-like lectin/glucanase, subgroup, Leucine-rich repeat, Protein kinase, ATP binding site, Protein kinase domain, Leucine-rich repeat, typical subtype, Leucine-rich repeat-containing N-terminal, type 2, Leucine rich repeat 4, Protein kinase-like domain, Serine/threonine-protein kinase, active site	2.20324	3.16133	7.46882e-11	Up	100	133	128	121	379	201	82	103	178	665	141	73	137	60	40	455	431	184	64	199	141	126	98	109	112	75	101	111	59	142	98	2937	1499	253	649	104
Nitab4.5_0000110g0640.1	AT2G16230		Glycoside hydrolase, catalytic domain, Glycoside hydrolase, family 17, Glycoside hydrolase, superfamily	2.20157	4.53411	1.44335e-11	Up	228	206	290	280	645	383	311	913	524	413	309	282	452	295	297	513	347	408	190	264	245	233	455	282	296	355	232	222	171	286	272	46	275	515	316	505
Nitab4.5_0008924g0010.1	AT4G21440	MYB102	Myb domain, Homeodomain-like, SANT/Myb domain	2.19426	3.49506	1.18424e-13	Up	123	137	135	146	468	169	184	360	123	288	104	88	245	274	354	194	118	89	184	154	125	148	185	135	146	99	192	124	118	99	103	354	68	79	65	36
Nitab4.5_0003324g0130.1	AT3G62260		Protein phosphatase 2C (PP2C)-like domain, Protein phosphatase 2C, manganese/magnesium aspartate binding site, Protein phosphatase 2C	2.19423	4.04828	2.85612e-19	Up	171	211	222	223	691	161	167	627	183	376	207	191	381	398	624	292	436	459	185	275	187	242	385	208	181	161	165	151	163	198	167	3617	538	207	739	459
Nitab4.5_0000203g0030.1	AT1G70370	PG2	BURP domain	2.19299	4.59063	5.42728e-05	Up	230	190	419	328	359	829	418	146	1008	277	211	146	204	162	161	198	152	159	181	316	344	273	434	296	352	287	252	161	130	335	188	45	88	388	5	25
Nitab4.5_0006965g0010.1	AT2G22850	bZIP6	Basic-leucine zipper domain	2.19219	0.922593	0.000598692	Up	22	18	13	21	48	30	33	91	23	30	25	19	21	25	27	21	62	70	11	9	16	14	16	12	14	15	20	26	18	21	16	84	45	43	86	178
Nitab4.5_0008575g0020.1	AT3G15820	ROD1		2.19149	1.97823	1.81327e-06	Up	82	53	86	85	160	64	35	41	40	68	26	30	66	30	54	56	23	40	30	67	134	59	112	67	78	54	36	1095	1222	1059	1235	1504	539	277	281	405
Nitab4.5_0000435g0120.1	AT3G19270	CYP707A4	Cytochrome P450, E-class, group IV, Cytochrome P450	2.19125	4.32377	3.05403e-08	Up	369	275	592	552	831	227	172	175	53	364	382	146	629	242	51	641	114	118	275	232	541	313	882	407	406	578	287	356	264	417	404	7	38	94	3	8
Nitab4.5_0006222g0030.1	AT5G05840		Protein of unknown function DUF620	2.19056	1.65325	8.18421e-07	Up	48	35	48	51	112	79	33	79	23	41	47	28	69	44	27	44	44	57	43	29	38	42	53	63	45	62	68	24	40	50	32	113	163	43	167	149
Nitab4.5_0003908g0010.1	AT3G18280		Bifunctional inhibitor/plant lipid transfer protein/seed storage helical domain	2.19005	2.41067	1.79493e-05	Up	57	46	79	74	134	178	96	153	56	61	76	36	95	101	158	49	28	50	29	16	64	27	134	63	67	80	51	41	26	69	46	1	33	122	6	23
Nitab4.5_0003654g0010.1	AT3G08970	ATERDJ3A	Thioredoxin-like fold, DnaJ domain	2.18584	4.00715	8.98682e-11	Up	171	208	260	195	582	116	129	676	184	430	319	239	342	474	597	255	490	551	135	159	177	224	758	206	178	273	82	169	123	217	221	742	539	179	639	536
Nitab4.5_0007139g0010.1				2.18502	0.413772	0.00116636	Up	16	18	18	21	61	35	18	14	10	35	5	3	20	24	15	26	14	5	8	17	10	31	35	15	8	10	13	9	3	10	8	78	10	18	1	0
Nitab4.5_0011908g0020.1	AT3G14260		LURP1-like domain, Tubby C-terminal-like domain	2.18482	2.96803	1.21181e-06	Up	54	65	123	95	207	258	146	132	247	308	129	314	191	438	218	266	252	397	125	168	73	152	205	192	115	143	108	85	60	96	93	118	53	242	3	187
Nitab4.5_0000647g0160.1	AT3G11410	PP2CA	Protein phosphatase 2C, Protein phosphatase 2C (PP2C)-like domain, Protein phosphatase 2C, manganese/magnesium aspartate binding site	2.178	7.43562	7.70373e-39	Up	1710	1862	2517	2135	5975	2328	2459	6490	2485	2127	1339	1685	3918	3862	5527	1478	1154	2108	2342	2381	1986	2168	2952	2560	2094	1794	2118	1769	1550	2086	1873	1718	1114	1741	585	1470
Nitab4.5_0001610g0040.1	AT4G27410	RD26	NAC domain	2.17775	3.81529	1.01025e-07	Up	59	113	72	151	342	106	104	1099	189	339	186	182	135	367	573	237	372	677	109	121	97	102	179	70	71	53	77	97	88	112	81	185	265	218	421	430
Nitab4.5_0006962g0010.1				2.1774	1.29086	4.74992e-05	Up	17	39	29	50	135	15	35	52	17	108	70	53	64	77	55	107	128	191	53	44	24	57	70	39	37	17	20	37	22	13	22	723	31	15	61	19
Nitab4.5_0007629g0030.1	AT4G17895	UBP20	Peptidase C19, ubiquitin carboxyl-terminal hydrolase 2, conserved site, Ubiquitin carboxyl-terminal hydrolases family 2	2.17724	2.64289	4.878e-16	Up	85	64	88	72	197	80	80	270	71	148	113	85	96	112	115	163	148	152	55	60	89	73	206	69	77	116	59	65	50	85	79	77	124	101	278	190
Nitab4.5_0005728g0010.1	AT1G52565			2.17556	4.22196	2.64173e-05	Up	110	194	206	210	611	217	137	1222	87	384	198	101	264	388	684	354	395	380	178	213	187	251	332	175	126	121	129	136	146	192	167	764	759	381	927	751
Nitab4.5_0004882g0060.1	AT4G16720		Ribosomal protein L23/L15e core domain, Ribosomal protein L15e, Ribosomal protein L15e core domain	2.17347	4.77421	0.000549347	Up	360	360	421	309	477	517	251	695	477	528	298	246	256	424	449	308	427	576	294	335	388	347	432	300	297	267	183	321	341	504	336	288	1060	533	516	654
Nitab4.5_0011041g0010.1	AT1G47510	5PTASE11	Endonuclease/exonuclease/phosphatase, Inositol polyphosphate-related phosphatase	2.17317	1.91374	0.000567881	Up	53	39	51	54	120	56	43	171	22	76	67	34	80	81	142	42	85	100	26	46	60	44	75	41	59	67	53	40	38	41	49	163	81	32	105	93
Nitab4.5_0003950g0040.1	AT2G02990	RNS1	Ribonuclease T2-like, Ribonuclease T2, active site	2.17243	1.71382	0.00306732	Up	62	49	78	94	67	47	33	41	33	86	38	45	36	21	15	62	118	184	30	50	52	37	51	39	50	31	44	40	21	86	28	107	139	120	170	304
Nitab4.5_0002424g0010.1	AT1G04250	AXR3	AUX/IAA protein, Aux/IAA-ARF-dimerisation	2.17183	2.61796	4.75065e-06	Up	41	62	85	91	204	133	86	228	80	376	66	69	221	190	166	313	142	214	81	86	46	82	227	74	55	128	84	73	48	97	68	284	204	182	294	238
Nitab4.5_0005292g0010.1	AT4G30380		Expansin/pollen allergen, DPBB domain, RlpA-like double-psi beta-barrel domain, Barwin-like endoglucanase	2.17141	-0.00101697	0.00273554	Up	15	6	22	15	17	24	18	16	25	169	47	26	11	9	9	93	87	68	10	18	7	20	17	11	13	11	16	5	8	15	8	334	27	28	30	7
Nitab4.5_0000019g0190.1				2.16929	5.64827	1.21743e-06	Up	552	757	459	454	2405	956	444	1334	602	2258	662	566	524	594	591	1688	1453	2352	498	1095	376	507	506	483	379	352	520	282	339	352	305	28145	7539	1593	26879	6213
Nitab4.5_0001811g0030.1	AT5G13180	NAC083	NAC domain	2.16903	2.96313	4.47828e-10	Up	69	79	118	79	259	130	87	378	74	58	46	46	114	191	283	71	65	68	58	84	61	73	172	61	62	52	49	59	45	90	48	28	77	90	61	112
Nitab4.5_0003463g0060.1	AT3G15820	ROD1		2.16868	2.89814	4.25135e-07	Up	172	63	182	157	194	161	112	86	128	102	43	62	210	65	107	155	32	53	88	141	314	116	298	160	177	178	89	145	65	157	109	1166	112	80	52	26
Nitab4.5_0002814g0030.1	AT1G29930	CAB1	Chlorophyll a/b binding protein domain, Chlorophyll A-B binding protein, Chlorophyll A-B binding protein, plant	2.16843	9.9191	0.00574791	Up	19989	11363	28390	27229	14550	15088	9437	9312	4694	17886	19566	22802	16026	10918	11963	10827	7258	5189	16286	14517	25508	13807	23700	22965	19567	28187	13028	14972	24968	23378	30240	993	1393	3351	519	354
Nitab4.5_0004078g0050.1	AT5G02500	HSC70-1	Heat shock protein 70, conserved site, Heat shock protein 70 family	2.16679	8.84273	1.56583e-20	Up	5171	6756	7822	6406	19404	5914	4467	10184	4944	25529	8053	6892	12878	11597	9451	21232	12157	14435	4029	7992	6219	7034	25416	7101	5640	8051	3120	4566	3782	6611	5973	26595	7894	3535	8644	6764
Nitab4.5_0001118g0040.1	AT1G26360	MES13		2.1593	3.1469	6.60387e-05	Up	108	170	74	103	531	127	87	86	112	253	107	56	42	46	23	410	519	348	92	151	71	149	62	88	87	42	96	153	174	124	76	4554	426	167	913	516
Nitab4.5_0003769g0040.1	AT5G53760	MLO11	Mlo-related protein	2.1588	3.94838	4.66079e-14	Up	173	229	216	258	740	247	231	160	263	330	185	153	262	181	118	632	232	176	124	326	193	210	289	225	167	181	203	172	170	217	240	5791	334	200	443	92
Nitab4.5_0004670g0020.1	AT5G41040	RWP1	Chloramphenicol acetyltransferase-like domain, Transferase	2.15879	1.46957	0.000286793	Up	31	24	55	50	77	46	36	94	47	36	28	58	35	38	32	43	84	63	23	29	53	27	39	27	34	25	41	24	20	50	15	50	34	41	102	17
Nitab4.5_0007120g0020.1	AT5G43150			2.15738	2.86619	2.80456e-12	Up	82	96	85	91	294	138	117	153	128	185	48	102	171	147	181	88	63	211	113	102	68	83	97	85	101	69	124	46	39	57	36	7	77	114	3	86
Nitab4.5_0001057g0180.1	AT4G10040	CYTC-2	Cytochrome c, class IA/ IB, Cytochrome c-like domain	2.15649	0.138624	0.000776457	Up	6	10	13	7	31	31	12	43	18	24	16	10	9	11	13	18	29	49	5	13	3	9	12	9	6	15	12	6	6	19	5	62	16	21	76	36
Nitab4.5_0001758g0020.1	AT5G10170	MIPS3	NAD(P)-binding domain, Myo-inositol-1-phosphate synthase, Myo-inositol-1-phosphate synthase, GAPDH-like	2.15339	10.0343	4.67849e-13	Up	14243	14118	20005	12381	43357	10034	16407	29209	6293	19965	6579	5068	43888	22992	21152	21958	5765	3604	8818	9053	11854	11663	31547	14537	12357	14223	8058	8949	5991	11086	12612	4311	7584	5625	734	1626
Nitab4.5_0006656g0060.1	AT4G11070	WRKY41	DNA-binding WRKY	2.15058	2.26737	0.000985837	Up	62	100	26	35	301	70	47	62	49	394	55	17	15	12	16	601	345	205	22	121	26	38	32	19	32	9	27	82	59	56	47	1441	590	118	234	314
Nitab4.5_0001159g0160.1	AT4G31550	WRKY11	DNA-binding WRKY, Zn-cluster domain	2.15039	4.1892	2.54333e-10	Up	212	318	215	205	943	309	175	239	250	1221	242	172	203	165	176	1139	537	536	156	519	173	220	163	146	137	135	184	194	175	234	172	4322	333	243	236	334
Nitab4.5_0002286g0090.1	AT1G15740		Leucine-rich repeat, Leucine rich repeat 4, Leucine-rich repeat, cysteine-containing subtype	2.14902	1.38442	3.49015e-05	Up	17	20	27	26	63	23	26	191	19	37	20	16	31	70	220	20	20	17	13	18	8	19	30	13	19	7	22	13	14	12	16	73	7	11	6	3
Nitab4.5_0005048g0070.1	AT2G42010	PLDBETA1	Phospholipase D/Transphosphatidylase, Phospholipase D family	2.14781	1.07097	3.67449e-05	Up	30	18	29	36	59	30	46	67	25	26	20	12	33	25	33	38	37	19	28	25	22	29	16	21	21	28	50	22	14	11	22	72	13	24	30	29
Nitab4.5_0005885g0010.1	AT4G31580	RSZ22	Zinc finger, CCHC-type, RNA recognition motif domain, Nucleotide-binding, alpha-beta plait	2.14697	4.51636	1.31765e-21	Up	180	199	299	250	563	271	273	1328	298	530	639	470	516	748	1062	291	604	589	227	202	240	265	730	282	253	557	207	220	194	245	225	258	177	160	188	204
Nitab4.5_0009319g0010.1	AT5G17190		B-cell receptor-associated 31-like	2.1464	0.806752	1.16788e-05	Up	18	19	29	20	54	38	23	49	27	29	8	20	72	57	45	15	6	11	37	26	37	25	39	40	26	23	20	15	23	22	16	35	1	13	0	5
Nitab4.5_0006672g0010.1	AT2G39570	ACR9		2.14589	0.556555	4.27866e-05	Up	9	17	27	15	49	16	8	77	10	44	29	21	32	81	78	57	53	36	13	17	17	20	37	15	9	34	13	4	13	6	10	144	20	3	65	5
Nitab4.5_0000990g0080.1	AT1G78830		Bulb-type lectin domain	2.14283	-0.322099	0.00102196	Up	7	8	4	8	24	20	8	25	14	8	14	16	8	20	14	8	8	15	9	5	7	6	12	12	10	8	12	8	11	10	7	14	23	9	44	7
Nitab4.5_0004176g0040.1	AT1G68200		Zinc finger, CCCH-type	2.14143	1.70471	3.98284e-07	Up	38	45	72	55	126	60	53	55	24	30	16	20	74	35	42	23	16	26	28	29	48	39	92	32	51	65	44	44	25	39	78	9	13	21	10	10
Nitab4.5_0008673g0020.1	AT1G80610			2.14079	2.78765	5.37278e-10	Up	104	89	121	72	275	90	78	232	62	190	106	75	137	122	134	155	92	56	79	78	82	81	162	73	86	87	62	92	89	108	78	438	71	64	46	13
Nitab4.5_0009973g0020.1	AT5G08290	YLS8	Thioredoxin-like fold, mRNA splicing factor, thioredoxin-like U5 snRNP	2.14017	3.65649	0.000259138	Up	110	185	111	159	365	106	122	554	122	364	308	223	271	514	443	204	364	400	128	139	104	133	399	120	112	287	93	100	91	141	138	142	147	102	262	187
Nitab4.5_0001178g0020.1	AT3G25620	ABCG21	P-loop containing nucleoside triphosphate hydrolase, ABC transporter-like, AAA+ ATPase domain, ABC-2 type transporter, ABC transporter, conserved site	2.13993	-0.371548	0.00159661	Up	12	7	13	13	21	16	13	13	8	4	6	5	19	15	20	7	4	2	11	17	17	8	21	10	12	12	4	10	8	11	14	5	1	8	0	0
Nitab4.5_0005213g0020.1	AT1G63120	RBL2	Peptidase S54, rhomboid, Peptidase S54, rhomboid domain	2.13853	4.4388	1.46368e-22	Up	287	329	398	336	942	379	259	191	319	963	289	221	293	222	167	827	463	428	227	524	344	302	425	335	316	320	287	268	283	371	300	25913	1198	279	1373	112
Nitab4.5_0005600g0030.1	AT1G51340		Multi antimicrobial extrusion protein	2.13848	3.41195	0.000352001	Up	123	117	163	134	296	236	286	266	99	71	53	78	202	234	216	95	78	81	119	146	94	158	187	153	144	242	266	110	37	49	86	21	16	124	20	74
Nitab4.5_0005722g0080.1	AT4G09600	GASA3	Gibberellin regulated protein	2.13846	4.27956	0.00542981	Up	36	18	56	31	47	681	226	49	2364	41	24	23	2	4	3	26	58	23	11	38	27	16	28	17	18	20	13	13	9	12	6	18	15	20	45	6
Nitab4.5_0009567g0020.1	AT3G60190	DL1E	GTPase effector domain, GED, Dynamin central domain, Dynamin GTPase effector, Dynamin, GTPase domain, Dynamin superfamily, P-loop containing nucleoside triphosphate hydrolase, Dynamin, GTPase region, conserved site	2.13811	-0.00374473	0.00209452	Up	4	11	12	3	36	19	15	47	6	12	9	7	23	14	32	13	14	22	14	13	9	10	15	9	12	11	10	14	8	15	9	41	102	29	253	121
Nitab4.5_0000019g0100.1	AT3G17611	RBL14	Zinc finger, RanBP2-type, Peptidase S54, rhomboid domain	2.1369	3.3421	3.61522e-10	Up	130	146	133	125	437	135	125	293	107	356	149	139	184	201	156	224	175	206	100	135	144	157	306	113	125	147	112	111	87	130	123	588	111	125	290	202
Nitab4.5_0000958g0070.1	AT3G11210		Lipase, GDSL, SGNH hydrolase-type esterase domain	2.13636	1.78559	0.00860236	Up	72	44	115	104	56	44	47	33	28	38	49	28	85	33	54	37	21	24	58	34	113	40	100	73	72	78	56	57	20	90	69	6	9	29	3	2
Nitab4.5_0004875g0010.1	AT3G45610	DOF6	Zinc finger, Dof-type	2.13618	0.538196	0.000234608	Up	13	14	16	19	38	30	22	54	23	31	22	21	25	25	13	11	22	32	14	17	17	16	20	15	10	24	14	14	21	39	16	19	26	40	30	15
Nitab4.5_0000181g0050.1	AT5G60550	GRIK2	Serine/threonine- / dual specificity protein kinase, catalytic domain, Protein kinase domain, Protein kinase, ATP binding site, Calcium/calmodulin-dependent/calcium-dependent protein kinase, Protein kinase-like domain, Serine/threonine-protein kinase, active site	2.13384	4.39401	4.90022e-20	Up	203	225	327	307	630	202	248	982	226	376	191	185	643	576	890	256	144	131	267	267	231	246	436	289	250	226	167	226	235	298	316	229	75	149	21	43
Nitab4.5_0006073g0030.1	AT2G40540	KT2	K+ potassium transporter	2.13336	3.14761	1.24306e-12	Up	75	97	86	95	295	157	130	337	159	156	378	230	223	363	328	213	247	128	113	115	93	104	176	121	83	184	131	62	67	51	111	1112	21	52	14	37
Nitab4.5_0000166g0100.1	AT1G32450	NRT1.5	Major facilitator superfamily domain, general substrate transporter, Proton-dependent oligopeptide transporter family	2.13053	1.08981	0.00289539	Up	19	21	21	16	64	34	24	92	50	16	11	10	19	19	48	48	63	68	5	21	11	13	14	13	16	7	10	18	9	29	15	61	119	87	60	178
Nitab4.5_0010964g0030.1	AT2G30933		X8	2.12712	1.70131	0.000117377	Up	34	14	48	48	43	53	43	195	52	28	28	33	54	73	114	23	15	32	35	33	33	41	59	47	59	30	25	58	33	39	37	11	17	44	5	13
Nitab4.5_0008001g0030.1	AT3G57040	ARR9	Signal transduction response regulator, receiver domain, CheY-like superfamily	2.12493	2.69193	2.39946e-10	Up	83	93	116	136	294	89	128	43	81	202	121	199	98	89	71	160	88	151	119	137	72	109	114	132	105	96	123	104	78	92	92	3132	39	151	52	8
Nitab4.5_0000063g0110.1	AT5G03380		Heavy metal-associated domain, HMA	2.12322	4.73484	4.82116e-13	Up	510	394	520	452	1219	331	258	424	172	377	222	180	543	236	214	681	262	252	248	423	414	373	528	364	380	404	392	294	219	326	371	13217	2759	257	8221	258
Nitab4.5_0004994g0040.1				2.12121	0.905246	2.70969e-05	Up	17	14	10	18	44	20	29	127	17	23	29	22	33	54	100	14	18	12	15	19	19	14	18	28	19	18	31	18	21	4	19	10	5	12	18	11
Nitab4.5_0008144g0010.1	AT1G61260		Domain of unknown function DUF4408, Protein of unknown function DUF761, plant	2.1204	3.99328	5.99146e-12	Up	171	249	252	305	806	279	179	203	171	1629	204	121	243	240	236	1828	358	244	324	326	159	222	286	199	165	162	220	116	82	108	121	3239	360	85	2047	143
Nitab4.5_0007767g0040.1	AT4G02900		Domain of unknown function DUF4463, Domain of unknown function DUF221	2.1199	2.32003	2.92377e-07	Up	58	62	60	53	180	132	81	108	80	308	100	84	101	90	54	363	147	156	51	102	58	60	114	57	56	40	54	42	29	50	35	969	90	56	199	55
Nitab4.5_0004085g0050.1	AT4G28530	NAC074	NAC domain	2.11697	1.12779	3.3163e-05	Up	36	18	48	50	52	31	29	58	37	50	24	34	42	26	45	38	70	109	21	49	50	41	43	44	48	40	30	33	15	35	17	1964	153	55	389	32
Nitab4.5_0000986g0020.1	AT4G19230	CYP707A1	Cytochrome P450, Cytochrome P450, conserved site, Cytochrome P450, E-class, group I	2.11508	0.748437	0.00462007	Up	9	18	9	7	49	16	9	126	16	47	22	7	12	30	40	28	42	54	5	12	6	12	18	8	10	3	5	8	11	9	12	224	40	13	237	25
Nitab4.5_0000947g0100.1	AT4G23490		Protein of unknown function DUF604	2.11456	1.11764	0.000266664	Up	39	21	45	42	60	38	39	25	45	34	21	19	82	24	32	35	10	8	24	29	56	18	97	35	51	35	33	23	21	30	23	99	2	20	4	1
Nitab4.5_0009921g0010.1	AT4G39200		Ribosomal protein S25	2.11419	4.41609	3.98545e-06	Up	230	270	275	223	455	576	279	470	419	562	285	256	179	289	246	366	370	574	219	239	253	237	366	208	176	267	224	233	199	300	240	249	677	472	580	562
Nitab4.5_0001483g0060.1	AT1G51700	DOF1	Zinc finger, Dof-type	2.11352	0.223353	0.000485058	Up	21	11	10	16	31	39	15	20	19	44	28	26	22	20	11	38	14	28	12	18	15	14	30	14	20	24	28	6	6	9	8	63	11	11	27	4
Nitab4.5_0001393g0150.1	AT4G27040	VPS22	Winged helix-turn-helix DNA-binding domain, ESCRT-2 complex, Snf8, EAP30	2.1128	2.89704	0.00428815	Up	101	111	136	134	126	120	120	107	135	102	98	123	109	121	113	75	89	180	140	158	137	145	196	166	150	129	113	153	92	150	122	58	111	147	57	99
Nitab4.5_0000552g0090.1	AT4G36130		Translation protein SH3-like domain, Nucleic acid-binding, OB-fold, Ribosomal protein L2, conserved site, Ribosomal protein L2 domain 2, Ribosomal protein L2, Ribosomal protein L2, domain 3, Ribosomal protein L2, C-terminal, Ribosomal Proteins L2, RNA binding domain	2.10987	6.15731	0.0021004	Up	820	991	1158	835	1137	1239	701	1500	1434	1284	810	681	805	1009	1083	858	1161	1529	800	935	976	878	1238	865	678	650	496	880	773	1201	764	474	2381	1268	700	1589
Nitab4.5_0000529g0040.1	AT1G32260			2.1098	3.57863	1.45518e-17	Up	141	125	149	162	360	198	215	379	209	108	161	157	244	263	325	80	101	151	142	163	165	159	250	160	160	174	178	95	101	115	113	53	53	140	103	136
Nitab4.5_0001935g0050.1	AT1G68080		Oxoglutarate/iron-dependent dioxygenase	2.10934	1.45289	0.00125793	Up	34	38	57	46	56	52	42	41	58	22	49	33	41	46	39	38	32	38	51	46	40	40	42	42	30	39	44	42	38	50	52	13	28	42	20	24
Nitab4.5_0003241g0010.1	AT2G02010	GAD4	Pyridoxal phosphate-dependent transferase, major region, subdomain 1, Glutamate decarboxylase, Pyridoxal phosphate-dependent decarboxylase, Pyridoxal phosphate-dependent transferase	2.10838	4.11811	0.000439149	Up	146	313	171	141	900	380	133	292	265	877	182	92	124	130	74	638	1013	860	73	371	121	261	183	161	127	117	129	157	96	170	154	33097	2796	548	3770	1232
Nitab4.5_0001483g0080.1	AT1G70420		Protein of unknown function DUF1645, plant	2.10586	4.80383	3.03817e-13	Up	334	380	415	381	1176	363	351	838	283	1037	375	295	552	467	570	602	1061	794	312	421	342	422	492	393	310	282	373	306	270	367	339	8643	1771	423	3237	1016
Nitab4.5_0007739g0010.1	AT5G51190		AP2/ERF domain, DNA-binding domain	2.10555	3.45431	0.000136494	Up	144	204	123	156	644	159	115	138	74	333	107	113	103	68	53	318	462	349	122	161	112	200	115	124	142	86	152	158	110	106	137	3102	475	77	981	90
Nitab4.5_0002765g0040.1	AT2G23380	CLF	SET domain, Histone-lysine N-methyltransferase, EZ, CXC domain	2.10498	1.10268	1.62838e-06	Up	38	26	15	32	80	44	28	35	45	31	30	30	35	25	42	34	29	38	28	28	40	34	33	24	27	33	36	38	21	26	33	576	76	32	158	13
Nitab4.5_0003509g0020.1	AT1G05230	HDG2	START domain, Homeobox domain, Homeobox, conserved site, Homeodomain-like	2.1023	-0.179907	0.000568246	Up	19	7	9	22	20	24	16	3	16	7	15	12	7	6	6	20	13	11	10	22	30	13	19	24	18	18	21	15	17	28	14	84	27	21	43	2
Nitab4.5_0001287g0070.1	AT2G35980	YLS9	Late embryogenesis abundant protein, LEA-14	2.10227	1.30127	6.98761e-05	Up	32	32	55	41	91	73	30	26	22	114	41	31	17	14	9	97	252	209	17	33	26	39	22	24	37	29	27	38	25	40	37	15376	803	109	3736	60
Nitab4.5_0000970g0040.1	AT3G26300	CYP71B34	Cytochrome P450, Cytochrome P450, conserved site, Cytochrome P450, E-class, group I	2.10045	4.80453	3.14702e-06	Up	267	221	266	212	686	760	554	1025	719	157	275	150	168	233	268	121	858	1050	178	308	207	330	321	220	252	171	270	672	464	561	323	64	2446	2082	3393	7443
Nitab4.5_0002344g0070.1	AT5G27670	HTA7	Histone H2A, Histone-fold, Histone core	2.09976	2.91217	0.000858447	Up	193	99	200	179	142	123	93	58	55	105	89	134	104	98	93	64	73	82	214	101	1411	77	186	124	154	220	117	129	93	608	146	235	34	136	15	7
Nitab4.5_0003456g0020.1	AT2G35660	CTF2A	Monooxygenase, FAD-binding, Aromatic-ring hydroxylase-like, Lycopene cyclase-type, FAD-binding	2.09927	3.39755	0.00978582	Up	185	221	192	182	228	90	115	81	66	127	219	200	249	260	159	216	126	116	169	144	169	152	362	201	152	261	142	151	140	196	204	13	13	77	1	6
Nitab4.5_0000043g0310.1	AT2G32150		HAD hydrolase, subfamily IA, HAD-like domain, Pyrimidine 5-nucleotidase	2.09683	4.21961	2.97256e-15	Up	120	172	233	241	511	264	407	719	381	319	409	479	423	610	753	215	443	1248	198	183	156	235	325	234	246	240	361	139	109	172	183	3653	194	445	308	248
Nitab4.5_0009795g0010.1	AT2G37170	PIP2B	Major intrinsic protein, Major intrinsic protein, conserved site, Aquaporin-like	2.09448	7.06699	3.38588e-09	Up	1601	1957	2750	2386	5842	1797	1298	3271	450	5551	3424	1128	3485	2315	782	4611	2778	6344	1249	1018	2106	1972	5378	2774	1625	2655	708	1952	1913	2640	2499	328	1281	3786	278	783
Nitab4.5_0001365g0080.1	AT4G38250		Amino acid transporter, transmembrane	2.09437	4.14014	1.10548e-11	Up	124	121	159	162	372	288	246	1045	367	240	138	246	303	473	869	190	174	526	147	118	108	117	215	157	156	191	168	84	51	112	112	122	164	195	103	278
Nitab4.5_0002902g0060.1	AT4G27950	CRF4	DNA-binding domain, AP2/ERF domain, Pathogenesis-related genes transcriptional activator PTI6	2.09343	3.57924	1.38482e-06	Up	127	214	168	143	640	191	73	276	77	470	73	39	115	78	50	546	234	154	94	228	74	157	181	105	94	91	69	169	173	172	178	493	705	121	394	321
Nitab4.5_0002334g0020.1	AT4G33565		Zinc finger, RING/FYVE/PHD-type, Zinc finger, RING-type	2.09319	1.93072	9.07215e-06	Up	49	50	50	44	142	64	28	140	41	94	41	23	64	65	47	70	65	80	34	58	29	39	49	40	36	46	29	34	22	31	34	193	98	59	77	84
Nitab4.5_0000906g0090.1	AT5G49330	MYB111	SANT/Myb domain, Myb domain, Homeodomain-like	2.09269	3.59411	5.11178e-09	Up	133	171	247	167	444	240	205	150	193	296	73	126	650	429	294	357	142	178	163	229	189	208	546	213	218	290	245	135	56	149	162	15	73	83	7	20
Nitab4.5_0003636g0050.1	AT5G11590	TINY2	DNA-binding domain, AP2/ERF domain	2.09263	0.694939	0.00310637	Up	17	15	35	55	35	21	22	45	16	22	19	9	46	19	23	5	5	7	8	12	28	8	32	16	16	31	19	7	13	33	19	4	3	3	0	0
Nitab4.5_0012022g0010.1	AT1G45000		ATPase, AAA-type, conserved site, P-loop containing nucleoside triphosphate hydrolase, ATPase, AAA-type, core	2.09196	4.15813	0.000649808	Up	246	253	332	265	321	366	281	250	263	251	254	247	249	340	321	239	240	300	273	276	244	300	350	310	257	257	318	239	244	284	274	165	184	309	232	327
Nitab4.5_0000110g0040.1	AT4G19390		Uncharacterised protein family UPF0114	2.09164	3.53368	0.000760921	Up	106	165	72	85	521	222	107	128	510	324	91	50	109	70	55	157	366	390	56	148	62	83	139	55	48	57	40	92	45	73	104	12619	1515	310	2201	682
Nitab4.5_0011225g0040.1	AT1G13950	ELF5A-1	Translation elongation factor, IF5A, hypusine site, Nucleic acid-binding, OB-fold, Translation elongation factor, IF5A C-terminal, Ribosomal protein L2 domain 2, Translation protein SH3-like domain, Translation elongation factor IF5A	2.09134	7.54003	5.49315e-05	Up	2312	2600	3157	2743	3668	3393	2891	2534	2824	2500	2284	2367	2386	2825	2824	2301	2136	2907	2674	2674	2499	2645	3333	2769	2404	2816	2611	2538	2414	3049	2243	1528	1509	2293	1297	2161
Nitab4.5_0001436g0070.1	AT1G21720	PBC1	Proteasome, beta-type subunit, conserved site, Proteasome, subunit alpha/beta, Proteasome B-type subunit	2.08775	4.78943	0.00303743	Up	379	437	461	438	482	416	372	326	462	306	311	377	323	461	369	249	348	556	332	413	436	432	546	472	371	347	224	358	247	467	339	182	351	668	189	611
Nitab4.5_0000299g0170.1	AT1G77220		Organic solute transporter Ost-alpha	2.08756	0.610795	0.000404412	Up	10	12	22	18	38	19	11	92	19	19	15	20	31	37	68	20	28	59	25	20	21	24	37	31	19	22	21	15	8	20	11	16	28	33	48	67
Nitab4.5_0002287g0080.1	AT5G55050		SGNH hydrolase-type esterase domain, Lipase, GDSL	2.0873	4.62428	1.80494e-08	Up	213	313	210	289	943	889	366	224	627	3255	428	299	224	257	180	1772	950	940	135	365	161	277	216	237	195	239	211	154	100	170	219	1995	1964	720	357	402
Nitab4.5_0003020g0040.1	AT3G07220	FHA2	Forkhead-associated (FHA) domain, SMAD/FHA domain	2.08629	2.03809	0.000141692	Up	45	62	43	53	103	83	51	88	98	180	76	67	79	76	71	101	95	115	57	53	65	69	61	62	73	63	43	50	54	75	51	262	636	115	515	194
Nitab4.5_0002694g0030.1	AT4G34050	CCoAOMT1	O-methyltransferase, family 3	2.08414	0.692055	0.00622837	Up	26	33	18	27	94	10	18	14	10	43	20	5	7	8	4	102	267	76	7	32	20	33	15	25	25	7	9	25	20	33	12	1044	86	28	71	22
Nitab4.5_0009463g0010.1	AT5G60520		Root cap	2.08366	0.0564204	0.000719348	Up	3	7	8	6	21	23	22	40	29	4	12	20	10	16	29	1	14	25	6	3	2	6	10	4	8	4	2	2	4	3	3	0	12	60	0	3
Nitab4.5_0004280g0090.1	AT4G34320		Protein of unknown function DUF677	2.08285	1.40562	1.24034e-05	Up	35	31	73	44	89	53	29	34	44	60	23	22	30	26	21	36	46	59	18	50	36	38	50	40	45	18	30	32	31	38	28	6234	104	44	140	20
Nitab4.5_0004384g0050.1	AT4G27280		EF-hand domain pair, EF-hand domain, EF-Hand 1, calcium-binding site	2.08202	2.42755	1.10042e-06	Up	100	89	86	94	260	76	53	54	56	94	35	30	62	35	36	62	85	80	79	72	71	66	133	75	71	62	60	54	57	65	35	4187	394	76	945	159
Nitab4.5_0000513g0100.1	AT4G29010	AIM1	6-phosphogluconate dehydrogenase, C-terminal-like, 3-hydroxyacyl-CoA dehydrogenase, C-terminal, Dehydrogenase, multihelical, Crotonase superfamily, 3-hydroxyacyl-CoA dehydrogenase, NAD binding, NAD(P)-binding domain, 3-hydroxyacyl-CoA dehydrogenase, conserved site	2.07989	2.80962	1.68429e-06	Up	122	133	120	94	365	57	53	104	49	2647	271	71	251	58	57	3117	1664	378	85	309	109	112	118	93	100	48	48	79	123	110	121	4382	1698	101	1211	213
Nitab4.5_0000040g0300.1	AT1G69580		MYB-CC type transcription factor, LHEQLE-containing domain	2.07839	3.36316	7.25181e-14	Up	95	98	144	110	266	253	173	248	317	304	147	176	181	218	178	157	149	194	111	167	126	138	164	113	152	166	192	141	126	222	128	105	208	159	52	59
Nitab4.5_0000021g0560.1	AT1G65060	4CL3	AMP-binding, conserved site, AMP-binding enzyme C-terminal domain, AMP-dependent synthetase/ligase	2.07812	3.9219	1.45841e-12	Up	168	238	411	417	675	187	169	130	101	1141	159	105	1172	645	253	1797	300	225	228	246	294	296	1153	280	272	497	233	173	50	169	197	264	78	57	35	8
Nitab4.5_0001302g0090.1	AT1G05280		Protein of unknown function DUF604	2.07658	2.52956	9.59067e-14	Up	64	70	57	81	218	156	98	127	91	113	87	50	126	113	80	138	98	66	58	70	48	76	88	82	63	85	104	46	25	80	47	959	64	47	48	44
Nitab4.5_0007759g0010.1	AT1G20330	SMT2	Methyltransferase type 11, Sterol methyltransferase C-terminal, ERGosterol biosynthesis methyltransferase, plant	2.07657	1.22799	0.00109733	Up	23	32	12	12	67	27	13	128	43	27	23	23	26	35	69	16	39	54	19	25	24	9	13	19	16	21	11	14	10	32	12	86	203	89	533	460
Nitab4.5_0000252g0240.1	AT5G43860	CLH2	Chlorophyllase	2.07565	3.55477	1.25885e-07	Up	221	153	346	249	480	147	109	187	99	68	82	101	200	142	185	45	74	148	101	150	308	189	420	205	207	202	132	84	44	154	97	868	206	81	557	215
Nitab4.5_0008451g0010.1	AT5G46330	FLS2	Serine/threonine-protein kinase, active site, Protein kinase, ATP binding site, Protein kinase domain, Leucine-rich repeat, Serine/threonine- / dual specificity protein kinase, catalytic domain, Concanavalin A-like lectin/glucanase, subgroup, Leucine rich repeat 4, Protein kinase-like domain, Leucine-rich repeat, typical subtype, Leucine-rich repeat-containing N-terminal, type 2	2.07301	2.31669	0.00205089	Up	56	101	75	57	260	114	38	35	46	33	19	14	19	11	11	83	30	37	19	74	38	68	39	33	58	33	40	60	35	51	43	1120	95	30	94	13
Nitab4.5_0007360g0020.1	AT4G21970		Senescence regulator S40	2.07281	2.19059	1.04166e-10	Up	40	50	67	50	145	65	55	181	86	286	72	44	71	63	74	204	143	178	43	63	38	41	71	40	48	76	51	39	26	38	25	314	34	39	85	28
Nitab4.5_0012460g0010.1	AT4G27950	CRF4	DNA-binding domain, AP2/ERF domain	2.07104	2.56001	6.07506e-05	Up	78	89	67	67	276	99	73	89	123	44	15	22	38	33	24	43	36	58	58	121	52	94	93	55	45	22	47	60	34	62	64	198	136	52	87	62
Nitab4.5_0000867g0010.1	AT3G23920	BAM1	Glycoside hydrolase, family 14, conserved site, Glycoside hydrolase, family 14, Glycoside hydrolase, catalytic domain, Glycoside hydrolase, superfamily	2.06991	6.3319	6.821e-41	Up	732	928	1103	1103	2724	540	555	4541	573	2740	1026	916	2252	2628	2718	2066	1494	2294	922	1065	996	1007	1938	1014	828	867	483	657	512	941	802	1879	1851	1171	775	1670
Nitab4.5_0006683g0050.1	AT1G67850		Protein of unknown function DUF707	2.06866	1.70242	0.00820099	Up	47	58	46	51	76	57	42	56	53	34	31	29	24	39	30	27	65	118	22	44	35	57	56	42	48	31	35	50	45	66	53	92	279	112	569	181
Nitab4.5_0002031g0050.1	AT5G10250	DOT3	BTB/POZ-like, BTB/POZ fold, NPH3 domain, BTB/POZ	2.06624	4.79784	1.64245e-13	Up	472	298	469	362	827	462	481	736	405	491	308	318	722	520	736	454	211	204	312	303	402	297	1081	430	367	621	442	284	228	410	302	2	55	289	12	12
Nitab4.5_0010695g0040.1	AT1G01470	LEA14	Water stress and hypersensitive response domain, Immunoglobulin-like fold, Late embryogenesis abundant protein, LEA-14	2.06547	3.43138	6.44368e-09	Up	104	154	131	152	476	77	111	423	101	1009	121	66	382	407	602	674	234	261	227	260	98	147	265	167	106	69	122	126	101	114	93	4417	254	90	250	80
Nitab4.5_0001863g0230.1	AT5G40720		Domain of unknown function DUF23	2.06222	3.53147	7.94395e-06	Up	123	158	161	132	434	138	152	381	172	128	112	98	131	233	280	232	289	323	117	206	149	227	170	123	138	80	136	178	97	172	152	544	543	309	817	985
Nitab4.5_0000028g0200.1	AT2G32300	UCC1	Cupredoxin, Plastocyanin-like, Blue (type 1) copper domain	2.06187	3.33931	1.20322e-08	Up	167	153	164	127	434	187	139	118	165	613	358	185	78	67	30	532	1951	858	82	185	106	124	142	117	118	105	115	299	238	207	222	8162	909	292	1935	410
Nitab4.5_0001478g0210.1	ATCG01280	YCF2.2	NADH-quinone oxidoreductase, subunit D	2.0612	0.878072	5.21853e-06	Up	8	27	24	17	77	27	23	68	19	34	30	25	39	51	50	23	22	22	17	18	19	25	55	37	18	28	19	15	12	16	23	32	14	15	27	23
Nitab4.5_0001800g0070.1	AT5G02500	HSC70-1	Heat shock protein 70 family, Heat shock protein 70, conserved site	2.06054	9.20589	9.90254e-19	Up	7045	8722	10620	8568	24858	7391	6251	13817	6519	30098	11023	9076	16869	13477	12595	27436	15702	18410	5285	10948	8476	9245	32850	8884	7908	10400	4125	6573	5891	8989	8523	67178	11274	5597	14134	12548
Nitab4.5_0001495g0060.1	AT1G73390		BRO1 domain	2.06037	6.48247	1.27301e-28	Up	1002	1143	1245	1237	3338	1019	1127	3156	1046	1533	899	1057	2302	2130	3001	1387	945	1286	1152	1255	1166	1294	1952	1352	1151	1102	1097	1097	965	1350	1135	1476	1311	1092	1176	937
Nitab4.5_0001603g0020.1	AT4G36910	LEJ2	CBS domain	2.05981	4.55102	3.67123e-06	Up	311	297	378	385	499	467	425	413	358	449	502	407	352	504	428	573	335	421	273	279	368	296	524	391	339	534	389	273	248	408	265	656	178	238	50	53
Nitab4.5_0003072g0100.1	AT1G15690	AVP1	Pyrophosphate-energised proton pump	2.05927	6.78371	0.000146506	Up	1244	1300	1747	1388	1720	2700	1329	2715	1991	1226	1216	1048	1211	1554	1655	1332	1415	1452	1175	1127	1505	1342	1580	1347	1278	1051	1078	1319	1252	1889	1300	248	1557	1852	382	1391
Nitab4.5_0010236g0020.1	AT4G02380	SAG21	Late embryogenesis abundant protein, LEA-5	2.05834	3.82025	0.000169971	Up	214	285	161	159	839	166	87	202	110	2010	278	71	126	80	58	1846	1111	468	160	417	137	225	144	155	148	91	123	235	288	270	187	16712	2346	302	2625	559
Nitab4.5_0003632g0020.1	AT5G41590		LURP1-like domain, Tubby C-terminal-like domain	2.05772	1.86165	0.000616163	Up	26	33	34	38	98	56	31	213	56	74	32	46	65	139	157	64	63	195	32	25	26	29	33	25	24	30	30	24	18	23	20	7	43	50	23	69
Nitab4.5_0005103g0030.1	AT2G17390	AKR2B	Ankyrin repeat, Ankyrin repeat-containing domain	2.05537	5.80532	0.00135068	Up	798	838	1032	907	974	727	744	822	808	757	687	743	787	1045	915	656	653	959	910	867	886	877	1103	957	762	777	663	767	677	1083	761	366	533	864	236	661
Nitab4.5_0007691g0030.1	AT4G09720	RABG3A	Small GTPase superfamily, Rab type, Ran GTPase, Small GTPase superfamily, Small GTPase superfamily, Rho type, P-loop containing nucleoside triphosphate hydrolase, Small GTP-binding protein domain, Small GTPase superfamily, Ras type	2.05501	3.48853	0.000225809	Up	152	179	179	161	244	241	162	131	187	193	122	127	119	131	111	179	195	260	139	190	138	155	214	162	142	140	142	163	123	178	148	145	297	267	227	255
Nitab4.5_0000208g0180.1	AT1G18460		Partial AB-hydrolase lipase domain	2.05472	3.26294	2.99689e-19	Up	122	115	138	150	320	169	166	245	143	106	96	82	254	172	197	103	80	99	131	111	130	152	216	153	146	137	139	107	80	131	141	196	66	106	32	23
Nitab4.5_0002932g0010.1	AT1G71400	RLP12	Leucine-rich repeat, Leucine-rich repeat, typical subtype, Leucine-rich repeat-containing N-terminal, type 2	2.05405	1.36829	4.95776e-05	Up	32	36	35	46	99	80	34	24	35	50	64	42	48	17	12	69	67	85	26	47	25	38	45	30	33	21	28	28	45	36	32	535	77	39	59	24
Nitab4.5_0001024g0060.1	AT1G73630		EF-Hand 1, calcium-binding site, EF-hand domain, EF-hand domain pair	2.05074	2.42336	0.00011823	Up	44	42	62	72	130	25	34	404	42	40	48	50	244	296	863	18	27	13	128	61	54	51	108	67	58	34	38	35	90	78	67	1	0	8	3	0
Nitab4.5_0002229g0080.1				2.04843	1.40125	0.00915235	Up	31	40	38	24	46	58	52	45	68	22	30	45	47	56	74	23	39	50	46	35	28	22	22	35	30	29	66	46	23	31	21	10	14	52	13	30
Nitab4.5_0003791g0050.1	AT4G14960	TUA6	Tubulin/FtsZ, 2-layer sandwich domain, Tubulin, Tubulin/FtsZ, GTPase domain, Alpha tubulin, Tubulin, C-terminal, Tubulin/FtsZ, C-terminal, Tubulin, conserved site	2.04727	6.87042	0.00384787	Up	2407	1585	2460	2307	1889	1675	1439	470	2365	1275	1471	1373	1938	921	1150	1685	699	589	1878	1884	2952	1645	2719	2300	2303	2550	2831	2404	2437	2931	2318	577	163	722	187	94
Nitab4.5_0004941g0010.1	AT4G12680			2.04707	1.51665	8.45454e-06	Up	43	38	48	42	114	28	42	76	28	45	13	15	88	61	66	36	14	13	33	59	35	40	78	36	35	41	41	47	21	44	51	57	1	22	0	2
Nitab4.5_0000222g0080.1	AT2G47260	WRKY23	DNA-binding WRKY	2.04441	2.33468	1.20023e-09	Up	50	64	84	76	179	95	81	112	73	196	76	77	102	116	89	107	176	151	58	85	42	63	81	72	56	39	66	50	26	56	61	1281	262	142	434	143
Nitab4.5_0001584g0070.1	AT5G11770		NADH:ubiquinone oxidoreductase-like, 20kDa subunit, NADH-ubiquinone oxidoreductase, 20 Kd subunit	2.04322	0.218478	0.00180558	Up	11	9	9	11	28	39	28	24	23	24	19	16	8	14	10	16	18	35	9	13	10	5	8	11	9	17	22	7	9	10	7	4	7	26	26	15
Nitab4.5_0001688g0030.1	AT5G61250	GUS1	Glycoside hydrolase, catalytic domain, Glycoside hydrolase, superfamily, Glycoside hydrolase, family 79	2.04292	3.53478	1.36813e-09	Up	108	89	178	164	186	362	250	152	436	111	107	118	99	158	181	143	101	98	114	152	157	137	165	117	127	96	134	93	70	115	123	29	37	176	3	15
Nitab4.5_0001619g0060.1	AT1G02170	MC1	Peptidase C14, caspase domain	2.04289	1.28013	4.11016e-06	Up	22	24	26	29	76	104	41	28	54	54	35	41	54	58	36	61	33	84	32	48	21	40	31	39	26	33	60	33	25	19	32	32	176	123	11	154
Nitab4.5_0003926g0030.1	AT5G46330	FLS2	Protein kinase-like domain, Protein kinase, ATP binding site, Concanavalin A-like lectin/glucanase, subgroup, Protein kinase domain, Leucine-rich repeat, typical subtype, Leucine-rich repeat-containing N-terminal, type 2, Leucine-rich repeat	2.04148	0.411741	4.5631e-05	Up	15	17	29	17	42	14	29	24	20	18	9	12	20	15	14	19	22	24	13	26	22	27	11	16	17	18	24	12	21	28	22	6	14	20	8	13
Nitab4.5_0001287g0150.1	AT5G06290	2-Cys Prx B	Thioredoxin-like fold, Alkyl hydroperoxide reductase subunit C/ Thiol specific antioxidant, Peroxiredoxin, C-terminal	2.04139	7.81407	0.000731222	Up	3057	3401	4101	3198	4341	3667	2804	3879	2294	3034	5675	4515	2953	4326	3297	3294	2773	3695	2208	2229	3352	2459	6957	3830	3086	5924	2288	2779	2614	4435	3433	1209	935	2100	770	708
Nitab4.5_0000814g0090.1	AT2G36880	MAT3	S-adenosylmethionine synthetase superfamily, S-adenosylmethionine synthetase, N-terminal, S-adenosylmethionine synthetase, C-terminal, S-adenosylmethionine synthetase, S-adenosylmethionine synthetase, conserved site, S-adenosylmethionine synthetase, central domain	2.04023	4.52908	1.02718e-05	Up	348	311	374	345	814	549	175	465	378	929	318	120	201	152	174	791	2309	1152	170	289	358	297	303	205	241	220	233	347	256	546	315	7595	4457	604	7886	1448
Nitab4.5_0002369g0010.1	AT1G22400	UGT85A1	UDP-glucuronosyl/UDP-glucosyltransferase	2.03981	1.85113	0.00546057	Up	47	52	86	46	178	58	59	46	35	164	83	66	79	157	58	167	154	106	51	86	61	83	73	81	58	46	51	73	55	90	56	596	147	54	411	138
Nitab4.5_0000512g0110.1	AT4G03510	RMA1	Zinc finger, RING-type, Zinc finger, RING/FYVE/PHD-type, Zinc finger, RING-type, conserved site	2.03962	5.33048	4.61012e-11	Up	379	462	490	417	1319	985	615	1112	838	1124	576	505	425	574	573	1040	1545	1446	401	616	381	553	475	395	398	332	487	563	501	619	426	1070	1737	1144	1437	1659
Nitab4.5_0000021g0720.1	AT2G23910		NAD(P)-binding domain	2.03859	3.26064	2.68094e-10	Up	107	121	248	207	334	187	134	207	54	300	113	66	264	187	187	230	105	85	135	152	177	155	339	167	157	152	105	124	91	149	139	72	100	71	85	39
Nitab4.5_0000175g0360.1	AT2G41380		Methyltransferase domain	2.03803	5.64847	1.25167e-05	Up	498	611	385	376	1683	830	459	2514	682	928	663	387	355	493	771	632	1884	2351	302	411	294	410	508	376	341	286	439	431	327	483	358	3127	6141	1849	16957	9989
Nitab4.5_0005492g0080.1	AT3G14570	GSL04	Vacuolar protein sorting-associate protein Vta1/Callose synthase, N-terminal domain, Glycosyl transferase, family 48, Callose synthase	2.03685	3.71995	2.05813e-15	Up	226	149	198	214	398	279	186	191	336	226	162	176	299	158	138	373	147	174	162	259	222	192	282	231	236	203	232	194	118	193	216	93	355	298	350	443
Nitab4.5_0002314g0110.1	AT1G27760	SAT32	Armadillo-like helical, Armadillo-type fold, Interferon-related developmental regulator, C-terminal, Interferon-related developmental regulator, N-terminal	2.03575	3.44163	4.45844e-10	Up	158	173	165	174	364	132	142	189	165	226	106	110	276	212	171	279	140	214	126	159	125	183	242	159	158	128	101	150	136	111	186	512	350	253	215	265
Nitab4.5_0012198g0010.1	AT5G45340	CYP707A3	Cytochrome P450, Cytochrome P450, conserved site, Cytochrome P450, E-class, group I	2.03532	1.85951	1.76101e-06	Up	50	53	38	41	158	93	52	46	65	80	45	42	28	32	28	97	51	56	61	97	53	66	44	50	47	28	59	39	68	60	41	469	69	50	57	90
Nitab4.5_0000287g0290.1	AT3G19270	CYP707A4	Cytochrome P450, Cytochrome P450, E-class, group I, Cytochrome P450, conserved site	2.03453	3.25833	1.54035e-14	Up	75	89	137	136	248	262	231	223	184	38	150	167	93	127	114	39	101	122	93	102	101	138	313	140	124	155	145	156	80	161	93	1	57	434	6	503
Nitab4.5_0012336g0020.1	AT5G53130	CNGC1	Cyclic nucleotide-binding domain, RmlC-like jelly roll fold, Ion transport domain, Cyclic nucleotide-binding-like	2.03431	2.4333	1.15935e-13	Up	69	76	90	82	206	109	76	68	106	131	62	51	95	44	45	123	127	150	63	115	59	75	71	70	67	51	58	69	53	75	62	1313	276	105	55	45
Nitab4.5_0000016g0060.1	AT4G34640	SQS1	Terpenoid synthase, Squalene/phytoene synthase	2.03386	-0.00325617	0.00170854	Up	15	6	33	18	18	17	18	16	16	32	14	10	15	7	16	31	12	24	13	13	19	15	19	14	18	16	21	8	11	19	16	44	9	7	7	3
Nitab4.5_0000101g0120.1	AT3G53420	PIP2A	Aquaporin-like, Major intrinsic protein, Major intrinsic protein, conserved site	2.03361	7.4956	4.43822e-15	Up	1801	2681	3622	3066	7560	2397	1769	4837	894	7499	4615	1605	4882	4253	1727	5831	3242	9740	1915	1386	2582	2554	6527	2946	2363	3640	1014	1934	1751	2874	2346	128	1658	3270	46	490
Nitab4.5_0006796g0060.1	AT4G38380		Multi antimicrobial extrusion protein	2.03224	2.22237	0.00341241	Up	70	61	76	56	79	99	79	92	105	45	61	40	55	96	73	49	74	47	62	50	54	62	86	60	45	47	58	53	39	55	54	21	44	54	11	36
Nitab4.5_0002612g0100.1	AT3G05630	PLDP2	Phospholipase D/Transphosphatidylase, Phospholipase D-like domain, Phospholipase D, eukaryota, Pleckstrin homology domain, Phospholipase D family, Pleckstrin homology-like domain	2.03216	5.17934	3.38588e-09	Up	497	425	643	585	1252	436	373	1362	380	387	338	291	840	587	765	398	382	492	410	450	528	433	784	490	456	383	441	417	281	430	361	1137	177	321	167	126
Nitab4.5_0002077g0150.1	AT3G53620	PPa4	Inorganic pyrophosphatase	2.03184	5.3561	1.92771e-06	Up	674	659	866	756	1098	747	514	196	459	595	341	340	575	338	195	593	419	655	467	661	657	626	837	599	527	457	487	626	512	785	650	2020	610	459	559	405
Nitab4.5_0000832g0190.1	AT5G62150		LysM domain	2.03048	1.24451	0.00683256	Up	26	31	20	34	95	23	16	124	10	28	15	38	16	90	202	27	39	100	23	58	18	47	27	25	24	9	18	22	10	31	15	707	103	37	91	112
Nitab4.5_0013589g0010.1	AT5G63160	BT1	BTB/POZ fold, BTB/POZ-like, BTB/POZ	2.02775	0.795907	1.15784e-05	Up	17	22	30	19	70	18	16	53	31	56	24	34	35	45	52	66	29	21	41	36	28	18	42	36	29	16	34	23	22	33	26	287	13	11	15	5
Nitab4.5_0002161g0050.1	AT3G13610		Oxoglutarate/iron-dependent dioxygenase, Non-haem dioxygenase N-terminal domain, Isopenicillin N synthase-like	2.02731	4.16535	2.38672e-08	Up	147	203	290	223	620	296	156	873	134	911	304	275	981	982	548	1293	635	946	191	188	186	177	936	203	157	522	172	82	44	114	170	70	136	151	60	47
Nitab4.5_0015729g0010.1	AT5G13490	AAC2	Mitochondrial carrier domain, Mitochondrial carrier protein, Mitochondrial substrate/solute carrier, Adenine nucleotide translocator 1	2.02616	6.75804	0.00138043	Up	1760	1548	2097	1967	1817	1334	1502	1746	1204	1066	1068	1246	1815	1493	1641	1037	779	1044	2127	1725	1901	1643	1920	1915	1836	1691	1703	1901	2546	2512	1981	1191	666	759	579	441
Nitab4.5_0002329g0160.1	AT5G11090			2.02551	1.57925	0.000469923	Up	26	34	20	39	93	27	40	165	24	50	34	45	75	68	103	23	56	67	44	39	28	25	32	32	22	22	34	20	33	34	26	8	17	20	5	18
Nitab4.5_0005597g0020.1	AT5G10170	MIPS3	Myo-inositol-1-phosphate synthase, NAD(P)-binding domain, Myo-inositol-1-phosphate synthase, GAPDH-like	2.02482	5.31194	0.000293537	Up	821	428	853	624	730	563	531	1172	362	350	719	556	1146	776	798	512	210	133	498	442	695	390	1077	709	515	747	324	406	561	490	732	77	97	120	30	61
Nitab4.5_0005385g0020.1	AT1G27730	STZ	Zinc finger, C2H2, Zinc finger, C2H2-like, Zinc finger C2H2-type/integrase DNA-binding domain	2.02332	3.66798	0.00925774	Up	141	230	120	126	646	89	56	511	73	2071	198	87	54	109	152	1086	1059	951	84	226	66	155	92	82	87	68	94	158	94	157	87	11247	2553	273	8048	1757
Nitab4.5_0000105g0290.1	AT4G27950	CRF4	AP2/ERF domain, Pathogenesis-related genes transcriptional activator PTI6, DNA-binding domain	2.02264	3.37183	5.19977e-07	Up	123	155	158	123	419	183	118	258	126	315	186	103	85	148	116	413	314	285	120	184	96	148	157	122	80	177	139	168	127	163	169	135	345	151	412	277
Nitab4.5_0000198g0010.1	AT1G76280		Pentatricopeptide repeat	2.0218	0.0770301	0.00173035	Up	11	8	22	18	22	26	21	12	26	19	15	19	18	18	19	11	10	14	9	21	19	9	27	9	23	23	16	16	17	15	11	1	8	16	4	11
Nitab4.5_0000987g0050.1	AT2G39800	P5CS1	Aspartate/glutamate/uridylate kinase, Glutamate/acetylglutamate kinase, Glutamate 5-kinase, conserved site, Glutamate 5-kinase/delta-1-pyrroline-5-carboxylate synthase, Aldehyde dehydrogenase, N-terminal, Delta l-pyrroline-5-carboxylate synthetase, Aldehyde/histidinol dehydrogenase, Aldehyde dehydrogenase, C-terminal	2.02075	5.40527	1.50192e-08	Up	284	289	482	488	828	595	425	3072	407	269	624	270	285	559	886	236	546	484	194	190	324	218	423	270	221	285	195	203	215	317	373	250	207	550	212	185
Nitab4.5_0006073g0020.1	AT1G73480		Putative lysophospholipase	2.02041	3.6456	3.60031e-13	Up	141	169	180	187	465	104	156	461	130	285	211	214	315	305	355	194	282	213	142	170	155	177	467	186	169	189	92	166	138	155	203	124	152	170	84	165
Nitab4.5_0000270g0170.1	AT3G45850		P-loop containing nucleoside triphosphate hydrolase, Kinesin, motor region, conserved site, Kinesin, motor domain, Kinesin-like protein	2.02029	1.2941	0.000914522	Up	53	36	51	40	56	32	43	26	41	21	52	45	53	35	22	33	38	30	28	25	82	45	88	49	43	60	27	43	32	68	59	32	32	35	25	47
Nitab4.5_0000836g0080.1	AT4G24380		Serine hydrolase FSH	2.01891	3.75825	6.55674e-17	Up	193	218	243	234	630	324	141	78	170	945	171	141	303	216	99	672	290	361	164	390	140	247	324	294	155	201	187	152	137	189	182	4579	597	196	285	221
Nitab4.5_0001992g0130.1	AT1G78080	RAP2.4	AP2/ERF domain, DNA-binding domain	2.01878	6.92076	3.96588e-28	Up	1559	1665	2047	1603	4678	2341	1638	2214	1929	5971	1721	1668	1981	1599	1390	4923	2386	3590	1479	2763	1396	1782	1920	1766	1577	1811	1987	1445	1178	1665	1442	5214	1391	1767	461	968
Nitab4.5_0004422g0050.1	AT1G54130	RSH3	RelA/SpoT, HD/PDEase domain	2.01722	7.08412	1.04876e-25	Up	1705	1814	2222	1906	5187	2177	1900	2977	2236	4056	1446	1153	2749	1867	2479	4168	3187	3267	1476	2192	1668	1958	2713	1880	1613	1613	1716	1771	1377	2160	1781	15165	3268	1696	5584	2080
Nitab4.5_0016274g0010.1	AT4G32300	SD2-5	Bulb-type lectin domain, Protein kinase, ATP binding site, Protein kinase domain, Protein kinase-like domain, Serine/threonine- / dual specificity protein kinase, catalytic domain, Serine/threonine-protein kinase, active site, Concanavalin A-like lectin/glucanase, subgroup	2.01569	2.87741	1.38091e-11	Up	83	107	93	94	278	64	77	267	94	81	134	113	98	164	194	97	100	121	69	85	59	66	132	91	80	96	78	61	64	59	98	237	196	68	319	80
Nitab4.5_0010493g0010.1	AT3G23240	ERF1	AP2/ERF domain, DNA-binding domain	2.0152	3.13219	0.00908876	Up	112	181	70	88	480	120	59	178	85	312	62	13	32	20	10	310	575	128	43	136	37	83	92	43	68	25	46	128	84	145	81	7158	493	45	897	69
Nitab4.5_0001702g0220.1	AT3G61050	NTMC2T4	C2 domain	2.01348	2.96564	0.00454653	Up	109	122	108	117	136	151	129	114	167	130	121	126	103	159	132	126	199	228	122	162	95	131	123	127	100	72	109	112	95	160	97	176	149	163	176	194
Nitab4.5_0001233g0030.1	AT4G15930		Dynein light chain, type 1/2, Dynein light chain, type 1/2, conserved site	2.01301	3.19473	0.000822652	Up	126	127	195	143	164	155	168	160	138	139	104	116	143	144	113	121	123	229	116	132	132	151	158	151	154	167	181	128	106	156	140	109	173	217	442	208
Nitab4.5_0008310g0070.1	AT5G25280			2.01258	4.60105	2.70302e-14	Up	168	276	264	257	796	260	310	1244	325	466	277	323	389	564	920	236	449	893	278	342	227	294	308	269	193	181	221	170	173	263	161	613	295	361	157	418
Nitab4.5_0004572g0010.1	AT5G57410		Afadin/alpha-actinin-binding	2.01097	2.80682	0.00216334	Up	125	92	187	139	114	93	108	79	142	75	105	94	146	114	101	99	66	83	90	99	186	124	176	145	138	139	141	103	82	157	120	43	61	110	33	36
Nitab4.5_0018289g0010.1	AT1G78780			2.00921	5.43649	2.9202e-05	Up	432	508	560	470	1342	507	407	2474	162	900	836	532	318	790	457	521	1532	1861	304	441	443	509	1345	485	330	480	237	520	551	677	529	217	5390	2154	13214	9407
Nitab4.5_0006819g0020.1	AT3G27250			2.00752	0.949768	0.000181655	Up	27	21	36	30	52	8	18	92	22	2	6	5	39	13	45	1	2	3	15	20	24	21	42	17	23	19	27	10	10	4	27	18	2	6	7	3
Nitab4.5_0000457g0110.1	AT2G45300		Enolpyruvate transferase domain, 3-phosphoshikimate 1-carboxyvinyltransferase, RNA 3'-terminal phosphate cyclase/enolpyruvate transferase, alpha/beta, 3-phosphoshikimate 1-carboxyvinyltransferase, conserved site	2.00695	4.9214	0.000880646	Up	458	445	670	591	537	482	361	340	491	381	375	308	406	449	285	420	816	615	316	319	619	436	691	410	409	547	336	403	247	658	401	253	1550	581	1465	599
Nitab4.5_0002574g0060.1	AT1G31280	AGO2	Domain of unknown function DUF1785, Stem cell self-renewal protein Piwi, Argonaute/Dicer protein, PAZ domain, Ribonuclease H-like domain	2.00692	6.50125	6.40589e-05	Up	1111	1682	958	1161	4478	1072	947	1700	897	1739	943	868	936	1154	819	1732	1510	1319	582	1144	1018	1226	2560	951	804	927	605	808	597	879	1149	13875	1599	875	2487	1369
Nitab4.5_0009387g0010.1	AT1G01720	ATAF1	NAC domain	2.00617	6.70499	8.26804e-17	Up	1016	1246	1017	1090	3352	1486	1499	3931	2080	2508	1124	1116	1457	1589	1904	2162	2114	2813	968	995	708	887	1187	952	821	1050	1090	860	613	929	768	1994	4051	2338	4779	5011
Nitab4.5_0001898g0030.1	AT3G04120	GAPC1	Glyceraldehyde 3-phosphate dehydrogenase, NAD(P) binding domain, NAD(P)-binding domain, Glyceraldehyde/Erythrose phosphate dehydrogenase family, Glyceraldehyde 3-phosphate dehydrogenase, catalytic domain	2.00545	8.74918	1.07878e-08	Up	5710	6300	7004	6001	11329	6572	5015	9488	5688	8581	6430	5209	6552	7638	6424	6103	9657	15447	4430	5550	5125	5881	11678	6246	5122	6596	3662	5605	4517	7655	5814	3281	10442	8977	9114	17033
Nitab4.5_0000207g0440.1	AT4G27300		Protein kinase-like domain, Protein kinase domain, Serine-threonine/tyrosine-protein kinase catalytic domain, S-locus receptor kinase, C-terminal	2.00523	-0.14355	0.00535216	Up	13	13	5	15	38	14	19	9	10	12	8	6	12	5	6	22	26	26	12	9	8	14	7	16	10	8	13	10	10	12	20	199	39	28	124	34
Nitab4.5_0000136g0210.1	AT5G17740		AAA-type ATPase, N-terminal domain, ATPase, AAA-type, conserved site, ATPase, AAA-type, core, AAA+ ATPase domain, P-loop containing nucleoside triphosphate hydrolase	2.0038	0.690577	0.000780207	Up	14	13	22	29	35	56	24	46	22	10	10	4	21	9	7	14	9	8	17	6	22	15	15	17	18	7	10	12	6	5	14	0	4	9	1	2
Nitab4.5_0000802g0150.1	AT2G40000	HSPRO2	Hs1pro-1, C-terminal, Hs1pro-1, N-terminal	2.00298	3.4884	1.13045e-06	Up	117	110	95	110	304	136	55	801	82	625	123	43	58	80	174	275	441	222	72	106	82	78	76	57	93	35	57	100	111	190	65	18928	914	144	1263	165
Nitab4.5_0004629g0020.1	AT2G40140	CZF1	Ankyrin repeat-containing domain, Zinc finger, CCCH-type, Ankyrin repeat	2.0025	6.63701	8.4113e-15	Up	1207	1682	1426	1292	4875	1739	1052	1383	1435	2738	1195	850	969	965	794	3275	2615	1862	1162	1735	1132	1525	1471	1252	1063	956	1230	1323	1224	1267	1079	58470	1590	917	1824	1062
Nitab4.5_0000167g0130.1	AT5G49910	cpHsc70-2	Chaperone DnaK, Heat shock protein 70 family, Heat shock protein 70, conserved site	2.00211	4.79836	2.61541e-14	Up	203	274	323	313	735	345	332	1647	270	460	502	369	525	1218	1786	459	559	494	288	263	227	290	566	311	189	501	200	175	117	198	212	241	138	211	407	76
Nitab4.5_0002394g0060.1	AT3G48990	AAE3	AMP-binding enzyme C-terminal domain, AMP-binding, conserved site, AMP-dependent synthetase/ligase	2.00044	9.06419	0.000201781	Up	5639	7329	5894	5032	18632	5902	4753	26833	3179	4416	2237	2601	8550	7705	8871	5478	6254	9596	4179	5357	3870	5712	6910	4396	3920	4314	3871	4702	2024	3933	4073	42684	30285	13339	47048	40279
Nitab4.5_0001737g0090.1	AT1G52190		Proton-dependent oligopeptide transporter family, Major facilitator superfamily domain, general substrate transporter	2.00017	6.39713	5.99302e-18	Up	650	898	880	823	2485	1301	1216	4076	1279	1620	766	903	1972	1908	2389	1122	1170	1505	785	953	688	986	1489	932	794	626	731	664	410	633	651	430	802	783	81	1295
Nitab4.5_0001455g0030.1	AT3G08920		Rhodanese-like domain	-2.0029	3.07257	9.64045e-07	Down	213	251	311	211	43	119	142	42	146	164	228	239	183	175	131	156	93	134	179	138	221	128	280	214	214	263	181	194	191	263	230	10	28	143	3	5
Nitab4.5_0000244g0140.1	AT3G26040		Chloramphenicol acetyltransferase-like domain, Transferase	-2.00338	4.71728	1.04201e-08	Down	561	490	813	638	83	847	820	48	469	100	402	524	203	274	88	92	201	227	427	504	543	707	789	798	704	824	671	609	326	643	622	2	105	1140	9	124
Nitab4.5_0003668g0040.1	AT1G61050		Glycosyltransferase, DXD sugar-binding motif, Alpha 1,4-glycosyltransferase domain	-2.00577	0.636009	0.00165197	Down	37	35	67	48	6	19	21	4	25	17	18	23	33	23	20	16	11	16	26	44	81	47	56	49	43	39	24	34	29	52	46	3	8	21	0	3
Nitab4.5_0000662g0020.1				-2.0061	0.669206	0.00110717	Down	31	57	43	29	10	13	27	23	26	20	22	21	26	29	18	12	28	30	24	48	47	37	41	28	33	38	23	25	26	38	28	4	53	32	18	38
Nitab4.5_0000604g0010.1	AT4G37470	KAI2		-2.00824	3.82129	3.26892e-15	Down	275	325	466	319	51	320	422	95	257	104	204	291	209	230	170	106	128	150	311	299	315	338	305	369	305	379	385	290	188	365	323	0	38	251	3	8
Nitab4.5_0008414g0050.1				-2.00839	7.86106	1.69253e-08	Down	4149	3648	5196	4124	563	5480	6327	5050	6647	1092	3570	6572	2153	3349	4567	476	2458	4792	7242	4816	5944	4778	3617	4653	7430	2451	4578	5502	7989	8298	4873	60	765	5680	37	746
Nitab4.5_0002160g0140.1	AT2G45850		Domain of unknown function DUF296	-2.00904	2.87287	2.00381e-05	Down	200	190	273	236	34	151	117	39	74	69	170	190	120	96	67	90	55	55	208	144	327	140	208	227	203	142	174	203	248	411	180	6	27	97	5	8
Nitab4.5_0001603g0050.1	AT2G23340	DEAR3	AP2/ERF domain, DNA-binding domain	-2.0108	2.20562	4.61959e-08	Down	82	106	165	91	17	85	61	110	76	125	98	83	26	87	65	99	102	159	151	130	127	131	84	95	87	97	77	97	148	197	111	51	57	135	20	66
Nitab4.5_0015117g0010.1	AT3G26115		Tryptophan synthase beta subunit-like PLP-dependent enzymes superfamily	-2.01139	0.671294	0.00474377	Down	29	32	42	35	6	30	26	26	38	38	42	46	42	54	42	32	26	30	36	31	36	36	39	50	37	35	30	26	25	48	31	3	13	33	12	8
Nitab4.5_0000355g0180.1	AT5G01720		F-box domain, Leucine-rich repeat, cysteine-containing subtype	-2.01227	3.18853	1.90961e-14	Down	157	178	215	131	30	276	226	111	296	344	148	182	128	131	110	250	153	198	169	178	141	183	172	158	186	142	194	195	235	267	166	74	195	234	158	243
Nitab4.5_0000100g0280.1	AT1G30380	PSAK	Photosystem I PsaG/PsaK protein, Photosystem I PsaK, reaction centre, plant, Photosystem I PsaG/PsaK domain, Photosystem I PsaG/PsaK, plant	-2.01339	5.88721	0.00179906	Down	2226	1378	2670	2511	237	500	388	574	300	1288	1852	2077	1850	913	1075	559	293	411	1740	1036	2623	906	2681	2132	1961	2719	721	1687	2908	3785	3177	183	43	235	5	6
Nitab4.5_0000006g0680.1				-2.01455	0.796225	0.0013642	Down	24	60	34	54	10	16	25	38	27	14	48	31	33	45	38	35	20	8	31	36	36	32	56	50	35	25	26	36	42	35	57	11	9	17	2	8
Nitab4.5_0002289g0130.1	AT2G44940		AP2/ERF domain, DNA-binding domain	-2.01497	1.436	0.00292817	Down	41	21	64	38	3	118	59	8	112	187	43	19	17	13	8	77	17	193	28	30	39	31	62	28	39	63	75	28	23	30	28	0	5	122	0	4
Nitab4.5_0002224g0140.1	AT1G75250	RL6	SANT/Myb domain, SANT domain, Homeodomain-like	-2.01693	1.3095	9.36746e-06	Down	69	109	51	82	19	39	31	10	7	12	43	20	44	40	35	11	19	25	62	54	47	80	83	40	34	39	51	27	22	23	32	8	0	5	0	0
Nitab4.5_0000754g0110.1	AT2G37080	RIP2		-2.01828	0.746175	0.000156404	Down	43	37	40	34	6	36	25	27	30	12	21	19	33	25	13	15	17	6	56	53	40	43	42	57	64	45	48	45	32	71	33	5	15	34	4	2
Nitab4.5_0014926g0010.1	AT3G22530			-2.01984	2.52449	1.1661e-10	Down	183	159	193	164	27	77	94	53	56	117	122	93	134	167	144	74	34	95	152	131	161	145	189	224	129	149	92	174	135	161	122	18	21	100	10	9
Nitab4.5_0004172g0050.1	AT3G18870		Mitochodrial transcription termination factor-related	-2.02013	1.64854	0.001811	Down	63	84	107	92	14	69	57	21	32	37	67	69	110	60	55	41	17	20	67	27	80	31	85	54	76	112	105	45	43	67	73	4	3	25	0	2
Nitab4.5_0000157g0220.1				-2.02025	0.150905	0.00658123	Down	25	34	29	26	6	8	13	14	21	17	18	26	21	32	31	20	19	13	26	32	24	30	27	39	26	15	11	25	22	25	24	14	11	11	5	9
Nitab4.5_0018124g0010.1	AT4G01440	UMAMIT31	Drug/metabolite transporter	-2.02172	1.65736	1.43298e-06	Down	51	80	68	75	14	94	66	44	46	87	82	52	42	46	36	72	76	107	50	54	40	62	68	64	54	43	77	60	62	60	37	11	3	32	0	7
Nitab4.5_0001158g0100.1	AT3G18080	BGLU44	Glycoside hydrolase, catalytic domain, Glycoside hydrolase, family 1, Glycoside hydrolase, family 1, active site, Glycoside hydrolase, superfamily	-2.02184	4.39609	5.08906e-11	Down	586	374	846	614	60	483	288	151	436	130	432	496	253	259	221	121	242	266	478	339	1011	374	486	482	548	511	467	532	443	1070	652	10	85	963	4	40
Nitab4.5_0000223g0190.1	ATCG01280	YCF2.2	Uncharacterised protein family Ycf2	-2.02699	0.0189214	0.00867923	Down	20	27	27	25	5	28	20	6	5	9	32	21	24	9	15	10	9	2	20	12	23	13	37	28	13	25	16	16	24	30	20	0	0	4	0	0
Nitab4.5_0000858g0060.1	AT5G49690		UDP-glucuronosyl/UDP-glucosyltransferase	-2.02822	3.35865	0.000350763	Down	242	174	570	474	29	175	117	24	55	81	16	26	392	91	52	51	9	31	167	164	660	329	271	354	404	719	265	309	75	469	282	4	24	248	0	0
Nitab4.5_0002637g0020.1	AT5G52780		Protein of unknown function DUF3464	-2.02956	2.12648	0.00052301	Down	135	144	177	137	23	38	34	38	35	45	115	89	181	79	94	34	16	21	120	51	118	49	143	115	113	95	69	114	72	155	128	0	4	43	2	2
Nitab4.5_0003402g0040.1	AT3G51740	IMK2	Protein kinase-like domain, Protein kinase domain, Leucine-rich repeat-containing N-terminal, type 2	-2.03219	2.65548	9.03172e-07	Down	170	122	187	186	19	134	116	55	117	31	102	127	111	92	100	33	42	67	127	102	187	90	171	130	160	215	186	153	98	196	154	2	16	92	3	16
Nitab4.5_0006344g0010.1	AT2G33320		C2 domain	-2.03702	1.87136	1.46291e-05	Down	55	76	73	102	13	123	83	9	99	77	135	120	69	72	41	163	118	121	106	116	107	103	115	115	92	128	152	93	89	123	84	26	48	122	53	109
Nitab4.5_0010755g0030.1	AT4G34760		Auxin-induced protein, ARG7	-2.04256	0.557884	0.00810721	Down	54	32	45	39	5	28	8	6	28	18	34	21	10	6	5	23	9	6	18	33	44	10	37	23	32	37	30	30	60	85	46	19	5	18	0	0
Nitab4.5_0000462g0040.1	AT4G18760	RLP51		-2.04263	2.80585	0.000632639	Down	100	58	109	123	10	285	127	24	412	35	66	48	48	35	32	47	35	22	74	56	123	65	132	71	124	89	99	73	42	110	75	3	36	100	30	45
Nitab4.5_0008123g0010.1			Ribonuclease H-like domain	-2.04276	-0.16836	0.00609532	Down	18	24	23	19	4	17	13	11	9	12	11	7	26	19	17	16	10	9	14	21	21	19	20	18	18	19	23	21	22	17	10	9	10	10	4	7
Nitab4.5_0000252g0040.1	AT3G22550			-2.04313	2.36473	1.05723e-05	Down	92	104	154	107	16	126	132	63	111	32	116	119	64	103	95	18	59	51	145	96	155	107	107	106	154	96	133	120	159	152	127	0	3	134	0	9
Nitab4.5_0006294g0010.1	AT2G43560		Peptidyl-prolyl cis-trans isomerase, FKBP-type, domain, Peptidyl-prolyl cis-trans isomerase, FKBP-type	-2.04596	3.70483	9.24805e-11	Down	346	355	515	413	61	141	171	174	164	288	417	511	307	404	376	156	156	273	372	310	477	296	536	460	349	442	175	320	369	635	415	78	29	165	0	11
Nitab4.5_0002522g0040.1	AT4G12690		Protein of unknown function DUF868, plant	-2.05206	2.19075	0.000173769	Down	119	65	166	93	11	108	79	14	150	29	44	50	32	29	34	22	23	24	87	100	158	74	130	85	132	77	83	71	112	166	92	1	6	66	10	3
Nitab4.5_0000375g0060.1	AT3G51740	IMK2	Protein kinase domain, Leucine-rich repeat, typical subtype, Leucine-rich repeat, Leucine-rich repeat-containing N-terminal, type 2, Protein kinase-like domain	-2.05885	3.84848	2.82275e-11	Down	355	293	422	352	47	340	285	153	324	95	321	316	261	241	227	103	145	160	320	244	509	268	362	369	401	448	394	308	330	460	345	7	39	214	14	43
Nitab4.5_0000971g0110.1	AT3G02800	PFA-DSP3	Protein-tyrosine phosphatase, active site, Protein-tyrosine phosphatase, dual specificity phosphatase, eukaryotic, Protein-tyrosine phosphatase, SIW14-like	-2.06243	3.58563	3.37619e-15	Down	291	267	472	314	44	241	264	111	149	106	220	200	237	196	133	118	107	104	302	225	322	276	375	330	285	253	257	277	261	420	281	2	59	257	5	31
Nitab4.5_0000297g0140.1	AT4G27360		Dynein light chain, type 1/2	-2.06338	4.9778	1.7249e-14	Down	739	954	1065	872	156	583	517	473	293	1001	1001	805	677	1019	675	829	584	957	1149	731	747	860	946	935	658	740	597	755	750	1062	745	839	329	501	25	164
Nitab4.5_0006791g0010.1	AT4G28556	RIC7	CRIB domain	-2.06368	2.99659	1.24901e-06	Down	204	191	289	181	33	165	204	32	137	75	200	172	182	79	31	81	74	51	173	131	245	148	279	147	227	181	149	193	192	352	214	55	90	150	53	10
Nitab4.5_0002632g0010.1				-2.073	4.15138	3.99749e-17	Down	352	495	548	501	85	257	359	303	254	227	388	541	358	692	592	193	344	490	592	521	505	566	578	584	493	304	371	441	483	625	450	10	176	330	57	164
Nitab4.5_0000073g0590.1	AT3G47570		Serine/threonine- / dual specificity protein kinase, catalytic domain, Protein kinase domain, Concanavalin A-like lectin/glucanase, subgroup, Protein kinase, ATP binding site, Serine/threonine-protein kinase, active site, Serine-threonine/tyrosine-protein kinase catalytic domain, Protein kinase-like domain	-2.08061	1.35217	7.40654e-06	Down	61	62	66	43	10	84	60	5	47	14	23	19	18	20	10	12	18	6	38	69	54	42	43	50	56	39	73	93	81	104	85	5	1	42	0	0
Nitab4.5_0008798g0020.1	AT3G14280			-2.08484	-0.125166	0.00706278	Down	16	15	20	16	2	24	17	13	20	12	23	25	16	30	26	6	20	22	30	26	22	33	34	31	19	14	13	14	35	22	13	4	7	19	5	4
Nitab4.5_0001308g0050.1				-2.08725	-0.0333563	0.00668406	Down	13	23	32	17	3	28	15	12	13	9	25	19	25	16	11	17	11	13	10	23	22	23	26	22	22	15	21	26	21	12	18	6	9	15	2	3
Nitab4.5_0001672g0120.1	AT3G24450		Heavy metal-associated domain, HMA	-2.0913	0.971469	0.0020878	Down	52	54	62	59	9	53	21	7	18	20	32	23	19	14	9	21	27	17	35	39	57	35	77	66	40	46	39	48	69	63	51	21	28	15	6	2
Nitab4.5_0002566g0030.1	AT5G10180	SULTR2;1	Sulphate transporter, STAS domain, Sulphate anion transporter, conserved site	-2.09136	2.62637	3.73877e-05	Down	164	136	210	172	21	125	114	15	130	154	140	164	66	35	8	149	171	93	117	149	207	132	124	136	148	165	218	155	151	216	145	10	61	186	48	13
Nitab4.5_0005880g0040.1	AT1G31880	BRX	Brevis radix (BRX) domain, Transcription factor BREVIS RADIX, N-terminal domain	-2.093	1.08802	0.000171345	Down	50	60	78	59	10	34	33	10	34	17	32	37	28	15	14	28	12	18	45	48	64	56	40	43	52	43	39	37	42	62	61	7	33	59	7	16
Nitab4.5_0001426g0010.1	AT2G22840	GRF1	WRC, Glutamine-Leucine-Glutamine, QLQ	-2.09423	1.41913	0.00968406	Down	77	40	112	80	6	53	40	9	46	34	53	38	39	12	11	44	9	3	29	24	127	24	76	50	83	83	66	50	41	117	68	14	3	19	3	5
Nitab4.5_0004027g0010.1	AT1G28590		SGNH hydrolase-type esterase domain, Lipase, GDSL	-2.10282	3.33639	1.99491e-07	Down	329	217	417	323	34	154	157	52	133	81	264	250	224	149	106	65	77	63	211	151	405	162	349	256	268	349	206	235	195	394	281	7	17	124	0	2
Nitab4.5_0000553g0050.1	AT1G34245	EPF2		-2.10749	0.298271	0.0059015	Down	24	17	32	32	3	30	22	10	28	11	24	31	27	31	29	20	11	17	42	35	33	47	28	42	22	53	49	36	16	45	29	7	0	10	1	2
Nitab4.5_0001629g0030.1	AT3G08600		Protein of unknown function DUF1191	-2.10914	2.58104	2.45488e-06	Down	154	105	171	165	17	111	137	26	171	54	84	134	77	87	52	50	48	53	110	78	134	75	168	120	136	155	115	114	79	106	137	4	24	69	0	6
Nitab4.5_0000403g0130.1	AT3G07310		Protein of unknown function DUF760	-2.11071	3.74066	9.49985e-07	Down	333	370	452	398	64	252	249	120	161	120	479	474	432	420	290	128	178	246	444	310	443	414	610	558	418	304	318	381	435	501	410	15	63	166	30	35
Nitab4.5_0000973g0020.1			Tetrapyrrole biosynthesis, uroporphyrinogen III synthase	-2.11273	2.5228	2.47363e-06	Down	154	144	205	149	23	105	128	42	61	69	159	156	111	118	70	56	50	60	153	90	172	124	226	144	162	172	120	141	140	219	174	0	10	80	2	1
Nitab4.5_0006643g0020.1	AT1G64080	MAKR2		-2.1128	1.86171	1.09788e-07	Down	73	58	108	104	9	110	77	20	79	79	95	114	83	72	52	121	86	94	80	87	129	102	127	123	95	152	114	89	54	119	80	29	68	85	69	35
Nitab4.5_0002978g0140.1	AT3G10185		Gibberellin regulated protein	-2.11457	6.18302	0.00377067	Down	3500	1649	2831	3405	223	633	339	9	417	64	125	551	498	64	4	206	18	8	1297	1204	3669	1310	1042	1848	2020	869	1870	3724	2915	3477	3807	83	1	830	3	0
Nitab4.5_0000555g0250.1	AT5G10650		Zinc finger, RING/FYVE/PHD-type, Zinc finger, RING-type	-2.11883	4.75334	1.5142e-24	Down	508	682	691	611	109	589	739	356	544	313	580	617	484	748	525	369	519	602	623	701	582	744	785	729	655	519	628	643	613	791	683	100	455	623	327	463
Nitab4.5_0000119g0130.1	AT3G08920		Rhodanese-like domain	-2.12499	2.59294	0.000189338	Down	162	191	232	163	32	66	85	47	84	134	189	215	261	194	164	137	68	100	175	103	197	133	234	209	161	246	130	131	138	252	161	6	13	97	0	1
Nitab4.5_0002750g0010.1	AT1G18265		Zein-binding domain	-2.12885	0.494345	0.00355564	Down	21	29	24	27	5	33	29	12	50	11	16	24	24	26	19	11	18	27	18	18	18	32	39	25	21	18	24	27	12	35	19	9	20	16	3	11
Nitab4.5_0003389g0040.1				-2.12923	-0.0800325	0.00590595	Down	12	16	13	14	2	29	27	12	24	18	12	31	11	35	16	14	22	50	19	23	7	14	22	23	23	11	32	20	10	12	9	3	8	15	9	6
Nitab4.5_0008194g0010.1	AT3G06160		DNA-binding pseudobarrel domain, B3 DNA binding domain	-2.1295	0.133214	0.00632581	Down	22	24	34	37	4	15	16	12	12	27	31	41	42	38	18	24	16	18	41	29	32	21	43	38	18	37	24	20	24	22	26	1	3	9	2	3
Nitab4.5_0002367g0040.1	AT4G24015		Zinc finger, RING-type, Zinc finger, RING/FYVE/PHD-type	-2.13374	1.92503	2.15104e-05	Down	82	81	83	77	14	97	91	69	61	13	33	67	69	90	61	19	23	36	128	97	98	101	76	90	86	53	155	89	51	102	66	0	3	62	1	4
Nitab4.5_0004438g0050.1	AT1G51400			-2.13419	7.29249	0.000272626	Down	5833	3913	7915	6242	611	1426	1159	1003	637	2128	5441	4813	3829	2781	2495	817	1060	1118	3974	3005	6978	2921	7256	6188	4851	5807	1661	4601	8191	9840	7519	177	252	1374	18	23
Nitab4.5_0003138g0030.1	AT3G47570		Protein kinase domain, Protein kinase-like domain, Leucine-rich repeat, typical subtype, Concanavalin A-like lectin/glucanase, subgroup, Serine/threonine-protein kinase, active site, Leucine-rich repeat, Serine/threonine- / dual specificity protein kinase, catalytic domain, Protein kinase, ATP binding site, Leucine-rich repeat-containing N-terminal, type 2	-2.135	1.79101	0.000411919	Down	112	59	125	131	9	59	62	6	48	20	36	71	84	18	13	32	19	23	61	61	112	72	82	105	119	104	126	103	60	84	108	41	31	44	24	9
Nitab4.5_0001955g0180.1	AT2G33855			-2.13735	0.96268	0.00012497	Down	60	39	67	43	6	34	33	17	28	27	31	36	35	33	20	24	20	21	38	37	56	37	81	48	46	53	50	57	47	53	48	8	7	29	0	3
Nitab4.5_0002662g0140.1	AT4G38840		Auxin-induced protein, ARG7	-2.14436	0.905496	0.00274598	Down	59	41	64	63	6	31	27	8	20	17	46	49	52	39	29	28	14	18	61	84	57	54	80	47	61	69	53	62	64	87	68	0	0	21	0	0
Nitab4.5_0000312g0360.1	AT1G62520		Poly(ADP-ribose) polymerase, catalytic domain	-2.14528	2.846	0.000178159	Down	234	178	268	217	29	75	113	18	134	261	241	246	354	174	126	272	128	194	174	134	186	119	364	252	173	351	144	139	107	187	160	53	58	129	16	11
Nitab4.5_0003347g0030.1	AT1G61050		Alpha 1,4-glycosyltransferase domain, Glycosyltransferase, DXD sugar-binding motif	-2.14536	1.50434	1.98975e-05	Down	95	62	113	69	9	36	38	26	37	27	44	57	59	69	47	33	17	25	67	65	123	88	99	88	95	82	62	68	52	79	64	7	9	38	3	2
Nitab4.5_0002096g0100.1	AT4G38840		Auxin-induced protein, ARG7	-2.1463	2.65792	1.81973e-06	Down	150	151	231	175	25	131	115	51	95	98	124	131	118	83	69	126	47	56	186	136	178	156	192	216	177	159	185	130	143	188	184	0	5	133	1	2
Nitab4.5_0000072g0590.1	AT5G62360		Pectinesterase inhibitor domain	-2.14717	3.05829	1.40597e-07	Down	297	361	216	139	58	137	78	66	93	527	175	113	105	86	100	822	441	310	369	764	350	273	209	295	199	140	268	340	606	399	218	166	428	304	268	796
Nitab4.5_0007160g0010.1	AT2G01918	PQL3	Photosystem II PsbQ, oxygen evolving complex, PsbQ-like domain	-2.15765	0.471657	0.00453928	Down	37	36	40	27	5	28	28	6	20	23	32	25	30	29	21	20	12	12	35	21	30	19	45	28	28	35	44	21	20	35	27	0	0	10	0	0
Nitab4.5_0004131g0020.1	AT5G10650		Zinc finger, RING-type, Zinc finger, RING/FYVE/PHD-type	-2.158	4.67865	1.27196e-20	Down	486	612	635	586	91	523	729	360	525	182	516	599	573	810	632	245	390	506	725	788	595	775	721	713	669	469	566	657	591	804	604	40	234	519	118	240
Nitab4.5_0006152g0040.1	AT2G28550	RAP2.7	AP2/ERF domain, DNA-binding domain	-2.15809	1.90096	4.32513e-05	Down	109	102	110	119	16	62	84	8	47	36	130	90	39	50	13	31	38	44	86	69	88	90	106	105	73	90	83	106	70	163	105	32	6	30	1	1
Nitab4.5_0001891g0080.1	AT2G17870	CSP3	Cold-shock protein, DNA-binding, Nucleic acid-binding, OB-fold, Cold-shock conserved site, Zinc finger, CCHC-type, Cold shock protein	-2.16195	5.32092	2.4143e-23	Down	1196	1360	1767	1238	207	313	264	549	298	611	409	545	1286	1541	1415	250	408	771	1251	1428	1230	1276	1781	1464	980	411	238	1140	1094	1499	1206	533	1302	651	102	515
Nitab4.5_0000725g0200.1	AT2G37330	ALS3	Conserved hypothetical protein CHP00245	-2.16351	1.70383	1.67502e-05	Down	55	72	43	77	11	91	82	45	75	62	65	71	49	77	57	49	55	97	66	66	64	74	98	76	57	95	83	64	38	56	46	9	27	122	16	77
Nitab4.5_0000651g0080.1	AT3G49950		Transcription factor GRAS	-2.16604	1.65181	0.000133405	Down	96	73	131	86	10	56	36	6	51	21	50	51	52	23	8	33	26	24	70	71	117	69	96	95	82	72	95	104	122	138	91	0	9	77	0	1
Nitab4.5_0001222g0010.1	AT2G31820		MSP domain, Ankyrin repeat-containing domain, Ankyrin repeat, PapD-like	-2.17037	1.72678	6.20009e-06	Down	92	75	110	107	11	85	36	23	38	98	110	80	77	56	37	119	64	62	76	83	142	81	109	90	104	97	58	97	112	163	134	53	76	88	85	21
Nitab4.5_0001342g0100.1				-2.17431	2.6028	2.61898e-06	Down	170	139	325	165	20	86	128	3	46	49	59	43	125	53	27	15	21	78	72	140	173	147	143	191	246	165	173	184	95	312	171	13	15	135	1	0
Nitab4.5_0002052g0030.1	AT1G10380		Wall-associated receptor kinase galacturonan-binding domain	-2.18707	2.75291	2.09465e-08	Down	167	135	213	165	20	213	146	69	80	62	103	67	148	100	90	62	34	35	150	107	141	134	170	130	136	144	183	124	94	142	95	3	26	82	39	34
Nitab4.5_0000618g0030.1	AT2G35710	PGSIP7	Glycosyl transferase, family 8	-2.18827	-0.00599496	0.00592345	Down	22	32	12	23	5	19	19	5	17	82	12	7	8	2	5	199	43	31	8	29	29	22	15	10	11	4	10	12	14	14	12	816	46	33	13	77
Nitab4.5_0001474g0050.1	AT1G70260	UMAMIT36	Drug/metabolite transporter	-2.19022	4.40257	0.00109479	Down	551	566	716	670	93	496	437	99	196	561	724	715	415	679	280	633	429	514	562	498	577	595	690	735	381	739	401	582	510	635	690	0	41	123	0	3
Nitab4.5_0002326g0120.1	AT5G53390	FOP1	O-acyltransferase, WSD1, C-terminal, O-acyltransferase, WSD1, N-terminal	-2.1905	1.88217	0.000999482	Down	50	95	104	75	15	94	110	34	57	256	50	41	24	105	52	65	54	332	106	70	41	107	104	81	67	70	65	46	21	58	64	2	3	36	0	1
Nitab4.5_0000976g0140.1	AT5G61800		Pentatricopeptide repeat, Tetratricopeptide-like helical	-2.19277	0.710571	0.000154907	Down	32	32	35	30	5	37	29	24	48	21	25	22	40	45	45	24	23	33	46	31	31	40	46	40	41	22	24	30	32	32	35	18	24	46	11	21
Nitab4.5_0000241g0020.1	AT2G01755			-2.19801	3.02869	2.7886e-05	Down	250	238	358	265	37	132	108	31	51	70	226	181	230	150	108	111	35	41	194	140	248	130	355	258	178	287	182	178	183	264	235	0	3	77	0	0
Nitab4.5_0003558g0030.1	AT2G26695		Zinc finger, RanBP2-type	-2.20807	1.50063	0.00180571	Down	83	44	121	74	6	32	35	79	12	33	70	48	121	134	150	18	22	20	89	57	96	54	97	103	59	79	72	105	69	111	111	0	0	63	1	2
Nitab4.5_0004219g0010.1	AT5G65700	BAM1	Leucine-rich repeat-containing N-terminal, type 2, Serine/threonine-protein kinase, active site, Protein kinase-like domain, Leucine-rich repeat, Protein kinase domain, Leucine-rich repeat, typical subtype, Serine/threonine- / dual specificity protein kinase, catalytic domain	-2.21784	2.34186	3.12271e-13	Down	137	104	156	142	15	112	99	26	104	74	82	85	104	71	49	135	77	49	109	120	164	136	140	131	145	110	120	164	121	162	132	10	42	70	38	37
Nitab4.5_0005734g0020.1	AT4G13510	AMT1;1	Ammonium transporter AmtB-like domain, Ammonium transporter, Ammonium transporter, conserved site	-2.21812	6.83934	1.80542e-12	Down	3370	3713	4244	3385	512	1848	2166	477	1051	841	2262	2556	2201	1948	1235	843	845	898	2874	2327	3046	2961	4272	4153	3218	3084	2151	3128	2202	3499	3104	5	216	1939	7	29
Nitab4.5_0002853g0110.1	AT5G07220	BAG3		-2.22301	3.68702	2.85518e-06	Down	384	236	415	325	33	344	220	119	234	124	249	191	193	99	91	120	97	132	237	211	425	232	409	348	304	266	276	326	406	527	304	24	119	144	406	15
Nitab4.5_0008463g0020.1	AT3G53450	LOG4	Cytokinin riboside 5'-monophosphate phosphoribohydrolase LOG	-2.22685	2.33533	5.32001e-08	Down	154	121	220	155	16	89	64	28	43	449	105	75	128	80	49	360	51	125	120	152	174	128	186	220	128	143	90	128	121	215	133	6	22	84	3	11
Nitab4.5_0008112g0010.1	AT3G03140		PWWP domain	-2.22725	0.764264	0.00361815	Down	42	42	59	46	6	28	29	16	17	18	20	20	103	35	47	19	5	2	38	29	57	28	50	35	45	48	62	43	47	67	48	1	0	9	0	1
Nitab4.5_0008011g0010.1	AT4G38660		Thaumatin, Thaumatin, conserved site	-2.22778	3.62431	4.55608e-07	Down	282	332	402	290	50	215	332	33	282	397	285	226	326	212	78	341	176	191	258	328	306	362	483	352	261	344	230	272	231	303	363	1352	137	209	95	4
Nitab4.5_0011157g0010.1	AT5G22070		Glycosyl transferase, family 14	-2.2288	3.14602	8.237e-08	Down	197	199	291	247	29	114	161	164	151	277	288	300	112	154	137	260	162	286	252	200	286	203	163	226	219	229	194	232	286	338	207	7	50	197	19	35
Nitab4.5_0008483g0020.1	AT5G45960		SGNH hydrolase-type esterase domain	-2.22995	0.438755	0.00202916	Down	38	35	44	42	5	18	14	11	15	25	13	19	46	47	29	17	13	18	28	56	41	54	42	70	60	27	22	35	51	53	47	26	37	26	12	15
Nitab4.5_0000807g0190.1	AT3G17640		Leucine-rich repeat, typical subtype, Leucine-rich repeat, Leucine-rich repeat-containing N-terminal, type 2	-2.23098	2.13781	0.000791944	Down	156	105	156	159	15	78	49	4	48	12	48	96	80	23	12	23	13	13	92	55	187	70	124	104	148	130	167	71	77	113	120	0	0	19	0	0
Nitab4.5_0006833g0020.1	AT5G20190		Tetratricopeptide repeat-containing domain, Tetratricopeptide-like helical	-2.23222	6.13016	3.07026e-14	Down	1680	1674	2231	1842	263	1370	2046	35	1603	1182	1030	1289	1360	991	384	1160	855	530	1656	2372	1515	2004	2100	2629	1624	1688	2209	1686	1372	1591	2168	6	161	1070	2	10
Nitab4.5_0001221g0060.1	AT4G36920	AP2	AP2/ERF domain, DNA-binding domain	-2.23398	2.8926	1.07024e-10	Down	147	210	201	191	29	117	141	116	151	125	156	167	105	140	93	115	190	206	184	178	193	198	208	204	181	119	97	224	197	253	213	181	205	168	82	181
Nitab4.5_0000018g0210.1	AT1G32450	NRT1.5	Proton-dependent oligopeptide transporter family, Major facilitator superfamily domain, general substrate transporter	-2.23632	0.171075	0.00477597	Down	38	31	36	26	5	18	17	1	6	6	7	2	5	4	0	13	7	4	8	15	11	18	14	17	12	15	10	21	10	22	31	11	10	12	5	3
Nitab4.5_0011695g0010.1	AT5G24270	SOS3	EF-hand domain, EF-hand domain pair, Recoverin	-2.239	1.69276	9.18136e-09	Down	70	75	104	109	11	48	73	16	55	79	111	64	74	55	42	80	83	50	84	78	85	89	109	88	80	91	57	137	83	155	116	12	31	76	12	7
Nitab4.5_0019692g0010.1	AT3G45140	LOX2	Lipoxygenase, C-terminal, Lipoxygenase, domain 3, Lipoxygenase, plant, Lipoxygenase	-2.23925	1.70323	0.00011582	Down	69	79	103	74	11	78	69	25	57	36	107	72	46	39	45	28	32	46	43	32	55	40	93	66	85	105	76	71	74	102	87	11	19	47	15	6
Nitab4.5_0004686g0010.1	AT3G52910	GRF4	Glutamine-Leucine-Glutamine, QLQ, WRC	-2.24003	1.44891	0.00134594	Down	59	35	71	77	4	71	50	7	96	26	46	53	33	27	22	25	12	19	68	48	92	35	66	52	73	50	137	50	43	61	36	4	5	36	1	3
Nitab4.5_0006731g0010.1	AT3G02100		UDP-glucuronosyl/UDP-glucosyltransferase	-2.24274	1.05218	0.00457248	Down	41	80	54	64	12	25	16	17	36	52	154	84	54	104	51	73	41	33	59	24	50	35	64	56	36	46	41	31	61	69	52	0	0	11	0	1
Nitab4.5_0002543g0150.1	AT3G19320		Leucine-rich repeat	-2.24736	3.08507	2.41162e-08	Down	127	163	223	183	25	260	234	67	224	133	134	188	80	82	59	152	113	154	148	135	182	148	122	141	193	155	258	160	127	194	153	9	74	332	52	37
Nitab4.5_0001199g0090.1	AT5G20630	GER3	RmlC-like cupin domain, Cupin 1, Germin, RmlC-like jelly roll fold	-2.24766	2.85962	0.000790477	Down	236	92	343	354	13	121	90	17	50	64	178	256	131	51	37	44	30	18	138	59	433	106	372	237	238	486	190	181	85	328	236	0	3	150	3	0
Nitab4.5_0014144g0020.1	AT2G43040	NPG1	Tetratricopeptide repeat-containing domain, Tetratricopeptide-like helical, Tetratricopeptide TPR2, Tetratricopeptide repeat	-2.24771	0.92484	0.000690075	Down	31	43	64	48	6	38	33	23	38	24	36	45	21	25	22	37	38	33	40	25	43	30	55	44	36	31	24	37	30	43	32	101	47	27	79	21
Nitab4.5_0000874g0170.1				-2.2531	5.02375	0.00252979	Down	696	1223	637	1001	137	260	190	947	499	160	240	339	194	305	364	78	1143	2857	648	1018	691	1424	804	844	742	440	244	1014	456	1133	862	850	7330	3033	2568	4936
Nitab4.5_0000264g0090.1	AT3G62820		Pectinesterase inhibitor domain	-2.26224	3.47328	3.03817e-13	Down	282	284	387	366	41	271	181	47	150	138	127	181	307	201	106	135	88	131	361	359	414	326	388	380	360	260	228	311	297	393	273	36	52	181	0	7
Nitab4.5_0000388g0020.1				-2.26252	0.0366271	0.000764773	Down	27	21	19	16	3	24	35	2	15	11	12	17	12	12	10	16	6	8	19	18	22	19	44	33	25	29	23	14	12	18	16	2	4	13	3	2
Nitab4.5_0001931g0060.1	AT4G01070	GT72B1	UDP-glucuronosyl/UDP-glucosyltransferase	-2.26274	-0.123764	0.00073658	Down	17	26	19	14	3	21	19	7	17	20	16	14	20	21	19	16	18	17	21	23	25	15	24	32	24	23	22	18	14	22	14	2	10	14	3	8
Nitab4.5_0000026g0070.1	AT1G03400		Isopenicillin N synthase-like, Oxoglutarate/iron-dependent dioxygenase	-2.27234	2.84916	3.36434e-11	Down	169	190	190	157	27	181	209	17	130	69	121	125	104	67	44	80	70	159	143	199	133	224	237	208	211	154	187	212	147	170	178	0	111	314	16	24
Nitab4.5_0000419g0020.1	AT1G06740	MUG3	Transposase, MuDR, plant	-2.27374	-0.149619	0.00624514	Down	23	28	22	19	4	18	14	3	8	3	5	2	5	5	2	2	3	3	17	14	19	19	11	22	11	9	21	18	20	33	22	0	4	8	2	0
Nitab4.5_0002859g0040.1	AT1G52245		Dynein light chain, type 1/2	-2.27514	3.34769	4.79496e-12	Down	185	217	276	221	30	210	195	291	141	101	216	226	218	337	358	57	93	174	382	190	282	243	263	265	248	161	182	247	201	316	163	2	47	199	9	34
Nitab4.5_0004057g0050.1	AT3G51660		Macrophage migration inhibitory factor, Tautomerase/MIF superfamily	-2.28154	1.33125	2.97858e-05	Down	59	71	99	51	10	59	33	18	31	90	56	31	47	46	27	61	56	89	82	47	66	48	48	67	40	49	63	54	63	70	59	34	44	51	22	14
Nitab4.5_0005612g0030.1	AT4G25760	GDU2		-2.30225	0.492661	0.00263908	Down	29	24	57	36	3	51	13	8	15	5	10	10	27	16	3	5	1	1	12	15	61	32	47	47	52	51	24	15	6	41	23	12	9	11	0	0
Nitab4.5_0000212g0150.1	AT3G29240		Protein of unknown function UPF0301	-2.30422	5.22375	8.10417e-17	Down	930	1338	1631	977	172	320	438	579	272	493	1201	978	1751	1885	1598	349	355	529	1450	1032	1135	1120	1615	1331	1079	923	506	1123	1422	1849	1073	19	51	283	6	8
Nitab4.5_0000126g0030.1	AT2G38370		WEB family	-2.30635	0.902608	0.00167268	Down	61	35	70	51	5	28	34	4	26	14	26	29	50	28	16	14	11	8	45	34	149	48	82	56	62	66	59	46	33	77	48	4	2	24	1	0
Nitab4.5_0002762g0010.1	AT5G49360	BXL1	Glycoside hydrolase, family 3, N-terminal, Glycoside hydrolase, superfamily, Glycoside hydrolase family 3 C-terminal domain, Glycoside hydrolase family 3, Fibronectin type III-like domain	-2.30653	3.72753	1.17227e-15	Down	173	200	269	262	28	250	288	606	214	83	331	369	78	163	232	121	307	400	239	195	263	270	224	184	276	171	212	278	338	449	286	42	242	649	52	492
Nitab4.5_0002236g0010.1	AT5G07580		DNA-binding domain, AP2/ERF domain	-2.30919	2.38446	3.39478e-08	Down	167	146	176	115	21	108	48	37	104	463	91	71	31	37	26	261	76	58	299	358	191	145	94	133	143	71	62	237	301	297	129	533	37	118	3	9
Nitab4.5_0002728g0020.1	AT3G13540	MYB5	Homeodomain-like, Myb domain, SANT/Myb domain	-2.31116	0.617202	0.00845162	Down	55	31	71	49	4	19	10	3	11	7	10	6	56	8	15	6	2	5	20	29	51	40	56	50	43	85	34	57	13	50	40	0	6	19	0	0
Nitab4.5_0001247g0090.1	AT3G06145			-2.31122	4.64866	3.80867e-15	Down	559	526	751	717	69	607	636	64	584	284	384	465	179	310	173	211	220	286	642	646	723	760	663	847	705	533	636	500	529	621	467	48	89	629	29	58
Nitab4.5_0005189g0010.1				-2.31796	0.0275986	0.00466026	Down	18	49	21	29	6	12	6	13	5	8	5	6	10	25	13	4	1	7	13	16	12	16	12	13	19	13	7	12	2	12	9	7	2	1	1	0
Nitab4.5_0001827g0110.1	AT1G76680	OPR1	Aldolase-type TIM barrel	-2.32333	0.641275	8.87565e-06	Down	25	37	58	50	5	18	16	23	27	35	22	29	29	21	31	33	19	16	30	41	32	40	40	32	37	22	21	19	39	36	36	21	8	16	3	10
Nitab4.5_0002263g0040.1	AT2G15680	CML30	EF-hand domain, EF-Hand 1, calcium-binding site, EF-hand domain pair	-2.32716	1.1706	4.89968e-06	Down	59	59	51	42	8	51	49	26	36	56	41	37	65	49	45	38	27	36	71	52	36	39	56	58	58	52	70	54	35	68	44	11	4	65	0	9
Nitab4.5_0001780g0010.1	AT5G62360		Pectinesterase inhibitor domain	-2.32905	2.05896	0.000607367	Down	175	160	81	37	21	123	37	17	56	534	122	75	12	15	5	841	178	166	203	478	148	117	76	113	50	47	88	183	418	234	75	243	185	135	339	386
Nitab4.5_0006598g0030.1	AT5G18030		Auxin-induced protein, ARG7	-2.33123	-0.535166	0.00627153	Down	17	17	23	15	2	13	4	7	6	6	13	15	11	18	15	7	7	8	19	13	26	16	23	15	17	17	12	24	20	26	17	2	1	9	1	2
Nitab4.5_0001052g0160.1	AT3G12600	NUDT16	NUDIX hydrolase domain, NUDIX hydrolase, conserved site, NUDIX hydrolase domain-like	-2.33822	0.205569	0.00100573	Down	25	27	24	35	3	15	23	11	21	25	18	18	21	21	14	12	12	21	41	21	36	21	32	27	26	24	22	23	26	36	28	9	16	15	8	2
Nitab4.5_0004091g0030.1	AT3G53720	CHX20	Cation/H+ exchanger	-2.33864	1.95281	0.000437251	Down	125	149	96	110	23	61	51	26	34	21	30	37	43	68	43	31	31	33	67	54	76	71	124	88	55	63	60	38	54	55	51	0	27	52	0	2
Nitab4.5_0007586g0030.1	AT5G66520		Pentatricopeptide repeat	-2.33908	0.388823	0.000570552	Down	16	38	22	11	5	31	22	22	45	15	25	21	14	33	22	18	20	36	22	20	12	16	17	17	13	16	21	10	13	26	10	19	23	23	6	14
Nitab4.5_0003345g0010.1	AT1G18650	PDCB3	X8	-2.34013	2.37608	0.000149615	Down	153	109	215	192	16	67	77	13	93	96	79	105	75	62	62	60	28	54	118	94	214	91	187	151	155	232	120	112	89	185	139	8	1	60	0	0
Nitab4.5_0006415g0050.1				-2.34092	0.338965	0.00375391	Down	36	32	19	31	4	21	18	14	29	12	15	16	22	21	18	10	14	20	30	18	29	34	46	27	31	23	22	30	17	25	28	4	14	23	6	8
Nitab4.5_0006353g0010.1	AT2G28100	FUC1	Glycoside hydrolase, superfamily, Glycoside hydrolase, family 29, Glycoside hydrolase, catalytic domain, Coagulation factor 5/8 C-terminal type domain, Galactose-binding domain-like	-2.34251	1.24781	0.0072227	Down	53	44	69	84	5	45	42	3	62	9	28	31	31	28	24	1	10	41	47	31	72	40	68	36	76	55	47	39	25	84	50	0	1	54	0	0
Nitab4.5_0000140g0190.1	AT3G61060	PP2-A13	Phloem protein 2-like, F-box domain	-2.34349	4.14114	2.38683e-14	Down	346	299	455	388	41	528	400	166	548	326	225	276	129	215	205	200	252	221	446	374	354	392	393	323	434	365	375	329	377	457	321	4228	330	263	825	211
Nitab4.5_0009466g0030.1	AT1G49320	USPL1	BURP domain	-2.34625	4.80664	2.7877e-05	Down	654	515	727	699	80	867	611	157	741	320	764	743	292	242	223	434	524	531	752	687	1006	658	627	775	759	610	809	619	986	1216	655	14	142	1010	1	60
Nitab4.5_0010550g0010.1				-2.35184	3.97967	1.2267e-11	Down	468	503	448	510	68	245	244	175	147	306	476	358	637	461	621	212	165	278	599	449	413	504	689	578	404	447	478	446	432	419	335	7	7	186	12	2
Nitab4.5_0000409g0130.1	AT2G31820		Ankyrin repeat, Ankyrin repeat-containing domain, MSP domain, PapD-like	-2.35186	2.72857	8.82675e-09	Down	199	171	264	202	20	111	103	32	80	57	109	114	126	77	59	70	73	56	146	181	247	173	187	228	171	169	120	206	167	291	247	3	44	156	13	21
Nitab4.5_0001155g0020.1	AT1G71440	PFI		-2.35895	-0.261949	0.00627363	Down	14	12	32	16	1	10	18	8	18	9	8	14	11	12	10	12	9	13	22	18	17	23	28	18	18	11	11	21	19	14	18	10	4	9	1	4
Nitab4.5_0000838g0030.1	AT4G01030		Pentatricopeptide repeat, Tetratricopeptide-like helical	-2.36008	1.53736	6.74071e-05	Down	57	68	69	69	9	74	55	49	43	32	97	81	55	64	90	26	44	24	75	45	95	54	70	61	68	80	65	60	91	146	79	0	3	37	2	1
Nitab4.5_0002015g0030.1	AT3G22210			-2.3607	2.50877	9.62739e-06	Down	138	125	229	170	16	136	96	47	54	72	143	125	99	150	137	47	72	68	181	127	169	129	149	136	173	120	122	169	179	241	143	6	16	130	1	5
Nitab4.5_0008822g0030.1	AT5G22920		Rubredoxin-type fold, Zinc finger, RING/FYVE/PHD-type	-2.3618	1.64897	1.35269e-05	Down	66	66	75	62	8	79	69	48	63	48	68	82	60	72	58	36	38	45	67	47	74	68	109	84	68	80	63	58	68	83	74	2	10	69	2	6
Nitab4.5_0000902g0350.1	AT5G65530		Tyrosine-protein kinase, active site, Concanavalin A-like lectin/glucanase, subgroup, Protein kinase domain, Protein kinase, ATP binding site, Protein kinase-like domain	-2.36621	3.01165	1.15629e-05	Down	279	183	337	206	24	218	113	16	87	24	75	117	87	55	17	51	17	14	158	135	346	154	256	253	245	172	218	197	280	322	241	20	8	71	12	0
Nitab4.5_0000604g0070.1	AT3G19320			-2.37086	5.64529	5.55733e-07	Down	1179	940	2578	1489	96	1506	896	147	456	668	1153	831	337	375	132	781	463	756	692	574	1845	971	924	1006	1430	1063	1073	1380	949	2431	1606	18	268	2912	2	35
Nitab4.5_0005658g0020.1	AT5G46050	PTR3	Major facilitator superfamily domain, general substrate transporter, Proton-dependent oligopeptide transporter family	-2.37092	2.02463	1.61757e-05	Down	88	78	109	72	11	124	129	10	84	40	94	113	30	43	19	52	97	132	90	88	105	102	51	119	89	94	150	91	112	149	83	1	102	189	33	78
Nitab4.5_0000437g0190.1	AT4G18760	RLP51	Leucine-rich repeat	-2.37707	0.788151	0.000448013	Down	32	43	32	32	6	62	39	16	27	26	43	30	31	28	14	38	32	43	36	38	27	43	53	47	37	29	34	39	31	19	22	3	10	22	2	18
Nitab4.5_0003631g0050.1				-2.37964	1.59634	1.54988e-06	Down	81	49	128	87	6	63	40	12	61	18	26	28	34	28	13	14	8	7	56	66	116	71	88	82	93	73	62	84	68	134	80	2	1	58	1	0
Nitab4.5_0002600g0020.1	AT3G06100	NIP7;1	Major intrinsic protein, Aquaporin-like, Major intrinsic protein, conserved site	-2.38287	0.347706	0.00134715	Down	27	20	35	36	2	48	19	2	20	5	3	5	8	8	4	2	3	6	14	27	25	28	23	34	34	17	27	36	26	22	29	0	1	20	0	2
Nitab4.5_0000072g0510.1	AT4G00110	GAE3	NAD-dependent epimerase/dehydratase, NAD(P)-binding domain, Nucleotide sugar epimerase	-2.38405	1.33276	1.75024e-05	Down	56	59	77	78	7	41	57	15	37	29	46	50	50	56	35	35	15	37	52	39	54	66	79	91	75	74	70	70	45	68	55	25	13	38	24	12
Nitab4.5_0001700g0100.1	AT4G35240		Domain of unknown function DUF632, Domain of unknown function DUF630	-2.38819	1.98818	7.66608e-08	Down	87	111	129	114	15	67	66	24	84	16	47	74	63	51	29	35	28	35	78	52	93	98	98	105	99	52	57	82	64	109	106	3	18	88	3	10
Nitab4.5_0000603g0020.1	AT5G06940		Leucine-rich repeat, Protein kinase domain, Leucine-rich repeat-containing N-terminal, type 2, Protein kinase-like domain, Leucine-rich repeat, typical subtype	-2.39967	3.28399	1.71935e-09	Down	181	188	203	189	25	271	312	62	305	79	203	258	85	227	115	68	145	190	151	160	173	220	193	233	189	196	251	168	120	191	167	0	142	315	4	106
Nitab4.5_0006014g0070.1	AT5G52780		Protein of unknown function DUF3464	-2.40095	3.81915	2.62208e-10	Down	351	419	463	454	44	142	207	192	216	215	314	381	394	446	367	151	146	319	475	239	352	287	371	349	377	310	221	300	251	360	291	9	68	252	5	44
Nitab4.5_0004184g0020.1	AT1G47480		Lipase, GDXG, active site, Alpha/beta hydrolase fold-3	-2.40347	3.47699	1.11513e-08	Down	281	263	486	335	37	192	199	82	128	164	469	461	276	272	208	99	184	126	373	176	415	263	454	328	301	310	263	317	319	500	324	1	4	134	0	1
Nitab4.5_0001085g0160.1				-2.40742	0.193783	0.000795166	Down	14	36	26	19	5	19	23	20	19	15	18	18	31	23	29	12	13	22	22	32	18	27	25	24	20	18	21	20	24	12	19	2	6	15	0	19
Nitab4.5_0000119g0210.1	AT2G38120	AUX1	Amino acid transporter, transmembrane	-2.4079	1.89099	9.05187e-05	Down	134	91	99	87	11	90	59	16	55	25	87	84	52	38	32	33	23	12	111	96	141	73	95	119	104	80	116	118	153	184	103	4	5	45	1	1
Nitab4.5_0003850g0070.1	AT5G01720		F-box domain, Leucine-rich repeat, cysteine-containing subtype	-2.4141	2.41753	4.09279e-11	Down	102	89	124	99	11	168	155	39	158	336	106	115	99	72	83	264	135	108	106	153	107	124	162	120	118	84	126	128	162	165	110	145	290	114	309	190
Nitab4.5_0000940g0030.1	AT1G66550	WRKY67	DNA-binding WRKY	-2.41537	0.62114	0.000385232	Down	28	39	24	31	5	34	30	26	32	22	24	33	6	30	22	24	55	44	40	36	32	38	31	30	39	16	43	25	31	37	15	119	30	32	22	17
Nitab4.5_0000308g0220.1	AT4G34530	CIB1	Myc-type, basic helix-loop-helix (bHLH) domain	-2.42024	4.13106	1.88916e-08	Down	589	509	623	588	58	277	297	33	210	89	251	315	229	123	35	174	44	44	408	506	703	506	551	682	538	524	591	693	604	678	619	11	31	387	51	47
Nitab4.5_0000223g0140.1	AT5G41761			-2.42058	2.15844	1.16691e-06	Down	116	108	142	105	14	129	101	16	52	31	30	20	15	8	1	45	44	54	75	103	98	145	126	91	88	26	56	164	133	190	101	10	80	296	24	27
Nitab4.5_0000797g0040.1	AT2G40200			-2.42228	-0.0574955	0.00974453	Down	21	24	20	27	3	20	18	6	13	11	26	17	7	15	7	11	9	8	26	16	16	16	11	29	24	27	19	19	15	26	20	1	6	33	2	3
Nitab4.5_0008279g0050.1	AT4G01030		Pentatricopeptide repeat, Tetratricopeptide-like helical	-2.42581	0.980495	0.000170311	Down	40	42	56	42	5	32	49	31	32	19	75	57	46	41	43	14	23	24	41	37	72	23	42	47	53	52	36	44	60	81	61	2	7	36	2	2
Nitab4.5_0000376g0090.1	AT2G34060		Haem peroxidase, plant/fungal/bacterial, Haem peroxidase, Peroxidase, active site, Peroxidases heam-ligand binding site, Plant peroxidase	-2.43141	2.24463	1.2866e-07	Down	135	105	186	147	13	101	100	11	45	42	136	103	60	38	18	47	49	20	82	96	117	87	152	133	109	124	96	112	121	125	136	0	5	57	1	2
Nitab4.5_0007261g0080.1	AT3G19850		NPH3 domain	-2.44021	3.17188	1.03213e-08	Down	216	168	295	248	20	238	196	27	214	31	88	148	140	71	31	44	46	40	173	166	299	186	172	244	250	189	240	198	182	176	175	4	10	205	5	15
Nitab4.5_0000291g0010.1	AT5G65660			-2.44039	0.682449	0.00325842	Down	33	31	37	37	4	32	44	1	51	121	48	26	33	11	10	45	100	37	23	33	57	37	55	32	44	56	83	50	54	62	75	5	124	23	25	10
Nitab4.5_0007209g0010.1	AT4G04330	RbcX1		-2.44165	1.24464	7.01621e-05	Down	47	58	69	48	6	36	48	18	72	24	40	51	41	65	77	11	15	54	119	48	60	41	46	46	54	28	58	53	51	72	25	0	8	26	3	7
Nitab4.5_0000189g0170.1	AT5G20630	GER3	Germin, manganese binding site, RmlC-like cupin domain, Cupin 1, RmlC-like jelly roll fold, Germin	-2.44484	5.40653	8.73455e-07	Down	1369	799	1815	1541	89	1015	672	47	386	273	455	587	460	243	111	264	87	43	632	367	1250	663	963	828	1137	1013	673	953	605	1189	967	8	34	712	1	4
Nitab4.5_0000618g0160.1	AT4G17460	HAT1	Leucine zipper, homeobox-associated, HD-ZIP protein, N-terminal	-2.45356	2.09998	0.00108137	Down	102	81	180	163	10	57	65	62	40	54	173	154	115	102	86	32	52	33	180	96	205	101	131	124	161	125	78	133	221	252	207	3	3	25	3	2
Nitab4.5_0028670g0010.1	AT3G03770		Concanavalin A-like lectin/glucanase, subgroup, Leucine-rich repeat, Leucine rich repeat 4, Protein kinase domain, Serine-threonine/tyrosine-protein kinase catalytic domain, Protein kinase-like domain	-2.45427	2.45803	3.37168e-07	Down	126	140	151	161	18	125	123	17	116	56	105	111	95	84	51	65	46	48	110	70	132	79	152	94	140	117	160	92	93	143	111	0	9	97	3	2
Nitab4.5_0004869g0030.1	AT3G25290		DOMON domain, Uncharacterised conserved protein UCP037471, Cytochrome b561/ferric reductase transmembrane	-2.45937	3.99863	3.66428e-10	Down	405	331	547	522	37	425	383	32	247	230	277	409	158	156	83	217	146	146	396	290	510	285	349	427	428	368	468	275	293	499	307	3	36	205	0	5
Nitab4.5_0017629g0010.1	AT4G09130			-2.46073	-0.207393	0.00330106	Down	18	16	28	29	2	20	9	6	7	26	22	24	25	17	11	8	13	22	23	24	27	28	40	35	30	14	14	16	14	18	19	1	10	15	1	1
Nitab4.5_0008639g0010.1	AT1G18170		Peptidyl-prolyl cis-trans isomerase, FKBP-type, domain, Peptidyl-prolyl cis-trans isomerase, FKBP-type	-2.46081	3.64823	5.99369e-06	Down	357	438	420	412	60	147	191	87	124	198	450	484	454	414	396	148	95	267	521	236	348	221	429	348	350	322	391	337	346	556	384	1	4	121	1	3
Nitab4.5_0001780g0020.1	AT5G62360		Pectinesterase inhibitor domain	-2.46386	4.01117	1.21612e-11	Down	665	535	488	314	66	314	230	31	222	1624	387	412	153	84	13	1986	374	934	829	1554	572	484	204	707	396	224	353	734	1485	1067	536	1141	648	521	173	157
Nitab4.5_0002003g0050.1	AT3G19320			-2.46466	6.61413	3.33107e-14	Down	1865	1801	3384	2348	198	3588	2161	160	2600	1402	1659	1537	850	778	284	1746	1377	2586	1490	1651	2667	2740	2080	2425	2857	2070	2377	2250	1340	2684	2454	15	1804	9657	10	253
Nitab4.5_0000081g0040.1				-2.4649	0.163137	0.00175937	Down	31	31	38	27	4	13	7	11	18	15	18	22	21	15	13	19	6	11	39	31	28	26	33	27	23	22	10	31	38	47	28	22	7	18	2	0
Nitab4.5_0002017g0030.1	AT3G19550		Late embryogenesis abundant protein, LEA-5	-2.4655	-0.347123	0.00265571	Down	25	22	29	17	3	9	5	5	6	16	16	25	15	13	5	7	48	14	15	19	12	12	10	17	17	13	11	19	9	20	8	5	0	5	0	0
Nitab4.5_0000578g0190.1	AT2G28085		Auxin-induced protein, ARG7	-2.46675	1.77402	0.00358686	Down	165	88	89	101	10	56	48	0	34	37	17	36	25	2	0	47	2	0	52	66	119	45	77	76	87	82	108	82	76	154	105	2	4	76	0	1
Nitab4.5_0007909g0010.1	AT5G63160	BT1	BTB/POZ-like, BTB/POZ, Zinc finger, TAZ-type, BTB/POZ fold	-2.47028	1.90066	5.85843e-07	Down	96	78	112	80	10	71	48	50	98	59	117	81	61	88	117	39	77	112	99	67	121	53	93	81	84	88	81	71	61	192	68	607	11	70	6	7
Nitab4.5_0007254g0060.1	AT5G40240	UMAMIT40	Drug/metabolite transporter	-2.47376	3.42028	1.97757e-10	Down	289	226	328	308	27	235	254	7	247	109	133	164	108	73	42	114	68	30	243	250	334	259	200	289	255	202	259	236	220	309	268	12	13	285	0	3
Nitab4.5_0005968g0050.1	AT3G02910		AIG2-like, Butirosin biosynthesis, BtrG-like	-2.47443	3.50136	1.89617e-12	Down	234	347	377	306	39	137	225	81	264	495	305	247	295	224	129	487	250	456	277	273	254	306	447	299	248	280	163	273	275	393	263	185	286	324	174	278
Nitab4.5_0006416g0020.1	AT4G14090		UDP-glucuronosyl/UDP-glucosyltransferase	-2.49106	2.89711	0.000410048	Down	174	281	259	275	41	82	102	52	73	127	593	514	264	388	210	115	149	144	319	145	173	183	454	483	183	185	175	132	179	181	196	2	8	33	5	7
Nitab4.5_0000768g0030.1	AT4G00870		Myc-type, basic helix-loop-helix (bHLH) domain, Transcription factor MYC/MYB N-terminal	-2.49296	3.96645	3.86648e-13	Down	363	373	572	408	47	361	330	102	282	566	347	247	446	322	290	421	208	445	437	328	469	401	546	427	373	373	308	441	405	592	477	75	10	228	2	14
Nitab4.5_0002211g0120.1	AT5G07580		DNA-binding domain, AP2/ERF domain	-2.49296	4.23595	5.69538e-18	Down	456	400	585	353	48	546	374	187	433	1178	289	263	73	111	91	1034	361	262	917	1010	609	466	222	384	470	247	499	693	906	901	365	737	232	815	24	97
Nitab4.5_0002311g0020.1	AT3G07310		Protein of unknown function DUF760	-2.4934	3.75364	9.37046e-08	Down	233	307	287	306	39	320	296	262	354	194	293	568	183	449	487	84	235	734	490	301	290	262	259	254	290	217	317	276	299	394	161	0	94	269	7	131
Nitab4.5_0002003g0070.1	AT3G49940	LBD38	Lateral organ boundaries, LOB	-2.49467	1.20166	0.00335629	Down	26	37	48	60	4	35	89	34	50	46	85	171	13	47	32	26	57	149	97	56	50	65	35	49	48	24	75	64	74	109	43	0	15	196	0	20
Nitab4.5_0003884g0040.1	AT1G66140	ZFP4	Zinc finger, C2H2	-2.49613	3.17917	8.13044e-12	Down	197	208	259	235	25	130	154	153	233	212	184	234	197	260	222	162	122	263	288	246	193	229	295	251	206	199	148	224	176	246	230	17	168	256	60	72
Nitab4.5_0001690g0020.1	AT5G19040	IPT5	tRNA isopentenyltransferase, P-loop containing nucleoside triphosphate hydrolase	-2.49852	2.5873	2.20562e-08	Down	124	160	127	182	20	103	159	27	145	150	147	143	133	235	174	155	96	95	174	146	99	152	193	167	124	137	165	152	135	166	158	5	1	60	0	1
Nitab4.5_0000299g0250.1	AT5G48940		Leucine-rich repeat, Protein kinase domain, Serine/threonine-protein kinase, active site, Protein kinase-like domain, Protein kinase, ATP binding site, Leucine-rich repeat-containing N-terminal, type 2, Leucine-rich repeat, typical subtype, Serine/threonine- / dual specificity protein kinase, catalytic domain	-2.49875	2.66802	1.45854e-05	Down	196	93	215	183	11	149	132	28	125	92	123	133	91	74	68	166	32	24	121	110	238	90	163	171	192	167	178	150	174	212	191	8	9	87	9	3
Nitab4.5_0000630g0080.1	AT5G19190			-2.50999	1.12613	0.000100691	Down	42	50	43	53	6	35	63	39	33	29	82	97	29	47	35	24	33	59	164	50	57	58	75	48	65	38	61	59	125	76	53	0	10	61	0	11
Nitab4.5_0008791g0010.1	AT1G61350		Armadillo-like helical, Armadillo, Armadillo-type fold	-2.51059	4.49339	1.80407e-16	Down	622	493	821	608	54	491	527	120	340	281	336	482	316	315	155	249	189	160	610	536	783	524	556	634	608	486	603	557	524	726	534	22	62	400	26	27
Nitab4.5_0000780g0010.1	AT1G05260	RCI3	Peroxidase, active site, Haem peroxidase, plant/fungal/bacterial, Haem peroxidase, Plant peroxidase	-2.51126	0.35097	0.00346649	Down	39	23	48	32	3	30	25	4	9	10	13	12	16	5	2	5	10	15	18	18	41	33	58	31	37	27	33	25	24	43	36	64	0	5	6	1
Nitab4.5_0005256g0010.1	AT3G61460	BRH1	Zinc finger, RING-type, Zinc finger, RING/FYVE/PHD-type	-2.51298	3.44425	1.25624e-10	Down	252	232	385	296	29	241	289	46	221	74	145	171	190	143	60	85	86	87	268	216	260	281	339	344	284	279	303	272	236	272	284	3	10	242	0	9
Nitab4.5_0000005g0460.1	AT3G21690		Multi antimicrobial extrusion protein	-2.5166	1.61491	2.00381e-05	Down	80	72	76	97	8	53	58	26	54	39	71	84	88	40	42	38	20	40	64	51	98	67	92	90	99	84	107	66	66	75	124	6	1	36	0	2
Nitab4.5_0003218g0020.1	AT3G13690		Protein kinase domain, Concanavalin A-like lectin/glucanase, subgroup, Protein kinase-like domain, Tyrosine-protein kinase, active site, Rossmann-like alpha/beta/alpha sandwich fold	-2.53295	0.442616	0.000765209	Down	36	34	38	30	4	16	30	6	26	7	28	30	31	15	7	15	18	17	25	22	105	17	46	31	34	56	44	23	13	50	27	0	5	24	1	1
Nitab4.5_0000170g0250.1	AT3G17640		Leucine-rich repeat, Leucine-rich repeat, typical subtype, Leucine-rich repeat-containing N-terminal, type 2	-2.54046	2.40831	0.000379707	Down	163	155	213	205	18	71	67	3	54	12	87	153	151	80	29	29	19	17	217	88	180	109	145	183	181	168	225	125	94	145	131	2	0	17	0	0
Nitab4.5_0000427g0040.1	AT5G48940		Leucine-rich repeat-containing N-terminal, type 2, Serine/threonine-protein kinase, active site, Protein kinase, ATP binding site, Leucine rich repeat 4, Leucine-rich repeat, typical subtype, Serine/threonine- / dual specificity protein kinase, catalytic domain, Protein kinase domain, Protein kinase-like domain, Leucine-rich repeat	-2.54627	2.63055	1.01405e-05	Down	148	138	184	204	17	182	100	11	124	101	123	98	100	35	22	166	31	17	128	112	197	95	160	151	173	149	135	136	148	170	149	42	13	44	24	3
Nitab4.5_0002464g0020.1	AT5G06900	CYP93D1	Cytochrome P450, Cytochrome P450, E-class, group I	-2.55605	3.26679	1.47106e-13	Down	259	275	403	269	32	165	142	84	89	161	329	285	294	336	269	159	107	192	325	199	254	229	308	335	255	282	212	260	345	315	294	0	11	116	1	2
Nitab4.5_0010169g0040.1	AT1G62520		Poly(ADP-ribose) polymerase, catalytic domain	-2.5567	2.31702	0.000129392	Down	152	103	212	207	12	32	59	34	79	189	158	177	242	108	107	221	49	83	159	74	201	78	328	135	131	313	102	94	103	135	151	14	6	69	3	2
Nitab4.5_0005837g0010.1	AT4G34950		Nodulin-like, Major facilitator superfamily domain, general substrate transporter	-2.56156	2.67081	3.07606e-09	Down	170	202	159	114	23	165	121	32	130	113	154	102	43	45	18	154	109	104	110	115	152	106	163	169	136	112	110	142	104	250	118	257	133	217	185	120
Nitab4.5_0000070g0210.1	AT5G59970		TATA box binding protein associated factor (TAF), Histone core, Histone H4, conserved site, Histone H4, Histone-fold	-2.57872	-0.06717	0.00139898	Down	30	25	20	31	2	15	10	6	8	14	10	18	20	29	26	11	10	10	38	37	83	34	16	24	33	17	10	18	22	49	26	21	16	10	5	9
Nitab4.5_0000560g0200.1	AT1G22690		Gibberellin regulated protein	-2.58063	2.73998	0.00161819	Down	163	98	246	190	10	163	91	13	221	41	86	81	98	37	22	43	21	16	154	83	382	111	193	164	256	267	142	141	70	353	149	38	18	120	0	7
Nitab4.5_0006593g0010.1	AT5G23960	TPS21	Terpenoid synthase, Terpene synthase, N-terminal domain, Terpene synthase, metal-binding domain, Terpenoid cyclases/protein prenyltransferase alpha-alpha toroid	-2.58533	3.70683	2.29795e-05	Down	217	243	272	271	29	450	320	158	337	1400	354	336	197	249	248	758	298	2620	384	165	121	223	159	215	217	201	571	204	175	244	274	6	43	230	0	14
Nitab4.5_0001117g0060.1	AT4G00870		Myc-type, basic helix-loop-helix (bHLH) domain, Transcription factor MYC/MYB N-terminal	-2.58534	3.98036	7.8548e-15	Down	417	348	548	424	39	439	284	101	258	531	285	200	399	243	180	374	308	395	397	347	555	406	543	448	417	396	317	415	323	596	393	142	84	207	51	67
Nitab4.5_0002727g0010.1	AT4G16515	RGF6		-2.58671	0.568003	0.000882582	Down	37	21	43	53	2	41	29	2	23	5	14	9	20	14	10	9	5	5	9	9	35	17	20	38	35	21	31	50	15	81	20	6	3	14	0	0
Nitab4.5_0005023g0030.1				-2.58761	0.0738024	0.00450713	Down	30	25	36	17	3	19	14	8	15	13	39	31	19	20	17	3	6	16	39	20	42	29	17	25	33	19	30	27	39	74	34	3	12	28	1	1
Nitab4.5_0007782g0010.1	AT4G38250		Amino acid transporter, transmembrane	-2.59877	0.415941	0.000620056	Down	16	34	39	26	3	25	35	17	22	13	10	21	19	21	23	10	12	28	34	28	28	25	11	26	32	20	21	25	24	49	20	5	28	31	4	19
Nitab4.5_0008741g0010.1	AT1G25440	BBX15	Zinc finger, B-box	-2.6001	3.84967	5.33828e-11	Down	347	440	470	330	49	287	303	75	300	295	438	493	213	403	195	230	147	222	543	401	433	382	244	358	432	267	334	477	671	646	381	0	21	240	0	21
Nitab4.5_0000596g0150.1	AT3G25400		EAR, NTP pyrophosphohydrolase MazG, putative catalytic core	-2.60464	-0.250223	0.00377448	Down	21	35	13	16	4	22	8	9	2	10	11	8	22	16	19	12	4	15	21	15	17	31	36	28	14	15	18	17	36	21	13	6	8	13	1	1
Nitab4.5_0000073g0580.1	AT3G47570		Leucine-rich repeat, Leucine-rich repeat, typical subtype, Leucine-rich repeat-containing N-terminal, type 2	-2.60605	0.970966	0.000135818	Down	42	39	52	49	4	56	51	4	39	4	20	23	13	10	8	7	14	4	33	37	25	44	41	37	43	25	53	79	52	73	93	0	2	40	0	1
Nitab4.5_0000208g0170.1	AT1G49010		Homeodomain-like, SANT/Myb domain, Myb-like domain	-2.61546	0.829779	0.0010355	Down	34	38	44	38	4	37	59	8	36	22	37	44	33	27	6	22	21	22	35	23	54	20	47	25	41	45	56	36	21	35	15	0	9	53	1	5
Nitab4.5_0002574g0050.1	AT3G06880		Armadillo-type fold, Armadillo-like helical	-2.61556	5.51357	5.3898e-21	Down	1120	842	1435	1192	93	1381	1082	114	1093	152	459	505	434	230	123	181	254	249	677	694	1361	913	1072	1077	1141	812	921	1141	882	1374	1087	14	441	1297	69	262
Nitab4.5_0002224g0100.1	AT1G19530			-2.62874	3.87064	1.60185e-08	Down	310	347	432	411	41	264	334	137	308	108	294	663	185	422	278	59	203	382	896	454	375	487	291	437	512	211	452	453	690	601	351	3	20	133	0	14
Nitab4.5_0002789g0030.1	AT2G43990			-2.6304	0.157426	0.00193053	Down	22	19	33	22	2	29	28	3	23	5	14	16	19	14	12	14	8	8	21	15	47	26	19	24	17	15	24	20	17	42	20	1	3	21	0	2
Nitab4.5_0001039g0010.1	AT5G43060	RD21B	Peptidase C1A, papain, Proteinase inhibitor I29, cathepsin propeptide, Peptidase C1A, papain C-terminal, Cysteine peptidase, histidine active site, Cysteine peptidase, cysteine active site, Cysteine peptidase, asparagine active site	-2.63187	0.481108	0.00718654	Down	49	57	43	30	6	12	9	14	9	31	26	23	13	26	30	9	7	9	31	25	56	23	24	30	14	24	9	28	71	27	11	18	19	2	14	0
Nitab4.5_0001041g0110.1	AT5G15685			-2.64883	2.8889	9.32923e-12	Down	236	168	277	207	19	112	140	40	135	47	102	131	168	114	59	45	46	40	166	167	236	150	162	214	189	187	184	189	125	180	139	5	12	126	3	8
Nitab4.5_0004741g0020.1	AT1G51400			-2.65877	3.95422	2.01526e-12	Down	535	516	624	403	55	171	170	185	103	137	506	479	419	332	314	79	101	139	447	306	520	315	734	483	460	461	172	535	639	863	597	23	36	165	42	38
Nitab4.5_0002632g0050.1	AT2G28085		Auxin-induced protein, ARG7	-2.68233	0.47085	0.00995805	Down	72	32	39	48	3	12	14	0	8	5	4	8	11	2	2	6	1	0	34	19	33	16	35	22	30	19	33	41	44	84	40	1	0	37	0	0
Nitab4.5_0003748g0030.1	AT5G64530	XND1	NAC domain	-2.69891	1.6022	2.59591e-07	Down	70	65	86	73	6	72	44	68	33	20	60	66	44	42	54	24	63	105	87	77	67	103	50	73	81	62	82	91	99	125	84	1	111	107	93	156
Nitab4.5_0000020g0380.1	AT2G36026		Ovate protein family, C-terminal	-2.69977	0.383678	2.47721e-05	Down	32	29	41	44	3	15	21	12	18	20	19	22	38	27	24	14	8	16	29	35	48	29	44	39	32	37	26	24	24	53	34	10	3	13	0	4
Nitab4.5_0003330g0030.1				-2.70435	3.61751	0.000706088	Down	258	457	266	368	39	93	61	361	214	115	209	117	81	72	110	27	891	1473	212	338	251	491	263	339	266	148	86	321	155	404	244	106	3845	1281	540	2114
Nitab4.5_0003300g0080.1	AT1G09750		Aspartic peptidase domain, Aspartic peptidase	-2.70523	3.43125	0.000114248	Down	281	235	317	308	21	158	114	97	402	63	283	205	163	78	78	61	75	24	170	41	361	61	276	145	237	272	207	174	113	329	191	1	6	119	1	2
Nitab4.5_0008104g0020.1	AT1G11125			-2.70743	1.7025	1.19081e-06	Down	98	74	145	116	8	38	38	10	45	20	32	48	38	22	13	17	18	21	60	85	111	100	75	76	128	52	36	87	106	151	94	0	14	55	0	4
Nitab4.5_0000394g0080.1	AT5G56540	AGP14		-2.71616	4.46852	2.04289e-09	Down	433	221	589	560	23	836	489	17	865	53	119	163	94	69	73	41	70	60	321	194	489	262	611	336	563	494	536	275	184	383	302	1	85	251	25	62
Nitab4.5_0001668g0120.1	AT5G50740		Heavy metal-associated domain, HMA	-2.72366	3.66749	1.25056e-07	Down	440	377	513	358	39	172	175	12	175	203	600	384	206	197	44	278	149	201	411	296	516	295	332	392	424	780	506	529	441	698	434	0	68	625	49	52
Nitab4.5_0000570g0060.1	AT1G51400			-2.72405	6.22173	4.00687e-07	Down	2779	1938	3842	2973	210	644	460	593	321	1581	3165	3086	2441	1389	1201	408	745	653	2046	1491	3622	1458	4453	3244	2716	2470	634	2589	4481	5801	4029	90	186	908	15	23
Nitab4.5_0001103g0100.1	AT1G02630		Equilibrative nucleoside transporter	-2.72428	-0.553393	0.00287961	Down	13	24	14	11	2	21	8	3	5	5	10	5	12	4	0	6	9	6	8	16	18	27	10	23	18	19	24	7	9	21	4	1	1	5	0	0
Nitab4.5_0001229g0010.1				-2.73032	2.8235	2.06139e-08	Down	176	179	264	149	17	126	134	130	70	104	308	235	207	302	206	78	77	178	370	115	218	177	235	173	190	172	177	186	229	383	200	6	42	150	21	16
Nitab4.5_0000118g0120.1	AT5G15240		Amino acid transporter, transmembrane	-2.73374	0.039597	0.00116026	Down	18	18	34	13	2	14	14	36	14	9	29	23	23	20	41	6	22	33	23	14	31	7	24	21	17	16	22	22	33	32	30	9	15	34	9	35
Nitab4.5_0000727g0010.1				-2.73665	1.18502	1.89807e-05	Down	47	68	81	58	7	35	45	28	20	22	63	67	49	46	50	11	20	28	72	58	69	44	68	53	55	44	52	46	51	84	39	1	3	36	0	2
Nitab4.5_0001023g0170.1				-2.73737	-0.414163	0.00409663	Down	11	14	11	12	1	18	14	16	16	21	11	8	20	11	12	19	7	9	18	16	13	11	16	15	12	16	11	14	15	18	7	10	13	13	3	7
Nitab4.5_0000925g0030.1				-2.73801	0.357482	0.000444779	Down	28	23	35	37	2	19	17	32	14	16	23	24	26	48	35	8	15	33	33	34	29	32	27	33	43	20	18	25	29	26	25	10	29	27	10	15
Nitab4.5_0002096g0080.1	AT4G34760		Auxin-induced protein, ARG7	-2.7426	2.0992	9.35823e-07	Down	112	66	195	159	7	79	82	7	62	38	66	59	74	47	18	48	23	18	114	85	176	112	157	142	121	155	113	145	111	166	173	0	8	142	0	1
Nitab4.5_0002993g0040.1	AT1G01970		Pentatricopeptide repeat	-2.76522	0.246044	0.00280834	Down	27	24	19	28	2	24	25	9	32	22	27	35	30	25	24	16	11	24	22	18	38	24	39	31	29	24	33	17	28	52	32	8	2	28	2	4
Nitab4.5_0004817g0010.1	AT1G52770		NPH3 domain	-2.76612	1.89447	8.86055e-07	Down	114	68	155	137	6	58	68	2	52	13	67	89	57	41	19	29	16	9	65	42	132	71	103	87	101	106	115	107	64	87	115	0	0	50	0	0
Nitab4.5_0001759g0080.1	AT1G19530			-2.76639	0.844872	2.37983e-05	Down	29	37	42	49	4	38	41	26	31	11	49	93	29	36	25	7	19	44	71	47	41	35	23	46	56	36	69	71	55	68	55	1	0	26	0	1
Nitab4.5_0000283g0310.1	AT4G38840		Auxin-induced protein, ARG7	-2.76687	1.19214	4.2677e-06	Down	44	56	77	60	6	66	38	13	36	32	40	44	41	38	19	37	13	18	71	51	66	53	69	67	67	61	70	78	69	87	60	0	1	54	0	5
Nitab4.5_0005743g0040.1	AT3G61460	BRH1	Zinc finger, RING-type, Zinc finger, RING/FYVE/PHD-type	-2.80663	-0.0229656	0.00157181	Down	28	18	40	37	2	11	17	0	7	10	9	8	9	3	1	10	3	2	19	14	37	20	32	24	25	29	33	31	18	32	44	1	2	29	0	0
Nitab4.5_0002456g0090.1	AT1G15125		SAM dependent carboxyl methyltransferase	-2.812	3.55232	3.05223e-13	Down	279	318	379	250	29	247	370	13	218	67	166	179	148	78	41	56	50	64	193	175	256	218	217	269	244	249	315	296	244	382	366	16	19	722	2	3
Nitab4.5_0000514g0170.1	AT3G48550			-2.83763	0.282704	0.0017491	Down	19	27	36	31	3	30	22	10	21	11	12	9	18	13	6	10	6	11	21	16	27	17	23	23	19	25	33	29	23	30	34	11	7	31	5	7
Nitab4.5_0000070g0110.1	AT3G46130	MYB48	SANT/Myb domain, Homeodomain-like, Myb domain	-2.84215	2.7439	3.30308e-06	Down	138	201	156	202	22	144	172	50	86	86	195	282	134	196	127	90	142	215	256	246	160	294	238	235	235	176	212	197	265	288	162	0	39	94	21	112
Nitab4.5_0004547g0010.1	AT3G19270	CYP707A4	Cytochrome P450	-2.85098	0.997901	0.00125318	Down	72	47	91	80	4	28	9	4	4	6	14	14	19	10	1	20	1	2	35	28	71	41	72	52	57	30	33	41	62	60	49	0	6	12	2	3
Nitab4.5_0000517g0020.1	AT2G40080	ELF4	Protein of unknown function DUF1313	-2.86174	0.173788	0.000597945	Down	23	28	24	20	3	17	12	25	28	8	17	32	24	76	84	7	10	46	34	19	11	13	16	12	22	15	34	8	9	14	10	2	0	9	1	2
Nitab4.5_0000037g0290.1	AT2G05530			-2.86793	4.31704	4.1175e-05	Down	238	438	538	441	40	447	364	513	498	367	1905	848	138	191	171	78	1071	7772	369	84	282	160	310	217	373	326	203	499	402	1312	1001	47	1581	2722	89	459
Nitab4.5_0006323g0010.1				-2.86806	2.30833	1.75115e-06	Down	75	73	141	92	7	67	86	262	45	46	80	93	103	96	136	35	52	39	118	93	116	112	89	91	121	110	134	102	113	173	73	8	6	85	21	7
Nitab4.5_0003754g0020.1	AT5G49360	BXL1	Glycoside hydrolase family 3 C-terminal domain, Glycoside hydrolase, superfamily, Fibronectin type III-like domain, Glycoside hydrolase, family 3, N-terminal, Glycoside hydrolase family 3	-2.87263	2.28016	8.33399e-08	Down	100	86	132	113	9	76	124	106	100	34	160	320	37	56	68	40	186	199	155	121	158	146	132	83	155	64	81	126	246	269	180	4	105	233	22	139
Nitab4.5_0000283g0190.1				-2.87749	-0.522482	0.0014501	Down	16	15	15	15	1	23	9	6	3	8	5	5	19	6	13	9	4	9	8	6	17	14	11	10	8	13	20	13	5	7	13	0	5	11	3	4
Nitab4.5_0000295g0020.1	AT3G62950		Glutaredoxin, Thioredoxin-like fold, Glutaredoxin subgroup, Glutaredoxin-like, plant II	-2.87882	1.75755	3.36492e-09	Down	67	91	88	67	8	69	76	47	63	66	38	29	109	53	73	65	20	13	109	72	105	94	76	49	65	88	117	66	79	108	78	3	1	40	0	3
Nitab4.5_0000283g0300.1	AT4G38840		Auxin-induced protein, ARG7	-2.88088	1.24607	0.000270761	Down	71	57	77	70	6	43	33	10	45	32	54	43	33	36	37	37	25	17	80	74	77	52	36	60	53	65	71	80	96	111	88	2	0	38	0	0
Nitab4.5_0000021g0770.1	AT3G02910		Butirosin biosynthesis, BtrG-like, AIG2-like	-2.88604	4.42518	9.78879e-20	Down	501	719	727	522	68	376	371	141	411	1056	567	469	616	419	297	861	391	678	523	659	583	677	1024	673	592	439	243	614	675	824	715	234	537	421	133	384
Nitab4.5_0003373g0100.1	AT1G25440	BBX15	Zinc finger, B-box, CCT domain	-2.88673	3.09568	7.67512e-09	Down	221	159	321	222	14	211	157	30	209	54	244	252	134	94	67	15	110	76	289	115	395	165	162	162	274	112	237	282	408	600	238	0	67	255	9	12
Nitab4.5_0003314g0120.1	AT5G03510		Zinc finger, C2H2-like, Zinc finger, C2H2	-2.89331	0.415003	0.00281975	Down	44	24	47	35	2	27	22	8	12	10	15	12	19	8	3	8	3	3	17	19	33	28	48	23	29	28	24	53	42	51	31	6	4	20	7	3
Nitab4.5_0006318g0030.1	AT3G28860	ABCB19	ABC transporter-like, ABC transporter type 1, transmembrane domain, AAA+ ATPase domain, ABC transporter, transmembrane domain, ABC transporter, conserved site, P-loop containing nucleoside triphosphate hydrolase	-2.89691	3.886	6.04659e-08	Down	447	336	704	517	27	287	192	52	153	42	156	161	131	87	51	46	58	32	300	236	722	307	337	436	455	256	296	452	372	589	451	4	4	170	0	2
Nitab4.5_0002693g0090.1	AT1G29500		Auxin-induced protein, ARG7	-2.90053	1.51857	2.28976e-06	Down	79	54	123	66	5	86	42	15	30	22	42	33	54	42	23	28	13	13	65	53	77	69	71	95	70	60	66	88	81	120	71	7	3	32	10	1
Nitab4.5_0006312g0010.1	AT2G43290	MSS3	EF-hand domain pair, EF-hand domain	-2.90264	5.56834	1.44938e-55	Down	1237	1223	1582	1434	107	688	808	886	561	1258	836	1057	1567	1380	1323	521	898	1090	1483	1321	1144	1494	1838	1540	1334	1116	1042	1296	1156	1683	1283	159	80	961	14	112
Nitab4.5_0010535g0010.1	AT3G02170	LNG2	Domain of unknown function DUF4378	-2.90434	3.38068	6.17755e-06	Down	353	190	307	289	14	293	179	43	199	27	88	123	65	53	42	36	56	44	172	182	423	181	167	276	280	184	271	372	328	428	327	2	40	225	38	6
Nitab4.5_0008331g0020.1	AT1G21500			-2.94709	3.31644	8.61764e-05	Down	412	209	459	414	19	109	75	72	45	110	375	346	225	129	84	39	49	38	222	144	515	144	378	290	395	464	127	360	590	846	552	11	13	67	1	1
Nitab4.5_0009380g0050.1	AT3G53950		Domain of unknown function DUF1929, Immunoglobulin E-set, Galactose oxidase/kelch, beta-propeller, Immunoglobulin-like fold, Galactose oxidase, beta-propeller, Glyoxal oxidase, N-terminal	-2.94819	3.06676	2.81441e-13	Down	170	177	221	186	16	212	190	73	250	81	164	236	94	116	64	81	152	375	141	148	194	159	205	176	192	138	113	132	131	224	151	20	184	372	27	156
Nitab4.5_0002031g0120.1	AT1G54820		Concanavalin A-like lectin/glucanase, subgroup, Serine/threonine-protein kinase, active site, Protein kinase domain, Protein kinase-like domain, Protein kinase, ATP binding site	-2.95135	0.412658	0.00141568	Down	36	20	49	51	2	28	20	3	10	10	12	14	14	17	16	11	8	2	34	20	73	20	30	29	30	19	29	33	15	41	43	0	5	28	0	0
Nitab4.5_0000177g0040.1			Domain of unknown function DUF4283	-2.95352	-0.531043	0.00267912	Down	11	12	9	16	1	16	14	12	12	3	11	8	10	16	17	6	9	5	12	16	9	11	12	13	11	13	15	11	9	6	18	4	5	11	9	6
Nitab4.5_0000057g0280.1	AT1G25440	BBX15	Zinc finger, B-box, CCT domain	-2.95674	3.1035	1.30679e-07	Down	240	180	356	244	17	202	176	26	137	81	267	199	83	87	38	41	52	39	288	126	338	155	94	136	269	177	213	368	444	599	335	1	6	163	0	7
Nitab4.5_0002741g0110.1	AT1G51400			-2.96574	3.24083	1.73664e-05	Down	332	372	418	294	27	97	66	35	45	133	305	259	295	153	117	130	45	75	365	175	336	178	451	307	296	253	130	294	327	545	302	24	14	55	7	36
Nitab4.5_0009696g0020.1	AT3G13620	PUT4	Amino acid/polyamine transporter I	-2.97523	0.216084	1.33239e-05	Down	20	37	27	18	3	23	24	16	19	12	26	31	27	38	31	12	12	14	29	21	30	19	32	36	30	24	30	23	31	31	29	2	7	15	2	3
Nitab4.5_0005910g0010.1	AT1G74160	TRM4	Domain of unknown function DUF4378	-2.9763	4.52615	3.3094e-11	Down	749	495	724	572	42	617	420	67	511	52	243	278	216	149	66	79	77	52	411	387	869	401	457	576	633	403	681	773	786	883	750	10	29	372	11	16
Nitab4.5_0000078g0310.1			Zinc finger, GRF-type	-2.99248	-0.151345	0.000413341	Down	27	28	22	19	2	10	7	16	8	15	16	24	21	31	36	12	10	25	19	28	25	26	38	26	33	17	11	20	16	22	18	9	33	18	2	21
Nitab4.5_0003956g0030.1	AT5G25620	YUC6	Pyridine nucleotide-disulphide oxidoreductase, class-II, Flavin monooxygenase-like	-2.99293	0.607754	7.38294e-05	Down	43	24	53	46	2	34	26	5	22	16	23	20	25	14	13	18	12	10	27	41	48	35	59	47	40	32	38	50	25	42	25	0	0	12	0	0
Nitab4.5_0002876g0020.1	AT5G04820	OFP13	Ovate protein family, C-terminal	-2.99651	2.08726	6.65707e-06	Down	142	58	196	152	5	90	56	18	36	36	36	59	49	29	31	18	17	13	90	96	195	110	95	94	148	108	95	108	115	164	102	0	2	38	1	2
Nitab4.5_0004599g0080.1	AT5G56320	EXPA14	Barwin-like endoglucanase, Expansin, Expansin, cellulose-binding-like domain, Expansin/Lol pI, RlpA-like double-psi beta-barrel domain	-2.99834	4.0736	1.16212e-09	Down	558	395	784	696	32	258	129	74	137	92	216	241	201	99	25	139	39	53	338	314	729	355	283	440	511	281	249	733	814	977	859	1	82	449	0	0
Nitab4.5_0011263g0010.1				-3.01057	-0.448703	0.00156591	Down	14	21	30	14	2	4	8	13	7	38	17	22	18	17	13	22	27	35	13	24	21	10	12	16	11	11	10	17	17	17	12	382	102	17	140	40
Nitab4.5_0001920g0070.1	AT3G22540		Protein of unknown function DUF1677, plant	-3.02499	-0.0025097	0.000276644	Down	21	28	42	31	2	15	12	3	7	3	8	8	8	11	4	7	4	5	8	20	32	15	32	22	20	14	16	24	27	20	10	0	2	15	0	3
Nitab4.5_0003541g0030.1	AT3G52910	GRF4	WRC	-3.02936	0.87951	8.89034e-06	Down	47	29	43	53	2	26	39	4	65	19	27	41	27	30	23	7	10	10	56	32	56	36	23	34	45	31	62	19	24	34	19	0	5	14	0	0
Nitab4.5_0004847g0060.1	AT4G16850			-3.05206	1.19704	6.23718e-10	Down	68	74	90	74	6	42	16	9	16	24	22	28	24	16	17	15	21	25	45	54	65	49	45	45	59	22	18	89	96	110	53	12	56	60	6	12
Nitab4.5_0004186g0040.1	AT1G19715		Mannose-binding lectin	-3.06072	-0.371685	0.00821195	Down	21	9	41	25	1	6	5	6	6	3	7	6	11	3	5	2	0	0	10	11	46	15	23	17	26	18	4	33	9	50	21	24	16	26	7	1
Nitab4.5_0000728g0090.1	AT3G50520		Histidine phosphatase superfamily, clade-1, Phosphoglycerate/bisphosphoglycerate mutase, active site	-3.06448	-0.224651	0.00160956	Down	21	13	29	12	1	22	15	6	14	13	17	10	19	14	1	8	7	13	13	13	21	21	33	14	19	13	7	18	10	21	13	4	11	11	0	6
Nitab4.5_0010146g0020.1	AT5G24270	SOS3	EF-hand domain, EF-hand domain pair, Recoverin	-3.09052	3.91193	2.53773e-14	Down	287	315	576	448	24	427	330	41	309	385	362	222	124	96	30	642	257	229	306	487	315	395	291	295	340	343	337	599	498	839	602	20	184	691	87	123
Nitab4.5_0003679g0060.1	AT4G38470	STY46	ACT domain, Serine-threonine/tyrosine-protein kinase catalytic domain, Serine/threonine-protein kinase, active site, Protein kinase-like domain, Protein kinase domain, Serine/threonine- / dual specificity protein kinase, catalytic domain	-3.11827	0.268134	0.00123484	Down	31	21	34	26	2	33	22	4	22	27	45	42	21	19	17	27	34	29	43	24	33	20	54	36	38	30	30	24	30	49	26	11	16	25	4	3
Nitab4.5_0002600g0010.1	AT4G13510	AMT1;1	Ammonium transporter, Ammonium transporter AmtB-like domain, Ammonium transporter, conserved site	-3.14545	6.10807	7.09484e-27	Down	2286	2236	2817	2268	160	1013	994	192	643	546	1302	1488	1258	1090	609	473	427	487	1870	1453	2150	1722	2458	2633	2056	1928	1079	1781	1539	2175	1875	5	147	714	5	39
Nitab4.5_0000686g0180.1	AT1G18210		EF-hand domain, EF-hand domain pair, EF-Hand 1, calcium-binding site	-3.18832	1.34896	6.07682e-05	Down	58	65	50	62	4	29	19	86	53	13	22	23	33	51	81	9	29	76	91	79	43	81	63	67	57	52	61	71	56	74	40	10	50	67	53	36
Nitab4.5_0000829g0100.1	AT5G18650		Zinc finger, RING-type, Zinc finger, CHY-type, Zinc finger, CTCHY-type, Zinc finger, RING/FYVE/PHD-type, Zinc finger, C3HC4 RING-type	-3.20272	-0.223158	0.00161291	Down	21	18	14	23	1	15	15	6	19	13	29	26	8	11	11	15	14	17	16	22	23	13	17	20	13	22	12	20	20	24	17	3	12	12	8	7
Nitab4.5_0006822g0030.1	AT4G12320	CYP706A6	Cytochrome P450	-3.20999	0.192846	2.51512e-05	Down	29	29	33	41	2	13	15	10	14	8	16	32	13	18	15	11	8	9	26	25	30	22	33	33	30	16	17	17	12	29	28	0	3	24	0	0
Nitab4.5_0000273g0120.1	AT4G20860		Berberine/berberine-like	-3.21378	0.306452	0.00171756	Down	8	15	25	29	1	39	33	9	41	8	13	24	7	7	5	4	13	42	13	10	16	15	22	26	22	13	28	12	11	14	8	1	15	33	2	20
Nitab4.5_0022963g0010.1	AT3G03990			-3.22423	2.49176	1.547e-11	Down	102	145	149	139	11	113	126	76	126	152	138	106	45	99	83	119	292	376	108	134	125	160	122	107	112	59	70	144	133	179	151	113	511	373	351	274
Nitab4.5_0007557g0010.1	AT1G67590		Remorin, C-terminal	-3.22473	1.25705	0.000267288	Down	44	53	65	64	4	43	55	8	77	26	34	41	39	50	36	14	13	20	48	26	74	32	39	42	60	44	75	42	25	63	47	0	3	17	0	0
Nitab4.5_0002482g0070.1			Uncharacterised domain, di-copper centre, Tyrosinase, Polyphenol oxidase, central domain, Polyphenol oxidase, C-terminal, Polyphenol oxidase	-3.23133	2.60332	0.00151901	Down	71	106	271	118	9	253	60	24	167	150	160	78	12	137	91	27	149	1763	37	21	222	27	44	56	175	122	57	21	12	276	40	117	94	230	0	0
Nitab4.5_0006154g0010.1	AT1G69160			-3.24655	0.261531	0.00157424	Down	27	22	21	35	1	41	22	17	8	19	25	14	30	11	17	22	11	3	25	6	32	29	32	30	16	23	21	19	31	43	18	0	0	7	0	0
Nitab4.5_0000232g0150.1				-3.248	1.5483	3.2413e-06	Down	77	42	115	97	3	85	41	1	53	22	28	33	21	24	13	21	15	13	73	52	132	60	99	69	110	96	58	92	86	107	77	0	0	49	0	1
Nitab4.5_0002096g0120.1	AT1G75580		Auxin-induced protein, ARG7	-3.27078	3.62389	1.55754e-15	Down	349	320	356	363	20	214	290	46	215	100	90	163	164	84	98	101	61	146	261	202	249	217	300	324	211	268	323	263	186	206	273	12	57	145	8	43
Nitab4.5_0000453g0140.1	AT5G42680		Protein of unknown function DUF617, plant	-3.27253	2.41615	4.49708e-07	Down	184	103	287	194	7	65	69	8	53	89	103	89	95	37	10	82	32	28	141	115	223	97	164	142	166	113	110	185	155	265	195	0	12	74	4	16
Nitab4.5_0002567g0140.1	AT5G26960		Kelch repeat type 1, Kelch-type beta propeller	-3.27873	-0.342663	0.00226236	Down	16	11	37	7	1	13	12	8	17	14	19	23	18	13	4	9	11	10	16	10	27	15	13	23	17	12	8	17	12	44	20	7	8	11	3	2
Nitab4.5_0000184g0030.1				-3.29903	1.18862	9.79023e-05	Down	44	28	63	51	2	62	62	9	71	14	35	29	29	34	31	20	18	22	35	31	27	35	50	69	27	17	51	42	40	46	25	0	1	12	0	0
Nitab4.5_0000790g0010.1	AT5G42680		Protein of unknown function DUF617, plant	-3.30122	2.33021	2.20247e-07	Down	170	110	222	167	8	91	59	25	45	67	78	71	86	25	13	48	45	25	103	97	210	92	186	140	133	123	111	151	136	258	120	1	26	71	10	14
Nitab4.5_0000747g0050.1	AT3G12830		Auxin-induced protein, ARG7	-3.31326	3.85341	3.49044e-17	Down	305	363	423	293	26	385	369	49	389	642	289	274	190	203	125	550	303	303	376	543	305	430	443	391	377	333	450	496	531	645	511	196	324	267	313	176
Nitab4.5_0004476g0050.1	AT2G36870	XTH32	Xyloglucan endotransglucosylase/hydrolase, Concanavalin A-like lectin/glucanase, subgroup, Xyloglucan endo-transglycosylase, C-terminal, Concanavalin A-like lectin/glucanases superfamily, Glycoside hydrolase, family 16	-3.35909	3.77297	1.91984e-05	Down	404	373	527	528	20	217	269	19	165	491	995	489	175	166	55	320	259	156	283	210	502	209	633	432	319	522	211	308	387	662	291	3	82	323	10	7
Nitab4.5_0010792g0030.1	AT4G34760		Auxin-induced protein, ARG7	-3.36087	0.0240402	0.000852187	Down	37	11	34	22	1	28	18	3	9	8	9	16	16	5	3	7	5	6	26	22	34	25	28	29	35	31	20	24	28	47	29	1	5	23	0	0
Nitab4.5_0003636g0020.1	AT5G25840		Protein of unknown function DUF1677, plant	-3.36266	1.15974	6.72858e-07	Down	58	65	82	58	4	55	30	2	24	45	52	44	70	44	15	56	29	43	75	80	115	108	113	85	60	102	56	78	78	104	72	0	8	22	1	2
Nitab4.5_0005124g0060.1	AT1G29500		Auxin-induced protein, ARG7	-3.41678	-0.428905	0.00527212	Down	14	12	23	15	1	29	10	2	8	4	11	10	4	9	7	6	4	2	10	15	25	10	21	16	22	16	25	19	23	22	28	1	4	6	1	2
Nitab4.5_0005590g0040.1	AT4G38470	STY46	ACT domain	-3.47522	-0.0437793	0.00142232	Down	21	31	44	25	2	4	9	7	12	15	33	26	12	18	11	9	18	36	22	16	27	13	28	27	23	16	7	25	28	36	36	3	17	17	0	6
Nitab4.5_0003753g0010.1	AT3G46550	SOS5	FAS1 domain	-3.49508	1.55568	3.83255e-08	Down	73	46	77	82	3	69	78	12	68	31	44	67	33	19	14	33	23	36	74	43	94	53	93	63	77	68	60	55	60	73	59	1	6	41	0	4
Nitab4.5_0000575g0080.1	AT1G21500			-3.55098	2.70918	0.000842209	Down	256	97	354	332	6	63	37	22	31	56	229	237	131	59	40	16	30	13	176	81	503	91	230	130	309	259	80	283	492	750	430	0	2	62	1	0
Nitab4.5_0005472g0090.1	AT1G64940	CYP89A6	Cytochrome P450, Cytochrome P450, E-class, group I, Cytochrome P450, conserved site	-3.55742	0.78032	6.88961e-05	Down	32	53	66	44	2	25	42	3	17	30	51	65	30	25	15	34	24	46	43	35	45	53	90	54	54	70	54	46	45	39	68	3	1	24	0	1
Nitab4.5_0001580g0030.1	AT2G43290	MSS3	EF-hand domain pair, EF-hand domain, EF-Hand 1, calcium-binding site	-3.57816	4.93961	1.79526e-30	Down	708	745	936	882	42	536	516	755	352	334	419	479	584	622	749	235	451	827	846	822	736	1049	760	764	903	644	938	781	663	1030	651	80	137	782	99	145
Nitab4.5_0003330g0020.1				-3.58567	0.78504	0.000384173	Down	28	63	17	35	4	22	12	72	30	30	36	33	14	28	47	15	165	257	31	43	42	51	36	39	22	18	8	36	35	36	35	71	526	180	189	492
Nitab4.5_0012789g0020.1			2S globulin, Glycoside hydrolase, superfamily, Glycoside hydrolase, family 18, catalytic domain, Glycoside hydrolase, catalytic domain, Glycoside hydrolase, chitinase active site	-3.59123	-0.641593	0.00506559	Down	25	30	4	8	2	8	10	5	1	6	2	2	1	0	0	8	30	17	3	14	7	9	7	7	5	3	5	24	11	20	15	27	60	11	52	17
Nitab4.5_0005327g0040.1	AT5G50335			-3.61223	2.64123	1.51836e-09	Down	226	123	206	213	7	152	109	14	73	21	56	52	50	23	21	58	21	12	122	101	211	87	144	137	173	106	207	203	174	282	159	22	23	47	24	10
Nitab4.5_0005166g0020.1	AT5G20240	PI	Transcription factor, MADS-box, Transcription factor, K-box	-3.62129	-0.0410668	0.00475143	Down	35	52	2	3	2	7	8	24	15	13	8	4	11	27	5	8	6	6	29	26	22	13	31	10	13	22	9	43	7	9	7	2	4	4	6	5
Nitab4.5_0010792g0020.1	AT4G34760		Auxin-induced protein, ARG7	-3.63652	3.50594	6.8303e-21	Down	350	238	423	364	13	283	211	33	143	142	169	184	195	84	44	160	55	54	306	188	399	275	363	314	325	316	298	393	368	478	461	4	87	281	29	67
Nitab4.5_0002049g0010.1	AT1G73360	HDG11	Homeobox domain, START domain, Homeodomain-like, Homeobox, conserved site	-3.6406	-0.311238	0.00275845	Down	18	15	22	12	1	20	21	5	11	10	15	9	15	9	7	12	5	5	6	8	18	25	11	14	7	15	32	15	10	15	13	1	4	13	1	4
Nitab4.5_0001668g0140.1	AT4G16390	SVR7	Pentatricopeptide repeat, Tetratricopeptide-like helical	-3.67403	0.00188387	0.000138977	Down	20	20	21	24	1	26	11	16	21	13	12	16	9	26	23	14	10	21	13	16	24	23	18	15	16	13	14	17	10	18	17	2	10	10	2	6
Nitab4.5_0002211g0050.1	AT5G07580		AP2/ERF domain, DNA-binding domain	-3.68052	1.9025	1.47023e-10	Down	118	94	121	88	5	84	64	13	67	142	33	40	18	15	12	124	28	39	149	156	127	76	46	84	116	60	113	119	121	168	79	12	20	96	1	13
Nitab4.5_0001154g0010.1	AT4G34760		Auxin-induced protein, ARG7	-3.69554	1.62568	9.20281e-08	Down	119	69	156	90	4	50	40	4	18	27	43	37	55	17	21	19	5	7	60	73	91	66	145	103	75	99	66	152	138	146	154	0	2	44	0	0
Nitab4.5_0025014g0010.1	AT4G17760		Rad1/Rec1/Rad17	-3.71278	-0.473368	0.00319431	Down	12	16	9	16	1	21	6	6	23	9	8	8	14	15	20	7	7	8	8	11	20	12	27	19	12	8	11	13	11	17	9	6	6	9	2	3
Nitab4.5_0001097g0050.1	AT5G49330	MYB111	Myb domain, Myb-like domain, Homeodomain-like, SANT/Myb domain	-3.75665	-0.388191	0.00148021	Down	12	15	10	14	1	14	19	6	26	4	10	11	4	10	7	4	8	6	22	11	17	19	19	13	16	13	19	10	18	13	13	2	1	7	0	1
Nitab4.5_0000246g0070.1	AT3G15095	HCF243		-3.83818	3.77532	5.647e-13	Down	456	293	551	461	15	277	216	27	190	60	116	177	186	81	43	66	45	20	270	265	665	232	280	345	412	296	339	427	451	524	434	1	2	53	1	4
Nitab4.5_0000874g0020.1	AT1G25440	BBX15	CCT domain, Zinc finger, B-box	-3.83842	3.6348	1.09902e-12	Down	298	241	516	318	10	248	279	43	314	78	311	317	163	159	92	39	141	169	460	203	496	247	171	237	422	159	298	417	552	782	359	0	130	416	7	47
Nitab4.5_0000057g0030.1	AT5G46330	FLS2	Leucine-rich repeat, Leucine-rich repeat-containing N-terminal, type 2, Protein kinase-like domain, Concanavalin A-like lectin/glucanase, subgroup, Leucine-rich repeat, typical subtype, Serine/threonine- / dual specificity protein kinase, catalytic domain, Serine/threonine-protein kinase, active site, Protein kinase domain, Protein kinase, ATP binding site	-3.84955	-0.509027	0.000846763	Down	18	17	16	14	1	18	9	4	9	17	21	11	8	5	4	32	8	3	20	19	19	13	16	23	17	22	16	13	16	18	17	1	7	8	2	0
Nitab4.5_0000072g0120.1	AT2G28100	FUC1	Galactose-binding domain-like, Glycoside hydrolase, family 29, Glycoside hydrolase, catalytic domain, Coagulation factor 5/8 C-terminal type domain, Glycoside hydrolase, superfamily	-3.86064	1.12743	7.06341e-05	Down	52	51	90	78	2	20	41	11	30	8	69	86	36	38	13	11	27	15	41	29	101	45	131	59	77	115	68	55	31	155	84	0	2	77	0	0
Nitab4.5_0001128g0180.1				-3.90454	0.278941	0.00590568	Down	52	10	69	61	0	4	1	1	2	2	1	11	11	4	0	3	0	0	22	11	108	17	24	34	35	26	10	32	24	59	63	0	0	3	0	0
Nitab4.5_0001755g0120.1	AT5G25840		Protein of unknown function DUF1677, plant	-3.96167	0.960045	8.08902e-08	Down	41	55	80	62	2	53	17	2	12	36	36	25	49	29	22	56	32	19	69	74	80	78	125	85	52	72	42	46	65	112	63	4	37	14	0	2
Nitab4.5_0007004g0020.1			Zinc finger, CCHC-type	-3.99998	-0.0659575	0.00028695	Down	22	24	21	30	1	17	12	8	17	21	26	34	42	25	19	9	12	14	32	34	32	21	32	31	36	30	30	27	19	23	16	2	2	17	8	10
Nitab4.5_0002720g0040.1	AT1G64690	BLT		-4.02357	1.04473	3.85848e-06	Down	64	40	73	79	2	32	32	3	27	15	27	24	25	15	10	22	12	12	48	37	82	47	44	46	68	35	62	62	55	92	68	11	11	42	6	8
Nitab4.5_0003430g0060.1	AT5G12890		UDP-glucuronosyl/UDP-glucosyltransferase	-4.03227	0.0545933	0.00115015	Down	44	18	31	52	1	9	9	0	2	42	9	10	9	1	1	54	2	4	12	18	26	20	19	34	31	42	28	12	7	16	24	0	0	1	1	1
Nitab4.5_0000980g0410.1	AT4G38840		Auxin-induced protein, ARG7, Major intrinsic protein, Aquaporin-like	-4.0451	-0.343647	0.000953368	Down	19	18	26	22	1	11	11	7	5	16	8	11	18	13	14	8	5	2	19	14	18	16	28	22	16	14	12	19	19	24	24	2	0	11	0	0
Nitab4.5_0007043g0010.1	AT2G23180	CYP96A1	Cytochrome P450, Cytochrome P450, conserved site, Cytochrome P450, E-class, group I	-4.18229	-0.232468	0.000390819	Down	24	11	29	35	0	14	14	3	4	11	20	14	23	16	7	12	13	4	16	19	31	17	34	27	16	16	9	17	19	29	28	0	0	10	0	0
Nitab4.5_0000829g0160.1	AT3G21460		Glutaredoxin, Thioredoxin-like fold, Glutaredoxin subgroup, Glutaredoxin-like, plant II	-4.25942	0.655834	2.90583e-06	Down	39	30	63	32	1	22	20	29	23	46	30	9	37	7	39	20	13	8	32	20	44	25	23	20	27	11	27	30	43	69	28	2	4	9	21	1
Nitab4.5_0001033g0100.1	AT1G31880	BRX	Brevis radix (BRX) domain, Transcription factor BREVIS RADIX, N-terminal domain	-4.62921	-0.502193	0.000167137	Down	14	15	25	14	0	11	12	5	12	3	14	11	16	7	6	3	3	5	12	13	30	11	16	15	19	13	13	20	14	27	19	2	4	13	1	1
Nitab4.5_0003533g0060.1	AT1G29500		Auxin-induced protein, ARG7	-4.83487	-0.263629	0.000183631	Down	25	19	18	39	0	9	6	5	8	5	18	15	13	7	4	2	4	1	26	13	19	18	15	24	19	24	25	40	19	43	16	1	0	3	1	0
Nitab4.5_0010792g0010.1	AT1G75590		Auxin-induced protein, ARG7	-4.90331	0.699959	4.35428e-07	Down	41	33	40	40	1	59	29	0	31	12	8	6	4	2	0	13	4	6	39	45	59	51	31	29	41	27	32	53	37	47	26	0	16	45	1	12
Nitab4.5_0000020g0390.1	AT5G04820	OFP13	Ovate protein family, C-terminal	-5.1182	1.08118	4.29126e-06	Down	68	21	95	67	0	52	36	4	23	6	27	24	17	13	7	7	4	3	56	45	140	54	70	55	100	48	46	55	73	116	52	0	1	11	0	0
Nitab4.5_0001772g0090.1	AT5G67385		BTB/POZ-like, BTB/POZ, NPH3 domain, BTB/POZ fold	-5.55736	-0.576008	0.00259315	Down	19	6	19	25	0	15	14	1	3	6	11	9	5	4	4	16	3	1	6	10	21	11	48	12	13	16	21	15	13	30	9	0	0	3	0	0
Nitab4.5_0007335g0030.1	AT4G10150		Zinc finger, RING-type, Zinc finger, RING/FYVE/PHD-type	-5.73088	-0.64438	0.00270833	Down	19	6	9	18	0	12	14	2	16	10	10	13	6	7	7	8	16	10	17	8	23	4	19	14	11	24	26	3	6	32	10	0	1	14	1	1
Nitab4.5_0002938g0010.1	AT2G38370		WEB family	-5.73555	-0.511731	0.0026754	Down	18	7	35	18	0	9	12	1	7	2	5	10	18	4	4	3	1	1	5	6	58	10	32	16	25	32	14	24	6	39	26	0	1	8	0	0
Nitab4.5_0001643g0100.1	AT1G72210		Myc-type, basic helix-loop-helix (bHLH) domain	-6.23068	-0.316779	0.00078162	Down	19	9	39	35	0	9	9	0	7	4	13	9	5	1	1	0	0	1	3	4	49	11	27	10	25	34	15	23	10	53	37	0	0	9	0	0
Nitab4.5_0000907g0090.1			Tyrosinase, Uncharacterised domain, di-copper centre, Polyphenol oxidase, central domain, Polyphenol oxidase, Polyphenol oxidase, C-terminal	-6.30383	1.86234	5.42728e-05	Down	61	86	284	86	1	48	15	18	57	80	518	65	36	65	52	8	42	171	15	7	270	10	41	28	244	2564	101	27	8	426	81	181	74	198	17	1
Nitab4.5_0003328g0010.1				-6.55229	-0.361069	0.000148541	Down	16	12	17	12	0	31	12	4	17	7	6	8	4	1	1	6	5	2	11	9	15	8	15	15	10	9	7	11	5	11	9	6	3	1	0	1
[truncated: 5,000 more columns]

## Sheet: S3_DEGs_ACR4GL4h
Gene_ID	AGI	label	description	logFC	logCPM	FDR	Regulation	ACRC0h	ACRC1h	ACRC4h	ACRC8h	ACR1GL1h	ACR1GL4h	ACR1GL8h	ACR4GL4h	ACR4GL8h	RETPstC1h	RETPstC4h	RETPstC8h	RETPEG1h	RETPEG4h	RETPEG8h	RETPst1h	RETPst4h	RETPst8h	RETC0h	RETC1h	RETC4h	RETC8h	RET1GL1h	RET1GL4h	RET1GL8h	RET4GL4h	RET4GL8h	XXMC0h	XXMC1h	XXMC4h	XXMC8h	XXM1GL1h	XXM1GL4h	XXM1GL8h	XXM4GL4h	XXM4GL8h	Column1	Column2	Column3	Column4	Column5	Column6
Nitab4.5_0009717g0010.1	AT2G21820			10.7517	0.507306	9.02367e-28	Up	0	0	0	1	14	0	2	191	2	24	6	2	10	89	183	6	13	18	1	0	0	1	4	2	0	0	0	0	1	0	1	106	10	0	3	1
Nitab4.5_0000008g0030.1	AT3G09270	GSTU8	Glutathione S-transferase, C-terminal, Glutathione S-transferase, N-terminal, Thioredoxin-like fold, Glutathione S-transferase, C-terminal-like	9.83763	-0.2399	5.11193e-06	Up	4	3	0	3	2	2	2	104	4	0	1	2	0	0	3	0	3	2	2	1	2	3	2	0	0	1	0	1	1	0	3	0	146	87	296	568
Nitab4.5_0013695g0010.1	AT4G33467			9.71821	0.272593	9.21036e-26	Up	0	1	0	1	78	0	0	95	0	89	8	0	3	9	33	10	8	4	2	1	0	0	0	0	0	0	0	0	0	1	0	37	1	1	2	1
Nitab4.5_0004000g0030.1	AT4G35690		Protein of unknown function DUF241, plant	9.58587	0.454135	5.88454e-30	Up	0	2	0	0	109	0	2	85	1	17	0	0	7	15	69	6	1	0	2	1	0	0	3	0	1	0	1	2	0	0	0	25	0	0	1	0
Nitab4.5_0002257g0090.1	AT1G52690	LEA7		9.5624	2.83265	4.08336e-64	Up	3	5	1	1	211	11	1	814	6	72	26	4	15	74	284	16	54	66	1	0	1	0	5	1	3	1	0	3	3	2	1	1038	245	10	269	14
Nitab4.5_0007493g0030.1	AT4G12490		Bifunctional inhibitor/plant lipid transfer protein/seed storage helical domain, Hydrophobic seed protein	9.49699	0.498977	2.13243e-08	Up	2	4	0	6	1	3	12	78	117	1	17	4	0	30	116	0	20	17	1	0	0	1	0	0	3	0	0	1	0	1	0	0	1	26	0	8
Nitab4.5_0006180g0020.1	AT3G63060	EDL3		9.41792	0.51805	1.15075e-09	Up	2	9	0	1	117	1	2	77	2	23	3	1	11	18	64	2	2	2	0	1	0	2	1	1	1	1	0	7	0	0	3	98	1	0	2	2
Nitab4.5_0004189g0010.1	AT1G01480	ACS2	Pyridoxal phosphate-dependent transferase, major region, subdomain 1, Aminotransferases, class-I, pyridoxal-phosphate-binding site, Aminotransferase, class I/classII, Pyridoxal phosphate-dependent transferase, Pyridoxal phosphate-dependent transferase, major region, subdomain 2	8.9283	-0.345388	0.0010842	Up	31	18	0	0	2	1	3	59	2	2	0	2	0	0	2	1	12	30	1	3	1	1	3	2	2	0	2	19	7	14	5	102	156	29	405	348
Nitab4.5_0007825g0020.1	AT5G55090	MAPKKK15	Protein kinase, ATP binding site, Serine/threonine- / dual specificity protein kinase, catalytic domain, Protein kinase domain, Serine/threonine-protein kinase, active site, Protein kinase-like domain	8.70166	-0.508486	9.32392e-09	Up	9	5	0	6	26	3	1	48	2	14	1	1	14	14	24	5	3	4	3	2	6	0	5	2	3	3	1	4	3	6	10	35	0	2	3	2
Nitab4.5_0000716g0020.1	AT5G52300	LTI65	CAP160	8.42726	2.55882	2.08093e-23	Up	0	8	3	8	126	6	8	724	27	225	22	6	44	289	1357	76	92	45	6	12	8	9	22	2	3	2	3	5	4	1	0	949	10	1	16	3
Nitab4.5_0004492g0020.1	AT3G09520	EXO70H4	Exocyst complex protein Exo70, Cullin repeat-like-containing domain	8.40043	-0.553034	1.03507e-05	Up	7	9	0	3	29	2	2	41	4	49	9	6	9	6	2	46	95	44	1	3	3	4	6	4	3	1	5	9	4	8	10	1950	481	14	4818	94
Nitab4.5_0000856g0010.1	AT4G33467			8.14401	2.08871	2.18208e-39	Up	0	2	2	7	238	2	2	382	5	74	15	6	39	196	448	22	44	54	13	14	5	3	29	8	3	3	4	0	2	7	2	164	11	9	18	29
Nitab4.5_0009277g0010.1	AT4G31940	CYP82C4	Cytochrome P450, Cytochrome P450, conserved site, Cytochrome P450, E-class, group I	8.09806	0.885164	4.79936e-06	Up	22	16	1	11	13	21	6	165	40	60	198	93	3	20	58	57	138	650	9	16	14	18	33	8	9	8	9	40	46	51	33	0	659	1084	1435	10678
Nitab4.5_0007001g0020.1	AT2G46680	HB-7	Homeobox domain, Homeodomain-like, Homeobox, conserved site, Helix-turn-helix motif	8.0697	3.42902	1.28417e-68	Up	6	15	6	29	275	19	27	1221	47	32	19	20	123	517	1553	5	26	23	25	20	11	17	48	7	14	3	6	14	24	18	16	12	2	13	0	1
Nitab4.5_0008708g0020.1	AT4G39720		VQ	7.86948	0.0960612	0.000271923	Up	25	26	0	3	10	4	2	88	5	10	5	4	1	3	0	4	55	41	2	6	3	10	3	5	4	3	6	9	7	20	11	251	1278	122	5777	1220
Nitab4.5_0000930g0040.1	NA		VQ	7.82341	-0.576672	0.000349444	Up	27	25	0	11	2	1	1	27	2	1	1	1	0	1	0	2	12	18	2	8	2	5	4	4	2	0	4	15	5	15	7	12	118	15	410	75
Nitab4.5_0002534g0040.1	AT4G08570		Heavy metal-associated domain, HMA	7.76754	4.29412	2.77742e-14	Up	10	14	16	31	440	29	19	2366	53	43	92	47	243	560	1712	14	42	12	26	9	10	13	69	17	12	13	8	6	6	10	17	0	1	1	2	1
Nitab4.5_0009705g0010.1	AT3G57520	SIP2	Glycosyl hydrolases 36, Glycoside hydrolase, superfamily, Aldolase-type TIM barrel	7.59058	5.86575	8.85618e-38	Up	32	44	62	63	266	118	92	8264	219	84	197	140	183	1367	4064	58	271	708	49	25	61	31	98	56	54	69	65	22	18	43	44	15	53	223	41	112
Nitab4.5_0000252g0160.1	AT3G51895	SULTR3;1	STAS domain, Sulphate transporter, Sulphate anion transporter, conserved site	7.53005	2.76772	5.96506e-06	Up	44	45	5	23	65	46	25	794	45	25	90	28	2	15	92	1	169	481	9	6	6	4	4	5	3	3	1	56	38	32	27	8	2076	1841	3791	12179
Nitab4.5_0000815g0080.1	AT4G27410	RD26	NAC domain	7.45998	2.67922	1.71924e-18	Up	5	11	6	18	172	24	13	711	19	190	28	26	73	409	979	44	60	257	29	20	13	17	32	6	8	3	6	7	13	10	9	347	12	13	22	9
Nitab4.5_0000073g0500.1	AT3G21790		UDP-glucuronosyl/UDP-glucosyltransferase	7.45442	0.994896	0.00887079	Up	29	13	1	2	0	2	1	231	40	2	3	3	8	5	2	0	8	14	2	3	4	2	1	2	1	0	1	7	2	8	15	0	482	598	7599	6323
Nitab4.5_0005164g0030.1	AT4G10250	ATHSP22.0	HSP20-like chaperone, Alpha crystallin/Hsp20 domain	7.44581	1.2851	0.000277748	Up	5	8	1	5	116	6	8	209	10	43	43	18	12	91	182	30	146	42	3	7	4	2	26	5	2	6	5	1	1	1	1	87	11	2	90	76
Nitab4.5_0000723g0160.1	AT3G50980	XERO1	Dehydrin	7.24338	6.9855	9.07839e-44	Up	95	107	151	352	1835	71	105	16640	116	844	252	58	1081	8783	40785	272	381	157	193	136	86	118	462	155	130	48	59	32	44	64	60	1183	46	7	37	8
Nitab4.5_0011583g0010.1	AT2G47730	GSTF8	Glutathione S-transferase, C-terminal-like, Glutathione S-transferase, C-terminal, Thioredoxin-like fold, Glutathione S-transferase, N-terminal	7.2351	3.46464	1.30131e-07	Up	77	55	13	22	23	26	16	1508	63	15	17	40	6	10	7	8	141	278	10	31	6	28	6	15	13	6	13	33	15	40	23	57	7635	2446	24473	19435
Nitab4.5_0007712g0010.1	AT1G32450	NRT1.5	Proton-dependent oligopeptide transporter family, Major facilitator superfamily domain, general substrate transporter	7.11225	0.193454	3.30672e-13	Up	3	4	1	4	45	10	2	81	20	5	7	2	10	25	69	5	10	10	2	2	0	1	1	1	2	0	3	2	3	7	3	106	32	8	89	35
Nitab4.5_0001984g0020.1	NA			7.06728	3.80714	1.02451e-59	Up	26	33	16	26	347	30	34	1564	37	124	34	19	124	521	1836	52	31	40	31	37	19	41	75	30	34	16	16	19	27	18	27	193	30	27	29	17
Nitab4.5_0003313g0050.1	AT5G66400	RAB18	Dehydrin	7.00475	7.42453	1.52427e-59	Up	152	214	236	416	2625	96	177	22378	154	808	258	93	1413	9574	36771	249	406	199	410	224	127	183	677	203	146	80	124	149	142	188	142	1115	62	25	31	17
Nitab4.5_0000286g0050.1	AT5G12020	HSP17.6II	Alpha crystallin/Hsp20 domain, HSP20-like chaperone, BON domain	6.98333	4.95476	4.3232e-08	Up	74	101	28	60	1261	26	30	2882	55	585	297	79	76	258	779	357	797	200	11	40	24	14	329	24	27	61	16	7	4	12	42	2622	64	11	277	22
Nitab4.5_0014015g0010.1	NA		Proteinase inhibitor I20, Pin2	6.97611	4.48903	3.0002e-21	Up	20	26	30	84	222	73	89	2775	191	372	1873	193	40	269	1038	159	1414	1807	26	30	30	30	80	43	24	44	26	22	4	27	22	103	168	372	84	103
Nitab4.5_0004584g0010.1	AT5G13170	SAG29	SWEET sugar transporter	6.93253	2.99683	1.16147e-13	Up	10	5	10	20	179	16	13	910	70	7	37	5	53	273	2415	9	65	10	10	7	27	7	26	6	8	10	17	2	6	2	5	2	0	2	0	0
Nitab4.5_0000966g0030.1	AT1G64110	DAA1	P-loop containing nucleoside triphosphate hydrolase	6.91888	0.985036	1.2841e-20	Up	1	2	3	8	12	6	9	240	24	3	5	8	4	47	219	5	12	6	3	6	0	3	1	2	1	1	2	4	5	3	7	6	2	4	8	4
Nitab4.5_0001016g0020.1	AT5G49690		UDP-glucuronosyl/UDP-glucosyltransferase	6.8992	0.796559	9.92414e-08	Up	4	2	2	6	83	1	1	159	1	19	11	2	4	14	73	3	6	6	6	1	1	1	6	1	3	3	1	4	2	8	13	100	2	2	2	1
Nitab4.5_0000286g0040.1	AT5G12020	HSP17.6II	Alpha crystallin/Hsp20 domain, HSP20-like chaperone	6.88614	2.95063	1.16244e-05	Up	11	18	5	8	482	6	8	530	10	125	83	24	23	86	174	66	169	47	7	2	10	2	124	7	3	18	2	0	0	3	8	180	2	2	9	0
Nitab4.5_0000108g0050.1	AT5G15250	FTSH6	P-loop containing nucleoside triphosphate hydrolase, AAA+ ATPase domain, Peptidase M41, Peptidase, FtsH, ATPase, AAA-type, core, ATPase, AAA-type, conserved site	6.76066	3.89649	8.25531e-18	Up	10	31	18	29	594	18	14	1506	31	152	125	60	102	399	905	196	265	161	20	29	14	20	107	23	21	43	13	4	4	11	6	73	8	4	7	5
Nitab4.5_0000564g0150.1	NA			6.75599	2.85042	1.36843e-41	Up	2	5	11	11	197	5	10	859	6	22	8	4	58	240	748	6	15	39	11	12	11	10	13	6	7	3	6	4	3	15	8	48	11	8	20	20
Nitab4.5_0003567g0050.1	AT4G17030	EXLB1	RlpA-like double-psi beta-barrel domain, Expansin, cellulose-binding-like domain, Expansin/Lol pI, Barwin-like endoglucanase, Expansin/pollen allergen, DPBB domain	6.59754	1.78379	3.03235e-08	Up	11	12	4	38	28	27	36	321	76	28	60	28	69	166	838	16	59	102	23	18	7	9	27	17	15	16	16	15	12	21	12	1	13	28	3	45
Nitab4.5_0005987g0010.1	AT1G07430	HAI2	Protein phosphatase 2C (PP2C)-like domain, Protein phosphatase 2C, Protein phosphatase 2C, manganese/magnesium aspartate binding site	6.58576	3.37655	1.14728e-51	Up	17	16	12	10	555	15	14	832	19	78	20	9	85	168	554	25	40	38	13	12	13	5	29	16	13	11	5	17	4	21	7	286	51	33	154	185
Nitab4.5_0000305g0340.1	AT2G46240	BAG6		6.47506	4.62485	2.5703e-28	Up	36	32	22	38	1646	98	52	1370	161	140	188	81	264	510	871	248	203	82	20	31	23	24	262	39	19	51	32	20	17	33	33	424	50	13	226	38
Nitab4.5_0000412g0030.1	NA			6.42276	2.11498	1.46923e-14	Up	9	17	9	11	93	7	8	501	12	57	27	9	92	214	937	36	39	43	21	21	12	15	43	13	17	6	11	8	7	6	4	141	66	14	115	89
Nitab4.5_0001204g0100.1	AT4G27410	RD26	NAC domain	6.38797	3.84325	1.72026e-18	Up	22	47	23	41	320	65	36	1569	127	397	88	64	87	604	1576	166	189	453	51	106	16	40	59	23	28	15	22	26	45	53	27	557	189	80	390	161
Nitab4.5_0001318g0050.1	AT4G27670	HSP21	Alpha crystallin/Hsp20 domain, HSP20-like chaperone	6.37412	2.78598	4.47646e-23	Up	17	25	11	11	243	22	11	679	19	100	129	59	25	243	246	110	274	87	9	19	13	7	151	9	17	119	14	1	7	3	18	74	12	1	35	7
Nitab4.5_0008220g0010.1	AT1G28640		Lipase, GDSL, SGNH hydrolase-type esterase domain	6.30915	1.63316	1.76846e-05	Up	26	94	3	70	15	36	16	210	21	33	43	77	0	2	3	34	1850	1537	18	26	42	43	32	15	35	13	13	41	10	38	27	83	7533	1304	2518	4789
Nitab4.5_0009648g0020.1	AT3G50980	XERO1	Dehydrin	6.23109	5.52782	1.20428e-22	Up	20	31	95	184	969	150	84	5521	114	707	153	170	415	3648	6074	383	652	417	88	67	51	76	283	110	97	40	22	20	9	26	40	139	199	67	16	18
Nitab4.5_0007598g0030.1	AT4G25200	HSP23.6-MITO	Alpha crystallin/Hsp20 domain, HSP20-like chaperone	5.99379	6.63266	9.15441e-13	Up	177	287	131	258	6029	264	237	6406	285	1475	1193	692	675	1908	2115	1122	1594	1281	138	253	190	209	2431	156	185	852	138	66	51	145	192	932	93	130	541	570
Nitab4.5_0000892g0010.1	AT3G09270	GSTU8	Glutathione S-transferase, C-terminal-like, Thioredoxin-like fold, Glutathione S-transferase, N-terminal, Glutathione S-transferase, C-terminal	5.98915	-0.283582	0.000220346	Up	26	21	1	4	5	2	3	55	7	5	5	1	1	1	2	5	24	7	2	6	1	2	2	4	4	2	0	14	14	10	14	127	140	62	1035	418
Nitab4.5_0010151g0030.1	AT5G63450	CYP94B1	Cytochrome P450, Cytochrome P450, E-class, group I	5.95592	2.64307	4.44e-07	Up	42	73	14	24	48	61	10	709	34	88	88	58	22	22	10	48	412	497	12	13	7	22	21	15	14	13	24	69	32	46	40	323	4462	1269	21474	11539
Nitab4.5_0000619g0070.1	AT2G47770	TSPO	TspO/MBR-related protein	5.89625	0.849338	8.51746e-09	Up	3	6	4	2	38	3	3	202	14	19	8	4	32	131	619	8	14	5	7	3	2	5	24	6	4	0	3	0	1	2	6	9	0	0	0	0
Nitab4.5_0006392g0050.1	AT5G15250	FTSH6	Peptidase, FtsH, P-loop containing nucleoside triphosphate hydrolase, AAA+ ATPase domain, ATPase, AAA-type, core, Peptidase M41, ATPase, AAA-type, conserved site	5.88733	2.43264	2.46239e-19	Up	13	18	14	22	76	17	8	648	27	62	119	43	64	321	489	59	152	59	18	16	22	14	56	17	8	21	13	9	7	3	9	14	3	4	26	2
Nitab4.5_0002318g0030.1	AT5G65550		UDP-glucuronosyl/UDP-glucosyltransferase	5.83749	3.00719	0.000367187	Up	143	142	16	54	44	109	26	700	83	14	73	34	4	8	14	8	258	384	16	23	14	20	35	15	21	6	14	161	87	169	93	53	6012	2600	10686	16205
Nitab4.5_0000402g0160.1	AT4G37990	ELI3-2	Alcohol dehydrogenase superfamily, zinc-type, Alcohol dehydrogenase, C-terminal, Alcohol dehydrogenase, zinc-type, conserved site, NAD(P)-binding domain, GroES (chaperonin 10)-like, Alcohol dehydrogenase GroES-like, Polyketide synthase, enoylreductase	5.83346	3.27259	6.96607e-06	Up	98	136	23	66	71	43	18	1049	34	36	79	157	5	65	98	30	149	435	22	22	21	11	15	14	17	19	18	27	21	42	63	21	6448	3185	27636	28190
Nitab4.5_0000433g0150.1	AT1G53540		Alpha crystallin/Hsp20 domain, HSP20-like chaperone	5.81524	0.015113	4.34109e-15	Up	0	0	2	2	53	2	0	85	1	4	3	1	2	29	74	3	5	6	4	2	2	0	2	2	0	0	0	0	0	0	3	43	4	0	2	3
Nitab4.5_0002379g0010.1	AT1G58420		Uncharacterised conserved protein UCP031279	5.80156	0.625866	3.88752e-08	Up	2	0	4	1	57	7	3	154	3	22	11	5	2	14	80	4	22	20	2	0	3	1	4	1	0	1	0	1	3	0	2	7	2	2	0	0
Nitab4.5_0000286g0070.1	AT5G12020	HSP17.6II	HSP20-like chaperone, Alpha crystallin/Hsp20 domain	5.74437	2.74066	4.57573e-08	Up	31	38	14	27	295	33	17	536	27	151	112	29	26	59	126	81	268	64	14	19	15	17	44	18	11	26	17	13	9	17	16	1873	45	14	76	13
Nitab4.5_0000025g0420.1	AT3G01570		Oleosin	5.69785	0.617198	2.51805e-10	Up	4	11	3	20	13	12	15	133	23	7	14	62	14	110	178	4	20	68	23	16	7	11	17	4	18	7	8	5	1	11	2	13	5	18	0	0
Nitab4.5_0000305g0330.1	AT2G46240	BAG6	BAG domain	5.69034	6.03868	2.26683e-40	Up	98	144	105	122	4017	210	151	3972	371	890	530	241	870	1620	3329	631	634	405	117	115	109	87	1062	128	98	253	84	81	59	66	101	1412	182	49	692	113
Nitab4.5_0004251g0010.1	AT2G46680	HB-7	Homeodomain-like, Homeobox domain, Homeobox, conserved site, Helix-turn-helix motif, Leucine zipper, homeobox-associated	5.64443	3.85228	5.72568e-48	Up	15	24	43	42	312	41	83	1572	128	45	57	41	233	615	1708	22	51	32	65	46	20	48	95	31	43	21	23	23	32	30	35	10	1	13	0	1
Nitab4.5_0000714g0020.1	AT2G29380	HAI3	Protein phosphatase 2C (PP2C)-like domain, Protein phosphatase 2C, Protein phosphatase 2C, manganese/magnesium aspartate binding site	5.64159	4.44446	6.90339e-47	Up	43	28	43	34	1300	39	40	1520	65	165	43	24	183	282	974	67	89	115	35	32	30	27	74	25	19	25	32	30	18	18	33	517	267	112	621	391
Nitab4.5_0007898g0050.1	AT1G64110	DAA1	ATPase, AAA-type, core, AAA+ ATPase domain, P-loop containing nucleoside triphosphate hydrolase, ATPase, AAA-type, conserved site	5.57157	2.02792	2.19285e-30	Up	4	11	15	14	12	8	14	526	31	7	33	12	16	147	635	7	38	16	8	11	13	13	22	5	4	4	20	4	14	6	5	78	6	4	12	4
Nitab4.5_0008334g0040.1	AT5G06760	LEA4-5	Late embryogenesis abundant protein, LEA-25/LEA-D113	5.53274	4.95984	9.30023e-71	Up	73	71	104	106	709	38	47	3520	119	400	81	39	486	1551	3186	100	156	218	114	117	67	69	259	73	75	32	19	43	59	71	67	1004	165	40	70	98
Nitab4.5_0000620g0070.1	NA			5.50229	0.641245	2.27559e-05	Up	6	1	4	2	58	4	2	154	4	13	4	0	6	48	121	11	10	7	3	3	1	10	5	2	2	1	2	2	2	0	1	40	4	1	8	0
Nitab4.5_0000105g0100.1	AT5G06760	LEA4-5	Late embryogenesis abundant protein, LEA-25/LEA-D113	5.47549	1.13272	5.80131e-16	Up	8	5	6	8	104	0	4	199	2	23	5	2	26	40	126	6	9	13	5	5	7	4	7	2	2	3	3	3	3	3	4	94	9	1	4	2
Nitab4.5_0000278g0010.1	AT1G53540		Alpha crystallin/Hsp20 domain, HSP20-like chaperone	5.4372	3.3703	0.000143508	Up	74	139	32	75	133	30	43	1072	43	162	282	148	38	674	1029	91	681	495	36	62	30	21	135	32	37	39	14	7	2	12	42	278	20	3	51	8
Nitab4.5_0003901g0020.1	AT2G47770	TSPO	TspO/MBR-related protein	5.41421	3.50491	2.86454e-32	Up	19	28	37	48	356	28	39	1156	65	168	64	37	235	589	1703	50	63	72	56	61	52	46	98	35	26	17	19	13	20	32	31	110	16	14	13	9
Nitab4.5_0005423g0040.1	AT2G45760	BAP2	C2 domain	5.36175	1.18558	0.00175482	Up	44	54	7	25	12	11	3	209	3	11	9	11	0	0	2	17	228	246	10	27	7	35	5	8	10	4	10	25	9	27	17	3411	2659	126	8082	997
Nitab4.5_0000350g0260.1	AT3G03280		Protein of unknown function DUF4228, plant	5.33897	1.35877	1.2011e-09	Up	4	5	8	11	53	16	14	266	22	4	9	10	32	89	256	4	16	5	23	10	6	10	17	13	12	3	5	7	19	8	4	36	0	6	0	0
Nitab4.5_0001186g0030.1	AT1G07985			5.32798	0.124966	6.9296e-06	Up	5	6	3	2	62	0	6	76	1	25	14	8	25	36	67	7	15	25	9	2	2	3	20	6	6	3	1	3	3	1	1	39	10	1	8	6
Nitab4.5_0005255g0010.1	NA			5.32347	-0.23798	1.45842e-08	Up	1	2	1	8	8	36	13	42	17	33	83	20	20	33	77	12	34	79	3	3	3	6	8	9	5	13	9	0	2	9	0	13	17	8	12	3
Nitab4.5_0000883g0140.1	AT3G14690	CYP72A15	Cytochrome P450, conserved site, Cytochrome P450, E-class, group I, Cytochrome P450	5.3198	0.915078	4.62772e-09	Up	6	3	6	20	36	8	10	183	16	69	254	136	91	252	251	92	276	238	19	14	19	7	77	13	9	12	7	9	15	15	12	14	2	7	6	2
Nitab4.5_0006318g0040.1	NA			5.30115	2.85508	4.01335e-17	Up	11	22	27	15	209	8	10	803	9	79	15	15	64	277	1075	24	26	54	23	21	18	18	17	19	18	11	13	15	7	23	8	441	109	27	139	44
Nitab4.5_0000849g0010.1	AT5G13170	SAG29	SWEET sugar transporter	5.29221	3.00528	2.80565e-30	Up	6	5	25	27	353	37	27	712	30	16	22	22	68	267	1229	17	34	22	19	18	17	9	43	17	16	30	27	10	5	6	10	0	1	4	0	0
Nitab4.5_0000863g0200.1	AT5G64250		2-nitropropane dioxygenase, NPD, Aldolase-type TIM barrel	5.28776	2.78988	0.000158656	Up	236	144	18	38	20	44	26	556	54	17	76	97	6	26	6	10	112	231	16	34	12	16	41	16	16	14	17	141	78	129	84	28	4326	3007	21714	19522
Nitab4.5_0000286g0060.1	AT5G12020	HSP17.6II	Alpha crystallin/Hsp20 domain, HSP20-like chaperone	5.20847	6.6143	1.60352e-07	Up	331	618	215	342	5365	215	167	6238	254	2892	1227	704	910	2469	3472	1481	2389	1161	148	351	212	191	2415	238	190	641	99	55	35	113	218	4707	136	32	310	80
Nitab4.5_0009681g0010.1	AT5G52300	LTI65	CAP160	5.18555	1.24735	9.36854e-07	Up	0	1	13	2	24	1	1	319	5	142	16	4	12	214	1453	54	48	46	0	3	5	2	0	2	4	1	0	0	0	3	1	1390	23	0	11	2
Nitab4.5_0000152g0160.1	AT3G01570		Oleosin	5.18277	-0.488771	9.80162e-08	Up	3	7	2	4	8	3	3	68	4	11	6	6	19	54	122	2	8	5	16	9	6	4	7	5	8	4	6	3	6	7	5	21	5	5	8	6
Nitab4.5_0000278g0030.1	AT1G53540		HSP20-like chaperone, Alpha crystallin/Hsp20 domain	5.16194	2.20877	0.00037407	Up	44	84	11	31	99	50	28	334	45	83	113	53	6	57	38	51	234	129	18	22	16	9	39	15	18	44	7	7	3	4	34	70	55	21	52	8
Nitab4.5_0000496g0130.1	AT5G64530	XND1	NAC domain	5.1561	0.434529	1.06158e-09	Up	8	7	5	16	7	17	14	126	9	10	22	28	5	37	74	5	43	196	11	10	9	11	8	7	7	8	18	9	5	19	2	2	41	55	38	291
Nitab4.5_0002401g0010.1	AT5G64250		2-nitropropane dioxygenase, NPD, Aldolase-type TIM barrel	5.15545	5.49947	1.6869e-06	Up	736	790	162	197	332	340	142	4394	394	140	358	190	53	124	152	83	1277	1424	117	156	111	170	150	111	109	88	112	391	208	396	221	155	9617	3061	15323	19413
Nitab4.5_0000957g0130.1	AT5G63450	CYP94B1	Cytochrome P450, Cytochrome P450, E-class, group I	5.14118	3.13444	2.68339e-06	Up	143	166	29	50	164	46	12	758	50	319	163	53	15	24	17	130	600	567	31	40	38	46	19	25	30	8	17	95	40	87	53	1431	6211	1628	19410	11371
Nitab4.5_0003512g0060.1	NA			5.08913	0.255707	4.00276e-13	Up	3	3	4	7	56	4	2	96	1	19	4	1	9	19	28	6	4	8	0	3	2	1	7	0	2	0	1	0	2	0	2	22	1	0	2	0
Nitab4.5_0010036g0010.1	AT5G07330			5.06373	1.39205	4.75747e-22	Up	3	7	10	4	100	2	11	249	19	45	49	21	13	92	107	15	57	108	8	12	17	13	23	6	9	12	9	5	3	11	1	58	12	2	11	9
Nitab4.5_0002807g0030.1	AT1G62280	SLAH1	Voltage-dependent anion channel	5.04763	0.643858	0.00136219	Up	4	2	0	3	107	44	6	4	71	13	13	2	0	0	0	6	20	16	0	4	0	3	5	0	1	1	3	3	0	3	0	128	57	10	42	27
Nitab4.5_0012489g0020.1	AT5G52640	HSP90.1	Heat shock protein Hsp90 family, Histidine kinase-like ATPase, ATP-binding domain, Heat shock protein Hsp90, N-terminal, Heat shock protein Hsp90, conserved site	5.03428	5.81328	0.000304953	Up	351	630	149	323	2475	92	128	3936	283	1366	1129	595	752	3346	4584	786	2505	1737	147	262	175	139	1034	84	97	344	76	33	31	73	252	6232	307	68	3524	506
Nitab4.5_0000555g0150.1	AT2G43820	UGT74F2	UDP-glucuronosyl/UDP-glucosyltransferase	5.02777	3.18172	4.84051e-08	Up	82	99	37	31	86	134	48	905	62	37	105	62	15	26	25	26	437	320	18	26	27	30	31	22	22	20	16	54	40	63	50	7	5492	1459	9672	9679
Nitab4.5_0005565g0040.1	AT5G09530	PELPK1		5.02417	-0.33359	6.66111e-07	Up	3	1	4	7	2	1	1	95	1	4	5	35	0	9	52	2	48	21	3	2	1	6	5	10	2	4	2	4	5	4	4	20	149	8	233	7
Nitab4.5_0002878g0040.1	AT5G65550		UDP-glucuronosyl/UDP-glucosyltransferase	5.02115	1.94735	9.91838e-06	Up	12	40	15	24	28	43	17	372	73	135	65	71	7	93	340	59	203	368	19	23	11	18	37	6	12	5	6	13	10	20	5	9	718	353	1476	2586
Nitab4.5_0006730g0010.1	AT4G08570		Heavy metal-associated domain, HMA	5.01043	4.46718	8.18902e-25	Up	40	56	85	98	752	74	99	2021	160	86	230	171	360	880	1924	52	163	71	62	38	35	44	246	75	60	51	43	30	39	37	70	8	1	17	0	0
Nitab4.5_0008773g0010.1	NA			5.00875	0.617217	0.00146215	Up	25	37	3	11	67	8	4	78	3	29	9	3	2	3	7	19	98	60	12	16	4	19	10	17	13	2	7	26	10	26	16	6851	800	33	2888	154
Nitab4.5_0001711g0010.1	AT2G38530	LTP2	Bifunctional inhibitor/plant lipid transfer protein/seed storage helical domain, Plant lipid transfer protein/Par allergen	5.00595	3.11311	5.02059e-29	Up	22	9	39	27	153	51	45	951	40	138	132	81	56	156	548	61	222	313	18	20	17	10	24	16	18	20	22	11	2	17	20	38	8	10	6	3
Nitab4.5_0000319g0220.1	AT4G27670	HSP21	Alpha crystallin/Hsp20 domain, HSP20-like chaperone	4.99891	3.06255	0.000222564	Up	39	68	28	42	258	35	39	749	38	104	147	77	34	437	873	62	287	289	27	36	30	20	128	44	28	24	19	2	4	17	39	198	9	2	8	3
Nitab4.5_0003724g0020.1	AT1G10070	BCAT-2	Aminotransferase, class IV, conserved site, Branched-chain amino acid aminotransferase II, Aminotransferase, class IV	4.99633	2.53053	1.1558e-11	Up	6	32	25	37	71	77	56	564	65	63	44	72	20	214	424	58	83	564	43	59	42	76	74	46	31	28	35	14	9	20	10	6	91	141	81	536
Nitab4.5_0004623g0010.1	AT5G39670		EF-Hand 1, calcium-binding site, EF-hand domain pair, EF-hand domain	4.97836	-0.0960457	5.37056e-05	Up	8	21	2	17	12	23	9	47	5	1	14	2	0	1	4	3	26	86	1	12	5	9	8	4	12	2	11	8	4	5	5	408	494	48	1313	20
Nitab4.5_0008522g0060.1	AT5G52640	HSP90.1	Heat shock protein Hsp90, N-terminal, Heat shock protein Hsp90 family, Histidine kinase-like ATPase, ATP-binding domain, Heat shock protein Hsp90, conserved site	4.97393	6.85451	8.59227e-06	Up	532	925	283	494	6106	193	274	7092	521	2966	2286	1294	1999	6109	6596	2215	3982	3178	318	432	361	257	2383	171	275	1195	194	85	95	157	434	10067	291	103	2734	548
Nitab4.5_0000990g0030.1	AT2G42760		Protein of unknown function DUF1685	4.88995	-0.481711	8.51321e-05	Up	8	15	1	12	18	9	8	27	7	33	12	14	5	15	20	33	75	100	11	17	8	12	10	10	3	7	5	14	14	19	7	105	152	43	446	56
Nitab4.5_0000316g0020.1	AT3G22490		Seed maturation protein	4.88982	0.50918	0.00296117	Up	6	22	4	21	35	8	7	98	14	28	26	28	7	60	91	9	30	37	9	32	3	5	20	4	5	6	2	2	1	3	17	7	0	3	1	0
Nitab4.5_0000593g0100.1	AT5G42905		Ribonuclease H-like domain	4.88049	0.0921843	5.88348e-09	Up	7	5	3	7	45	5	8	71	7	7	27	13	27	28	46	11	19	7	9	7	5	9	36	13	11	8	5	7	7	5	13	10	1	1	5	1
Nitab4.5_0000105g0110.1	AT5G06760	LEA4-5	Late embryogenesis abundant protein, LEA-25/LEA-D113	4.87769	0.619712	2.78964e-16	Up	1	3	6	4	69	2	8	131	6	47	9	6	25	29	84	13	10	20	4	2	3	3	6	0	2	1	2	1	0	2	0	34	8	1	12	4
Nitab4.5_0004153g0080.1	AT4G12320	CYP706A6	Cytochrome P450, Cytochrome P450, conserved site, Cytochrome P450, E-class, group I	4.86978	4.54151	5.07648e-29	Up	76	88	108	122	384	192	175	2287	309	177	266	243	372	957	1873	155	313	374	187	155	136	170	217	168	107	165	110	37	44	48	86	4	19	30	0	9
Nitab4.5_0010289g0010.1	AT3G26300	CYP71B34	Cytochrome P450, E-class, group I, Cytochrome P450, Cytochrome P450, conserved site	4.86715	3.18781	0.00054768	Up	352	287	21	71	53	98	27	494	114	67	357	72	5	5	12	119	1194	974	33	55	34	56	43	40	40	14	21	367	191	395	167	677	4445	1979	9132	16335
Nitab4.5_0002649g0010.1	AT3G57520	SIP2	Aldolase-type TIM barrel, Glycosyl hydrolases 36, Glycoside hydrolase, superfamily	4.83468	5.3453	2.27706e-61	Up	111	142	151	221	1013	370	359	3228	800	227	331	805	533	1486	2317	174	435	1363	249	218	192	226	356	218	212	219	264	115	77	157	144	2	169	549	62	745
Nitab4.5_0000671g0090.1	AT1G79960	OFP14	Ovate protein family, C-terminal	4.80575	-0.247742	5.39802e-05	Up	3	11	1	4	31	36	5	22	13	9	12	5	6	17	21	8	11	23	13	12	8	8	26	9	8	16	10	15	13	9	7	2	2	5	2	5
Nitab4.5_0002700g0150.1	AT1G16030	Hsp70b	Heat shock protein 70, conserved site, Heat shock protein 70 family	4.80347	4.68852	3.49871e-05	Up	242	320	68	160	1300	76	70	1439	101	731	426	120	119	459	1069	459	2104	614	68	103	126	56	325	57	50	86	35	68	39	47	132	5561	100	32	372	62
Nitab4.5_0000031g0260.1	NA			4.80069	-0.458543	2.5614e-06	Up	2	3	2	1	41	4	7	39	3	5	12	2	9	16	38	5	9	7	1	5	3	0	8	3	3	2	4	1	4	1	0	6	2	0	2	1
Nitab4.5_0000073g0350.1	AT1G53540		Alpha crystallin/Hsp20 domain, HSP20-like chaperone	4.78904	7.71371	5.35498e-23	Up	831	1206	1017	1109	3836	942	906	21265	1196	3580	3493	2023	2763	13684	22196	2286	3461	2946	1239	1266	982	1091	3742	1221	996	2514	721	573	555	805	752	993	353	334	829	462
Nitab4.5_0013333g0010.1	AT1G69260	AFP1	Ninja	4.77372	2.69654	2.66583e-30	Up	18	32	15	23	420	42	31	316	56	185	29	15	52	97	147	156	50	58	21	42	25	55	51	25	17	15	10	20	23	26	27	209	39	50	86	41
Nitab4.5_0008533g0020.1	AT2G17500		Auxin efflux carrier	4.76942	3.67519	0.0002122	Up	218	209	40	108	197	207	57	881	194	183	191	158	22	101	99	257	1254	1072	65	76	74	76	72	54	45	46	46	95	49	91	81	310	4226	1667	13292	11885
Nitab4.5_0005040g0030.1	AT1G32928			4.74271	1.07548	1.02887e-10	Up	4	6	5	5	172	20	2	97	10	227	33	10	6	9	19	105	64	89	5	10	2	6	3	4	0	1	6	6	9	3	5	7339	81	6	22	3
Nitab4.5_0002170g0090.1	AT3G23160		Protein of unknown function DUF3475, Protein of unknown function DUF668	4.70151	1.73453	2.1184e-10	Up	28	45	7	31	183	27	17	140	37	174	19	14	20	50	83	98	56	45	19	35	22	14	20	12	13	9	15	20	9	22	21	2493	16	15	16	8
Nitab4.5_0004556g0030.1	AT1G12060	BAG5	BAG domain, IQ motif, EF-hand binding site	4.69778	2.06598	0.00172551	Up	25	41	5	28	384	18	3	98	17	118	41	29	38	72	55	76	100	60	10	21	13	14	107	12	8	44	5	7	3	12	15	1635	26	3	132	14
Nitab4.5_0002443g0040.1	AT1G53540		Alpha crystallin/Hsp20 domain, HSP20-like chaperone	4.69614	7.3758	2.83951e-13	Up	870	1351	781	1098	3431	999	707	15592	982	3558	3092	1655	2229	10788	16233	2442	4155	2983	909	1072	777	727	2941	789	699	1670	511	391	318	464	628	1516	337	160	659	83
Nitab4.5_0001074g0130.1	AT5G49630	AAP6	Amino acid transporter, transmembrane	4.6792	1.99224	3.64641e-25	Up	12	15	17	16	115	59	30	322	50	50	31	12	59	77	157	38	62	83	11	9	8	19	44	9	14	21	10	6	4	17	10	46	77	38	35	60
Nitab4.5_0000305g0200.1	AT3G61610		Glycoside hydrolase-type carbohydrate-binding, subgroup, Aldose 1-/Glucose-6-phosphate 1-epimerase, Glucose-6-phosphate 1-epimerase, Galactose mutarotase-like domain	4.66053	3.92036	9.76436e-76	Up	68	60	96	73	68	89	66	1766	153	117	82	133	96	705	1823	80	113	193	86	62	98	66	134	65	62	64	68	62	50	108	45	42	33	58	8	35
Nitab4.5_0006094g0010.1	AT1G03220		Aspartic peptidase domain, Aspartic peptidase	4.61556	2.61449	6.774e-23	Up	24	23	33	30	106	61	39	605	56	39	72	43	46	140	288	27	158	131	23	27	37	23	51	32	29	28	23	14	11	27	17	58	215	132	844	630
Nitab4.5_0007380g0040.1	AT5G57800	CER3	Uncharacterised domain Wax2, C-terminal, Fatty acid hydroxylase	4.57735	-0.297117	5.79904e-05	Up	2	0	4	2	17	6	4	81	1	9	15	5	5	7	16	6	32	36	5	0	4	1	6	2	3	1	3	0	0	4	1	3	9	8	14	8
Nitab4.5_0001907g0060.1	AT1G28640		Lipase, GDSL, SGNH hydrolase-type esterase domain	4.5624	-0.0448897	0.000336771	Up	11	30	1	12	30	25	7	27	6	5	5	4	1	1	2	3	24	24	5	7	2	2	2	5	4	0	4	14	7	13	9	34	350	75	1051	704
Nitab4.5_0003876g0030.1	AT5G41761			4.5419	1.9397	5.42487e-16	Up	18	11	26	21	36	10	19	442	17	43	43	18	66	137	215	21	34	30	22	17	17	14	57	18	29	39	17	11	8	21	9	22	29	11	23	16
Nitab4.5_0005224g0050.1	AT1G68320	MYB62	Myb domain, Homeodomain-like, SANT/Myb domain	4.5223	0.65499	0.00131953	Up	43	41	5	20	15	19	11	85	13	17	32	15	3	5	16	11	262	230	12	7	9	8	5	10	8	8	11	43	22	33	42	30	632	60	1507	824
Nitab4.5_0000312g0240.1	AT4G12490		Hydrophobic seed protein, Bifunctional inhibitor/plant lipid transfer protein/seed storage helical domain	4.52031	4.34438	2.9126e-12	Up	85	171	88	187	55	192	198	1472	925	415	632	468	129	665	1735	214	1061	1273	154	119	63	90	108	89	124	58	70	130	169	117	110	69	684	1904	4	562
Nitab4.5_0002124g0010.1	AT1G60190	PUB19	Zinc finger, RING/FYVE/PHD-type, Armadillo, U box domain, Armadillo-type fold, Armadillo-like helical	4.51413	3.08353	7.23353e-16	Up	35	36	28	45	540	33	46	462	55	280	62	59	160	234	463	91	95	144	61	62	35	49	49	44	28	24	30	26	25	43	24	1025	38	26	39	32
Nitab4.5_0000319g0290.1	AT2G46680	HB-7	Homeodomain-like, Homeobox domain, Homeobox, conserved site, Helix-turn-helix motif, Leucine zipper, homeobox-associated	4.50132	2.44747	8.97223e-12	Up	28	29	25	37	65	57	46	451	151	51	52	69	19	128	202	33	152	331	37	47	14	20	45	28	26	24	32	20	18	24	14	26	235	451	32	407
Nitab4.5_0001074g0140.1	AT5G49630	AAP6	Amino acid transporter, transmembrane	4.48941	1.88679	2.85008e-13	Up	13	10	19	16	84	59	34	310	47	64	37	10	62	82	139	30	44	90	19	10	12	13	37	20	13	13	14	8	7	15	20	41	58	33	27	54
Nitab4.5_0008711g0020.1	NA			4.47889	-0.189643	2.1902e-06	Up	10	18	1	2	57	15	5	14	7	32	5	5	2	2	3	26	22	15	3	13	3	11	4	8	6	2	5	10	4	7	8	685	56	14	41	37
Nitab4.5_0011739g0010.1	AT5G12020	HSP17.6II	Alpha crystallin/Hsp20 domain, HSP20-like chaperone	4.46478	3.22378	0.00115818	Up	87	126	27	37	518	41	15	483	20	297	208	60	16	144	77	108	564	104	19	53	31	17	198	19	21	34	7	5	2	10	45	731	22	1	70	9
Nitab4.5_0002918g0050.1	AT2G34740		Protein phosphatase 2C (PP2C)-like domain, Protein phosphatase 2C	4.46099	-0.552164	0.00102607	Up	10	7	3	8	7	5	6	46	6	12	11	40	3	34	38	10	14	48	8	21	12	12	13	10	12	3	6	8	1	9	11	26	13	11	7	19
Nitab4.5_0000312g0130.1	AT4G25200	HSP23.6-MITO	Alpha crystallin/Hsp20 domain, HSP20-like chaperone	4.42889	6.70882	2.04036e-07	Up	383	731	332	496	6263	497	280	5605	361	2408	1711	923	703	2359	2214	1414	2504	2235	247	444	334	340	2292	285	244	1074	199	134	125	211	327	8573	350	198	1084	1058
Nitab4.5_0003066g0030.1	AT5G17330	GAD	Glutamate decarboxylase, Pyridoxal phosphate-dependent decarboxylase, Pyridoxal phosphate-dependent transferase, major region, subdomain 1, Pyridoxal phosphate-dependent transferase	4.42693	2.05031	3.86235e-17	Up	28	23	23	44	88	29	25	359	28	98	37	28	55	89	257	55	39	37	25	15	19	21	60	30	29	27	19	15	21	22	24	129	24	27	15	12
Nitab4.5_0015439g0010.1	AT2G40170	GEA6	Stress induced protein, Small hydrophilic plant seed protein, conserved site	4.42493	1.33689	4.90903e-05	Up	3	12	19	2	19	5	2	320	1	58	6	10	36	176	485	13	10	27	14	20	10	28	21	12	15	8	4	14	11	15	12	215	3	3	0	0
Nitab4.5_0009681g0020.1	AT1G63300		EEIG1/EHBP1 N-terminal domain	4.4126	4.95274	3.47714e-46	Up	202	113	240	219	124	215	93	3665	171	51	59	53	95	493	1646	62	45	83	84	78	302	120	227	157	209	116	117	225	132	312	227	44	100	134	23	69
Nitab4.5_0007436g0010.1	AT1G17180	GSTU25	Glutathione S-transferase, C-terminal, Glutathione S-transferase, N-terminal, Glutathione S-transferase, C-terminal-like, Thioredoxin-like fold	4.4057	4.03647	0.00203869	Up	380	456	69	128	127	151	48	1179	188	163	132	106	13	52	27	100	694	1050	38	69	85	62	99	40	38	27	26	76	47	94	107	587	8685	3520	32633	16819
Nitab4.5_0008193g0010.1	AT2G43820	UGT74F2	UDP-glucuronosyl/UDP-glucosyltransferase	4.36598	1.01063	0.00013148	Up	31	19	10	5	26	50	5	157	20	2	22	12	1	4	1	6	60	127	2	3	4	3	11	2	9	1	7	26	12	27	7	1	891	536	2206	3581
Nitab4.5_0009622g0010.1	AT2G29380	HAI3	Protein phosphatase 2C, manganese/magnesium aspartate binding site, Protein phosphatase 2C (PP2C)-like domain, Protein phosphatase 2C	4.36549	5.70139	2.92678e-29	Up	191	240	214	255	2223	515	293	3273	740	479	177	136	631	853	1918	289	432	527	225	285	167	231	351	193	165	121	140	176	135	215	232	804	930	406	579	1440
Nitab4.5_0007150g0060.1	AT1G76650	CML38	EF-Hand 1, calcium-binding site, EF-hand domain, EF-hand domain pair	4.36498	-0.194765	0.00934552	Up	20	21	1	12	36	7	6	23	4	66	20	6	2	9	5	23	120	81	6	13	9	10	6	11	8	8	8	13	13	19	7	5553	195	24	491	24
Nitab4.5_0000588g0260.1	AT1G47670		Amino acid transporter, transmembrane	4.35567	3.58408	0.00150334	Up	350	373	49	153	126	104	29	726	86	63	34	19	23	13	18	86	608	843	54	126	62	167	67	88	83	24	43	177	44	172	98	2606	12238	850	21102	2605
Nitab4.5_0010125g0040.1	AT3G10020			4.33774	0.594351	6.10085e-08	Up	6	11	7	7	72	5	9	103	7	35	34	22	41	68	133	17	22	22	2	8	5	11	44	8	11	29	4	5	5	1	4	38	4	5	6	6
Nitab4.5_0007383g0010.1	AT1G29640		Senescence regulator S40	4.33534	-0.315745	3.01702e-08	Up	7	2	4	6	23	3	6	62	4	12	3	5	13	11	24	8	7	7	4	15	2	7	15	1	7	4	8	4	2	6	4	146	15	5	14	12
Nitab4.5_0004955g0020.1	AT2G46680	HB-7	Homeodomain-like, Homeobox domain	4.33254	7.01186	8.95989e-84	Up	451	567	616	617	6070	560	672	8994	478	689	508	431	2191	2359	4941	322	425	664	554	598	473	567	1030	564	526	425	401	407	467	526	528	308	404	370	146	543
Nitab4.5_0001610g0040.1	AT4G27410	RD26	NAC domain	4.32947	3.81529	4.98922e-25	Up	59	113	72	151	342	106	104	1099	189	339	186	182	135	367	573	237	372	677	109	121	97	102	179	70	71	53	77	97	88	112	81	185	265	218	421	430
Nitab4.5_0000725g0120.1	AT2G36750	UGT73C1	UDP-glucuronosyl/UDP-glucosyltransferase	4.31366	3.9992	5.28761e-15	Up	110	148	87	99	150	290	110	1345	297	70	187	256	119	303	334	60	325	505	99	82	50	65	134	61	75	74	100	58	38	52	83	0	1758	1021	972	5879
Nitab4.5_0000986g0020.1	AT4G19230	CYP707A1	Cytochrome P450, Cytochrome P450, conserved site, Cytochrome P450, E-class, group I	4.30405	0.748437	4.10699e-09	Up	9	18	9	7	49	16	9	126	16	47	22	7	12	30	40	28	42	54	5	12	6	12	18	8	10	3	5	8	11	9	12	224	40	13	237	25
Nitab4.5_0001924g0060.1	AT3G14440	NCED3	Carotenoid oxygenase	4.29279	8.13647	2.21088e-100	Up	950	1311	1199	1100	16094	1451	1428	16815	1476	1662	928	907	5321	6645	14097	1144	1142	2402	758	1645	830	1131	1341	1174	1058	711	1068	956	1016	1052	1184	8210	1929	1412	1590	2011
Nitab4.5_0009833g0010.1	AT2G27510	FD3	2Fe-2S ferredoxin-type domain, Beta-grasp domain, Ferredoxin , plant	4.27703	3.13701	6.18278e-13	Up	53	61	59	46	117	61	31	884	119	131	147	65	40	134	231	59	329	212	42	64	38	41	94	41	31	32	30	59	57	80	52	84	527	212	387	950
Nitab4.5_0004579g0050.1	NA			4.26518	0.0720248	9.75274e-07	Up	3	8	5	7	43	8	4	65	14	1	1	1	14	16	26	6	6	2	3	1	13	1	12	6	7	4	2	3	3	4	5	3	4	1	0	0
Nitab4.5_0003969g0060.1	AT3G12580	HSP70	Heat shock protein 70 family, Heat shock protein 70, conserved site	4.23519	6.78598	1.90616e-09	Up	842	945	628	800	3511	521	415	9086	422	2453	2010	1016	1434	3629	5440	1664	4816	2972	516	710	581	569	2751	641	574	1064	262	399	384	508	573	6724	1549	523	7654	1637
Nitab4.5_0021859g0010.1	AT1G68300		UspA, Rossmann-like alpha/beta/alpha sandwich fold, Universal stress protein A	4.22748	4.69206	3.28331e-35	Up	109	112	132	148	1263	102	147	1844	129	361	315	283	498	1129	2504	186	341	259	198	154	119	124	298	142	121	106	136	79	86	108	80	585	83	24	97	13
Nitab4.5_0015114g0020.1	AT3G12580	HSP70	Heat shock protein 70, conserved site, Heat shock protein 70 family	4.22068	7.66725	1.43112e-08	Up	962	1686	908	1425	9566	736	839	13198	1069	6434	3801	2776	3173	7433	9586	4242	7143	6307	745	1310	1028	1002	6300	886	859	1971	378	412	382	776	1041	4926	1101	606	2495	1613
Nitab4.5_0000605g0240.1	AT5G45890	SAG12	Proteinase inhibitor I29, cathepsin propeptide, Peptidase C1A, papain C-terminal, Peptidase C1A, papain, Cysteine peptidase, histidine active site, Cysteine peptidase, cysteine active site, Cysteine peptidase, asparagine active site	4.21953	3.73855	1.25878e-05	Up	31	123	85	175	139	87	116	1265	213	88	90	1217	54	749	2428	73	208	474	174	259	156	386	385	130	120	50	60	78	41	350	68	7	31	185	19	638
Nitab4.5_0011667g0010.1	AT3G24500	MBF1C	Multiprotein bridging factor 1, N-terminal, Lambda repressor-like, DNA-binding domain, Cro/C1-type helix-turn-helix domain	4.19789	4.85125	8.14068e-05	Up	205	358	114	177	1420	89	64	1660	102	1486	651	285	262	756	656	672	1022	819	127	196	105	153	746	113	92	381	62	44	30	72	182	5435	341	71	1093	265
Nitab4.5_0001467g0140.1	AT5G65980		Auxin efflux carrier	4.19012	3.40647	0.000606322	Up	107	127	38	101	380	148	69	571	146	151	185	182	63	251	205	228	487	554	58	84	50	64	97	43	48	77	57	49	34	53	51	644	1402	492	8959	3989
Nitab4.5_0001688g0070.1	AT1G74310	HSP101	ClpA/B family, Clp ATPase, C-terminal, P-loop containing nucleoside triphosphate hydrolase, Double Clp-N motif, ATPase, AAA-2, ClpA/B, conserved site 1, Clp, N-terminal, ClpA/B, conserved site 2, AAA+ ATPase domain, ATPase, AAA-type, core	4.18901	5.39629	8.28919e-08	Up	208	339	121	187	2799	81	87	1711	151	914	523	307	301	749	879	491	999	534	83	152	124	108	1610	100	120	326	50	50	43	85	176	1532	68	31	266	73
Nitab4.5_0000008g0200.1	AT3G09270	GSTU8	Thioredoxin-like fold, Glutathione S-transferase, N-terminal, Glutathione S-transferase, C-terminal-like, Glutathione S-transferase, C-terminal	4.1828	0.420664	0.00730056	Up	23	26	5	9	26	25	2	82	7	16	7	3	2	1	2	19	111	60	5	8	2	15	5	8	9	0	4	30	22	24	20	154	1513	219	1808	1238
Nitab4.5_0006338g0110.1	NA			4.17748	2.81453	4.53349e-18	Up	29	34	26	57	416	30	38	355	45	145	69	38	207	229	423	69	68	90	33	38	50	29	161	23	42	92	24	27	20	22	32	135	20	26	26	22
Nitab4.5_0000923g0050.1	AT1G30040	GA2OX2	Oxoglutarate/iron-dependent dioxygenase, Non-haem dioxygenase N-terminal domain, Isopenicillin N synthase-like	4.17335	5.13686	9.02367e-28	Up	61	104	111	127	2544	294	164	1527	220	1424	123	132	792	667	628	1478	466	816	99	384	52	130	283	117	113	147	220	82	56	96	100	2745	1811	304	1426	646
Nitab4.5_0002402g0010.1	AT5G64750	ABR1	AP2/ERF domain, DNA-binding domain	4.1699	1.54924	4.74999e-11	Up	20	25	18	11	40	43	27	242	45	471	95	43	16	78	95	178	491	513	19	10	18	24	14	10	14	18	23	6	5	19	16	621	1009	274	1550	638
Nitab4.5_0001865g0010.1	AT2G46680	HB-7	Homeobox domain, Homeodomain-like, Leucine zipper, homeobox-associated, Helix-turn-helix motif, Homeobox, conserved site	4.12568	1.17556	2.81276e-11	Up	5	32	9	27	12	20	46	119	95	12	22	91	27	138	229	7	52	84	41	29	15	28	43	21	16	21	31	14	11	19	13	0	12	118	0	19
Nitab4.5_0006235g0010.1	AT4G35160		Winged helix-turn-helix DNA-binding domain, Caffeate O-methyltransferase (COMT) family, O-methyltransferase, family 2, Plant methyltransferase dimerisation	4.12112	-0.211886	6.66111e-07	Up	9	5	4	8	10	14	15	56	8	6	24	25	6	37	48	4	13	34	14	5	6	5	14	13	12	5	11	9	8	17	5	4	3	9	2	3
Nitab4.5_0001922g0090.1	AT3G10020			4.1113	-0.105352	2.08069e-05	Up	2	5	5	4	43	2	3	69	2	9	7	3	14	48	132	3	7	12	2	2	5	2	17	3	3	3	0	1	2	5	2	29	0	0	0	0
Nitab4.5_0001418g0040.1	NA			4.11101	2.84242	4.90162e-05	Up	21	16	51	75	19	81	59	638	214	267	842	279	35	283	437	64	560	2008	43	12	12	13	20	33	18	355	148	8	11	107	20	2	51	482	0	7
Nitab4.5_0000826g0130.1	AT3G57240	BG3	Glycoside hydrolase, family 17, Glycoside hydrolase, catalytic domain, Glycoside hydrolase, superfamily	4.10867	3.87137	4.59863e-08	Up	126	160	70	136	276	250	191	930	280	116	131	111	30	146	211	117	411	427	60	102	66	135	193	97	111	122	96	381	209	322	200	199	243	144	726	136
Nitab4.5_0004994g0040.1	NA			4.1078	0.905246	1.24923e-17	Up	17	14	10	18	44	20	29	127	17	23	29	22	33	54	100	14	18	12	15	19	19	14	18	28	19	18	31	18	21	4	19	10	5	12	18	11
Nitab4.5_0003251g0040.1	AT1G12060	BAG5	BAG domain, IQ motif, EF-hand binding site	4.10406	3.75469	2.10864e-05	Up	74	132	36	76	968	65	38	500	59	808	182	138	132	219	261	395	320	252	27	44	63	30	495	40	39	138	26	16	11	33	44	1599	24	9	86	51
Nitab4.5_0004291g0010.1	AT3G02040	3	Glycerophosphoryl diester phosphodiesterase, PLC-like phosphodiesterase, TIM beta/alpha-barrel domain	4.10293	0.533124	0.000161761	Up	21	9	7	14	27	20	14	94	20	22	31	21	4	12	14	13	41	74	7	18	4	2	8	9	7	5	8	8	8	11	11	577	232	117	839	739
Nitab4.5_0000985g0040.1	AT1G27870		Ribonuclease H-like domain	4.10057	0.150156	0.000428849	Up	10	13	3	7	71	9	4	42	7	16	8	3	6	7	2	25	15	6	6	7	5	7	14	3	5	3	4	5	6	8	3	310	63	13	332	96
Nitab4.5_0003906g0010.1	AT1G74310	HSP101	P-loop containing nucleoside triphosphate hydrolase, Clp ATPase, C-terminal, ClpA/B, conserved site 2, AAA+ ATPase domain, ATPase, AAA-2, ClpA/B family, ClpA/B, conserved site 1, Clp, N-terminal, ATPase, AAA-type, core, Double Clp-N motif	4.10008	5.23059	6.97841e-10	Up	126	235	92	118	2968	111	76	1198	173	642	278	121	360	468	725	437	497	269	65	126	99	91	928	90	93	213	50	36	27	65	108	1346	116	31	199	65
Nitab4.5_0010847g0010.1	AT5G50360			4.09794	3.63833	2.39858e-19	Up	59	77	94	102	322	35	60	1135	85	210	131	79	280	361	960	70	131	106	128	105	69	79	121	79	119	50	48	77	106	100	105	368	29	17	21	15
Nitab4.5_0000351g0040.1	AT1G52200		Uncharacterised protein family Cys-rich	4.06512	1.37091	0.00323552	Up	71	73	11	34	16	30	11	146	31	113	71	78	7	25	30	121	362	506	13	35	20	24	10	17	20	6	6	76	62	89	42	1107	1920	611	6098	3318
Nitab4.5_0000299g0200.1	AT1G78780			4.05598	4.08855	1.63642e-21	Up	177	174	122	138	226	159	99	1553	135	229	301	227	100	152	83	247	999	763	138	175	82	140	155	134	98	98	110	164	142	178	136	300	3248	1166	9774	6334
Nitab4.5_0000744g0040.1	AT1G07400		Alpha crystallin/Hsp20 domain, HSP20-like chaperone	4.05012	1.41017	0.00231605	Up	27	33	14	29	95	10	12	181	5	51	43	36	6	46	67	20	167	91	5	13	9	7	56	9	8	16	3	7	4	3	11	110	21	3	68	5
Nitab4.5_0000820g0050.1	AT2G39800	P5CS1	Aldehyde dehydrogenase, C-terminal, Aldehyde/histidinol dehydrogenase, Aspartate/glutamate/uridylate kinase, Glutamate 5-kinase/delta-1-pyrroline-5-carboxylate synthase, Glutamate 5-kinase, conserved site, Glutamate/acetylglutamate kinase, Aldehyde dehydrogenase, N-terminal	4.04828	5.141	6.97888e-22	Up	131	149	278	292	364	496	240	3351	451	129	513	170	115	349	765	103	805	533	106	110	210	119	232	118	105	79	73	94	128	201	178	173	197	376	141	86
Nitab4.5_0005672g0010.1	NA			4.04637	0.597904	0.00205127	Up	17	32	7	19	9	19	8	101	27	6	4	2	3	5	6	7	36	35	11	14	4	21	20	10	14	12	18	10	6	11	11	30	50	66	81	113
Nitab4.5_0000443g0140.1	AT4G39720		VQ	4.0426	0.827161	0.00287853	Up	49	43	7	21	32	27	8	88	7	67	14	6	2	2	6	26	189	218	10	15	5	23	9	7	5	5	11	21	13	20	13	626	1209	149	6648	1451
Nitab4.5_0000125g0360.1	AT2G25625			4.03878	4.64872	4.15351e-10	Up	216	275	137	282	528	372	189	1721	463	402	618	563	112	329	655	124	1744	5269	178	275	119	242	462	154	125	43	153	314	243	287	324	205	3882	2096	4357	9843
Nitab4.5_0006385g0010.1	NA			4.02902	0.80073	0.000905986	Up	38	37	2	17	96	14	13	31	18	161	32	16	5	4	5	71	140	78	3	17	11	5	12	3	6	3	5	10	13	12	20	1324	211	21	473	99
Nitab4.5_0000888g0020.1	AT3G53600		Zinc finger, C2H2, Zinc finger C2H2-type/integrase DNA-binding domain, Zinc finger, C2H2-like	4.02263	-0.258349	0.0036777	Up	9	8	2	4	68	2	3	21	3	88	13	2	1	3	6	52	73	25	8	8	4	13	10	6	4	1	7	12	7	8	12	1581	88	20	197	52
Nitab4.5_0000775g0160.1	AT1G55240			4.01368	-0.0278512	0.00218574	Up	11	7	6	7	32	4	5	70	3	22	51	13	25	30	30	10	66	50	10	6	3	3	14	9	2	3	15	21	14	25	4	26	80	27	1093	366
Nitab4.5_0011320g0020.1	AT5G39670		EF-hand domain, EF-hand domain pair, EF-Hand 1, calcium-binding site	4.01177	2.47781	0.000375308	Up	73	122	29	71	93	62	26	383	51	37	37	23	8	10	12	37	372	628	24	54	21	60	24	29	33	21	21	29	8	36	34	7761	6753	361	12569	710
Nitab4.5_0004833g0020.1	AT5G20230	BCB	Plastocyanin-like, Cupredoxin, Blue (type 1) copper domain	3.99083	6.38039	4.56625e-07	Up	816	1343	419	596	2556	964	387	4919	1145	1960	593	302	328	1252	2374	2421	2704	2970	289	841	280	653	705	381	448	231	277	865	473	760	484	24623	7584	1084	13031	4045
Nitab4.5_0000055g0100.1	AT4G33150		Saccharopine dehydrogenase / Homospermidine synthase, LOR/SDH bifunctional enzyme, conserved domain, Alanine dehydrogenase/pyridine nucleotide transhydrogenase, N-terminal, Alanine dehydrogenase/PNT, NAD(H)-binding domain, NAD(P)-binding domain	3.98888	6.50298	1.55654e-66	Up	426	488	637	661	2730	913	653	7230	738	1081	571	697	1147	3075	5017	1039	740	2758	565	513	634	642	1190	572	657	384	534	471	336	516	468	776	1021	1016	814	3262
Nitab4.5_0004728g0070.1	AT5G14040	PHT3;1	Mitochondrial carrier domain, Mitochondrial substrate/solute carrier	3.98744	1.48651	0.000159983	Up	65	83	11	24	42	32	21	139	39	48	62	20	2	2	6	77	482	255	8	27	19	15	28	18	12	2	6	71	32	50	26	1421	960	292	5062	1773
Nitab4.5_0003324g0090.1	AT3G62150	ABCB21	ABC transporter, transmembrane domain, ABC transporter type 1, transmembrane domain, P-loop containing nucleoside triphosphate hydrolase, AAA+ ATPase domain, ABC transporter-like, ABC transporter, conserved site	3.98125	3.5565	0.000142779	Up	293	323	53	149	150	120	45	675	124	305	314	97	56	120	43	202	611	357	63	122	90	104	115	75	68	39	64	84	43	99	116	3197	6068	1541	20235	11741
Nitab4.5_0000153g0190.1	AT1G07430	HAI2	Protein phosphatase 2C, Protein phosphatase 2C (PP2C)-like domain, Protein phosphatase 2C, manganese/magnesium aspartate binding site	3.94595	3.22768	8.04667e-18	Up	33	36	47	34	529	57	56	522	102	170	59	24	129	184	387	53	144	116	35	35	27	47	44	36	39	29	43	36	28	41	22	2065	163	27	707	116
Nitab4.5_0002113g0180.1	AT3G24500	MBF1C	Multiprotein bridging factor 1, N-terminal, Cro/C1-type helix-turn-helix domain, Lambda repressor-like, DNA-binding domain	3.93517	4.99592	6.50967e-06	Up	182	344	136	200	1811	60	90	1625	128	1695	614	351	609	1081	1184	900	912	847	106	251	128	191	1382	131	125	540	83	51	55	108	173	7548	588	80	1527	472
Nitab4.5_0013021g0030.1	AT2G46240	BAG6	BAG domain	3.93333	9.13103	2.62108e-25	Up	2752	4206	3222	3546	7893	6148	7304	36436	20382	31654	20016	15331	12034	24036	36732	36069	23986	20356	8069	3753	2767	3418	5211	3668	2925	4509	5616	2906	3079	2875	2930	10562	9186	7029	11609	8292
Nitab4.5_0000134g0030.1	AT1G79040	PSBR	Photosystem II PsbR	3.92864	6.10978	3.05742e-38	Up	359	416	601	492	837	480	385	6815	716	1769	1472	1007	3259	6357	11459	1286	809	924	1219	679	653	584	1269	810	556	1144	408	410	565	733	665	254	121	73	33	16
Nitab4.5_0003883g0030.1	AT3G50980	XERO1	Dehydrin	3.91488	5.00207	3.04102e-38	Up	144	161	254	209	1087	55	151	2762	93	969	249	144	756	1128	2163	372	329	547	294	244	149	168	390	201	169	96	84	163	180	182	146	2105	241	68	408	168
Nitab4.5_0007090g0020.1	AT1G17860		Proteinase inhibitor I3, Kunitz legume, Kunitz inhibitor ST1-like	3.91226	3.21427	4.93463e-05	Up	253	120	63	74	50	128	37	717	97	244	241	87	36	52	72	122	948	2889	22	37	41	52	72	53	54	43	27	409	251	356	197	559	2042	608	5039	4629
Nitab4.5_0005059g0020.1	NA			3.90103	-0.450047	0.000510539	Up	12	14	4	15	1	5	3	48	7	2	7	11	9	7	7	3	42	189	3	7	8	8	5	7	5	2	5	5	2	7	9	166	1826	63	2723	192
Nitab4.5_0000351g0090.1	AT1G79900	BAC2	Mitochondrial substrate/solute carrier, Mitochondrial carrier domain, Mitochondrial carrier protein	3.89791	2.86849	8.43713e-16	Up	64	68	51	53	70	95	91	575	122	63	82	92	57	154	330	39	169	473	51	68	53	70	98	58	45	56	36	40	36	51	44	29	254	234	152	710
Nitab4.5_0009332g0010.1	AT1G78380	GSTU19	Glutathione S-transferase, C-terminal-like, Glutathione S-transferase, N-terminal, Thioredoxin-like fold, Glutathione S-transferase, C-terminal	3.88871	6.78052	1.42958e-11	Up	1195	1489	783	966	1264	1433	606	8837	1464	1497	1464	1633	1301	2753	3892	777	2789	5071	761	688	663	639	1320	639	656	867	372	595	393	785	684	299	20484	7947	18040	31376
Nitab4.5_0006538g0100.1	AT5G36140	CYP716A2	Cytochrome P450	3.88365	-0.157345	0.000558322	Up	21	12	2	22	9	13	16	19	22	2	10	10	4	7	6	3	22	62	6	11	4	10	8	7	11	3	11	17	4	10	6	25	35	30	68	80
Nitab4.5_0004551g0010.1	AT2G23910		NAD(P)-binding domain	3.88298	0.719753	0.000132314	Up	6	7	11	15	37	16	13	137	15	4	1	3	5	44	48	3	5	11	5	5	5	4	5	6	8	5	1	5	2	7	10	0	16	29	2	34
Nitab4.5_0000319g0160.1	AT1G32928			3.88002	2.42636	8.84873e-05	Up	41	61	20	43	344	43	22	233	26	406	68	30	22	49	90	253	191	100	22	57	48	29	38	24	26	18	29	21	42	31	34	12442	93	37	549	116
Nitab4.5_0003837g0030.1	AT4G35180	LHT7	Amino acid transporter, transmembrane	3.87931	0.684823	0.000528747	Up	21	26	11	32	5	16	3	127	11	4	5	5	2	3	1	3	83	61	8	10	9	15	9	26	12	13	3	26	6	22	15	104	1481	418	2382	2701
Nitab4.5_0001142g0030.1	AT3G09640	APX2	Haem peroxidase, plant/fungal/bacterial, Haem peroxidase, Peroxidases heam-ligand binding site, Peroxidase, active site, Plant ascorbate peroxidase	3.87304	3.75172	6.57043e-20	Up	95	183	79	146	317	104	115	893	223	350	438	338	348	901	1145	291	467	447	133	145	116	124	431	126	117	233	102	86	76	95	171	38	18	61	12	23
Nitab4.5_0008075g0020.1	AT3G19615			3.87232	-0.203724	0.00269757	Up	4	11	2	6	42	23	7	28	5	28	4	9	7	8	10	25	11	43	13	4	3	9	4	6	9	7	5	4	1	3	6	154	6	17	14	18
Nitab4.5_0002898g0020.1	AT5G07990	TT7	Cytochrome P450, Cytochrome P450, E-class, group I, Cytochrome P450, conserved site	3.86565	5.88706	7.81549e-06	Up	696	1159	323	560	1773	529	301	3495	639	1580	464	234	297	209	212	1544	4449	3890	299	774	375	684	521	415	434	238	359	516	228	554	457	73434	44814	2319	69472	2481
Nitab4.5_0001617g0060.1	AT2G47180	GolS1	Glycosyl transferase, family 8	3.86559	2.09664	0.000205822	Up	4	2	16	22	407	2	3	168	7	171	30	22	21	56	149	72	37	61	24	26	4	18	15	2	3	3	3	3	0	3	3	902	7	1	2	1
Nitab4.5_0007491g0020.1	AT5G14040	PHT3;1	Mitochondrial substrate/solute carrier, Mitochondrial carrier domain	3.85716	3.06786	0.000228818	Up	211	251	41	70	117	105	44	461	77	325	145	54	7	21	21	281	1073	851	26	90	36	88	55	44	47	25	34	197	109	181	109	4874	3290	883	15219	7559
Nitab4.5_0001711g0050.1	AT2G38530	LTP2	Bifunctional inhibitor/plant lipid transfer protein/seed storage helical domain, Plant lipid transfer protein/Par allergen	3.83752	5.52872	6.65627e-19	Up	163	93	401	261	1185	261	182	4334	308	2038	1274	703	587	1584	4689	466	1731	2289	136	114	192	141	526	213	186	187	65	87	44	123	175	184	136	78	39	9
Nitab4.5_0000373g0080.1	AT1G15330		CBS domain	3.82887	2.89721	1.51567e-21	Up	45	54	54	50	207	78	51	559	78	61	36	38	103	201	598	36	51	86	58	34	45	34	48	44	42	37	47	38	26	58	59	15	54	54	2	15
Nitab4.5_0005964g0040.1	AT2G39518		Uncharacterised protein family UPF0497, trans-membrane plant	3.82259	1.68828	2.34492e-05	Up	35	48	21	37	83	43	13	222	20	297	114	54	10	9	14	292	966	1010	16	48	16	25	20	19	28	13	16	29	14	20	25	14993	6451	418	24687	1402
Nitab4.5_0005166g0020.1	AT5G20240	PI	Transcription factor, MADS-box, Transcription factor, K-box	3.82193	-0.0410668	0.00123664	Up	35	52	2	3	2	7	8	24	15	13	8	4	11	27	5	8	6	6	29	26	22	13	31	10	13	22	9	43	7	9	7	2	4	4	6	5
Nitab4.5_0007024g0060.1	AT2G23640	RTNLB13	Reticulon	3.82083	-0.294008	0.00448534	Up	1	4	6	7	32	2	2	61	2	10	2	1	9	33	68	3	7	6	4	1	1	3	2	2	2	1	2	0	0	0	1	36	0	0	0	0
Nitab4.5_0014067g0010.1	AT1G32928			3.81456	1.66832	5.31183e-08	Up	25	27	12	22	235	17	14	132	7	218	42	19	7	20	45	114	92	52	27	26	22	19	24	12	10	5	14	13	28	16	16	9460	23	12	94	19
Nitab4.5_0004668g0040.1	AT5G03560			3.79215	-0.568631	2.56936e-06	Up	7	14	1	13	11	11	13	15	15	8	9	7	9	5	9	7	7	7	9	5	8	8	7	6	4	10	13	6	7	7	7	2	4	5	2	3
Nitab4.5_0017813g0010.1	AT3G09270	GSTU8	Glutathione S-transferase, C-terminal-like, Thioredoxin-like fold, Glutathione S-transferase, N-terminal, Glutathione S-transferase, C-terminal	3.79034	4.65622	3.88141e-05	Up	418	648	164	276	362	228	118	1707	191	244	175	127	40	43	33	196	1126	1302	115	260	97	256	180	140	153	80	76	412	166	514	261	1633	15877	2118	20698	11795
Nitab4.5_0000036g0030.1	AT5G67480	BT4	BTB/POZ fold, BTB/POZ, Zinc finger, TAZ-type, BTB/POZ-like	3.78381	1.68878	1.15337e-18	Up	19	20	10	35	26	105	57	102	166	55	37	14	38	39	96	37	29	54	32	17	29	35	52	40	37	42	33	29	24	34	35	34	9	97	3	10
Nitab4.5_0005922g0020.1	AT3G14690	CYP72A15	Cytochrome P450, Cytochrome P450, E-class, group I, Cytochrome P450, conserved site	3.78367	0.858741	7.73184e-08	Up	12	8	18	11	20	16	14	171	11	31	35	52	83	185	285	37	64	37	34	16	21	12	53	19	9	31	15	9	19	16	15	9	0	1	0	0
Nitab4.5_0000008g0070.1	AT3G09270	GSTU8	Glutathione S-transferase, C-terminal-like, Glutathione S-transferase, N-terminal, Thioredoxin-like fold, Glutathione S-transferase, C-terminal	3.77625	-0.312434	0.0040676	Up	13	11	5	6	7	5	8	55	7	8	9	9	1	10	6	5	15	7	4	3	3	7	3	8	4	5	10	4	2	6	6	13	50	35	334	185
Nitab4.5_0006059g0060.1	AT4G12560	CPR1	F-box domain, Galactose oxidase, beta-propeller, F-box associated interaction domain, F-box associated domain, type 1	3.77615	1.34172	0.00139928	Up	32	58	11	28	99	27	13	109	24	29	22	13	6	14	36	42	53	41	11	24	14	44	27	13	13	9	7	18	16	31	24	1210	354	70	753	383
Nitab4.5_0000267g0110.1	AT1G03220		Aspartic peptidase domain, Aspartic peptidase	3.76965	2.37395	2.43995e-13	Up	23	16	48	45	56	59	40	466	98	28	19	26	29	55	158	29	57	36	21	15	33	30	33	37	35	29	21	12	10	27	19	11	110	91	192	144
Nitab4.5_0002740g0090.1	NA			3.76468	0.248742	5.56981e-12	Up	7	22	4	19	21	25	18	40	30	6	26	17	24	21	15	14	16	4	11	10	19	11	29	26	15	11	17	17	18	14	17	5	13	13	19	13
Nitab4.5_0001105g0110.1	AT1G27730	STZ	Zinc finger, C2H2, Zinc finger, C2H2-like, Zinc finger C2H2-type/integrase DNA-binding domain	3.75421	3.15459	1.16694e-07	Up	59	108	50	62	424	58	52	513	63	338	70	55	48	116	153	179	236	195	35	76	47	46	59	38	36	35	31	32	30	36	39	2001	589	222	1410	1218
Nitab4.5_0003002g0030.1	AT5G17540		Chloramphenicol acetyltransferase-like domain, Transferase	3.74997	4.935	0.00015783	Up	385	831	178	503	440	489	164	1821	286	986	344	259	68	93	85	357	4466	5446	202	348	256	492	242	323	302	143	185	389	146	346	300	50325	43288	1759	73271	1231
Nitab4.5_0007759g0010.1	AT1G20330	SMT2	Methyltransferase type 11, Sterol methyltransferase C-terminal, ERGosterol biosynthesis methyltransferase, plant	3.74825	1.22799	2.53546e-09	Up	23	32	12	12	67	27	13	128	43	27	23	23	26	35	69	16	39	54	19	25	24	9	13	19	16	21	11	14	10	32	12	86	203	89	533	460
Nitab4.5_0009464g0010.1	AT3G48320	CYP71A21	Cytochrome P450, E-class, group I, Cytochrome P450	3.72673	-0.47599	1.21398e-06	Up	9	8	2	8	21	14	9	21	14	22	10	12	5	11	10	19	15	20	8	8	3	6	10	6	8	20	12	17	5	5	7	73	62	26	217	67
Nitab4.5_0002796g0040.1	AT1G33540	scpl18	Peptidase S10, serine carboxypeptidase	3.72519	3.71841	4.33347e-13	Up	78	144	104	120	161	216	174	1009	155	131	222	282	72	406	435	146	377	590	125	116	94	172	166	126	99	99	124	130	94	181	93	37	313	301	257	700
Nitab4.5_0003351g0050.1	AT1G79900	BAC2	Mitochondrial carrier protein, Mitochondrial substrate/solute carrier, Mitochondrial carrier domain	3.72301	2.20369	7.68844e-11	Up	45	47	34	35	76	85	47	324	57	95	39	39	35	108	188	62	125	264	46	59	39	55	47	26	22	45	35	28	23	29	44	24	211	129	166	415
Nitab4.5_0008580g0020.1	AT5G02790	GSTL3	Thioredoxin-like fold, Glutathione S-transferase, C-terminal-like, Glutathione S-transferase, N-terminal	3.72269	4.82536	1.60633e-21	Up	148	214	258	221	371	263	249	2581	253	219	338	418	399	1297	1843	241	351	689	269	252	216	234	343	181	216	391	300	136	108	185	179	146	804	454	1924	1603
Nitab4.5_0008134g0020.1	AT3G14250			3.71631	0.570027	0.0025334	Up	21	33	7	17	38	28	10	69	9	6	13	10	0	8	7	7	88	103	9	12	11	27	56	11	9	25	14	5	4	8	15	490	481	86	1768	344
Nitab4.5_0012985g0020.1	AT1G77220		Organic solute transporter Ost-alpha	3.70859	-0.421552	8.00044e-10	Up	11	10	3	22	13	4	7	30	9	5	10	7	11	22	21	7	8	22	9	8	10	10	10	10	11	14	13	14	10	8	13	9	27	23	36	46
Nitab4.5_0001929g0070.1	AT4G39730	PLAT1	PLAT/LH2 domain, Lipase/lipooxygenase, PLAT/LH2	3.70737	1.29187	4.01165e-13	Up	17	17	22	26	23	25	16	214	30	20	26	26	36	73	145	8	20	47	12	17	27	17	29	17	17	25	14	5	12	15	27	4	27	20	3	8
Nitab4.5_0000376g0150.1	AT2G29120	GLR2.7	Periplasmic binding protein-like I, Ionotropic glutamate receptor, Extracellular ligand-binding receptor, Extracellular solute-binding protein, family 3	3.70623	2.9202	0.000302513	Up	94	162	20	56	532	45	20	204	34	407	50	23	37	42	18	411	268	134	44	112	42	78	119	37	32	13	26	63	52	49	61	5187	1105	146	2315	786
Nitab4.5_0002470g0040.1	AT3G22550			3.70322	0.0855712	1.56363e-05	Up	11	5	7	7	2	21	26	70	13	5	17	9	10	12	25	2	21	21	21	10	7	7	12	9	26	5	10	10	35	38	2	0	4	25	2	8
Nitab4.5_0010145g0010.1	AT1G17870	EGY3		3.69674	5.64017	8.08696e-39	Up	273	307	371	407	1695	491	381	3540	251	901	1408	735	846	1716	2619	823	999	629	342	326	321	326	1090	574	320	844	255	205	300	341	379	251	72	105	68	43
Nitab4.5_0000008g0370.1	AT3G54040		PAR1	3.69354	0.820136	0.00609669	Up	49	64	6	34	24	21	6	64	11	109	59	25	4	2	1	75	502	550	6	16	17	15	14	10	7	2	6	34	25	56	29	3992	1636	221	7544	434
Nitab4.5_0006475g0040.1	AT4G21320	HSA32	(2R)-phospho-3-sulpholactate synthase, ComA, Aldolase-type TIM barrel, Peptidase S8, subtilisin-related	3.68415	3.95434	2.11467e-28	Up	76	84	140	93	336	107	92	1360	130	201	301	156	273	771	1234	140	221	208	92	98	133	59	423	114	98	263	69	69	60	110	90	142	36	41	39	26
Nitab4.5_0000933g0030.1	AT1G07400		HSP20-like chaperone, Alpha crystallin/Hsp20 domain	3.6748	2.69303	0.000278979	Up	50	69	43	60	240	38	30	411	48	134	155	86	47	239	390	72	257	254	30	40	33	28	158	34	34	70	19	16	11	29	39	260	39	19	512	58
Nitab4.5_0000463g0070.1	AT2G29380	HAI3	Protein phosphatase 2C (PP2C)-like domain, Protein phosphatase 2C, manganese/magnesium aspartate binding site, Protein phosphatase 2C	3.67251	4.38454	4.64975e-27	Up	130	112	138	131	807	193	129	1313	276	262	71	42	278	318	717	133	155	132	83	173	78	127	148	82	89	75	83	87	81	95	96	566	396	143	188	372
Nitab4.5_0000263g0080.1	AT3G56200		Amino acid transporter, transmembrane	3.66058	4.14074	4.66e-17	Up	104	145	126	130	357	349	279	1164	236	127	153	139	115	424	674	152	251	329	135	149	114	176	183	163	135	109	162	153	86	154	143	69	132	100	125	143
Nitab4.5_0003446g0030.1	AT2G38830		Ubiquitin E2 variant, N-terminal, Ubiquitin-conjugating enzyme/RWD-like, Steadiness box	3.65964	-0.373787	0.00157167	Up	18	11	3	15	8	8	7	33	11	7	11	7	6	13	11	7	30	48	13	8	6	6	7	12	9	9	5	6	3	8	4	114	285	57	226	89
Nitab4.5_0009287g0010.1	AT4G22790		Multi antimicrobial extrusion protein	3.6578	-0.414011	0.00348263	Up	2	9	4	10	3	13	11	45	13	11	8	19	8	26	28	4	10	32	13	9	12	10	5	5	7	7	4	3	1	4	4	4	5	8	0	5
Nitab4.5_0007439g0020.1	AT4G35770	SEN1	Rhodanese-like domain	3.65209	4.63449	9.5807e-12	Up	144	206	278	294	198	231	224	2377	112	271	1022	581	416	714	1482	165	488	425	431	248	241	228	326	267	260	206	98	164	503	349	394	55	108	181	13	57
Nitab4.5_0000014g0440.1	AT1G69260	AFP1	Ninja	3.64946	3.15569	1.80194e-16	Up	53	22	69	46	358	79	64	623	70	66	28	20	324	218	425	57	20	21	47	47	54	36	176	34	53	41	26	32	21	34	59	64	6	19	3	4
Nitab4.5_0002345g0080.1	AT4G21320	HSA32	(2R)-phospho-3-sulpholactate synthase, ComA, Aldolase-type TIM barrel, Peptidase S8, subtilisin-related	3.6488	3.32661	1.033e-34	Up	79	77	80	72	289	71	65	741	101	231	237	155	256	708	1046	132	213	245	136	94	100	87	374	153	109	235	79	62	64	90	72	199	38	35	56	16
Nitab4.5_0002796g0050.1	AT3G12203	scpl17	Peptidase S10, serine carboxypeptidase	3.63823	3.7325	8.35377e-13	Up	65	137	112	142	167	171	177	1070	135	165	214	276	87	490	589	127	310	790	156	165	86	167	161	166	125	116	123	130	123	181	109	30	369	314	222	762
Nitab4.5_0005560g0020.1	AT3G48530	KING1	CBS domain, Aldolase-type TIM barrel	3.6286	5.62629	3.48898e-75	Up	262	373	457	527	597	683	476	4110	628	1176	776	799	487	1751	3129	692	1197	2139	664	524	419	524	691	463	426	276	330	443	687	838	420	328	687	879	180	603
Nitab4.5_0000209g0210.1	AT2G25460			3.61496	-0.0259812	0.00249111	Up	19	19	3	7	50	15	5	27	4	285	21	5	2	7	7	81	83	73	5	30	6	4	6	2	3	2	10	9	9	10	12	10766	53	12	133	48
Nitab4.5_0019776g0010.1	AT1G74310	HSP101	Clp, N-terminal, P-loop containing nucleoside triphosphate hydrolase, Clp ATPase, C-terminal, Double Clp-N motif, ClpA/B, conserved site 2, ClpA/B, conserved site 1, ATPase, AAA-type, core, AAA+ ATPase domain, ClpA/B family, ATPase, AAA-2	3.60972	4.66106	3.23627e-18	Up	157	233	156	162	1257	121	145	1402	148	663	407	264	643	1175	1496	555	612	371	184	165	137	146	808	163	118	298	100	83	61	99	141	314	40	32	141	52
Nitab4.5_0004111g0010.1	AT1G05680	UGT74E2	UDP-glucuronosyl/UDP-glucosyltransferase	3.593	2.39606	0.000723339	Up	91	81	47	36	91	51	17	430	18	785	58	29	18	20	19	1171	209	278	24	63	19	26	32	17	29	33	18	25	10	54	31	1704	4634	940	12044	7114
Nitab4.5_0000132g0500.1	AT2G28210	ACA2	Alpha carbonic anhydrase, Carbonic anhydrase, alpha-class, conserved site, Carbonic anhydrase, alpha-class	3.58124	0.255488	0.00479204	Up	38	34	6	16	15	5	5	56	9	9	11	2	2	4	4	14	157	53	4	8	5	15	4	12	11	2	2	41	31	39	14	227	261	20	1795	114
Nitab4.5_0001748g0040.1	AT5G24080		Bulb-type lectin domain, S-locus glycoprotein, Protein kinase, ATP binding site, Serine-threonine/tyrosine-protein kinase catalytic domain, Protein kinase domain, Tyrosine-protein kinase, catalytic domain, Protein kinase-like domain, Concanavalin A-like lectin/glucanase, subgroup	3.57563	0.0780552	1.20011e-06	Up	4	1	7	3	62	3	4	59	11	149	22	17	7	22	41	21	44	24	4	3	1	3	2	2	3	0	1	2	2	3	2	52	28	4	10	4
Nitab4.5_0000802g0150.1	AT2G40000	HSPRO2	Hs1pro-1, C-terminal, Hs1pro-1, N-terminal	3.57264	3.4884	1.75318e-18	Up	117	110	95	110	304	136	55	801	82	625	123	43	58	80	174	275	441	222	72	106	82	78	76	57	93	35	57	100	111	190	65	18928	914	144	1263	165
Nitab4.5_0002170g0100.1	AT2G39730	RCA	P-loop containing nucleoside triphosphate hydrolase, ATPase, AAA-type, core	3.56123	4.47305	4.24748e-11	Up	149	151	211	129	284	193	143	1865	145	210	542	288	168	495	1055	150	230	224	161	125	184	131	200	124	130	240	132	136	158	254	144	123	16	60	13	9
Nitab4.5_0003032g0010.1	AT5G22060	J2	DnaJ domain, DnaJ domain, conserved site, HSP40/DnaJ peptide-binding, Chaperone DnaJ, C-terminal	3.54824	7.61531	1.89987e-11	Up	1234	1872	1190	1313	9696	808	836	10523	1210	7509	3560	2615	4528	5675	6923	5452	5169	5216	834	1762	1026	1405	9126	1165	1046	3047	508	656	696	996	1199	37311	2629	733	7435	3222
Nitab4.5_0007814g0010.1	NA		P-loop containing nucleoside triphosphate hydrolase	3.53077	-0.19627	0.00241745	Up	1	4	7	7	15	9	7	65	13	10	33	22	11	34	76	4	31	40	40	7	6	8	11	5	15	3	6	4	37	23	17	4	12	24	5	7
Nitab4.5_0000356g0010.1	AT1G17180	GSTU25	Glutathione S-transferase, C-terminal-like, Glutathione S-transferase, C-terminal, Glutathione S-transferase, N-terminal, Thioredoxin-like fold	3.52784	8.71204	5.06477e-06	Up	4225	7230	2519	3202	12002	8965	2750	22111	5854	10487	3670	4313	1873	2685	1806	4937	17111	18119	2182	2675	1211	2629	2566	2399	2071	923	1960	1766	804	1985	2086	3736	103229	20809	173896	100659
Nitab4.5_0000213g0150.1	AT1G12320		Protein of unknown function DUF1442	3.5225	0.779134	4.85486e-09	Up	8	9	14	7	84	8	7	120	6	7	3	0	23	35	67	1	4	2	9	9	5	5	7	7	5	2	9	2	6	6	2	17	6	1	14	4
Nitab4.5_0007767g0010.1	AT3G63060	EDL3		3.51008	4.28058	1.21137e-37	Up	93	137	157	160	755	85	136	1276	151	225	90	189	415	642	1168	55	75	279	195	130	115	119	220	105	126	68	63	105	89	119	112	194	85	74	17	37
Nitab4.5_0009672g0010.1	AT2G18700	TPS11	Trehalose-phosphatase, Glycosyl transferase, family 20, HAD-superfamily hydrolase, subfamily IIB, HAD-like domain	3.50696	2.05115	4.39473e-08	Up	40	57	35	60	57	33	45	288	51	103	102	99	45	131	112	73	226	352	59	52	25	47	38	36	36	25	22	28	48	56	36	262	619	194	1202	628
Nitab4.5_0002222g0050.1	AT4G21440	MYB102	Homeodomain-like, SANT/Myb domain, Myb domain	3.50221	-0.343408	0.000820335	Up	0	1	4	3	60	5	3	33	4	27	7	5	11	18	40	16	10	2	3	1	4	2	3	3	3	1	0	2	0	6	0	74	1	0	3	1
Nitab4.5_0007728g0040.1	NA			3.50014	3.09234	2.66433e-14	Up	30	55	49	66	504	59	61	404	44	89	55	46	436	251	139	213	96	47	33	52	50	55	460	28	43	54	33	39	18	41	53	13	40	44	7	22
Nitab4.5_0000105g0080.1	AT5G06760	LEA4-5	Late embryogenesis abundant protein, LEA-25/LEA-D113	3.49969	1.79778	9.69324e-09	Up	14	23	28	26	207	6	6	225	4	49	9	3	12	47	162	11	14	35	12	5	8	0	24	8	6	3	1	2	1	3	0	116	5	0	0	0
Nitab4.5_0005144g0010.1	AT4G36950	MAPKKK21	Protein kinase domain, Protein kinase, ATP binding site, Protein kinase-like domain, Serine/threonine-protein kinase, active site, Serine/threonine- / dual specificity protein kinase, catalytic domain	3.49707	0.373092	4.72639e-05	Up	15	19	7	12	57	7	9	57	16	291	17	5	12	4	8	154	183	164	9	22	7	13	14	12	14	15	11	18	6	11	12	3457	87	10	342	57
Nitab4.5_0000057g0160.1	AT1G68320	MYB62	SANT/Myb domain, Homeodomain-like, Myb domain	3.49608	0.119202	0.000271564	Up	10	16	6	7	33	17	3	58	15	13	4	3	1	5	2	16	25	67	13	15	5	10	7	4	7	6	15	13	5	8	4	787	172	27	507	37
Nitab4.5_0000866g0010.1	AT3G24750			3.48837	2.6437	5.86377e-09	Up	26	60	58	60	211	32	45	474	35	97	23	8	363	133	154	169	23	30	46	46	32	34	247	17	37	56	32	24	11	17	17	6	138	173	138	668
Nitab4.5_0001664g0080.1	AT5G50360			3.48552	5.24624	1.61544e-38	Up	203	224	346	304	1235	103	217	2777	326	504	268	250	1676	1924	4043	167	197	214	384	349	243	259	491	309	303	139	125	198	230	239	310	725	54	72	38	54
Nitab4.5_0000316g0030.1	AT3G22490		Seed maturation protein	3.47997	2.31392	1.72829e-05	Up	21	27	49	55	190	9	16	399	8	179	57	57	299	229	514	124	90	59	95	55	29	35	128	32	31	32	10	16	39	37	40	55	4	1	5	0
Nitab4.5_0000246g0260.1	AT1G78860		Bulb-type lectin domain	3.47486	-0.259471	0.000538846	Up	13	18	6	4	14	12	2	47	9	307	29	3	2	9	14	802	156	12	7	59	9	6	1	2	6	2	3	13	68	36	14	4856	87	11	197	8
Nitab4.5_0002329g0160.1	AT5G11090			3.46717	1.57925	8.45752e-10	Up	26	34	20	39	93	27	40	165	24	50	34	45	75	68	103	23	56	67	44	39	28	25	32	32	22	22	34	20	33	34	26	8	17	20	5	18
Nitab4.5_0001800g0020.1	AT5G02500	HSC70-1	Heat shock protein 70, conserved site, Heat shock protein 70 family	3.46398	6.99759	8.6009e-06	Up	788	1380	576	829	7716	560	682	4862	1029	5874	2808	2000	2665	4207	4361	4494	6685	5155	418	805	596	624	5305	475	501	1343	366	343	299	461	843	3059	920	539	3733	2831
Nitab4.5_0002076g0130.1	AT3G49340		Peptidase C1A, papain C-terminal, Proteinase inhibitor I29, cathepsin propeptide, Cysteine peptidase, asparagine active site, Cysteine peptidase, cysteine active site, Peptidase C1A, papain, Cysteine peptidase, histidine active site	3.45316	2.12961	1.29284e-07	Up	28	45	13	54	42	207	84	105	170	40	29	27	23	36	37	25	89	129	28	25	30	57	41	25	31	28	47	21	12	32	34	164	5998	1514	1721	2565
Nitab4.5_0002008g0050.1	AT5G20250	DIN10	Aldolase-type TIM barrel, Glycoside hydrolase, superfamily, Glycosyl hydrolases 36	3.4509	4.92101	3.16621e-90	Up	253	283	315	329	147	388	306	2519	514	755	758	581	225	877	1915	264	1151	5534	324	206	309	253	312	240	268	294	286	215	188	340	283	85	245	722	135	554
Nitab4.5_0005199g0030.1	AT1G13340		Domain of unknown function DUF292, eukaryotic	3.43847	0.141072	3.85541e-07	Up	20	12	5	10	41	11	12	40	15	17	15	4	15	12	19	17	24	26	5	15	13	8	9	8	7	7	11	9	4	7	4	5	115	51	39	342
Nitab4.5_0012878g0010.1	AT4G19645		TRAM/LAG1/CLN8 homology domain	3.43501	2.13961	4.22952e-41	Up	24	26	25	33	203	47	58	200	66	63	74	54	91	138	191	47	64	52	26	30	33	41	147	37	34	48	25	27	18	30	15	21	13	16	10	35
Nitab4.5_0000015g0050.1	AT5G24080		Serine/threonine-protein kinase, active site, Bulb-type lectin domain, Serine/threonine- / dual specificity protein kinase, catalytic domain, S-receptor-like serine/threonine-protein kinase, Protein kinase domain, S-locus glycoprotein, Protein kinase, ATP binding site, Concanavalin A-like lectin/glucanase, subgroup, Protein kinase-like domain	3.43467	3.65873	1.89845e-38	Up	31	47	64	80	847	121	64	500	111	327	107	76	186	342	446	149	198	162	46	35	46	45	107	69	54	38	33	37	23	31	51	467	208	56	67	33
Nitab4.5_0005722g0010.1	AT1G24100	UGT74B1	UDP-glucuronosyl/UDP-glucosyltransferase	3.43122	5.81298	0.00106981	Up	701	1436	355	865	360	1286	357	2954	1282	1131	593	433	90	272	305	423	6625	8870	522	696	671	1205	776	601	732	513	540	576	183	715	656	348	23834	7556	23344	22939
Nitab4.5_0007386g0020.1	AT3G61610		Glucose-6-phosphate 1-epimerase, Aldose 1-/Glucose-6-phosphate 1-epimerase, Glycoside hydrolase-type carbohydrate-binding, subgroup, Galactose mutarotase-like domain	3.42872	2.59961	8.35548e-23	Up	27	28	61	43	61	71	75	479	147	55	37	79	59	271	604	57	64	100	41	38	52	42	85	34	40	43	53	41	30	47	41	159	15	50	30	17
Nitab4.5_0001618g0190.1	AT2G41510	CKX1	Vanillyl-alcohol oxidase/Cytokinin dehydrogenase C-terminal domain, Oxygen oxidoreductase covalent FAD-binding site, CO dehydrogenase flavoprotein-like, FAD-binding, subdomain 2, FAD linked oxidase, N-terminal, FAD-binding, type 2, Cytokinin dehydrogenase 1, FAD/cytokinin binding domain, FAD-linked oxidase-like, C-terminal, FAD-binding, type 2, subdomain 1	3.42034	1.3862	9.88093e-11	Up	25	29	23	30	59	17	33	177	24	87	60	34	67	127	211	55	48	109	33	31	45	34	46	34	29	28	36	28	40	43	29	19	31	45	27	34
Nitab4.5_0004969g0050.1	AT5G56550	OXS3		3.41982	1.1864	1.53872e-10	Up	19	25	20	14	64	20	25	157	17	126	124	42	18	33	52	97	110	65	37	13	17	16	23	14	17	10	16	17	29	49	12	101	32	31	149	17
Nitab4.5_0003080g0060.1	AT2G15570	ATHM3	Thioredoxin-like fold, Thioredoxin, conserved site, Thioredoxin domain, Thioredoxin	3.41292	3.14708	2.15035e-19	Up	43	39	88	82	40	169	98	678	233	131	177	75	56	283	543	50	147	345	55	52	90	52	67	50	69	109	55	52	39	143	63	12	85	118	7	25
Nitab4.5_0006391g0030.1	AT5G07990	TT7	Cytochrome P450, Cytochrome P450, E-class, group I, Cytochrome P450, conserved site	3.40794	6.86969	8.40411e-05	Up	1550	2550	715	1254	3834	1134	577	5766	1258	2974	783	448	875	568	423	2886	7048	8003	749	1817	697	1542	1046	861	919	506	755	1102	532	1046	834	122297	78417	6183	131526	7984
Nitab4.5_0002877g0020.1	AT5G55560		Protein kinase domain, Protein kinase-like domain	3.40473	2.29477	3.73621e-15	Up	41	50	48	44	70	60	44	389	53	91	51	34	29	66	81	52	53	79	40	46	39	38	66	53	31	46	35	47	48	56	30	111	66	60	123	107
Nitab4.5_0006701g0020.1	AT5G49630	AAP6	Amino acid transporter, transmembrane	3.40318	4.83607	3.87969e-36	Up	149	175	237	166	834	442	344	1819	426	254	306	161	562	508	734	158	442	640	116	115	151	174	417	189	154	176	139	79	22	94	120	30	286	334	9	418
Nitab4.5_0000492g0240.1	AT4G31940	CYP82C4	Cytochrome P450, E-class, group I, Cytochrome P450, Cytochrome P450, conserved site	3.40231	5.0729	4.35912e-05	Up	275	305	251	257	690	675	222	2092	795	879	752	169	90	146	208	890	976	865	115	188	164	240	494	159	141	129	108	344	298	681	266	58	2350	2764	3458	16356
Nitab4.5_0000827g0040.1	AT3G13610		Isopenicillin N synthase-like, Oxoglutarate/iron-dependent dioxygenase, Non-haem dioxygenase N-terminal domain	3.40125	3.96125	0.000757796	Up	208	362	84	202	361	317	100	690	277	955	484	105	78	26	10	799	7214	4647	115	321	122	352	238	240	167	73	103	849	363	730	429	20137	13517	776	31438	3095
Nitab4.5_0000826g0100.1	AT5G04000			3.40017	1.82395	2.8465e-22	Up	33	25	37	30	88	27	15	284	16	66	22	14	82	139	301	28	18	21	35	28	31	31	48	34	30	26	21	31	30	32	32	91	13	10	6	3
Nitab4.5_0007641g0020.1	AT4G02280	SUS3	Sucrose synthase, plant/cyanobacteria, Sucrose synthase, Glycosyl transferase, family 1	3.39955	5.36539	1.41954e-21	Up	228	348	316	473	878	839	509	2498	678	1003	752	600	599	1641	1924	1058	1123	1242	517	527	351	505	558	455	267	364	499	301	272	373	438	890	298	591	154	604
Nitab4.5_0000463g0020.1	AT5G02500	HSC70-1	Heat shock protein 70 family, Heat shock protein 70, conserved site	3.39328	4.17905	0.00125142	Up	170	292	106	188	745	142	101	884	132	635	727	712	134	691	450	356	1235	818	117	222	119	100	587	94	110	208	58	40	33	90	166	8150	202	61	903	194
Nitab4.5_0002079g0020.1	AT4G29820	CFIM-25	Cleavage/polyadenylation specificity factor subunit 5, NUDIX hydrolase domain-like, NUDIX hydrolase domain	3.37484	3.63089	1.46243e-27	Up	68	104	98	108	377	145	128	743	222	164	97	127	165	424	740	124	173	310	127	127	83	158	198	116	97	61	128	92	67	110	77	162	64	93	91	128
Nitab4.5_0000637g0030.1	AT3G12580	HSP70	Heat shock protein 70, conserved site, Heat shock protein 70 family	3.37322	1.78875	4.4238e-05	Up	43	66	16	31	185	6	16	128	14	166	63	51	32	112	69	69	113	87	11	36	15	9	111	5	13	25	9	11	7	12	28	1521	8	16	78	16
Nitab4.5_0003201g0010.1	AT2G25625			3.3672	3.89054	7.93911e-08	Up	165	199	112	180	485	151	87	866	181	597	305	220	99	246	442	222	1241	3777	129	156	129	140	238	131	111	70	93	140	75	136	130	2526	2381	839	4966	5252
Nitab4.5_0001931g0030.1	AT3G53480	ABCG37	P-loop containing nucleoside triphosphate hydrolase, ABC transporter-like, ABC-2 type transporter, AAA+ ATPase domain, Plant PDR ABC transporter associated	3.36265	4.09092	0.000363106	Up	394	384	100	130	423	322	111	765	164	206	337	81	24	42	50	301	1301	976	65	120	48	158	133	83	108	39	85	453	300	417	233	3555	2608	459	8464	2549
[truncated: 2,104 more rows]
[truncated: 5,000 more columns]

[truncated: 17 more sheets: S4_DEGs_XXM1GL1h, S5_DEGs_XXM4GL4h, S6_DEGS_PEG8h, S7_DEGs_Pst8h, S8_GO terms from triple veen, S9_GOenrich_ACR1GL1h_up, S10_GOenrich_ACR4GL4h_up, S11_GOenrich_ACR1GL1h_down, S12_GOenrich_ACR4GL4h_down, S13 GOenrich_PEG8h, S14_GOenrich_ACR1 1h_PEG_shared, S15_GOenrich_XXM_up_1h, S16_GOenrich_XXM_up_4h, S17 GOenrich_Pst8h, S18_GOenrich_XXM1h_Pst shared, S19_GOenrich_XXM_down_1h, S20_GOenrich_XXM_down_4h]
