# Supplementary material for: Probing plant signal processing optogenetically by two channelrhodopsins
Source: Nature. 2024 Aug 28;633(8031):872–7. doi: 10.1038/s41586-024-07884-1 (PMC11424491; doi:10.1038/s41586-024-07884-1)
Supplement: Supplementary file 6 — Functional classification of genes specifically addressed by XXM . [file 41586_2024_7884_MOESM6_ESM.xlsx]

## Sheet: S1 XXM1GL1h_UP_GOSlim_Genes
node_id	ontology	node_name	raw_p_underrep	raw_p_overrep	FWER_underrep	FWER_overrep	refined_p_overrep	signif	geneid	logFC	Trend	AGI	short_description	Symbol
GO:0007165	biological_process	signal transduction	1	1.45391e-19	1	0	1.45391e-19	TRUE	Nitab4.5_0000888g0010.1	12.8198	UP	AT2G37430	C2H2 and C2HC zinc fingers superfamily protein	ZAT11
GO:0007165	biological_process	signal transduction	1	1.45391e-19	1	0	1.45391e-19	TRUE	Nitab4.5_0005249g0050.1	12.0274	UP	AT2G33710	Integrase-type DNA-binding superfamily protein
GO:0007165	biological_process	signal transduction	1	1.45391e-19	1	0	1.45391e-19	TRUE	Nitab4.5_0002097g0010.1	12.0136	UP	AT4G34410	redox responsive transcription factor 1	RRTF1
GO:0007165	biological_process	signal transduction	1	1.45391e-19	1	0	1.45391e-19	TRUE	Nitab4.5_0006499g0020.1	11.2865	UP	AT2G44840	ethylene-responsive element binding factor 13	ERF13
GO:0007165	biological_process	signal transduction	1	1.45391e-19	1	0	1.45391e-19	TRUE	Nitab4.5_0009259g0010.1	11.2671	UP	AT2G32460	myb domain protein 101	MYB101
GO:0007165	biological_process	signal transduction	1	1.45391e-19	1	0	1.45391e-19	TRUE	Nitab4.5_0004620g0080.1	11.2351	UP	AT2G44840	ethylene-responsive element binding factor 13	ERF13
GO:0007165	biological_process	signal transduction	1	1.45391e-19	1	0	1.45391e-19	TRUE	Nitab4.5_0000766g0090.1	11.0293	UP	AT5G59790	UPSTREAM OF FLC protein (DUF966)
GO:0007165	biological_process	signal transduction	1	1.45391e-19	1	0	1.45391e-19	TRUE	Nitab4.5_0009215g0010.1	10.665	UP	AT2G37430	C2H2 and C2HC zinc fingers superfamily protein	ZAT11
GO:0007165	biological_process	signal transduction	1	1.45391e-19	1	0	1.45391e-19	TRUE	Nitab4.5_0002334g0100.1	10.5128	UP	AT5G64750	Integrase-type DNA-binding superfamily protein	ABR1
GO:0007165	biological_process	signal transduction	1	1.45391e-19	1	0	1.45391e-19	TRUE	Nitab4.5_0006180g0020.1	10.1344	UP	AT3G63060	EID1-like 3	EDL3
GO:0007165	biological_process	signal transduction	1	1.45391e-19	1	0	1.45391e-19	TRUE	Nitab4.5_0000734g0010.1	9.4823	UP	AT4G17500	ethylene responsive element binding factor 1	ERF-1
GO:0007165	biological_process	signal transduction	1	1.45391e-19	1	0	1.45391e-19	TRUE	Nitab4.5_0009888g0030.1	9.45311	UP	AT5G47220	ethylene responsive element binding factor 2	ERF2
GO:0007165	biological_process	signal transduction	1	1.45391e-19	1	0	1.45391e-19	TRUE	Nitab4.5_0001245g0010.1	9.40277	UP	AT5G57150	basic helix-loop-helix (bHLH) DNA-binding superfamily protein
GO:0007165	biological_process	signal transduction	1	1.45391e-19	1	0	1.45391e-19	TRUE	Nitab4.5_0003212g0020.1	9.19556	UP	AT5G59790	UPSTREAM OF FLC protein (DUF966)
GO:0007165	biological_process	signal transduction	1	1.45391e-19	1	0	1.45391e-19	TRUE	Nitab4.5_0002587g0070.1	8.91981	UP
GO:0007165	biological_process	signal transduction	1	1.45391e-19	1	0	1.45391e-19	TRUE	Nitab4.5_0000244g0350.1	8.57665	UP	AT4G25810	xyloglucan endotransglycosylase 6	XTR6
GO:0007165	biological_process	signal transduction	1	1.45391e-19	1	0	1.45391e-19	TRUE	Nitab4.5_0012787g0010.1	8.3923	UP	AT5G36970	NDR1/HIN1-like 25	NHL25
GO:0007165	biological_process	signal transduction	1	1.45391e-19	1	0	1.45391e-19	TRUE	Nitab4.5_0000016g0170.1	8.04105	UP	AT5G06860	polygalacturonase inhibiting protein 1	PGIP1
GO:0007165	biological_process	signal transduction	1	1.45391e-19	1	0	1.45391e-19	TRUE	Nitab4.5_0002271g0010.1	8.02742	UP	AT4G17500	ethylene responsive element binding factor 1	ERF-1
GO:0007165	biological_process	signal transduction	1	1.45391e-19	1	0	1.45391e-19	TRUE	Nitab4.5_0011667g0010.1	8.02185	UP	AT3G24500	multiprotein bridging factor 1C	MBF1C
GO:0007165	biological_process	signal transduction	1	1.45391e-19	1	0	1.45391e-19	TRUE	Nitab4.5_0002683g0020.1	7.89239	UP	AT5G47220	ethylene responsive element binding factor 2	ERF2
GO:0007165	biological_process	signal transduction	1	1.45391e-19	1	0	1.45391e-19	TRUE	Nitab4.5_0014813g0010.1	7.83252	UP	AT2G28085	SAUR-like auxin-responsive protein family
GO:0007165	biological_process	signal transduction	1	1.45391e-19	1	0	1.45391e-19	TRUE	Nitab4.5_0000755g0190.1	7.73001	UP	AT3G52740	hypothetical protein
GO:0007165	biological_process	signal transduction	1	1.45391e-19	1	0	1.45391e-19	TRUE	Nitab4.5_0002113g0180.1	7.55396	UP	AT3G24500	multiprotein bridging factor 1C	MBF1C
GO:0007165	biological_process	signal transduction	1	1.45391e-19	1	0	1.45391e-19	TRUE	Nitab4.5_0002700g0130.1	7.55105	UP	AT4G36950	mitogen-activated protein kinase kinase kinase 21	MAPKKK21
GO:0007165	biological_process	signal transduction	1	1.45391e-19	1	0	1.45391e-19	TRUE	Nitab4.5_0002230g0030.1	7.52884	UP	AT5G61890	Integrase-type DNA-binding superfamily protein
GO:0007165	biological_process	signal transduction	1	1.45391e-19	1	0	1.45391e-19	TRUE	Nitab4.5_0001274g0010.1	7.46554	UP	AT3G12500	basic chitinase	HCHIB
GO:0007165	biological_process	signal transduction	1	1.45391e-19	1	0	1.45391e-19	TRUE	Nitab4.5_0004738g0070.1	7.45764	UP	AT4G36950	mitogen-activated protein kinase kinase kinase 21	MAPKKK21
GO:0007165	biological_process	signal transduction	1	1.45391e-19	1	0	1.45391e-19	TRUE	Nitab4.5_0000423g0060.1	7.4136	UP	AT5G61890	Integrase-type DNA-binding superfamily protein
GO:0007165	biological_process	signal transduction	1	1.45391e-19	1	0	1.45391e-19	TRUE	Nitab4.5_0001163g0150.1	7.14958	UP	AT5G57620	myb domain protein 36	MYB36
GO:0007165	biological_process	signal transduction	1	1.45391e-19	1	0	1.45391e-19	TRUE	Nitab4.5_0007204g0020.1	7.0842	UP	AT3G58760	Integrin-linked protein kinase family
GO:0007165	biological_process	signal transduction	1	1.45391e-19	1	0	1.45391e-19	TRUE	Nitab4.5_0003324g0090.1	6.76587	UP	AT3G62150	P-glycoprotein 21	ABCB21
GO:0007165	biological_process	signal transduction	1	1.45391e-19	1	0	1.45391e-19	TRUE	Nitab4.5_0003519g0060.1	6.75629	UP	AT4G36950	mitogen-activated protein kinase kinase kinase 21	MAPKKK21
GO:0007165	biological_process	signal transduction	1	1.45391e-19	1	0	1.45391e-19	TRUE	Nitab4.5_0000014g0290.1	6.70127	UP	AT2G03440	nodulin-related protein 1	NRP1
GO:0007165	biological_process	signal transduction	1	1.45391e-19	1	0	1.45391e-19	TRUE	Nitab4.5_0000600g0050.1	6.69552	UP	AT5G51190	Integrase-type DNA-binding superfamily protein
GO:0007165	biological_process	signal transduction	1	1.45391e-19	1	0	1.45391e-19	TRUE	Nitab4.5_0000876g0080.1	6.55152	UP	AT4G34410	redox responsive transcription factor 1	RRTF1
GO:0007165	biological_process	signal transduction	1	1.45391e-19	1	0	1.45391e-19	TRUE	Nitab4.5_0002806g0050.1	6.53384	UP	AT2G03440	nodulin-related protein 1	NRP1
GO:0007165	biological_process	signal transduction	1	1.45391e-19	1	0	1.45391e-19	TRUE	Nitab4.5_0001084g0060.1	6.51095	UP	AT4G11070	WRKY family transcription factor	WRKY41
GO:0007165	biological_process	signal transduction	1	1.45391e-19	1	0	1.45391e-19	TRUE	Nitab4.5_0005987g0010.1	6.4684	UP	AT1G07430	highly ABA-induced PP2C protein 2	HAI2
GO:0007165	biological_process	signal transduction	1	1.45391e-19	1	0	1.45391e-19	TRUE	Nitab4.5_0002579g0040.1	6.40891	UP	AT1G10560	plant U-box 18	PUB18
GO:0007165	biological_process	signal transduction	1	1.45391e-19	1	0	1.45391e-19	TRUE	Nitab4.5_0001019g0080.1	6.40807	UP	AT2G20900	diacylglycerol kinase 5	DGK5
GO:0007165	biological_process	signal transduction	1	1.45391e-19	1	0	1.45391e-19	TRUE	Nitab4.5_0012194g0010.1	6.36659	UP	AT5G47220	ethylene responsive element binding factor 2	ERF2
GO:0007165	biological_process	signal transduction	1	1.45391e-19	1	0	1.45391e-19	TRUE	Nitab4.5_0000581g0180.1	6.3636	UP	AT3G25980	DNA-binding HORMA family protein	MAD2
GO:0007165	biological_process	signal transduction	1	1.45391e-19	1	0	1.45391e-19	TRUE	Nitab4.5_0000257g0090.1	6.33882	UP	AT1G10480	zinc finger protein 5	ZFP5
GO:0007165	biological_process	signal transduction	1	1.45391e-19	1	0	1.45391e-19	TRUE	Nitab4.5_0006859g0010.1	6.31771	UP	AT5G10120	Ethylene insensitive 3 family protein
GO:0007165	biological_process	signal transduction	1	1.45391e-19	1	0	1.45391e-19	TRUE	Nitab4.5_0000483g0110.1	6.30806	UP	AT5G36970	NDR1/HIN1-like 25	NHL25
GO:0007165	biological_process	signal transduction	1	1.45391e-19	1	0	1.45391e-19	TRUE	Nitab4.5_0003710g0010.1	6.29063	UP	AT2G40330	PYR1-like 6	PYL6
GO:0007165	biological_process	signal transduction	1	1.45391e-19	1	0	1.45391e-19	TRUE	Nitab4.5_0004784g0010.1	6.27987	UP	AT5G57150	basic helix-loop-helix (bHLH) DNA-binding superfamily protein
GO:0007165	biological_process	signal transduction	1	1.45391e-19	1	0	1.45391e-19	TRUE	Nitab4.5_0006024g0010.1	6.26337	UP	AT2G30020	Protein phosphatase 2C family protein
GO:0007165	biological_process	signal transduction	1	1.45391e-19	1	0	1.45391e-19	TRUE	Nitab4.5_0000440g0090.1	6.24871	UP	AT5G66850	mitogen-activated protein kinase kinase kinase 5	MAPKKK5
GO:0007165	biological_process	signal transduction	1	1.45391e-19	1	0	1.45391e-19	TRUE	Nitab4.5_0001226g0020.1	6.18207	UP	AT2G38470	WRKY DNA-binding protein 33	WRKY33
GO:0007165	biological_process	signal transduction	1	1.45391e-19	1	0	1.45391e-19	TRUE	Nitab4.5_0000363g0120.1	6.15681	UP	AT1G02520	P-glycoprotein 11	ABCB11
GO:0007165	biological_process	signal transduction	1	1.45391e-19	1	0	1.45391e-19	TRUE	Nitab4.5_0000967g0110.1	6.08367	UP	AT2G30020	Protein phosphatase 2C family protein
GO:0007165	biological_process	signal transduction	1	1.45391e-19	1	0	1.45391e-19	TRUE	Nitab4.5_0001234g0050.1	6.08287	UP	AT5G58380	SOS3-interacting protein 1	SIP1
GO:0007165	biological_process	signal transduction	1	1.45391e-19	1	0	1.45391e-19	TRUE	Nitab4.5_0018685g0010.1	6.07908	UP	AT2G27030	calmodulin 5	CAM5
GO:0007165	biological_process	signal transduction	1	1.45391e-19	1	0	1.45391e-19	TRUE	Nitab4.5_0002091g0010.1	6.0725	UP	AT2G30360	SOS3-interacting protein 4	SIP4
GO:0007165	biological_process	signal transduction	1	1.45391e-19	1	0	1.45391e-19	TRUE	Nitab4.5_0002759g0010.1	6.06191	UP	AT2G30360	SOS3-interacting protein 4	SIP4
GO:0007165	biological_process	signal transduction	1	1.45391e-19	1	0	1.45391e-19	TRUE	Nitab4.5_0000047g0140.1	6.01831	UP	AT2G38470	WRKY DNA-binding protein 33	WRKY33
GO:0007165	biological_process	signal transduction	1	1.45391e-19	1	0	1.45391e-19	TRUE	Nitab4.5_0002852g0020.1	6.01318	UP	AT3G23230	Integrase-type DNA-binding superfamily protein	TDR1
GO:0007165	biological_process	signal transduction	1	1.45391e-19	1	0	1.45391e-19	TRUE	Nitab4.5_0000030g0350.1	6.00894	UP	AT3G22370	alternative oxidase 1A	AOX1A
GO:0007165	biological_process	signal transduction	1	1.45391e-19	1	0	1.45391e-19	TRUE	Nitab4.5_0000185g0110.1	5.98269	UP	AT5G47220	ethylene responsive element binding factor 2	ERF2
GO:0007165	biological_process	signal transduction	1	1.45391e-19	1	0	1.45391e-19	TRUE	Nitab4.5_0001856g0060.1	5.95211	UP	AT1G76390	ARM repeat superfamily protein	PUB43
GO:0007165	biological_process	signal transduction	1	1.45391e-19	1	0	1.45391e-19	TRUE	Nitab4.5_0004575g0050.1	5.94517	UP	AT3G60690	SAUR-like auxin-responsive protein family
GO:0007165	biological_process	signal transduction	1	1.45391e-19	1	0	1.45391e-19	TRUE	Nitab4.5_0000734g0070.1	5.8825	UP	AT5G47230	ethylene responsive element binding factor 5	ERF5
GO:0007165	biological_process	signal transduction	1	1.45391e-19	1	0	1.45391e-19	TRUE	Nitab4.5_0002813g0010.1	5.86892	UP	AT5G44210	erf domain protein 9	ERF9
GO:0007165	biological_process	signal transduction	1	1.45391e-19	1	0	1.45391e-19	TRUE	Nitab4.5_0006497g0020.1	5.86114	UP	AT4G34940	armadillo repeat only 1	ARO1
GO:0007165	biological_process	signal transduction	1	1.45391e-19	1	0	1.45391e-19	TRUE	Nitab4.5_0000377g0110.1	5.84329	UP	AT1G09950	RESPONSE TO ABA AND SALT 1	RAS1
GO:0007165	biological_process	signal transduction	1	1.45391e-19	1	0	1.45391e-19	TRUE	Nitab4.5_0007287g0040.1	5.77004	UP	AT3G25780	allene oxide cyclase 3	AOC3
GO:0007165	biological_process	signal transduction	1	1.45391e-19	1	0	1.45391e-19	TRUE	Nitab4.5_0008001g0030.1	5.76828	UP	AT3G57040	response regulator 9	ARR9
GO:0007165	biological_process	signal transduction	1	1.45391e-19	1	0	1.45391e-19	TRUE	Nitab4.5_0001993g0060.1	5.75322	UP	AT4G00880	SAUR-like auxin-responsive protein family
GO:0007165	biological_process	signal transduction	1	1.45391e-19	1	0	1.45391e-19	TRUE	Nitab4.5_0013692g0010.1	5.74387	UP	AT3G45640	mitogen-activated protein kinase 3	MPK3
GO:0007165	biological_process	signal transduction	1	1.45391e-19	1	0	1.45391e-19	TRUE	Nitab4.5_0006719g0080.1	5.73983	UP	AT5G17880	disease resistance protein (TIR-NBS-LRR class)	CSA1
GO:0007165	biological_process	signal transduction	1	1.45391e-19	1	0	1.45391e-19	TRUE	Nitab4.5_0000307g0080.1	5.73761	UP	AT5G08510	Pentatricopeptide repeat (PPR) superfamily protein
GO:0007165	biological_process	signal transduction	1	1.45391e-19	1	0	1.45391e-19	TRUE	Nitab4.5_0007777g0010.1	5.67676	UP	AT1G14360	UDP-galactose transporter 3	UTR3
GO:0007165	biological_process	signal transduction	1	1.45391e-19	1	0	1.45391e-19	TRUE	Nitab4.5_0004575g0040.1	5.63938	UP	AT4G12410	SAUR-like auxin-responsive protein family
GO:0007165	biological_process	signal transduction	1	1.45391e-19	1	0	1.45391e-19	TRUE	Nitab4.5_0000022g0300.1	5.60376	UP	AT3G45640	mitogen-activated protein kinase 3	MPK3
GO:0007165	biological_process	signal transduction	1	1.45391e-19	1	0	1.45391e-19	TRUE	Nitab4.5_0002312g0040.1	5.60065	UP	AT1G10470	response regulator 4	ARR4
GO:0007165	biological_process	signal transduction	1	1.45391e-19	1	0	1.45391e-19	TRUE	Nitab4.5_0000430g0020.1	5.60048	UP	AT2G27030	calmodulin 5	CAM5
GO:0007165	biological_process	signal transduction	1	1.45391e-19	1	0	1.45391e-19	TRUE	Nitab4.5_0002157g0140.1	5.59211	UP	AT5G66850	mitogen-activated protein kinase kinase kinase 5	MAPKKK5
GO:0007165	biological_process	signal transduction	1	1.45391e-19	1	0	1.45391e-19	TRUE	Nitab4.5_0007739g0040.1	5.58698	UP	AT5G51190	Integrase-type DNA-binding superfamily protein
GO:0007165	biological_process	signal transduction	1	1.45391e-19	1	0	1.45391e-19	TRUE	Nitab4.5_0001731g0020.1	5.56517	UP	AT5G47230	ethylene responsive element binding factor 5	ERF5
GO:0007165	biological_process	signal transduction	1	1.45391e-19	1	0	1.45391e-19	TRUE	Nitab4.5_0002972g0030.1	5.4636	UP	AT1G53570	mitogen-activated protein kinase kinase kinase 3	MAP3KA
GO:0007165	biological_process	signal transduction	1	1.45391e-19	1	0	1.45391e-19	TRUE	Nitab4.5_0004122g0040.1	5.46176	UP	AT1G25580	NAC (No Apical Meristem) domain transcriptional regulator superfamily protein	SOG1
GO:0007165	biological_process	signal transduction	1	1.45391e-19	1	0	1.45391e-19	TRUE	Nitab4.5_0005138g0040.1	5.41699	UP	AT4G18950	Integrin-linked protein kinase family
GO:0007165	biological_process	signal transduction	1	1.45391e-19	1	0	1.45391e-19	TRUE	Nitab4.5_0011990g0010.1	5.41562	UP	AT5G63770	diacylglycerol kinase 2	DGK2
GO:0007165	biological_process	signal transduction	1	1.45391e-19	1	0	1.45391e-19	TRUE	Nitab4.5_0008535g0050.1	5.33827	UP	AT1G51660	mitogen-activated protein kinase kinase 4	MKK4
GO:0007165	biological_process	signal transduction	1	1.45391e-19	1	0	1.45391e-19	TRUE	Nitab4.5_0000976g0320.1	5.3252	UP	AT5G47910	respiratory burst oxidase homologue D	RBOHD
GO:0007165	biological_process	signal transduction	1	1.45391e-19	1	0	1.45391e-19	TRUE	Nitab4.5_0000826g0270.1	5.29322	UP	AT2G15490	UDP-glycosyltransferase 73B4	UGT73B4
GO:0007165	biological_process	signal transduction	1	1.45391e-19	1	0	1.45391e-19	TRUE	Nitab4.5_0000714g0020.1	5.28116	UP	AT2G29380	highly ABA-induced PP2C protein 3	HAI3
GO:0007165	biological_process	signal transduction	1	1.45391e-19	1	0	1.45391e-19	TRUE	Nitab4.5_0001902g0040.1	5.27768	UP	AT3G61850	Dof-type zinc finger DNA-binding family protein	DAG1
GO:0007165	biological_process	signal transduction	1	1.45391e-19	1	0	1.45391e-19	TRUE	Nitab4.5_0002527g0080.1	5.27368	UP	AT5G16420	Pentatricopeptide repeat (PPR-like) superfamily protein
GO:0007165	biological_process	signal transduction	1	1.45391e-19	1	0	1.45391e-19	TRUE	Nitab4.5_0007739g0010.1	5.27177	UP	AT5G51190	Integrase-type DNA-binding superfamily protein
GO:0007165	biological_process	signal transduction	1	1.45391e-19	1	0	1.45391e-19	TRUE	Nitab4.5_0002135g0020.1	5.24735	UP	AT4G37900	hypothetical protein (duplicated DUF1399)
GO:0007165	biological_process	signal transduction	1	1.45391e-19	1	0	1.45391e-19	TRUE	Nitab4.5_0004813g0010.1	5.17	UP	AT3G18690	MAP kinase substrate 1	MKS1
GO:0007165	biological_process	signal transduction	1	1.45391e-19	1	0	1.45391e-19	TRUE	Nitab4.5_0000109g0110.1	5.12758	UP	AT4G36950	mitogen-activated protein kinase kinase kinase 21	MAPKKK21
GO:0007165	biological_process	signal transduction	1	1.45391e-19	1	0	1.45391e-19	TRUE	Nitab4.5_0000113g0160.1	5.12664	UP	AT1G10560	plant U-box 18	PUB18
GO:0007165	biological_process	signal transduction	1	1.45391e-19	1	0	1.45391e-19	TRUE	Nitab4.5_0001898g0060.1	5.11206	UP	AT3G25980	DNA-binding HORMA family protein	MAD2
GO:0007165	biological_process	signal transduction	1	1.45391e-19	1	0	1.45391e-19	TRUE	Nitab4.5_0003289g0030.1	5.11036	UP	AT2G23810	tetraspanin8	TET8
GO:0007165	biological_process	signal transduction	1	1.45391e-19	1	0	1.45391e-19	TRUE	Nitab4.5_0003298g0060.1	5.07678	UP	AT4G36950	mitogen-activated protein kinase kinase kinase 21	MAPKKK21
GO:0007165	biological_process	signal transduction	1	1.45391e-19	1	0	1.45391e-19	TRUE	Nitab4.5_0001159g0160.1	5.05101	UP	AT4G31550	WRKY DNA-binding protein 11	WRKY11
GO:0007165	biological_process	signal transduction	1	1.45391e-19	1	0	1.45391e-19	TRUE	Nitab4.5_0004946g0060.1	5.04315	UP	AT2G23460	extra-large G-protein 1	XLG1
GO:0007165	biological_process	signal transduction	1	1.45391e-19	1	0	1.45391e-19	TRUE	Nitab4.5_0000845g0180.1	4.98924	UP	AT2G20370	Exostosin family protein	MUR3
GO:0007165	biological_process	signal transduction	1	1.45391e-19	1	0	1.45391e-19	TRUE	Nitab4.5_0000985g0020.1	4.9831	UP	AT3G22370	alternative oxidase 1A	AOX1A
GO:0007165	biological_process	signal transduction	1	1.45391e-19	1	0	1.45391e-19	TRUE	Nitab4.5_0001856g0050.1	4.94228	UP	AT3G23000	CBL-interacting protein kinase 7	CIPK7
GO:0007165	biological_process	signal transduction	1	1.45391e-19	1	0	1.45391e-19	TRUE	Nitab4.5_0000516g0110.1	4.93376	UP	AT3G15210	ethylene responsive element binding factor 4	ERF4
GO:0007165	biological_process	signal transduction	1	1.45391e-19	1	0	1.45391e-19	TRUE	Nitab4.5_0000174g0230.1	4.86185	UP	AT1G53570	mitogen-activated protein kinase kinase kinase 3	MAP3KA
GO:0007165	biological_process	signal transduction	1	1.45391e-19	1	0	1.45391e-19	TRUE	Nitab4.5_0004445g0080.1	4.86115	UP	AT1G50640	ethylene responsive element binding factor 3	ERF3
GO:0007165	biological_process	signal transduction	1	1.45391e-19	1	0	1.45391e-19	TRUE	Nitab4.5_0008124g0020.1	4.85666	UP	AT1G59870	ABC-2 and Plant PDR ABC-type transporter family protein	PEN3
GO:0007165	biological_process	signal transduction	1	1.45391e-19	1	0	1.45391e-19	TRUE	Nitab4.5_0000804g0160.1	4.85131	UP	AT1G32640	Basic helix-loop-helix (bHLH) DNA-binding family protein	MYC2
GO:0007165	biological_process	signal transduction	1	1.45391e-19	1	0	1.45391e-19	TRUE	Nitab4.5_0007886g0020.1	4.84928	UP	AT4G12410	SAUR-like auxin-responsive protein family
GO:0007165	biological_process	signal transduction	1	1.45391e-19	1	0	1.45391e-19	TRUE	Nitab4.5_0009771g0010.1	4.82885	UP	AT4G30340	diacylglycerol kinase 7	DGK7
GO:0007165	biological_process	signal transduction	1	1.45391e-19	1	0	1.45391e-19	TRUE	Nitab4.5_0000453g0130.1	4.82203	UP	AT5G66850	mitogen-activated protein kinase kinase kinase 5	MAPKKK5
GO:0007165	biological_process	signal transduction	1	1.45391e-19	1	0	1.45391e-19	TRUE	Nitab4.5_0003058g0050.1	4.81878	UP	AT3G63010	alpha/beta-Hydrolases superfamily protein	GID1B
GO:0007165	biological_process	signal transduction	1	1.45391e-19	1	0	1.45391e-19	TRUE	Nitab4.5_0001060g0060.1	4.8181	UP	AT2G30360	SOS3-interacting protein 4	SIP4
GO:0007165	biological_process	signal transduction	1	1.45391e-19	1	0	1.45391e-19	TRUE	Nitab4.5_0004610g0020.1	4.78118	UP	AT4G30340	diacylglycerol kinase 7	DGK7
GO:0007165	biological_process	signal transduction	1	1.45391e-19	1	0	1.45391e-19	TRUE	Nitab4.5_0003076g0060.1	4.7794	UP	AT5G44210	erf domain protein 9	ERF9
GO:0007165	biological_process	signal transduction	1	1.45391e-19	1	0	1.45391e-19	TRUE	Nitab4.5_0009399g0030.1	4.77599	UP	AT2G23460	extra-large G-protein 1	XLG1
GO:0007165	biological_process	signal transduction	1	1.45391e-19	1	0	1.45391e-19	TRUE	Nitab4.5_0002587g0080.1	4.76043	UP	AT2G23810	tetraspanin8	TET8
GO:0007165	biological_process	signal transduction	1	1.45391e-19	1	0	1.45391e-19	TRUE	Nitab4.5_0001283g0010.1	4.75302	UP	AT3G15210	ethylene responsive element binding factor 4	ERF4
GO:0007165	biological_process	signal transduction	1	1.45391e-19	1	0	1.45391e-19	TRUE	Nitab4.5_0000871g0060.1	4.73684	UP	AT1G03070	Bax inhibitor-1 family protein
GO:0007165	biological_process	signal transduction	1	1.45391e-19	1	0	1.45391e-19	TRUE	Nitab4.5_0001375g0160.1	4.71483	UP	AT3G15210	ethylene responsive element binding factor 4	ERF4
GO:0007165	biological_process	signal transduction	1	1.45391e-19	1	0	1.45391e-19	TRUE	Nitab4.5_0012644g0010.1	4.71434	UP	AT4G14640	calmodulin 8	CAM8
GO:0007165	biological_process	signal transduction	1	1.45391e-19	1	0	1.45391e-19	TRUE	Nitab4.5_0003484g0070.1	4.62024	UP	AT3G16857	response regulator 1	RR1
GO:0007165	biological_process	signal transduction	1	1.45391e-19	1	0	1.45391e-19	TRUE	Nitab4.5_0003062g0080.1	4.59361	UP	AT1G14360	UDP-galactose transporter 3	UTR3
GO:0007165	biological_process	signal transduction	1	1.45391e-19	1	0	1.45391e-19	TRUE	Nitab4.5_0001562g0100.1	4.52959	UP	AT5G14420	RING domain ligase2	RGLG2
GO:0007165	biological_process	signal transduction	1	1.45391e-19	1	0	1.45391e-19	TRUE	Nitab4.5_0003020g0150.1	4.51078	UP	AT3G07255	nuclear transport factor 2/RNA recognition motif protein
GO:0007165	biological_process	signal transduction	1	1.45391e-19	1	0	1.45391e-19	TRUE	Nitab4.5_0000069g0590.1	4.50935	UP	AT3G11920	glutaredoxin-like protein
GO:0007165	biological_process	signal transduction	1	1.45391e-19	1	0	1.45391e-19	TRUE	Nitab4.5_0003219g0010.1	4.50907	UP	AT5G44210	erf domain protein 9	ERF9
GO:0007165	biological_process	signal transduction	1	1.45391e-19	1	0	1.45391e-19	TRUE	Nitab4.5_0007495g0030.1	4.49114	UP	AT5G61890	Integrase-type DNA-binding superfamily protein
GO:0007165	biological_process	signal transduction	1	1.45391e-19	1	0	1.45391e-19	TRUE	Nitab4.5_0005842g0020.1	4.46342	UP	AT3G26600	armadillo repeat only 4	ARO4
GO:0007165	biological_process	signal transduction	1	1.45391e-19	1	0	1.45391e-19	TRUE	Nitab4.5_0005748g0010.1	4.43199	UP	AT1G09950	RESPONSE TO ABA AND SALT 1	RAS1
GO:0007165	biological_process	signal transduction	1	1.45391e-19	1	0	1.45391e-19	TRUE	Nitab4.5_0008150g0020.1	4.43092	UP	AT4G26890	mitogen-activated protein kinase kinase kinase 16	MAPKKK16
GO:0007165	biological_process	signal transduction	1	1.45391e-19	1	0	1.45391e-19	TRUE	Nitab4.5_0000252g0270.1	4.42321	UP	AT1G03070	Bax inhibitor-1 family protein
GO:0007165	biological_process	signal transduction	1	1.45391e-19	1	0	1.45391e-19	TRUE	Nitab4.5_0000116g0330.1	4.37643	UP	AT2G47520	Integrase-type DNA-binding superfamily protein	ERF71
GO:0007165	biological_process	signal transduction	1	1.45391e-19	1	0	1.45391e-19	TRUE	Nitab4.5_0004360g0030.1	4.3703	UP	AT4G08500	MAPK/ERK kinase kinase 1	MEKK1
GO:0007165	biological_process	signal transduction	1	1.45391e-19	1	0	1.45391e-19	TRUE	Nitab4.5_0006653g0040.1	4.35252	UP	AT4G08500	MAPK/ERK kinase kinase 1	MEKK1
GO:0007165	biological_process	signal transduction	1	1.45391e-19	1	0	1.45391e-19	TRUE	Nitab4.5_0002577g0030.1	4.32839	UP	AT5G64750	Integrase-type DNA-binding superfamily protein	ABR1
GO:0007165	biological_process	signal transduction	1	1.45391e-19	1	0	1.45391e-19	TRUE	Nitab4.5_0000319g0270.1	4.31185	UP	AT4G00880	SAUR-like auxin-responsive protein family
GO:0007165	biological_process	signal transduction	1	1.45391e-19	1	0	1.45391e-19	TRUE	Nitab4.5_0001778g0100.1	4.27814	UP	AT1G78700	BES1/BZR1 homolog 4	BEH4
GO:0007165	biological_process	signal transduction	1	1.45391e-19	1	0	1.45391e-19	TRUE	Nitab4.5_0001733g0010.1	4.27472	UP	AT3G03660	WUSCHEL related homeobox 11	WOX11
GO:0007165	biological_process	signal transduction	1	1.45391e-19	1	0	1.45391e-19	TRUE	Nitab4.5_0012428g0020.1	4.24631	UP	AT1G78700	BES1/BZR1 homolog 4	BEH4
GO:0007165	biological_process	signal transduction	1	1.45391e-19	1	0	1.45391e-19	TRUE	Nitab4.5_0005634g0070.1	4.23281	UP	AT2G19560	proteasome family protein	EER5
GO:0007165	biological_process	signal transduction	1	1.45391e-19	1	0	1.45391e-19	TRUE	Nitab4.5_0007825g0010.1	4.20554	UP	AT4G26890	mitogen-activated protein kinase kinase kinase 16	MAPKKK16
GO:0007165	biological_process	signal transduction	1	1.45391e-19	1	0	1.45391e-19	TRUE	Nitab4.5_0000328g0110.1	4.18974	UP	AT5G55090	mitogen-activated protein kinase kinase kinase 15	MAPKKK15
GO:0007165	biological_process	signal transduction	1	1.45391e-19	1	0	1.45391e-19	TRUE	Nitab4.5_0000538g0030.1	4.18411	UP	AT1G14780	MAC/Perforin domain-containing protein
GO:0007165	biological_process	signal transduction	1	1.45391e-19	1	0	1.45391e-19	TRUE	Nitab4.5_0006870g0050.1	4.15023	UP	AT2G15490	UDP-glycosyltransferase 73B4	UGT73B4
GO:0007165	biological_process	signal transduction	1	1.45391e-19	1	0	1.45391e-19	TRUE	Nitab4.5_0006870g0060.1	4.13945	UP	AT2G15490	UDP-glycosyltransferase 73B4	UGT73B4
GO:0007165	biological_process	signal transduction	1	1.45391e-19	1	0	1.45391e-19	TRUE	Nitab4.5_0013589g0010.1	4.13167	UP	AT5G63160	BTB and TAZ domain protein 1	BT1
GO:0007165	biological_process	signal transduction	1	1.45391e-19	1	0	1.45391e-19	TRUE	Nitab4.5_0003519g0070.1	4.10881	UP	AT4G36950	mitogen-activated protein kinase kinase kinase 21	MAPKKK21
GO:0007165	biological_process	signal transduction	1	1.45391e-19	1	0	1.45391e-19	TRUE	Nitab4.5_0003484g0110.1	4.10061	UP	AT5G49230	Drought-responsive family protein	HRB1
GO:0007165	biological_process	signal transduction	1	1.45391e-19	1	0	1.45391e-19	TRUE	Nitab4.5_0009059g0020.1	4.09909	UP	AT3G50310	mitogen-activated protein kinase kinase kinase 20	MAPKKK20
GO:0007165	biological_process	signal transduction	1	1.45391e-19	1	0	1.45391e-19	TRUE	Nitab4.5_0000319g0240.1	4.08525	UP	AT5G24430	Calcium-dependent protein kinase (CDPK) family protein
GO:0007165	biological_process	signal transduction	1	1.45391e-19	1	0	1.45391e-19	TRUE	Nitab4.5_0000361g0100.1	4.08448	UP	AT3G05700	Drought-responsive family protein
GO:0007165	biological_process	signal transduction	1	1.45391e-19	1	0	1.45391e-19	TRUE	Nitab4.5_0002885g0020.1	4.08443	UP	AT1G51660	mitogen-activated protein kinase kinase 4	MKK4
GO:0007165	biological_process	signal transduction	1	1.45391e-19	1	0	1.45391e-19	TRUE	Nitab4.5_0002093g0090.1	4.07871	UP	AT3G63010	alpha/beta-Hydrolases superfamily protein	GID1B
GO:0007165	biological_process	signal transduction	1	1.45391e-19	1	0	1.45391e-19	TRUE	Nitab4.5_0002842g0070.1	4.07823	UP	AT3G13980	SKI/DACH domain protein
GO:0007165	biological_process	signal transduction	1	1.45391e-19	1	0	1.45391e-19	TRUE	Nitab4.5_0003627g0030.1	4.06219	UP	AT2G26070	protein REVERSION-TO-ETHYLENE SENSITIVITY-like protein (DUF778)	RTE1
GO:0007165	biological_process	signal transduction	1	1.45391e-19	1	0	1.45391e-19	TRUE	Nitab4.5_0000288g0100.1	4.0514	UP	AT5G36930	Disease resistance protein (TIR-NBS-LRR class) family
GO:0007165	biological_process	signal transduction	1	1.45391e-19	1	0	1.45391e-19	TRUE	Nitab4.5_0001085g0150.1	4.03078	UP	AT5G36930	Disease resistance protein (TIR-NBS-LRR class) family
GO:0007165	biological_process	signal transduction	1	1.45391e-19	1	0	1.45391e-19	TRUE	Nitab4.5_0005453g0010.1	4.02209	UP	AT1G29690	MAC/Perforin domain-containing protein	CAD1
GO:0007165	biological_process	signal transduction	1	1.45391e-19	1	0	1.45391e-19	TRUE	Nitab4.5_0000213g0030.1	4.0073	UP	AT1G33590	Leucine-rich repeat (LRR) family protein
GO:0007165	biological_process	signal transduction	1	1.45391e-19	1	0	1.45391e-19	TRUE	Nitab4.5_0001691g0020.1	3.98721	UP	AT1G51660	mitogen-activated protein kinase kinase 4	MKK4
GO:0007165	biological_process	signal transduction	1	1.45391e-19	1	0	1.45391e-19	TRUE	Nitab4.5_0000094g0110.1	3.98578	UP	AT3G56380	response regulator 17	RR17
GO:0007165	biological_process	signal transduction	1	1.45391e-19	1	0	1.45391e-19	TRUE	Nitab4.5_0002642g0020.1	3.9781	UP	AT4G29810	MAP kinase kinase 2	MKK2
GO:0007165	biological_process	signal transduction	1	1.45391e-19	1	0	1.45391e-19	TRUE	Nitab4.5_0002932g0010.1	3.96027	UP	AT1G71400	receptor like protein 12	RLP12
GO:0007165	biological_process	signal transduction	1	1.45391e-19	1	0	1.45391e-19	TRUE	Nitab4.5_0011178g0010.1	3.95907	UP	AT1G25580	NAC (No Apical Meristem) domain transcriptional regulator superfamily protein	SOG1
GO:0007165	biological_process	signal transduction	1	1.45391e-19	1	0	1.45391e-19	TRUE	Nitab4.5_0001787g0020.1	3.94185	UP	AT1G76390	ARM repeat superfamily protein	PUB43
GO:0007165	biological_process	signal transduction	1	1.45391e-19	1	0	1.45391e-19	TRUE	Nitab4.5_0001778g0020.1	3.93261	UP	AT1G29340	plant U-box 17	PUB17
GO:0007165	biological_process	signal transduction	1	1.45391e-19	1	0	1.45391e-19	TRUE	Nitab4.5_0021870g0010.1	3.92733	UP	AT3G45600	tetraspanin3	TET3
GO:0007165	biological_process	signal transduction	1	1.45391e-19	1	0	1.45391e-19	TRUE	Nitab4.5_0005463g0030.1	3.91639	UP	AT5G58700	phosphatidylinositol-speciwc phospholipase C4	PLC4
GO:0007165	biological_process	signal transduction	1	1.45391e-19	1	0	1.45391e-19	TRUE	Nitab4.5_0000130g0380.1	3.91005	UP	AT5G55090	mitogen-activated protein kinase kinase kinase 15	MAPKKK15
GO:0007165	biological_process	signal transduction	1	1.45391e-19	1	0	1.45391e-19	TRUE	Nitab4.5_0002539g0040.1	3.89798	UP	AT1G32640	Basic helix-loop-helix (bHLH) DNA-binding family protein	MYC2
GO:0007165	biological_process	signal transduction	1	1.45391e-19	1	0	1.45391e-19	TRUE	Nitab4.5_0005860g0020.1	3.89438	UP	AT2G26070	protein REVERSION-TO-ETHYLENE SENSITIVITY-like protein (DUF778)	RTE1
GO:0007165	biological_process	signal transduction	1	1.45391e-19	1	0	1.45391e-19	TRUE	Nitab4.5_0002614g0020.1	3.89215	UP	AT1G01260	basic helix-loop-helix (bHLH) DNA-binding superfamily protein
GO:0007165	biological_process	signal transduction	1	1.45391e-19	1	0	1.45391e-19	TRUE	Nitab4.5_0000381g0030.1	3.88718	UP	AT5G01820	serine/threonine protein kinase 1	SR1
GO:0007165	biological_process	signal transduction	1	1.45391e-19	1	0	1.45391e-19	TRUE	Nitab4.5_0000666g0100.1	3.87902	UP	AT3G08510	phospholipase C 2	PLC2
GO:0007165	biological_process	signal transduction	1	1.45391e-19	1	0	1.45391e-19	TRUE	Nitab4.5_0001961g0040.1	3.87838	UP	AT5G07920	diacylglycerol kinase1	DGK1
GO:0007165	biological_process	signal transduction	1	1.45391e-19	1	0	1.45391e-19	TRUE	Nitab4.5_0003786g0010.1	3.83917	UP	AT1G59940	response regulator 3	ARR3
GO:0007165	biological_process	signal transduction	1	1.45391e-19	1	0	1.45391e-19	TRUE	Nitab4.5_0000058g0060.1	3.83867	UP	AT2G40330	PYR1-like 6	PYL6
GO:0007165	biological_process	signal transduction	1	1.45391e-19	1	0	1.45391e-19	TRUE	Nitab4.5_0000915g0120.1	3.83654	UP	AT4G01250	WRKY family transcription factor	WRKY22
GO:0007165	biological_process	signal transduction	1	1.45391e-19	1	0	1.45391e-19	TRUE	Nitab4.5_0000258g0210.1	3.83485	UP	AT1G01260	basic helix-loop-helix (bHLH) DNA-binding superfamily protein
GO:0007165	biological_process	signal transduction	1	1.45391e-19	1	0	1.45391e-19	TRUE	Nitab4.5_0002211g0060.1	3.83065	UP	AT5G51190	Integrase-type DNA-binding superfamily protein
GO:0007165	biological_process	signal transduction	1	1.45391e-19	1	0	1.45391e-19	TRUE	Nitab4.5_0005004g0020.1	3.82375	UP	AT3G26600	armadillo repeat only 4	ARO4
GO:0007165	biological_process	signal transduction	1	1.45391e-19	1	0	1.45391e-19	TRUE	Nitab4.5_0007306g0010.1	3.81041	UP	AT3G57040	response regulator 9	ARR9
GO:0007165	biological_process	signal transduction	1	1.45391e-19	1	0	1.45391e-19	TRUE	Nitab4.5_0000856g0210.1	3.78073	UP	AT3G04580	Signal transduction histidine kinase, hybrid-type, ethylene sensor	EIN4
GO:0007165	biological_process	signal transduction	1	1.45391e-19	1	0	1.45391e-19	TRUE	Nitab4.5_0005380g0020.1	3.76502	UP	AT4G38360	organic solute transporter ostalpha protein (DUF300)	LAZ1
GO:0007165	biological_process	signal transduction	1	1.45391e-19	1	0	1.45391e-19	TRUE	Nitab4.5_0007909g0010.1	3.74324	UP	AT5G63160	BTB and TAZ domain protein 1	BT1
GO:0007165	biological_process	signal transduction	1	1.45391e-19	1	0	1.45391e-19	TRUE	Nitab4.5_0001090g0060.1	3.73771	UP	AT4G38360	organic solute transporter ostalpha protein (DUF300)	LAZ1
GO:0007165	biological_process	signal transduction	1	1.45391e-19	1	0	1.45391e-19	TRUE	Nitab4.5_0009794g0010.1	3.73631	UP	AT5G44210	erf domain protein 9	ERF9
GO:0007165	biological_process	signal transduction	1	1.45391e-19	1	0	1.45391e-19	TRUE	Nitab4.5_0006683g0130.1	3.73507	UP	AT5G14420	RING domain ligase2	RGLG2
GO:0007165	biological_process	signal transduction	1	1.45391e-19	1	0	1.45391e-19	TRUE	Nitab4.5_0002121g0030.1	3.73076	UP	AT3G18690	MAP kinase substrate 1	MKS1
GO:0007165	biological_process	signal transduction	1	1.45391e-19	1	0	1.45391e-19	TRUE	Nitab4.5_0000464g0110.1	3.72316	UP	AT2G33560	BUB1-related (BUB1: budding uninhibited by benzymidazol 1)	BUBR1
GO:0007165	biological_process	signal transduction	1	1.45391e-19	1	0	1.45391e-19	TRUE	Nitab4.5_0009588g0020.1	3.70017	UP	AT3G13980	SKI/DACH domain protein
GO:0007165	biological_process	signal transduction	1	1.45391e-19	1	0	1.45391e-19	TRUE	Nitab4.5_0000608g0140.1	3.69829	UP	AT3G57530	calcium-dependent protein kinase 32	CPK32
GO:0007165	biological_process	signal transduction	1	1.45391e-19	1	0	1.45391e-19	TRUE	Nitab4.5_0001393g0040.1	3.65861	UP	AT1G50640	ethylene responsive element binding factor 3	ERF3
GO:0007165	biological_process	signal transduction	1	1.45391e-19	1	0	1.45391e-19	TRUE	Nitab4.5_0013333g0010.1	3.65201	UP	AT1G69260	ABI five binding protein	AFP1
GO:0007165	biological_process	signal transduction	1	1.45391e-19	1	0	1.45391e-19	TRUE	Nitab4.5_0010957g0010.1	3.63448	UP	AT3G57530	calcium-dependent protein kinase 32	CPK32
GO:0007165	biological_process	signal transduction	1	1.45391e-19	1	0	1.45391e-19	TRUE	Nitab4.5_0000692g0170.1	3.611	UP	AT2G36210	SAUR-like auxin-responsive protein family
GO:0007165	biological_process	signal transduction	1	1.45391e-19	1	0	1.45391e-19	TRUE	Nitab4.5_0000165g0150.1	3.60284	UP	AT4G18640	Leucine-rich repeat protein kinase family protein	MRH1
GO:0007165	biological_process	signal transduction	1	1.45391e-19	1	0	1.45391e-19	TRUE	Nitab4.5_0010758g0040.1	3.59468	UP	AT3G14130	Aldolase-type TIM barrel family protein	HAOX1
GO:0007165	biological_process	signal transduction	1	1.45391e-19	1	0	1.45391e-19	TRUE	Nitab4.5_0002587g0050.1	3.57576	UP	AT4G12010	Disease resistance protein (TIR-NBS-LRR class) family
GO:0007165	biological_process	signal transduction	1	1.45391e-19	1	0	1.45391e-19	TRUE	Nitab4.5_0006696g0030.1	3.5697	UP	AT1G74190	receptor like protein 15	RLP15
GO:0007165	biological_process	signal transduction	1	1.45391e-19	1	0	1.45391e-19	TRUE	Nitab4.5_0004654g0040.1	3.54696	UP	AT3G49530	NAC domain containing protein 62	NAC062
GO:0007165	biological_process	signal transduction	1	1.45391e-19	1	0	1.45391e-19	TRUE	Nitab4.5_0000041g0380.1	3.54099	UP	AT1G13460	Protein phosphatase 2A regulatory B subunit family protein
GO:0007165	biological_process	signal transduction	1	1.45391e-19	1	0	1.45391e-19	TRUE	Nitab4.5_0000745g0130.1	3.46303	UP	AT3G17510	CBL-interacting protein kinase 1	CIPK1
GO:0007165	biological_process	signal transduction	1	1.45391e-19	1	0	1.45391e-19	TRUE	Nitab4.5_0011880g0030.1	3.45761	UP	AT4G16430	basic helix-loop-helix (bHLH) DNA-binding superfamily protein
GO:0007165	biological_process	signal transduction	1	1.45391e-19	1	0	1.45391e-19	TRUE	Nitab4.5_0004952g0030.1	3.44137	UP	AT4G08550	electron carrier/ protein disulfide oxidoreductase
GO:0007165	biological_process	signal transduction	1	1.45391e-19	1	0	1.45391e-19	TRUE	Nitab4.5_0001406g0020.1	3.42666	UP	AT1G14780	MAC/Perforin domain-containing protein
GO:0007165	biological_process	signal transduction	1	1.45391e-19	1	0	1.45391e-19	TRUE	Nitab4.5_0001598g0040.1	3.41691	UP	AT2G15490	UDP-glycosyltransferase 73B4	UGT73B4
GO:0007165	biological_process	signal transduction	1	1.45391e-19	1	0	1.45391e-19	TRUE	Nitab4.5_0000003g0270.1	3.37695	UP	AT3G48090	alpha/beta-Hydrolases superfamily protein	EDS1
GO:0007165	biological_process	signal transduction	1	1.45391e-19	1	0	1.45391e-19	TRUE	Nitab4.5_0001887g0050.1	3.36008	UP	AT3G46290	hercules receptor kinase 1	HERK1
GO:0007165	biological_process	signal transduction	1	1.45391e-19	1	0	1.45391e-19	TRUE	Nitab4.5_0013017g0010.1	3.35834	UP	AT1G29690	MAC/Perforin domain-containing protein	CAD1
GO:0007165	biological_process	signal transduction	1	1.45391e-19	1	0	1.45391e-19	TRUE	Nitab4.5_0002716g0070.1	3.35354	UP	AT1G53910	related to AP2 12	RAP2.12
GO:0007165	biological_process	signal transduction	1	1.45391e-19	1	0	1.45391e-19	TRUE	Nitab4.5_0003711g0070.1	3.35234	UP	AT4G18640	Leucine-rich repeat protein kinase family protein	MRH1
GO:0007165	biological_process	signal transduction	1	1.45391e-19	1	0	1.45391e-19	TRUE	Nitab4.5_0002211g0030.1	3.35099	UP	AT4G17500	ethylene responsive element binding factor 1	ERF-1
GO:0007165	biological_process	signal transduction	1	1.45391e-19	1	0	1.45391e-19	TRUE	Nitab4.5_0006159g0020.1	3.32151	UP	AT5G36930	Disease resistance protein (TIR-NBS-LRR class) family
GO:0007165	biological_process	signal transduction	1	1.45391e-19	1	0	1.45391e-19	TRUE	Nitab4.5_0008086g0040.1	3.31404	UP	AT3G17510	CBL-interacting protein kinase 1	CIPK1
GO:0007165	biological_process	signal transduction	1	1.45391e-19	1	0	1.45391e-19	TRUE	Nitab4.5_0000790g0030.1	3.29881	UP	AT5G66850	mitogen-activated protein kinase kinase kinase 5	MAPKKK5
GO:0007165	biological_process	signal transduction	1	1.45391e-19	1	0	1.45391e-19	TRUE	Nitab4.5_0026787g0010.1	3.29129	UP	AT2G25110	stromal cell-derived factor 2-like protein precursor	SDF2
GO:0007165	biological_process	signal transduction	1	1.45391e-19	1	0	1.45391e-19	TRUE	Nitab4.5_0002435g0040.1	3.28782	UP	AT2G20370	Exostosin family protein	MUR3
GO:0007165	biological_process	signal transduction	1	1.45391e-19	1	0	1.45391e-19	TRUE	Nitab4.5_0003475g0010.1	3.28757	UP	AT4G18640	Leucine-rich repeat protein kinase family protein	MRH1
GO:0007165	biological_process	signal transduction	1	1.45391e-19	1	0	1.45391e-19	TRUE	Nitab4.5_0000769g0110.1	3.28545	UP	AT2G20900	diacylglycerol kinase 5	DGK5
GO:0007165	biological_process	signal transduction	1	1.45391e-19	1	0	1.45391e-19	TRUE	Nitab4.5_0001085g0170.1	3.28342	UP	AT5G36930	Disease resistance protein (TIR-NBS-LRR class) family
GO:0007165	biological_process	signal transduction	1	1.45391e-19	1	0	1.45391e-19	TRUE	Nitab4.5_0002236g0040.1	3.28192	UP	AT4G17490	ethylene responsive element binding factor 6	ERF6
GO:0007165	biological_process	signal transduction	1	1.45391e-19	1	0	1.45391e-19	TRUE	Nitab4.5_0016095g0010.1	3.28148	UP	AT5G49230	Drought-responsive family protein	HRB1
GO:0007165	biological_process	signal transduction	1	1.45391e-19	1	0	1.45391e-19	TRUE	Nitab4.5_0000463g0070.1	3.26593	UP	AT2G29380	highly ABA-induced PP2C protein 3	HAI3
GO:0007165	biological_process	signal transduction	1	1.45391e-19	1	0	1.45391e-19	TRUE	Nitab4.5_0001157g0050.1	3.26502	UP	AT3G22600	Bifunctional inhibitor/lipid-transfer protein/seed storage 2S albumin superfamily protein
GO:0007165	biological_process	signal transduction	1	1.45391e-19	1	0	1.45391e-19	TRUE	Nitab4.5_0009074g0010.1	3.25822	UP	AT1G10470	response regulator 4	ARR4
GO:0007165	biological_process	signal transduction	1	1.45391e-19	1	0	1.45391e-19	TRUE	Nitab4.5_0001993g0050.1	3.24235	UP	AT5G24430	Calcium-dependent protein kinase (CDPK) family protein
GO:0007165	biological_process	signal transduction	1	1.45391e-19	1	0	1.45391e-19	TRUE	Nitab4.5_0002533g0070.1	3.23186	UP	AT1G34750	Protein phosphatase 2C family protein
GO:0007165	biological_process	signal transduction	1	1.45391e-19	1	0	1.45391e-19	TRUE	Nitab4.5_0000101g0350.1	3.22673	UP	AT3G09830	Protein kinase superfamily protein
GO:0007165	biological_process	signal transduction	1	1.45391e-19	1	0	1.45391e-19	TRUE	Nitab4.5_0004953g0060.1	3.21376	UP	AT1G54200	DNA mismatch repair Msh6-like protein
GO:0007165	biological_process	signal transduction	1	1.45391e-19	1	0	1.45391e-19	TRUE	Nitab4.5_0000291g0070.1	3.20991	UP	AT4G37900	hypothetical protein (duplicated DUF1399)
GO:0007165	biological_process	signal transduction	1	1.45391e-19	1	0	1.45391e-19	TRUE	Nitab4.5_0001691g0040.1	3.20379	UP	AT1G72300	Leucine-rich receptor-like protein kinase family protein	PSY1R
GO:0007165	biological_process	signal transduction	1	1.45391e-19	1	0	1.45391e-19	TRUE	Nitab4.5_0002963g0030.1	3.20053	UP	AT3G09830	Protein kinase superfamily protein
GO:0007165	biological_process	signal transduction	1	1.45391e-19	1	0	1.45391e-19	TRUE	Nitab4.5_0000306g0200.1	3.18991	UP	AT1G15520	pleiotropic drug resistance 12	ABCG40
GO:0007165	biological_process	signal transduction	1	1.45391e-19	1	0	1.45391e-19	TRUE	Nitab4.5_0002205g0010.1	3.18456	UP	AT1G15520	pleiotropic drug resistance 12	ABCG40
GO:0007165	biological_process	signal transduction	1	1.45391e-19	1	0	1.45391e-19	TRUE	Nitab4.5_0003463g0090.1	3.17457	UP	AT3G15880	WUS-interacting protein 2	WSIP2
GO:0007165	biological_process	signal transduction	1	1.45391e-19	1	0	1.45391e-19	TRUE	Nitab4.5_0006824g0050.1	3.1558	UP	AT1G78300	general regulatory factor 2	GRF2
GO:0007165	biological_process	signal transduction	1	1.45391e-19	1	0	1.45391e-19	TRUE	Nitab4.5_0001992g0090.1	3.14623	UP	AT1G78100	F-box family protein	AUF1
GO:0007165	biological_process	signal transduction	1	1.45391e-19	1	0	1.45391e-19	TRUE	Nitab4.5_0007282g0040.1	3.13759	UP	AT1G74740	calcium-dependent protein kinase 30	CPK30
GO:0007165	biological_process	signal transduction	1	1.45391e-19	1	0	1.45391e-19	TRUE	Nitab4.5_0000021g0030.1	3.12329	UP	AT3G49530	NAC domain containing protein 62	NAC062
GO:0007165	biological_process	signal transduction	1	1.45391e-19	1	0	1.45391e-19	TRUE	Nitab4.5_0000719g0010.1	3.11967	UP	AT5G58430	exocyst subunit exo70 family protein B1	EXO70B1
GO:0007165	biological_process	signal transduction	1	1.45391e-19	1	0	1.45391e-19	TRUE	Nitab4.5_0004697g0100.1	3.09709	UP	AT2G40950	Basic-leucine zipper (bZIP) transcription factor family protein	BZIP17
GO:0007165	biological_process	signal transduction	1	1.45391e-19	1	0	1.45391e-19	TRUE	Nitab4.5_0007653g0010.1	3.09576	UP	AT4G11260	phosphatase-like protein	SGT1B
GO:0007165	biological_process	signal transduction	1	1.45391e-19	1	0	1.45391e-19	TRUE	Nitab4.5_0001812g0040.1	3.09505	UP	AT5G63160	BTB and TAZ domain protein 1	BT1
GO:0007165	biological_process	signal transduction	1	1.45391e-19	1	0	1.45391e-19	TRUE	Nitab4.5_0005321g0020.1	3.08898	UP	AT3G21630	chitin elicitor receptor kinase 1	CERK1
GO:0007165	biological_process	signal transduction	1	1.45391e-19	1	0	1.45391e-19	TRUE	Nitab4.5_0000002g0120.1	3.08815	UP	AT5G58380	SOS3-interacting protein 1	SIP1
GO:0007165	biological_process	signal transduction	1	1.45391e-19	1	0	1.45391e-19	TRUE	Nitab4.5_0013055g0010.1	3.07217	UP	AT5G36930	Disease resistance protein (TIR-NBS-LRR class) family
GO:0007165	biological_process	signal transduction	1	1.45391e-19	1	0	1.45391e-19	TRUE	Nitab4.5_0012613g0020.1	3.06946	UP	AT5G66850	mitogen-activated protein kinase kinase kinase 5	MAPKKK5
GO:0007165	biological_process	signal transduction	1	1.45391e-19	1	0	1.45391e-19	TRUE	Nitab4.5_0000886g0010.1	3.06309	UP	AT1G80840	WRKY DNA-binding protein 40	WRKY40
GO:0007165	biological_process	signal transduction	1	1.45391e-19	1	0	1.45391e-19	TRUE	Nitab4.5_0002637g0040.1	3.05849	UP	AT5G24090	chitinase A	CHIA
GO:0007165	biological_process	signal transduction	1	1.45391e-19	1	0	1.45391e-19	TRUE	Nitab4.5_0000011g0370.1	3.05566	UP	AT2G33540	C-terminal domain phosphatase-like 3	CPL3
GO:0007165	biological_process	signal transduction	1	1.45391e-19	1	0	1.45391e-19	TRUE	Nitab4.5_0006179g0040.1	3.05526	UP	AT3G05630	phospholipase D P2	PLDP2
GO:0007165	biological_process	signal transduction	1	1.45391e-19	1	0	1.45391e-19	TRUE	Nitab4.5_0004177g0020.1	3.03473	UP	AT3G48360	BTB and TAZ domain protein 2	BT2
GO:0007165	biological_process	signal transduction	1	1.45391e-19	1	0	1.45391e-19	TRUE	Nitab4.5_0000339g0050.1	3.03421	UP	AT5G63310	nucleoside diphosphate kinase 2	NDPK2
GO:0007165	biological_process	signal transduction	1	1.45391e-19	1	0	1.45391e-19	TRUE	Nitab4.5_0009071g0010.1	3.02654	UP	AT5G44080	Basic-leucine zipper (bZIP) transcription factor family protein
GO:0007165	biological_process	signal transduction	1	1.45391e-19	1	0	1.45391e-19	TRUE	Nitab4.5_0009622g0010.1	3.02568	UP	AT2G29380	highly ABA-induced PP2C protein 3	HAI3
GO:0007165	biological_process	signal transduction	1	1.45391e-19	1	0	1.45391e-19	TRUE	Nitab4.5_0003542g0110.1	3.01015	UP	AT5G14420	RING domain ligase2	RGLG2
GO:0007165	biological_process	signal transduction	1	1.45391e-19	1	0	1.45391e-19	TRUE	Nitab4.5_0007579g0010.1	2.9934	UP	AT1G28380	MAC/Perforin domain-containing protein	NSL1
GO:0007165	biological_process	signal transduction	1	1.45391e-19	1	0	1.45391e-19	TRUE	Nitab4.5_0001454g0190.1	2.98359	UP	AT2G25110	stromal cell-derived factor 2-like protein precursor	SDF2
GO:0007165	biological_process	signal transduction	1	1.45391e-19	1	0	1.45391e-19	TRUE	Nitab4.5_0007288g0010.1	2.97927	UP	AT2G38310	PYR1-like 4	PYL4
GO:0007165	biological_process	signal transduction	1	1.45391e-19	1	0	1.45391e-19	TRUE	Nitab4.5_0005615g0040.1	2.97797	UP	AT5G58950	Protein kinase superfamily protein
GO:0007165	biological_process	signal transduction	1	1.45391e-19	1	0	1.45391e-19	TRUE	Nitab4.5_0006396g0010.1	2.97535	UP	AT3G52430	alpha/beta-Hydrolases superfamily protein	PAD4
GO:0007165	biological_process	signal transduction	1	1.45391e-19	1	0	1.45391e-19	TRUE	Nitab4.5_0006110g0080.1	2.96857	UP	AT1G31930	extra-large GTP-binding protein 3	XLG3
GO:0007165	biological_process	signal transduction	1	1.45391e-19	1	0	1.45391e-19	TRUE	Nitab4.5_0001060g0050.1	2.94146	UP	AT5G58380	SOS3-interacting protein 1	SIP1
GO:0007165	biological_process	signal transduction	1	1.45391e-19	1	0	1.45391e-19	TRUE	Nitab4.5_0004928g0060.1	2.9348	UP	AT3G04580	Signal transduction histidine kinase, hybrid-type, ethylene sensor	EIN4
GO:0007165	biological_process	signal transduction	1	1.45391e-19	1	0	1.45391e-19	TRUE	Nitab4.5_0003304g0010.1	2.9322	UP	AT3G11920	glutaredoxin-like protein
GO:0007165	biological_process	signal transduction	1	1.45391e-19	1	0	1.45391e-19	TRUE	Nitab4.5_0001641g0010.1	2.9267	UP	AT5G57390	AINTEGUMENTA-like 5	AIL5
GO:0007165	biological_process	signal transduction	1	1.45391e-19	1	0	1.45391e-19	TRUE	Nitab4.5_0000522g0110.1	2.91767	UP	AT2G46340	SPA (suppressor of phyA-105) protein family	SPA1
GO:0007165	biological_process	signal transduction	1	1.45391e-19	1	0	1.45391e-19	TRUE	Nitab4.5_0000510g0190.1	2.91221	UP	AT5G14420	RING domain ligase2	RGLG2
GO:0007165	biological_process	signal transduction	1	1.45391e-19	1	0	1.45391e-19	TRUE	Nitab4.5_0000303g0310.1	2.90742	UP	AT5G45210	Disease resistance protein (TIR-NBS-LRR class) family
GO:0007165	biological_process	signal transduction	1	1.45391e-19	1	0	1.45391e-19	TRUE	Nitab4.5_0003498g0020.1	2.89629	UP	AT5G59790	UPSTREAM OF FLC protein (DUF966)
GO:0007165	biological_process	signal transduction	1	1.45391e-19	1	0	1.45391e-19	TRUE	Nitab4.5_0001171g0080.1	2.89191	UP	AT2G40080	EARLY FLOWERING-like protein (DUF1313)	ELF4
GO:0007165	biological_process	signal transduction	1	1.45391e-19	1	0	1.45391e-19	TRUE	Nitab4.5_0000508g0100.1	2.87658	UP	AT5G10930	CBL-interacting protein kinase 5	CIPK5
GO:0007165	biological_process	signal transduction	1	1.45391e-19	1	0	1.45391e-19	TRUE	Nitab4.5_0011148g0010.1	2.87498	UP	AT4G31550	WRKY DNA-binding protein 11	WRKY11
GO:0007165	biological_process	signal transduction	1	1.45391e-19	1	0	1.45391e-19	TRUE	Nitab4.5_0001032g0030.1	2.86724	UP	AT3G08510	phospholipase C 2	PLC2
GO:0007165	biological_process	signal transduction	1	1.45391e-19	1	0	1.45391e-19	TRUE	Nitab4.5_0006685g0030.1	2.84619	UP	AT3G20410	calmodulin-domain protein kinase 9	CPK9
GO:0007165	biological_process	signal transduction	1	1.45391e-19	1	0	1.45391e-19	TRUE	Nitab4.5_0002101g0050.1	2.84588	UP	AT3G48090	alpha/beta-Hydrolases superfamily protein	EDS1
GO:0007165	biological_process	signal transduction	1	1.45391e-19	1	0	1.45391e-19	TRUE	Nitab4.5_0001765g0050.1	2.8454	UP	AT1G32640	Basic helix-loop-helix (bHLH) DNA-binding family protein	MYC2
GO:0007165	biological_process	signal transduction	1	1.45391e-19	1	0	1.45391e-19	TRUE	Nitab4.5_0006540g0010.1	2.83683	UP	AT3G61460	brassinosteroid-responsive RING-H2	BRH1
GO:0007165	biological_process	signal transduction	1	1.45391e-19	1	0	1.45391e-19	TRUE	Nitab4.5_0000016g0160.1	2.83488	UP	AT5G06860	polygalacturonase inhibiting protein 1	PGIP1
GO:0007165	biological_process	signal transduction	1	1.45391e-19	1	0	1.45391e-19	TRUE	Nitab4.5_0009125g0010.1	2.7995	UP	AT2G46370	Auxin-responsive GH3 family protein	JAR1
GO:0007165	biological_process	signal transduction	1	1.45391e-19	1	0	1.45391e-19	TRUE	Nitab4.5_0001318g0080.1	2.79531	UP	AT1G13460	Protein phosphatase 2A regulatory B subunit family protein
GO:0007165	biological_process	signal transduction	1	1.45391e-19	1	0	1.45391e-19	TRUE	Nitab4.5_0001438g0050.1	2.78789	UP	AT1G29500	SAUR-like auxin-responsive protein family
GO:0007165	biological_process	signal transduction	1	1.45391e-19	1	0	1.45391e-19	TRUE	Nitab4.5_0001696g0020.1	2.78271	UP	AT4G35790	phospholipase D delta	PLDDELTA
GO:0007165	biological_process	signal transduction	1	1.45391e-19	1	0	1.45391e-19	TRUE	Nitab4.5_0000059g0590.1	2.76081	UP	AT4G36770	UDP-Glycosyltransferase superfamily protein
GO:0007165	biological_process	signal transduction	1	1.45391e-19	1	0	1.45391e-19	TRUE	Nitab4.5_0002262g0110.1	2.75616	UP	AT2G46370	Auxin-responsive GH3 family protein	JAR1
GO:0007165	biological_process	signal transduction	1	1.45391e-19	1	0	1.45391e-19	TRUE	Nitab4.5_0014277g0010.1	2.74555	UP	AT5G66200	armadillo repeat only 2	ARO2
GO:0007165	biological_process	signal transduction	1	1.45391e-19	1	0	1.45391e-19	TRUE	Nitab4.5_0001685g0030.1	2.70885	UP	AT4G35840	RING/U-box superfamily protein
GO:0007165	biological_process	signal transduction	1	1.45391e-19	1	0	1.45391e-19	TRUE	Nitab4.5_0009215g0050.1	2.70412	UP	AT5G59790	UPSTREAM OF FLC protein (DUF966)
GO:0007165	biological_process	signal transduction	1	1.45391e-19	1	0	1.45391e-19	TRUE	Nitab4.5_0026691g0010.1	2.68485	UP	AT2G38310	PYR1-like 4	PYL4
GO:0007165	biological_process	signal transduction	1	1.45391e-19	1	0	1.45391e-19	TRUE	Nitab4.5_0001012g0020.1	2.68048	UP	AT1G32640	Basic helix-loop-helix (bHLH) DNA-binding family protein	MYC2
GO:0007165	biological_process	signal transduction	1	1.45391e-19	1	0	1.45391e-19	TRUE	Nitab4.5_0005182g0020.1	2.66731	UP	AT3G18040	MAP kinase 9	MPK9
GO:0007165	biological_process	signal transduction	1	1.45391e-19	1	0	1.45391e-19	TRUE	Nitab4.5_0005090g0040.1	2.66293	UP	AT5G58950	Protein kinase superfamily protein
GO:0007165	biological_process	signal transduction	1	1.45391e-19	1	0	1.45391e-19	TRUE	Nitab4.5_0000083g0240.1	2.64788	UP	AT5G64220	Calmodulin-binding transcription activator protein with CG-1 and Ankyrin domain
GO:0007165	biological_process	signal transduction	1	1.45391e-19	1	0	1.45391e-19	TRUE	Nitab4.5_0002774g0010.1	2.64705	UP	AT5G18520	Lung seven transmembrane receptor family protein	Cand7
GO:0007165	biological_process	signal transduction	1	1.45391e-19	1	0	1.45391e-19	TRUE	Nitab4.5_0002046g0020.1	2.64362	UP	AT3G17860	jasmonate-zim-domain protein 3	JAZ3
GO:0007165	biological_process	signal transduction	1	1.45391e-19	1	0	1.45391e-19	TRUE	Nitab4.5_0009418g0010.1	2.63795	UP	AT5G01820	serine/threonine protein kinase 1	SR1
GO:0007165	biological_process	signal transduction	1	1.45391e-19	1	0	1.45391e-19	TRUE	Nitab4.5_0000336g0160.1	2.63771	UP
GO:0007165	biological_process	signal transduction	1	1.45391e-19	1	0	1.45391e-19	TRUE	Nitab4.5_0001386g0070.1	2.62447	UP	AT2G20900	diacylglycerol kinase 5	DGK5
GO:0007165	biological_process	signal transduction	1	1.45391e-19	1	0	1.45391e-19	TRUE	Nitab4.5_0000864g0090.1	2.62163	UP	AT5G66200	armadillo repeat only 2	ARO2
GO:0007165	biological_process	signal transduction	1	1.45391e-19	1	0	1.45391e-19	TRUE	Nitab4.5_0001992g0130.1	2.6209	UP	AT1G78080	related to AP2 4	RAP2.4
GO:0007165	biological_process	signal transduction	1	1.45391e-19	1	0	1.45391e-19	TRUE	Nitab4.5_0004005g0030.1	2.61649	UP	AT4G08500	MAPK/ERK kinase kinase 1	MEKK1
GO:0007165	biological_process	signal transduction	1	1.45391e-19	1	0	1.45391e-19	TRUE	Nitab4.5_0008414g0010.1	2.61425	UP	AT1G28360	ERF domain protein 12	ERF12
GO:0007165	biological_process	signal transduction	1	1.45391e-19	1	0	1.45391e-19	TRUE	Nitab4.5_0001062g0080.1	2.60539	UP	AT5G44080	Basic-leucine zipper (bZIP) transcription factor family protein
GO:0007165	biological_process	signal transduction	1	1.45391e-19	1	0	1.45391e-19	TRUE	Nitab4.5_0000045g0460.1	2.59884	UP	AT3G25070	RPM1 interacting protein 4	RIN4
GO:0007165	biological_process	signal transduction	1	1.45391e-19	1	0	1.45391e-19	TRUE	Nitab4.5_0011229g0010.1	2.58322	UP	AT2G40116	Phosphoinositide-specific phospholipase C family protein
GO:0007165	biological_process	signal transduction	1	1.45391e-19	1	0	1.45391e-19	TRUE	Nitab4.5_0005539g0040.1	2.58227	UP	AT4G08500	MAPK/ERK kinase kinase 1	MEKK1
GO:0007165	biological_process	signal transduction	1	1.45391e-19	1	0	1.45391e-19	TRUE	Nitab4.5_0003583g0030.1	2.58213	UP	AT1G69260	ABI five binding protein	AFP1
GO:0007165	biological_process	signal transduction	1	1.45391e-19	1	0	1.45391e-19	TRUE	Nitab4.5_0000171g0310.1	2.57963	UP	AT5G05190	hypothetical protein (DUF3133)
GO:0007165	biological_process	signal transduction	1	1.45391e-19	1	0	1.45391e-19	TRUE	Nitab4.5_0001913g0150.1	2.57608	UP	AT3G20410	calmodulin-domain protein kinase 9	CPK9
GO:0007165	biological_process	signal transduction	1	1.45391e-19	1	0	1.45391e-19	TRUE	Nitab4.5_0012087g0010.1	2.57239	UP	AT5G66200	armadillo repeat only 2	ARO2
GO:0007165	biological_process	signal transduction	1	1.45391e-19	1	0	1.45391e-19	TRUE	Nitab4.5_0000600g0060.1	2.56894	UP	AT5G51190	Integrase-type DNA-binding superfamily protein
GO:0007165	biological_process	signal transduction	1	1.45391e-19	1	0	1.45391e-19	TRUE	Nitab4.5_0002723g0100.1	2.56671	UP	AT1G75540	salt tolerance homolog2	BBX21
GO:0007165	biological_process	signal transduction	1	1.45391e-19	1	0	1.45391e-19	TRUE	Nitab4.5_0006836g0020.1	2.54801	UP	AT2G22300	signal responsive 1	SR1
GO:0007165	biological_process	signal transduction	1	1.45391e-19	1	0	1.45391e-19	TRUE	Nitab4.5_0001234g0010.1	2.54336	UP	AT2G30360	SOS3-interacting protein 4	SIP4
GO:0007165	biological_process	signal transduction	1	1.45391e-19	1	0	1.45391e-19	TRUE	Nitab4.5_0001650g0130.1	2.53903	UP	AT1G29510	SAUR-like auxin-responsive protein family	SAUR68
GO:0007165	biological_process	signal transduction	1	1.45391e-19	1	0	1.45391e-19	TRUE	Nitab4.5_0003335g0020.1	2.53543	UP	AT5G47100	calcineurin B-like protein 9	CBL9
GO:0007165	biological_process	signal transduction	1	1.45391e-19	1	0	1.45391e-19	TRUE	Nitab4.5_0000675g0050.1	2.53258	UP	AT1G78100	F-box family protein	AUF1
GO:0007165	biological_process	signal transduction	1	1.45391e-19	1	0	1.45391e-19	TRUE	Nitab4.5_0003195g0040.1	2.52833	UP	AT2G20900	diacylglycerol kinase 5	DGK5
GO:0007165	biological_process	signal transduction	1	1.45391e-19	1	0	1.45391e-19	TRUE	Nitab4.5_0000194g0120.1	2.52441	UP
GO:0007165	biological_process	signal transduction	1	1.45391e-19	1	0	1.45391e-19	TRUE	Nitab4.5_0005472g0050.1	2.51002	UP	AT5G22290	NAC domain containing protein 89	NAC089
GO:0007165	biological_process	signal transduction	1	1.45391e-19	1	0	1.45391e-19	TRUE	Nitab4.5_0000433g0130.1	2.50853	UP	AT1G34190	NAC domain containing protein 17	NAC017
GO:0007165	biological_process	signal transduction	1	1.45391e-19	1	0	1.45391e-19	TRUE	Nitab4.5_0001510g0050.1	2.48824	UP	AT2G33540	C-terminal domain phosphatase-like 3	CPL3
GO:0007165	biological_process	signal transduction	1	1.45391e-19	1	0	1.45391e-19	TRUE	Nitab4.5_0000430g0120.1	2.48721	UP	AT1G31930	extra-large GTP-binding protein 3	XLG3
GO:0007165	biological_process	signal transduction	1	1.45391e-19	1	0	1.45391e-19	TRUE	Nitab4.5_0008945g0010.1	2.48461	UP	AT5G06270	hypothetical protein
GO:0007165	biological_process	signal transduction	1	1.45391e-19	1	0	1.45391e-19	TRUE	Nitab4.5_0004051g0030.1	2.48304	UP	AT4G01370	MAP kinase 4	MPK4
GO:0007165	biological_process	signal transduction	1	1.45391e-19	1	0	1.45391e-19	TRUE	Nitab4.5_0000551g0010.1	2.47959	UP	AT4G04220	receptor like protein 46	RLP46
GO:0007165	biological_process	signal transduction	1	1.45391e-19	1	0	1.45391e-19	TRUE	Nitab4.5_0001220g0140.1	2.47922	UP	AT4G38200	SEC7-like guanine nucleotide exchange family protein
GO:0007165	biological_process	signal transduction	1	1.45391e-19	1	0	1.45391e-19	TRUE	Nitab4.5_0003300g0050.1	2.47633	UP	AT4G24580	Rho GTPase activation protein (RhoGAP) with PH domain-containing protein	REN1
GO:0007165	biological_process	signal transduction	1	1.45391e-19	1	0	1.45391e-19	TRUE	Nitab4.5_0000643g0120.1	2.47041	UP	AT5G18520	Lung seven transmembrane receptor family protein	Cand7
GO:0007165	biological_process	signal transduction	1	1.45391e-19	1	0	1.45391e-19	TRUE	Nitab4.5_0001000g0040.1	2.46716	UP	AT1G34190	NAC domain containing protein 17	NAC017
GO:0007165	biological_process	signal transduction	1	1.45391e-19	1	0	1.45391e-19	TRUE	Nitab4.5_0001693g0010.1	2.46372	UP	AT4G24290	MAC/Perforin domain-containing protein
GO:0007165	biological_process	signal transduction	1	1.45391e-19	1	0	1.45391e-19	TRUE	Nitab4.5_0009553g0020.1	2.45184	UP	AT3G51770	tetratricopeptide repeat (TPR)-containing protein	ETO1
GO:0007165	biological_process	signal transduction	1	1.45391e-19	1	0	1.45391e-19	TRUE	Nitab4.5_0014059g0010.1	2.443	UP	AT1G53570	mitogen-activated protein kinase kinase kinase 3	MAP3KA
GO:0007165	biological_process	signal transduction	1	1.45391e-19	1	0	1.45391e-19	TRUE	Nitab4.5_0005130g0020.1	2.43794	UP	AT5G58430	exocyst subunit exo70 family protein B1	EXO70B1
GO:0007165	biological_process	signal transduction	1	1.45391e-19	1	0	1.45391e-19	TRUE	Nitab4.5_0000322g0110.1	2.43784	UP	AT1G01720	NAC (No Apical Meristem) domain transcriptional regulator superfamily protein	ATAF1
GO:0007165	biological_process	signal transduction	1	1.45391e-19	1	0	1.45391e-19	TRUE	Nitab4.5_0002612g0100.1	2.43608	UP	AT3G05630	phospholipase D P2	PLDP2
GO:0007165	biological_process	signal transduction	1	1.45391e-19	1	0	1.45391e-19	TRUE	Nitab4.5_0003618g0080.1	2.43253	UP	AT3G14720	MAP kinase 19	MPK19
GO:0007165	biological_process	signal transduction	1	1.45391e-19	1	0	1.45391e-19	TRUE	Nitab4.5_0006594g0040.1	2.40155	UP	AT5G47120	BAX inhibitor 1	BI1
GO:0007165	biological_process	signal transduction	1	1.45391e-19	1	0	1.45391e-19	TRUE	Nitab4.5_0009851g0010.1	2.39265	UP	AT4G38200	SEC7-like guanine nucleotide exchange family protein
GO:0007165	biological_process	signal transduction	1	1.45391e-19	1	0	1.45391e-19	TRUE	Nitab4.5_0001450g0190.1	2.37363	UP	AT3G54850	plant U-box 14	PUB14
GO:0007165	biological_process	signal transduction	1	1.45391e-19	1	0	1.45391e-19	TRUE	Nitab4.5_0002039g0060.1	2.37211	UP	AT2G36770	UDP-Glycosyltransferase superfamily protein
GO:0007165	biological_process	signal transduction	1	1.45391e-19	1	0	1.45391e-19	TRUE	Nitab4.5_0002687g0110.1	2.36621	UP	AT3G20770	Ethylene insensitive 3 family protein	EIN3
GO:0007165	biological_process	signal transduction	1	1.45391e-19	1	0	1.45391e-19	TRUE	Nitab4.5_0006875g0010.1	2.36231	UP	AT3G58640	Mitogen activated protein kinase kinase kinase-like protein
GO:0007165	biological_process	signal transduction	1	1.45391e-19	1	0	1.45391e-19	TRUE	Nitab4.5_0002245g0130.1	2.35712	UP	AT2G26070	protein REVERSION-TO-ETHYLENE SENSITIVITY-like protein (DUF778)	RTE1
GO:0007165	biological_process	signal transduction	1	1.45391e-19	1	0	1.45391e-19	TRUE	Nitab4.5_0000028g0350.1	2.35691	UP	AT2G25490	EIN3-binding F box protein 1	EBF1
GO:0007165	biological_process	signal transduction	1	1.45391e-19	1	0	1.45391e-19	TRUE	Nitab4.5_0000123g0440.1	2.35361	UP	AT2G40950	Basic-leucine zipper (bZIP) transcription factor family protein	BZIP17
GO:0007165	biological_process	signal transduction	1	1.45391e-19	1	0	1.45391e-19	TRUE	Nitab4.5_0000856g0090.1	2.34503	UP	AT1G53570	mitogen-activated protein kinase kinase kinase 3	MAP3KA
GO:0007165	biological_process	signal transduction	1	1.45391e-19	1	0	1.45391e-19	TRUE	Nitab4.5_0001651g0130.1	2.33858	UP	AT4G03080	BRI1 suppressor 1 (BSU1)-like 1	BSL1
GO:0007165	biological_process	signal transduction	1	1.45391e-19	1	0	1.45391e-19	TRUE	Nitab4.5_0001552g0090.1	2.329	UP	AT5G45110	NPR1-like protein 3	NPR3
GO:0007165	biological_process	signal transduction	1	1.45391e-19	1	0	1.45391e-19	TRUE	Nitab4.5_0002885g0040.1	2.32671	UP	AT1G72300	Leucine-rich receptor-like protein kinase family protein	PSY1R
GO:0007165	biological_process	signal transduction	1	1.45391e-19	1	0	1.45391e-19	TRUE	Nitab4.5_0002029g0010.1	2.32537	UP	AT4G36950	mitogen-activated protein kinase kinase kinase 21	MAPKKK21
GO:0007165	biological_process	signal transduction	1	1.45391e-19	1	0	1.45391e-19	TRUE	Nitab4.5_0007944g0040.1	2.32512	UP	AT2G43900	Endonuclease/exonuclease/phosphatase family protein	5PTase12
GO:0007165	biological_process	signal transduction	1	1.45391e-19	1	0	1.45391e-19	TRUE	Nitab4.5_0000081g0020.1	2.31456	UP	AT1G09570	phytochrome A	PHYA
GO:0007165	biological_process	signal transduction	1	1.45391e-19	1	0	1.45391e-19	TRUE	Nitab4.5_0006265g0060.1	2.3099	UP	AT3G11440	myb domain protein 65	MYB65
GO:0007165	biological_process	signal transduction	1	1.45391e-19	1	0	1.45391e-19	TRUE	Nitab4.5_0001110g0120.1	2.30803	UP	AT5G18280	apyrase 2	APY2
GO:0007165	biological_process	signal transduction	1	1.45391e-19	1	0	1.45391e-19	TRUE	Nitab4.5_0002993g0060.1	2.30737	UP	AT1G01960	SEC7-like guanine nucleotide exchange family protein	EDA10
GO:0007165	biological_process	signal transduction	1	1.45391e-19	1	0	1.45391e-19	TRUE	Nitab4.5_0008840g0020.1	2.29516	UP	AT1G18720	ER membrane protein, putative (DUF962)
GO:0007165	biological_process	signal transduction	1	1.45391e-19	1	0	1.45391e-19	TRUE	Nitab4.5_0000652g0130.1	2.28978	UP	AT2G37970	SOUL heme-binding family protein	SOUL-1
GO:0007165	biological_process	signal transduction	1	1.45391e-19	1	0	1.45391e-19	TRUE	Nitab4.5_0000482g0050.1	2.28819	UP	AT3G21630	chitin elicitor receptor kinase 1	CERK1
GO:0007165	biological_process	signal transduction	1	1.45391e-19	1	0	1.45391e-19	TRUE	Nitab4.5_0000132g0160.1	2.2874	UP	AT2G36460	Aldolase superfamily protein	FBA6
GO:0007165	biological_process	signal transduction	1	1.45391e-19	1	0	1.45391e-19	TRUE	Nitab4.5_0003381g0010.1	2.27494	UP	AT1G18720	ER membrane protein, putative (DUF962)
GO:0007165	biological_process	signal transduction	1	1.45391e-19	1	0	1.45391e-19	TRUE	Nitab4.5_0000247g0010.1	2.27377	UP	AT4G34940	armadillo repeat only 1	ARO1
GO:0007165	biological_process	signal transduction	1	1.45391e-19	1	0	1.45391e-19	TRUE	Nitab4.5_0002589g0110.1	2.25705	UP	AT5G53160	regulatory components of ABA receptor 3	RCAR3
GO:0007165	biological_process	signal transduction	1	1.45391e-19	1	0	1.45391e-19	TRUE	Nitab4.5_0001220g0130.1	2.25215	UP	AT4G38200	SEC7-like guanine nucleotide exchange family protein
GO:0007165	biological_process	signal transduction	1	1.45391e-19	1	0	1.45391e-19	TRUE	Nitab4.5_0000260g0110.1	2.23982	UP	AT3G05990	Leucine-rich repeat (LRR) family protein
GO:0007165	biological_process	signal transduction	1	1.45391e-19	1	0	1.45391e-19	TRUE	Nitab4.5_0002738g0020.1	2.22194	UP	AT1G69550	disease resistance protein (TIR-NBS-LRR class)
GO:0007165	biological_process	signal transduction	1	1.45391e-19	1	0	1.45391e-19	TRUE	Nitab4.5_0005716g0030.1	2.2172	UP	AT2G15490	UDP-glycosyltransferase 73B4	UGT73B4
GO:0007165	biological_process	signal transduction	1	1.45391e-19	1	0	1.45391e-19	TRUE	Nitab4.5_0010861g0010.1	2.20175	UP	AT3G62600	DNAJ heat shock family protein	ATERDJ3B
GO:0007165	biological_process	signal transduction	1	1.45391e-19	1	0	1.45391e-19	TRUE	Nitab4.5_0011161g0010.1	2.20164	UP	AT3G62600	DNAJ heat shock family protein	ATERDJ3B
GO:0007165	biological_process	signal transduction	1	1.45391e-19	1	0	1.45391e-19	TRUE	Nitab4.5_0007585g0030.1	2.19203	UP	AT3G23000	CBL-interacting protein kinase 7	CIPK7
GO:0007165	biological_process	signal transduction	1	1.45391e-19	1	0	1.45391e-19	TRUE	Nitab4.5_0000058g0270.1	2.19016	UP	AT3G46510	plant U-box 13	PUB13
GO:0007165	biological_process	signal transduction	1	1.45391e-19	1	0	1.45391e-19	TRUE	Nitab4.5_0003080g0080.1	2.18172	UP	AT1G45249	abscisic acid responsive elements-binding factor 2	ABF2
GO:0007165	biological_process	signal transduction	1	1.45391e-19	1	0	1.45391e-19	TRUE	Nitab4.5_0000102g0050.1	2.17863	UP	AT2G40116	Phosphoinositide-specific phospholipase C family protein
GO:0007165	biological_process	signal transduction	1	1.45391e-19	1	0	1.45391e-19	TRUE	Nitab4.5_0000472g0280.1	2.17518	UP	AT4G11260	phosphatase-like protein	SGT1B
GO:0007165	biological_process	signal transduction	1	1.45391e-19	1	0	1.45391e-19	TRUE	Nitab4.5_0009387g0010.1	2.17188	UP	AT1G01720	NAC (No Apical Meristem) domain transcriptional regulator superfamily protein	ATAF1
GO:0007165	biological_process	signal transduction	1	1.45391e-19	1	0	1.45391e-19	TRUE	Nitab4.5_0000430g0170.1	2.1585	UP	AT1G73500	MAP kinase kinase 9	MKK9
GO:0007165	biological_process	signal transduction	1	1.45391e-19	1	0	1.45391e-19	TRUE	Nitab4.5_0004906g0030.1	2.1496	UP	AT1G14000	VH1-interacting kinase	VIK
GO:0007165	biological_process	signal transduction	1	1.45391e-19	1	0	1.45391e-19	TRUE	Nitab4.5_0000082g0170.1	2.14662	UP	AT4G34131	UDP-glucosyl transferase 73B3	UGT73B3
GO:0007165	biological_process	signal transduction	1	1.45391e-19	1	0	1.45391e-19	TRUE	Nitab4.5_0011064g0010.1	2.14056	UP	AT3G63010	alpha/beta-Hydrolases superfamily protein	GID1B
GO:0007165	biological_process	signal transduction	1	1.45391e-19	1	0	1.45391e-19	TRUE	Nitab4.5_0000745g0140.1	2.12247	UP	AT1G48210	Protein kinase superfamily protein
GO:0007165	biological_process	signal transduction	1	1.45391e-19	1	0	1.45391e-19	TRUE	Nitab4.5_0000271g0230.1	2.12149	UP	AT3G11440	myb domain protein 65	MYB65
GO:0007165	biological_process	signal transduction	1	1.45391e-19	1	0	1.45391e-19	TRUE	Nitab4.5_0008086g0010.1	2.11063	UP	AT1G48210	Protein kinase superfamily protein
GO:0007165	biological_process	signal transduction	1	1.45391e-19	1	0	1.45391e-19	TRUE	Nitab4.5_0000202g0320.1	2.10609	UP	AT5G18520	Lung seven transmembrane receptor family protein	Cand7
GO:0007165	biological_process	signal transduction	1	1.45391e-19	1	0	1.45391e-19	TRUE	Nitab4.5_0000966g0080.1	2.10285	UP	AT1G64060	respiratory burst oxidase protein F	RBOH F
GO:0007165	biological_process	signal transduction	1	1.45391e-19	1	0	1.45391e-19	TRUE	Nitab4.5_0001619g0100.1	2.08988	UP	AT1G34750	Protein phosphatase 2C family protein
GO:0007165	biological_process	signal transduction	1	1.45391e-19	1	0	1.45391e-19	TRUE	Nitab4.5_0001659g0100.1	2.06875	UP	AT3G54850	plant U-box 14	PUB14
GO:0007165	biological_process	signal transduction	1	1.45391e-19	1	0	1.45391e-19	TRUE	Nitab4.5_0006783g0040.1	2.05302	UP	AT4G14815	Bifunctional inhibitor/lipid-transfer protein/seed storage 2S albumin superfamily protein
GO:0007165	biological_process	signal transduction	1	1.45391e-19	1	0	1.45391e-19	TRUE	Nitab4.5_0001764g0070.1	2.04874	UP	AT1G80160	Lactoylglutathione lyase / glyoxalase I family protein	GLYI7
GO:0007165	biological_process	signal transduction	1	1.45391e-19	1	0	1.45391e-19	TRUE	Nitab4.5_0000383g0010.1	2.04814	UP	AT1G78570	rhamnose biosynthesis 1	RHM1
GO:0007165	biological_process	signal transduction	1	1.45391e-19	1	0	1.45391e-19	TRUE	Nitab4.5_0001700g0130.1	2.04461	UP	AT2G17290	Calcium-dependent protein kinase family protein	CPK6
GO:0007165	biological_process	signal transduction	1	1.45391e-19	1	0	1.45391e-19	TRUE	Nitab4.5_0004506g0010.1	2.03829	UP	AT1G01260	basic helix-loop-helix (bHLH) DNA-binding superfamily protein
GO:0007165	biological_process	signal transduction	1	1.45391e-19	1	0	1.45391e-19	TRUE	Nitab4.5_0000646g0200.1	2.03622	UP	AT2G23810	tetraspanin8	TET8
GO:0007165	biological_process	signal transduction	1	1.45391e-19	1	0	1.45391e-19	TRUE	Nitab4.5_0009643g0030.1	2.03507	UP	AT4G24290	MAC/Perforin domain-containing protein
GO:0007165	biological_process	signal transduction	1	1.45391e-19	1	0	1.45391e-19	TRUE	Nitab4.5_0000370g0090.1	2.03284	UP	AT3G26600	armadillo repeat only 4	ARO4
GO:0007165	biological_process	signal transduction	1	1.45391e-19	1	0	1.45391e-19	TRUE	Nitab4.5_0000916g0020.1	2.02646	UP	AT3G16857	response regulator 1	RR1
GO:0007165	biological_process	signal transduction	1	1.45391e-19	1	0	1.45391e-19	TRUE	Nitab4.5_0004880g0030.1	2.01954	UP	AT5G58380	SOS3-interacting protein 1	SIP1
GO:0007165	biological_process	signal transduction	1	1.45391e-19	1	0	1.45391e-19	TRUE	Nitab4.5_0000014g0440.1	2.01839	UP	AT1G69260	ABI five binding protein	AFP1
GO:0007165	biological_process	signal transduction	1	1.45391e-19	1	0	1.45391e-19	TRUE	Nitab4.5_0012294g0040.1	2.01833	UP	AT4G24290	MAC/Perforin domain-containing protein
GO:0007165	biological_process	signal transduction	1	1.45391e-19	1	0	1.45391e-19	TRUE	Nitab4.5_0001298g0030.1	2.01777	UP	AT4G20380	LSD1 zinc finger family protein	LSD1
GO:0007165	biological_process	signal transduction	1	1.45391e-19	1	0	1.45391e-19	TRUE	Nitab4.5_0004209g0030.1	2.007	UP	AT2G25490	EIN3-binding F box protein 1	EBF1
GO:0007165	biological_process	signal transduction	1	1.45391e-19	1	0	1.45391e-19	TRUE	Nitab4.5_0002902g0060.1	2.00294	UP	AT4G27950	cytokinin response factor 4	CRF4
GO:0042221	biological_process	response to chemical	1	3.28742e-19	1	0	3.28742e-19	TRUE	Nitab4.5_0002817g0010.1	13.6844	UP	AT2G35460	Late embryogenesis abundant (LEA) hydroxyproline-rich glycoprotein family
GO:0042221	biological_process	response to chemical	1	3.28742e-19	1	0	3.28742e-19	TRUE	Nitab4.5_0001617g0060.1	13.4081	UP	AT2G47180	galactinol synthase 1	GolS1
GO:0042221	biological_process	response to chemical	1	3.28742e-19	1	0	3.28742e-19	TRUE	Nitab4.5_0000888g0010.1	12.8198	UP	AT2G37430	C2H2 and C2HC zinc fingers superfamily protein	ZAT11
GO:0042221	biological_process	response to chemical	1	3.28742e-19	1	0	3.28742e-19	TRUE	Nitab4.5_0000500g0320.1	12.8177	UP	AT5G15500	Ankyrin repeat family protein
GO:0042221	biological_process	response to chemical	1	3.28742e-19	1	0	3.28742e-19	TRUE	Nitab4.5_0005249g0050.1	12.0274	UP	AT2G33710	Integrase-type DNA-binding superfamily protein
GO:0042221	biological_process	response to chemical	1	3.28742e-19	1	0	3.28742e-19	TRUE	Nitab4.5_0002097g0010.1	12.0136	UP	AT4G34410	redox responsive transcription factor 1	RRTF1
GO:0042221	biological_process	response to chemical	1	3.28742e-19	1	0	3.28742e-19	TRUE	Nitab4.5_0002521g0030.1	11.815	UP	AT5G37490	ARM repeat superfamily protein
GO:0042221	biological_process	response to chemical	1	3.28742e-19	1	0	3.28742e-19	TRUE	Nitab4.5_0004798g0070.1	11.5581	UP	AT5G43650	basic helix-loop-helix (bHLH) DNA-binding superfamily protein	BHLH92
GO:0042221	biological_process	response to chemical	1	3.28742e-19	1	0	3.28742e-19	TRUE	Nitab4.5_0006499g0020.1	11.2865	UP	AT2G44840	ethylene-responsive element binding factor 13	ERF13
GO:0042221	biological_process	response to chemical	1	3.28742e-19	1	0	3.28742e-19	TRUE	Nitab4.5_0009259g0010.1	11.2671	UP	AT2G32460	myb domain protein 101	MYB101
GO:0042221	biological_process	response to chemical	1	3.28742e-19	1	0	3.28742e-19	TRUE	Nitab4.5_0004620g0080.1	11.2351	UP	AT2G44840	ethylene-responsive element binding factor 13	ERF13
GO:0042221	biological_process	response to chemical	1	3.28742e-19	1	0	3.28742e-19	TRUE	Nitab4.5_0000766g0090.1	11.0293	UP	AT5G59790	UPSTREAM OF FLC protein (DUF966)
GO:0042221	biological_process	response to chemical	1	3.28742e-19	1	0	3.28742e-19	TRUE	Nitab4.5_0009215g0010.1	10.665	UP	AT2G37430	C2H2 and C2HC zinc fingers superfamily protein	ZAT11
GO:0042221	biological_process	response to chemical	1	3.28742e-19	1	0	3.28742e-19	TRUE	Nitab4.5_0002807g0030.1	10.5638	UP	AT1G62280	SLAC1 homologue 1	SLAH1
GO:0042221	biological_process	response to chemical	1	3.28742e-19	1	0	3.28742e-19	TRUE	Nitab4.5_0002334g0100.1	10.5128	UP	AT5G64750	Integrase-type DNA-binding superfamily protein	ABR1
GO:0042221	biological_process	response to chemical	1	3.28742e-19	1	0	3.28742e-19	TRUE	Nitab4.5_0000106g0260.1	10.2949	UP	AT2G28210	alpha carbonic anhydrase 2	ACA2
GO:0042221	biological_process	response to chemical	1	3.28742e-19	1	0	3.28742e-19	TRUE	Nitab4.5_0006180g0020.1	10.1344	UP	AT3G63060	EID1-like 3	EDL3
GO:0042221	biological_process	response to chemical	1	3.28742e-19	1	0	3.28742e-19	TRUE	Nitab4.5_0000178g0340.1	9.69287	UP	AT2G47180	galactinol synthase 1	GolS1
GO:0042221	biological_process	response to chemical	1	3.28742e-19	1	0	3.28742e-19	TRUE	Nitab4.5_0000734g0010.1	9.4823	UP	AT4G17500	ethylene responsive element binding factor 1	ERF-1
GO:0042221	biological_process	response to chemical	1	3.28742e-19	1	0	3.28742e-19	TRUE	Nitab4.5_0009888g0030.1	9.45311	UP	AT5G47220	ethylene responsive element binding factor 2	ERF2
GO:0042221	biological_process	response to chemical	1	3.28742e-19	1	0	3.28742e-19	TRUE	Nitab4.5_0001245g0010.1	9.40277	UP	AT5G57150	basic helix-loop-helix (bHLH) DNA-binding superfamily protein
GO:0042221	biological_process	response to chemical	1	3.28742e-19	1	0	3.28742e-19	TRUE	Nitab4.5_0002059g0090.1	9.36208	UP	AT1G19020	CDP-diacylglycerol-glycerol-3-phosphate 3-phosphatidyltransferase
GO:0042221	biological_process	response to chemical	1	3.28742e-19	1	0	3.28742e-19	TRUE	Nitab4.5_0002059g0100.1	9.3514	UP	AT3G48180	CDP-diacylglycerol-glycerol-3-phosphate 3-phosphatidyltransferase
GO:0042221	biological_process	response to chemical	1	3.28742e-19	1	0	3.28742e-19	TRUE	Nitab4.5_0000693g0030.1	9.24499	UP	AT5G18270	NAC domain containing protein 87	ANAC087
GO:0042221	biological_process	response to chemical	1	3.28742e-19	1	0	3.28742e-19	TRUE	Nitab4.5_0003212g0020.1	9.19556	UP	AT5G59790	UPSTREAM OF FLC protein (DUF966)
GO:0042221	biological_process	response to chemical	1	3.28742e-19	1	0	3.28742e-19	TRUE	Nitab4.5_0002312g0110.1	8.71553	UP	AT3G48180	CDP-diacylglycerol-glycerol-3-phosphate 3-phosphatidyltransferase
GO:0042221	biological_process	response to chemical	1	3.28742e-19	1	0	3.28742e-19	TRUE	Nitab4.5_0003810g0020.1	8.66677	UP	AT2G35980	Late embryogenesis abundant (LEA) hydroxyproline-rich glycoprotein family	YLS9
GO:0042221	biological_process	response to chemical	1	3.28742e-19	1	0	3.28742e-19	TRUE	Nitab4.5_0000604g0030.1	8.65106	UP	AT2G14960	Auxin-responsive GH3 family protein	GH3.1
GO:0042221	biological_process	response to chemical	1	3.28742e-19	1	0	3.28742e-19	TRUE	Nitab4.5_0000244g0350.1	8.57665	UP	AT4G25810	xyloglucan endotransglycosylase 6	XTR6
GO:0042221	biological_process	response to chemical	1	3.28742e-19	1	0	3.28742e-19	TRUE	Nitab4.5_0012787g0010.1	8.3923	UP	AT5G36970	NDR1/HIN1-like 25	NHL25
GO:0042221	biological_process	response to chemical	1	3.28742e-19	1	0	3.28742e-19	TRUE	Nitab4.5_0007185g0030.1	8.25463	UP	AT3G28210	zinc finger (AN1-like) family protein	PMZ
GO:0042221	biological_process	response to chemical	1	3.28742e-19	1	0	3.28742e-19	TRUE	Nitab4.5_0002222g0070.1	8.03285	UP	AT1G61340	F-box family protein	FBS1
GO:0042221	biological_process	response to chemical	1	3.28742e-19	1	0	3.28742e-19	TRUE	Nitab4.5_0002271g0010.1	8.02742	UP	AT4G17500	ethylene responsive element binding factor 1	ERF-1
GO:0042221	biological_process	response to chemical	1	3.28742e-19	1	0	3.28742e-19	TRUE	Nitab4.5_0011667g0010.1	8.02185	UP	AT3G24500	multiprotein bridging factor 1C	MBF1C
GO:0042221	biological_process	response to chemical	1	3.28742e-19	1	0	3.28742e-19	TRUE	Nitab4.5_0001874g0060.1	8.01579	UP	AT5G19790	related to AP2 11	RAP2.11
GO:0042221	biological_process	response to chemical	1	3.28742e-19	1	0	3.28742e-19	TRUE	Nitab4.5_0002683g0020.1	7.89239	UP	AT5G47220	ethylene responsive element binding factor 2	ERF2
GO:0042221	biological_process	response to chemical	1	3.28742e-19	1	0	3.28742e-19	TRUE	Nitab4.5_0014813g0010.1	7.83252	UP	AT2G28085	SAUR-like auxin-responsive protein family
GO:0042221	biological_process	response to chemical	1	3.28742e-19	1	0	3.28742e-19	TRUE	Nitab4.5_0000171g0180.1	7.82	UP	AT2G40740	WRKY DNA-binding protein 55	WRKY55
GO:0042221	biological_process	response to chemical	1	3.28742e-19	1	0	3.28742e-19	TRUE	Nitab4.5_0000476g0080.1	7.79751	UP	AT2G46530	auxin response factor 11	ARF11
GO:0042221	biological_process	response to chemical	1	3.28742e-19	1	0	3.28742e-19	TRUE	Nitab4.5_0005061g0010.1	7.70133	UP	AT4G23030	MATE efflux family protein
GO:0042221	biological_process	response to chemical	1	3.28742e-19	1	0	3.28742e-19	TRUE	Nitab4.5_0000856g0110.1	7.5556	UP	AT5G37490	ARM repeat superfamily protein
GO:0042221	biological_process	response to chemical	1	3.28742e-19	1	0	3.28742e-19	TRUE	Nitab4.5_0002113g0180.1	7.55396	UP	AT3G24500	multiprotein bridging factor 1C	MBF1C
GO:0042221	biological_process	response to chemical	1	3.28742e-19	1	0	3.28742e-19	TRUE	Nitab4.5_0002230g0030.1	7.52884	UP	AT5G61890	Integrase-type DNA-binding superfamily protein
GO:0042221	biological_process	response to chemical	1	3.28742e-19	1	0	3.28742e-19	TRUE	Nitab4.5_0002241g0040.1	7.5084	UP	AT2G21620	Adenine nucleotide alpha hydrolases-like superfamily protein	RD2
GO:0042221	biological_process	response to chemical	1	3.28742e-19	1	0	3.28742e-19	TRUE	Nitab4.5_0000278g0010.1	7.48422	UP	AT1G53540	HSP20-like chaperones superfamily protein
GO:0042221	biological_process	response to chemical	1	3.28742e-19	1	0	3.28742e-19	TRUE	Nitab4.5_0001274g0010.1	7.46554	UP	AT3G12500	basic chitinase	HCHIB
GO:0042221	biological_process	response to chemical	1	3.28742e-19	1	0	3.28742e-19	TRUE	Nitab4.5_0000423g0060.1	7.4136	UP	AT5G61890	Integrase-type DNA-binding superfamily protein
GO:0042221	biological_process	response to chemical	1	3.28742e-19	1	0	3.28742e-19	TRUE	Nitab4.5_0008890g0010.1	7.31472	UP	AT2G40340	Integrase-type DNA-binding superfamily protein	DREB2C
GO:0042221	biological_process	response to chemical	1	3.28742e-19	1	0	3.28742e-19	TRUE	Nitab4.5_0000239g0100.1	7.31142	UP	AT1G79750	NADP-malic enzyme 4	NADP-ME4
GO:0042221	biological_process	response to chemical	1	3.28742e-19	1	0	3.28742e-19	TRUE	Nitab4.5_0001200g0140.1	7.23271	UP	AT4G23060	IQ-domain 22	IQD22
GO:0042221	biological_process	response to chemical	1	3.28742e-19	1	0	3.28742e-19	TRUE	Nitab4.5_0000207g0450.1	7.18103	UP	AT4G27280	Calcium-binding EF-hand family protein
GO:0042221	biological_process	response to chemical	1	3.28742e-19	1	0	3.28742e-19	TRUE	Nitab4.5_0007065g0010.1	7.156	UP	AT4G23060	IQ-domain 22	IQD22
GO:0042221	biological_process	response to chemical	1	3.28742e-19	1	0	3.28742e-19	TRUE	Nitab4.5_0002682g0060.1	7.14455	UP	AT5G40390	Raffinose synthase family protein	SIP1
GO:0042221	biological_process	response to chemical	1	3.28742e-19	1	0	3.28742e-19	TRUE	Nitab4.5_0003465g0090.1	7.02764	UP	AT4G21510	F-box family protein	FBS2
GO:0042221	biological_process	response to chemical	1	3.28742e-19	1	0	3.28742e-19	TRUE	Nitab4.5_0005936g0030.1	6.91712	UP	AT1G61340	F-box family protein	FBS1
GO:0042221	biological_process	response to chemical	1	3.28742e-19	1	0	3.28742e-19	TRUE	Nitab4.5_0006053g0020.1	6.89196	UP	AT5G56960	basic helix-loop-helix (bHLH) DNA-binding family protein
GO:0042221	biological_process	response to chemical	1	3.28742e-19	1	0	3.28742e-19	TRUE	Nitab4.5_0003579g0010.1	6.82075	UP	AT2G47260	WRKY DNA-binding protein 23	WRKY23
GO:0042221	biological_process	response to chemical	1	3.28742e-19	1	0	3.28742e-19	TRUE	Nitab4.5_0004222g0040.1	6.80358	UP	AT5G13790	AGAMOUS-like 15	AGL15
GO:0042221	biological_process	response to chemical	1	3.28742e-19	1	0	3.28742e-19	TRUE	Nitab4.5_0006117g0040.1	6.78739	UP	AT3G05890	Low temperature and salt responsive protein family	RCI2B
GO:0042221	biological_process	response to chemical	1	3.28742e-19	1	0	3.28742e-19	TRUE	Nitab4.5_0003324g0090.1	6.76587	UP	AT3G62150	P-glycoprotein 21	ABCB21
GO:0042221	biological_process	response to chemical	1	3.28742e-19	1	0	3.28742e-19	TRUE	Nitab4.5_0001486g0060.1	6.71586	UP	AT5G64810	WRKY DNA-binding protein 51	WRKY51
GO:0042221	biological_process	response to chemical	1	3.28742e-19	1	0	3.28742e-19	TRUE	Nitab4.5_0000014g0290.1	6.70127	UP	AT2G03440	nodulin-related protein 1	NRP1
GO:0042221	biological_process	response to chemical	1	3.28742e-19	1	0	3.28742e-19	TRUE	Nitab4.5_0000600g0050.1	6.69552	UP	AT5G51190	Integrase-type DNA-binding superfamily protein
GO:0042221	biological_process	response to chemical	1	3.28742e-19	1	0	3.28742e-19	TRUE	Nitab4.5_0000246g0260.1	6.6848	UP	AT1G78860	D-mannose binding lectin protein with Apple-like carbohydrate-binding domain-containing protein
GO:0042221	biological_process	response to chemical	1	3.28742e-19	1	0	3.28742e-19	TRUE	Nitab4.5_0000613g0190.1	6.67494	UP	AT5G17800	myb domain protein 56	MYB56
GO:0042221	biological_process	response to chemical	1	3.28742e-19	1	0	3.28742e-19	TRUE	Nitab4.5_0004384g0050.1	6.63018	UP	AT4G27280	Calcium-binding EF-hand family protein
GO:0042221	biological_process	response to chemical	1	3.28742e-19	1	0	3.28742e-19	TRUE	Nitab4.5_0000312g0130.1	6.60699	UP	AT4G25200	mitochondrion-localized small heat shock protein 23.6	HSP23.6-MITO
GO:0042221	biological_process	response to chemical	1	3.28742e-19	1	0	3.28742e-19	TRUE	Nitab4.5_0000651g0200.1	6.60048	UP	AT5G67480	BTB and TAZ domain protein 4	BT4
GO:0042221	biological_process	response to chemical	1	3.28742e-19	1	0	3.28742e-19	TRUE	Nitab4.5_0000876g0080.1	6.55152	UP	AT4G34410	redox responsive transcription factor 1	RRTF1
GO:0042221	biological_process	response to chemical	1	3.28742e-19	1	0	3.28742e-19	TRUE	Nitab4.5_0002806g0050.1	6.53384	UP	AT2G03440	nodulin-related protein 1	NRP1
GO:0042221	biological_process	response to chemical	1	3.28742e-19	1	0	3.28742e-19	TRUE	Nitab4.5_0001084g0060.1	6.51095	UP	AT4G11070	WRKY family transcription factor	WRKY41
GO:0042221	biological_process	response to chemical	1	3.28742e-19	1	0	3.28742e-19	TRUE	Nitab4.5_0005353g0010.1	6.51033	UP	AT5G03980	SGNH hydrolase-type esterase superfamily protein
GO:0042221	biological_process	response to chemical	1	3.28742e-19	1	0	3.28742e-19	TRUE	Nitab4.5_0001237g0030.1	6.50859	UP	AT2G32030	Acyl-CoA N-acyltransferases (NAT) superfamily protein
GO:0042221	biological_process	response to chemical	1	3.28742e-19	1	0	3.28742e-19	TRUE	Nitab4.5_0005987g0010.1	6.4684	UP	AT1G07430	highly ABA-induced PP2C protein 2	HAI2
GO:0042221	biological_process	response to chemical	1	3.28742e-19	1	0	3.28742e-19	TRUE	Nitab4.5_0007383g0010.1	6.44425	UP	AT1G29640	senescence regulator (Protein of unknown function, DUF584)
GO:0042221	biological_process	response to chemical	1	3.28742e-19	1	0	3.28742e-19	TRUE	Nitab4.5_0008239g0010.1	6.42301	UP	AT5G42650	allene oxide synthase	AOS
GO:0042221	biological_process	response to chemical	1	3.28742e-19	1	0	3.28742e-19	TRUE	Nitab4.5_0002579g0040.1	6.40891	UP	AT1G10560	plant U-box 18	PUB18
GO:0042221	biological_process	response to chemical	1	3.28742e-19	1	0	3.28742e-19	TRUE	Nitab4.5_0012194g0010.1	6.36659	UP	AT5G47220	ethylene responsive element binding factor 2	ERF2
GO:0042221	biological_process	response to chemical	1	3.28742e-19	1	0	3.28742e-19	TRUE	Nitab4.5_0000257g0090.1	6.33882	UP	AT1G10480	zinc finger protein 5	ZFP5
GO:0042221	biological_process	response to chemical	1	3.28742e-19	1	0	3.28742e-19	TRUE	Nitab4.5_0006859g0010.1	6.31771	UP	AT5G10120	Ethylene insensitive 3 family protein
GO:0042221	biological_process	response to chemical	1	3.28742e-19	1	0	3.28742e-19	TRUE	Nitab4.5_0000483g0110.1	6.30806	UP	AT5G36970	NDR1/HIN1-like 25	NHL25
GO:0042221	biological_process	response to chemical	1	3.28742e-19	1	0	3.28742e-19	TRUE	Nitab4.5_0003710g0010.1	6.29063	UP	AT2G40330	PYR1-like 6	PYL6
GO:0042221	biological_process	response to chemical	1	3.28742e-19	1	0	3.28742e-19	TRUE	Nitab4.5_0008132g0040.1	6.28806	UP	AT5G37490	ARM repeat superfamily protein
GO:0042221	biological_process	response to chemical	1	3.28742e-19	1	0	3.28742e-19	TRUE	Nitab4.5_0000073g0310.1	6.28765	UP	AT3G42880	Leucine-rich repeat protein kinase family protein	PRK3
GO:0042221	biological_process	response to chemical	1	3.28742e-19	1	0	3.28742e-19	TRUE	Nitab4.5_0011123g0010.1	6.28128	UP	AT2G34410	O-acetyltransferase family protein	RWA3
GO:0042221	biological_process	response to chemical	1	3.28742e-19	1	0	3.28742e-19	TRUE	Nitab4.5_0004784g0010.1	6.27987	UP	AT5G57150	basic helix-loop-helix (bHLH) DNA-binding superfamily protein
GO:0042221	biological_process	response to chemical	1	3.28742e-19	1	0	3.28742e-19	TRUE	Nitab4.5_0004234g0040.1	6.27268	UP	AT3G42880	Leucine-rich repeat protein kinase family protein	PRK3
GO:0042221	biological_process	response to chemical	1	3.28742e-19	1	0	3.28742e-19	TRUE	Nitab4.5_0002886g0020.1	6.27254	UP	AT4G23030	MATE efflux family protein
GO:0042221	biological_process	response to chemical	1	3.28742e-19	1	0	3.28742e-19	TRUE	Nitab4.5_0006024g0010.1	6.26337	UP	AT2G30020	Protein phosphatase 2C family protein
GO:0042221	biological_process	response to chemical	1	3.28742e-19	1	0	3.28742e-19	TRUE	Nitab4.5_0005233g0010.1	6.25302	UP	AT4G25480	dehydration response element B1A	DREB1A
GO:0042221	biological_process	response to chemical	1	3.28742e-19	1	0	3.28742e-19	TRUE	Nitab4.5_0012887g0010.1	6.18797	UP	AT2G40340	Integrase-type DNA-binding superfamily protein	DREB2C
GO:0042221	biological_process	response to chemical	1	3.28742e-19	1	0	3.28742e-19	TRUE	Nitab4.5_0001226g0020.1	6.18207	UP	AT2G38470	WRKY DNA-binding protein 33	WRKY33
GO:0042221	biological_process	response to chemical	1	3.28742e-19	1	0	3.28742e-19	TRUE	Nitab4.5_0006478g0010.1	6.17881	UP	AT3G05200	RING/U-box superfamily protein	ATL6
GO:0042221	biological_process	response to chemical	1	3.28742e-19	1	0	3.28742e-19	TRUE	Nitab4.5_0001899g0010.1	6.16825	UP	AT2G15760	calmodulin-binding protein (DUF1645)
GO:0042221	biological_process	response to chemical	1	3.28742e-19	1	0	3.28742e-19	TRUE	Nitab4.5_0009003g0020.1	6.1631	UP	AT2G46530	auxin response factor 11	ARF11
GO:0042221	biological_process	response to chemical	1	3.28742e-19	1	0	3.28742e-19	TRUE	Nitab4.5_0000363g0120.1	6.15681	UP	AT1G02520	P-glycoprotein 11	ABCB11
GO:0042221	biological_process	response to chemical	1	3.28742e-19	1	0	3.28742e-19	TRUE	Nitab4.5_0001509g0030.1	6.11825	UP	AT2G41835	zinc finger (C2H2 type, AN1-like) family protein
GO:0042221	biological_process	response to chemical	1	3.28742e-19	1	0	3.28742e-19	TRUE	Nitab4.5_0000222g0080.1	6.10795	UP	AT2G47260	WRKY DNA-binding protein 23	WRKY23
GO:0042221	biological_process	response to chemical	1	3.28742e-19	1	0	3.28742e-19	TRUE	Nitab4.5_0011584g0010.1	6.09231	UP	AT3G03980	NAD(P)-binding Rossmann-fold superfamily protein
GO:0042221	biological_process	response to chemical	1	3.28742e-19	1	0	3.28742e-19	TRUE	Nitab4.5_0000967g0110.1	6.08367	UP	AT2G30020	Protein phosphatase 2C family protein
GO:0042221	biological_process	response to chemical	1	3.28742e-19	1	0	3.28742e-19	TRUE	Nitab4.5_0000111g0130.1	6.07505	UP	AT1G15960	NRAMP metal ion transporter 6	NRAMP6
GO:0042221	biological_process	response to chemical	1	3.28742e-19	1	0	3.28742e-19	TRUE	Nitab4.5_0006698g0030.1	6.05856	UP	AT2G28210	alpha carbonic anhydrase 2	ACA2
GO:0042221	biological_process	response to chemical	1	3.28742e-19	1	0	3.28742e-19	TRUE	Nitab4.5_0010993g0020.1	6.04729	UP	AT1G01720	NAC (No Apical Meristem) domain transcriptional regulator superfamily protein	ATAF1
GO:0042221	biological_process	response to chemical	1	3.28742e-19	1	0	3.28742e-19	TRUE	Nitab4.5_0004629g0020.1	6.03201	UP	AT2G40140	zinc finger (CCCH-type) family protein	CZF1
GO:0042221	biological_process	response to chemical	1	3.28742e-19	1	0	3.28742e-19	TRUE	Nitab4.5_0002593g0060.1	6.02297	UP	AT5G56960	basic helix-loop-helix (bHLH) DNA-binding family protein
GO:0042221	biological_process	response to chemical	1	3.28742e-19	1	0	3.28742e-19	TRUE	Nitab4.5_0000047g0140.1	6.01831	UP	AT2G38470	WRKY DNA-binding protein 33	WRKY33
GO:0042221	biological_process	response to chemical	1	3.28742e-19	1	0	3.28742e-19	TRUE	Nitab4.5_0002852g0020.1	6.01318	UP	AT3G23230	Integrase-type DNA-binding superfamily protein	TDR1
GO:0042221	biological_process	response to chemical	1	3.28742e-19	1	0	3.28742e-19	TRUE	Nitab4.5_0001070g0130.1	5.99353	UP	AT1G30100	nine-cis-epoxycarotenoid dioxygenase 5	NCED5
GO:0042221	biological_process	response to chemical	1	3.28742e-19	1	0	3.28742e-19	TRUE	Nitab4.5_0000321g0130.1	5.9918	UP	AT2G32030	Acyl-CoA N-acyltransferases (NAT) superfamily protein
GO:0042221	biological_process	response to chemical	1	3.28742e-19	1	0	3.28742e-19	TRUE	Nitab4.5_0005432g0030.1	5.99021	UP	AT5G40390	Raffinose synthase family protein	SIP1
GO:0042221	biological_process	response to chemical	1	3.28742e-19	1	0	3.28742e-19	TRUE	Nitab4.5_0000185g0110.1	5.98269	UP	AT5G47220	ethylene responsive element binding factor 2	ERF2
GO:0042221	biological_process	response to chemical	1	3.28742e-19	1	0	3.28742e-19	TRUE	Nitab4.5_0006338g0090.1	5.97029	UP	AT1G72310	RING/U-box superfamily protein	ATL3
GO:0042221	biological_process	response to chemical	1	3.28742e-19	1	0	3.28742e-19	TRUE	Nitab4.5_0010695g0040.1	5.96058	UP	AT1G01470	Late embryogenesis abundant protein	LEA14
GO:0042221	biological_process	response to chemical	1	3.28742e-19	1	0	3.28742e-19	TRUE	Nitab4.5_0001416g0040.1	5.94876	UP	AT2G32800	protein kinase family protein	AP4.3A
GO:0042221	biological_process	response to chemical	1	3.28742e-19	1	0	3.28742e-19	TRUE	Nitab4.5_0004575g0050.1	5.94517	UP	AT3G60690	SAUR-like auxin-responsive protein family
GO:0042221	biological_process	response to chemical	1	3.28742e-19	1	0	3.28742e-19	TRUE	Nitab4.5_0000734g0070.1	5.8825	UP	AT5G47230	ethylene responsive element binding factor 5	ERF5
GO:0042221	biological_process	response to chemical	1	3.28742e-19	1	0	3.28742e-19	TRUE	Nitab4.5_0002813g0010.1	5.86892	UP	AT5G44210	erf domain protein 9	ERF9
GO:0042221	biological_process	response to chemical	1	3.28742e-19	1	0	3.28742e-19	TRUE	Nitab4.5_0000381g0020.1	5.8682	UP	AT5G01750	LURP-one-like protein (DUF567)
GO:0042221	biological_process	response to chemical	1	3.28742e-19	1	0	3.28742e-19	TRUE	Nitab4.5_0000034g0110.1	5.85833	UP	AT1G70170	matrix metalloproteinase	MMP
GO:0042221	biological_process	response to chemical	1	3.28742e-19	1	0	3.28742e-19	TRUE	Nitab4.5_0005781g0050.1	5.85581	UP	AT1G62300	WRKY family transcription factor	WRKY6
GO:0042221	biological_process	response to chemical	1	3.28742e-19	1	0	3.28742e-19	TRUE	Nitab4.5_0000377g0110.1	5.84329	UP	AT1G09950	RESPONSE TO ABA AND SALT 1	RAS1
GO:0042221	biological_process	response to chemical	1	3.28742e-19	1	0	3.28742e-19	TRUE	Nitab4.5_0000786g0210.1	5.82632	UP	AT4G08950	Phosphate-responsive 1 family protein	EXO
GO:0042221	biological_process	response to chemical	1	3.28742e-19	1	0	3.28742e-19	TRUE	Nitab4.5_0004511g0040.1	5.80791	UP	AT5G61210	soluble N-ethylmaleimide-sensitive factor adaptor protein 33	SNAP33
GO:0042221	biological_process	response to chemical	1	3.28742e-19	1	0	3.28742e-19	TRUE	Nitab4.5_0004059g0030.1	5.79796	UP	AT4G12400	stress-inducible protein	Hop3
GO:0042221	biological_process	response to chemical	1	3.28742e-19	1	0	3.28742e-19	TRUE	Nitab4.5_0007287g0040.1	5.77004	UP	AT3G25780	allene oxide cyclase 3	AOC3
GO:0042221	biological_process	response to chemical	1	3.28742e-19	1	0	3.28742e-19	TRUE	Nitab4.5_0008001g0030.1	5.76828	UP	AT3G57040	response regulator 9	ARR9
GO:0042221	biological_process	response to chemical	1	3.28742e-19	1	0	3.28742e-19	TRUE	Nitab4.5_0000375g0030.1	5.75709	UP	AT2G40340	Integrase-type DNA-binding superfamily protein	DREB2C
GO:0042221	biological_process	response to chemical	1	3.28742e-19	1	0	3.28742e-19	TRUE	Nitab4.5_0001993g0060.1	5.75322	UP	AT4G00880	SAUR-like auxin-responsive protein family
GO:0042221	biological_process	response to chemical	1	3.28742e-19	1	0	3.28742e-19	TRUE	Nitab4.5_0003771g0030.1	5.75125	UP	AT4G34160	CYCLIN D3;1	CYCD3;1
GO:0042221	biological_process	response to chemical	1	3.28742e-19	1	0	3.28742e-19	TRUE	Nitab4.5_0013692g0010.1	5.74387	UP	AT3G45640	mitogen-activated protein kinase 3	MPK3
GO:0042221	biological_process	response to chemical	1	3.28742e-19	1	0	3.28742e-19	TRUE	Nitab4.5_0000556g0190.1	5.71697	UP	AT5G46910	Transcription factor jumonji (jmj) family protein / zinc finger (C5HC2 type) family protein
GO:0042221	biological_process	response to chemical	1	3.28742e-19	1	0	3.28742e-19	TRUE	Nitab4.5_0007712g0010.1	5.71444	UP	AT1G32450	nitrate transporter 1.5	NRT1.5
GO:0042221	biological_process	response to chemical	1	3.28742e-19	1	0	3.28742e-19	TRUE	Nitab4.5_0002778g0080.1	5.70849	UP	AT5G46910	Transcription factor jumonji (jmj) family protein / zinc finger (C5HC2 type) family protein
GO:0042221	biological_process	response to chemical	1	3.28742e-19	1	0	3.28742e-19	TRUE	Nitab4.5_0002450g0020.1	5.70694	UP	AT5G23720	dual specificity protein phosphatase family protein	PHS1
GO:0042221	biological_process	response to chemical	1	3.28742e-19	1	0	3.28742e-19	TRUE	Nitab4.5_0005319g0030.1	5.68109	UP	AT1G79750	NADP-malic enzyme 4	NADP-ME4
GO:0042221	biological_process	response to chemical	1	3.28742e-19	1	0	3.28742e-19	TRUE	Nitab4.5_0007777g0010.1	5.67676	UP	AT1G14360	UDP-galactose transporter 3	UTR3
GO:0042221	biological_process	response to chemical	1	3.28742e-19	1	0	3.28742e-19	TRUE	Nitab4.5_0004575g0040.1	5.63938	UP	AT4G12410	SAUR-like auxin-responsive protein family
GO:0042221	biological_process	response to chemical	1	3.28742e-19	1	0	3.28742e-19	TRUE	Nitab4.5_0003658g0030.1	5.61197	UP	AT3G05500	Rubber elongation factor protein (REF)
GO:0042221	biological_process	response to chemical	1	3.28742e-19	1	0	3.28742e-19	TRUE	Nitab4.5_0000022g0300.1	5.60376	UP	AT3G45640	mitogen-activated protein kinase 3	MPK3
GO:0042221	biological_process	response to chemical	1	3.28742e-19	1	0	3.28742e-19	TRUE	Nitab4.5_0002312g0040.1	5.60065	UP	AT1G10470	response regulator 4	ARR4
GO:0042221	biological_process	response to chemical	1	3.28742e-19	1	0	3.28742e-19	TRUE	Nitab4.5_0001334g0020.1	5.59549	UP	AT5G49620	myb domain protein 78	MYB78
GO:0042221	biological_process	response to chemical	1	3.28742e-19	1	0	3.28742e-19	TRUE	Nitab4.5_0007739g0040.1	5.58698	UP	AT5G51190	Integrase-type DNA-binding superfamily protein
GO:0042221	biological_process	response to chemical	1	3.28742e-19	1	0	3.28742e-19	TRUE	Nitab4.5_0001731g0020.1	5.56517	UP	AT5G47230	ethylene responsive element binding factor 5	ERF5
GO:0042221	biological_process	response to chemical	1	3.28742e-19	1	0	3.28742e-19	TRUE	Nitab4.5_0000059g0360.1	5.54976	UP	AT5G18840	Major facilitator superfamily protein
GO:0042221	biological_process	response to chemical	1	3.28742e-19	1	0	3.28742e-19	TRUE	Nitab4.5_0000001g0400.1	5.48266	UP	AT5G18270	NAC domain containing protein 87	ANAC087
GO:0042221	biological_process	response to chemical	1	3.28742e-19	1	0	3.28742e-19	TRUE	Nitab4.5_0000619g0100.1	5.46778	UP	AT3G05500	Rubber elongation factor protein (REF)
GO:0042221	biological_process	response to chemical	1	3.28742e-19	1	0	3.28742e-19	TRUE	Nitab4.5_0000695g0100.1	5.46547	UP	AT3G16720	TOXICOS EN LEVADURA 2	ATL2
GO:0042221	biological_process	response to chemical	1	3.28742e-19	1	0	3.28742e-19	TRUE	Nitab4.5_0003768g0060.1	5.46517	UP	AT5G18480	plant glycogenin-like starch initiation protein 6	PGSIP6
GO:0042221	biological_process	response to chemical	1	3.28742e-19	1	0	3.28742e-19	TRUE	Nitab4.5_0002642g0100.1	5.4234	UP	AT2G19450	membrane bound O-acyl transferase (MBOAT) family protein	TAG1
GO:0042221	biological_process	response to chemical	1	3.28742e-19	1	0	3.28742e-19	TRUE	Nitab4.5_0005932g0030.1	5.39537	UP	AT4G34710	arginine decarboxylase 2	ADC2
GO:0042221	biological_process	response to chemical	1	3.28742e-19	1	0	3.28742e-19	TRUE	Nitab4.5_0004657g0030.1	5.38909	UP	AT2G46530	auxin response factor 11	ARF11
GO:0042221	biological_process	response to chemical	1	3.28742e-19	1	0	3.28742e-19	TRUE	Nitab4.5_0000368g0350.1	5.37334	UP	AT3G46600	GRAS family transcription factor
GO:0042221	biological_process	response to chemical	1	3.28742e-19	1	0	3.28742e-19	TRUE	Nitab4.5_0006391g0020.1	5.34763	UP	AT1G17420	lipoxygenase 3	LOX3
GO:0042221	biological_process	response to chemical	1	3.28742e-19	1	0	3.28742e-19	TRUE	Nitab4.5_0008535g0050.1	5.33827	UP	AT1G51660	mitogen-activated protein kinase kinase 4	MKK4
GO:0042221	biological_process	response to chemical	1	3.28742e-19	1	0	3.28742e-19	TRUE	Nitab4.5_0000976g0320.1	5.3252	UP	AT5G47910	respiratory burst oxidase homologue D	RBOHD
GO:0042221	biological_process	response to chemical	1	3.28742e-19	1	0	3.28742e-19	TRUE	Nitab4.5_0000736g0050.1	5.29959	UP	AT2G15760	calmodulin-binding protein (DUF1645)
GO:0042221	biological_process	response to chemical	1	3.28742e-19	1	0	3.28742e-19	TRUE	Nitab4.5_0000826g0270.1	5.29322	UP	AT2G15490	UDP-glycosyltransferase 73B4	UGT73B4
GO:0042221	biological_process	response to chemical	1	3.28742e-19	1	0	3.28742e-19	TRUE	Nitab4.5_0000714g0020.1	5.28116	UP	AT2G29380	highly ABA-induced PP2C protein 3	HAI3
GO:0042221	biological_process	response to chemical	1	3.28742e-19	1	0	3.28742e-19	TRUE	Nitab4.5_0001902g0040.1	5.27768	UP	AT3G61850	Dof-type zinc finger DNA-binding family protein	DAG1
GO:0042221	biological_process	response to chemical	1	3.28742e-19	1	0	3.28742e-19	TRUE	Nitab4.5_0006783g0010.1	5.27767	UP	AT2G32030	Acyl-CoA N-acyltransferases (NAT) superfamily protein
GO:0042221	biological_process	response to chemical	1	3.28742e-19	1	0	3.28742e-19	TRUE	Nitab4.5_0007739g0010.1	5.27177	UP	AT5G51190	Integrase-type DNA-binding superfamily protein
GO:0042221	biological_process	response to chemical	1	3.28742e-19	1	0	3.28742e-19	TRUE	Nitab4.5_0002907g0030.1	5.26324	UP	AT4G21380	receptor kinase 3	RK3
GO:0042221	biological_process	response to chemical	1	3.28742e-19	1	0	3.28742e-19	TRUE	Nitab4.5_0002135g0020.1	5.24735	UP	AT4G37900	hypothetical protein (duplicated DUF1399)
GO:0042221	biological_process	response to chemical	1	3.28742e-19	1	0	3.28742e-19	TRUE	Nitab4.5_0000723g0160.1	5.21458	UP	AT3G50980	dehydrin xero 1	XERO1
GO:0042221	biological_process	response to chemical	1	3.28742e-19	1	0	3.28742e-19	TRUE	Nitab4.5_0006663g0010.1	5.18874	UP	AT1G29290	B-cell lymphoma 6 protein
GO:0042221	biological_process	response to chemical	1	3.28742e-19	1	0	3.28742e-19	TRUE	Nitab4.5_0002765g0040.1	5.16558	UP	AT2G23380	SET domain-containing protein	CLF
GO:0042221	biological_process	response to chemical	1	3.28742e-19	1	0	3.28742e-19	TRUE	Nitab4.5_0013137g0020.1	5.12899	UP	AT2G40140	zinc finger (CCCH-type) family protein	CZF1
GO:0042221	biological_process	response to chemical	1	3.28742e-19	1	0	3.28742e-19	TRUE	Nitab4.5_0000113g0160.1	5.12664	UP	AT1G10560	plant U-box 18	PUB18
GO:0042221	biological_process	response to chemical	1	3.28742e-19	1	0	3.28742e-19	TRUE	Nitab4.5_0001157g0010.1	5.12285	UP	AT2G32030	Acyl-CoA N-acyltransferases (NAT) superfamily protein
GO:0042221	biological_process	response to chemical	1	3.28742e-19	1	0	3.28742e-19	TRUE	Nitab4.5_0005367g0010.1	5.11811	UP	AT3G24090	putative glucosamine-fructose-6-phosphate aminotransferase	GFAT
GO:0042221	biological_process	response to chemical	1	3.28742e-19	1	0	3.28742e-19	TRUE	Nitab4.5_0000207g0410.1	5.11642	UP	AT4G27280	Calcium-binding EF-hand family protein
GO:0042221	biological_process	response to chemical	1	3.28742e-19	1	0	3.28742e-19	TRUE	Nitab4.5_0003289g0030.1	5.11036	UP	AT2G23810	tetraspanin8	TET8
GO:0042221	biological_process	response to chemical	1	3.28742e-19	1	0	3.28742e-19	TRUE	Nitab4.5_0012502g0010.1	5.07784	UP	AT3G05890	Low temperature and salt responsive protein family	RCI2B
GO:0042221	biological_process	response to chemical	1	3.28742e-19	1	0	3.28742e-19	TRUE	Nitab4.5_0000971g0060.1	5.06894	UP	AT5G56270	WRKY DNA-binding protein 2	WRKY2
GO:0042221	biological_process	response to chemical	1	3.28742e-19	1	0	3.28742e-19	TRUE	Nitab4.5_0001159g0160.1	5.05101	UP	AT4G31550	WRKY DNA-binding protein 11	WRKY11
GO:0042221	biological_process	response to chemical	1	3.28742e-19	1	0	3.28742e-19	TRUE	Nitab4.5_0004946g0060.1	5.04315	UP	AT2G23460	extra-large G-protein 1	XLG1
GO:0042221	biological_process	response to chemical	1	3.28742e-19	1	0	3.28742e-19	TRUE	Nitab4.5_0001952g0160.1	5.02122	UP	AT3G28210	zinc finger (AN1-like) family protein	PMZ
GO:0042221	biological_process	response to chemical	1	3.28742e-19	1	0	3.28742e-19	TRUE	Nitab4.5_0000915g0090.1	5.00937	UP	AT2G46140	Late embryogenesis abundant protein
GO:0042221	biological_process	response to chemical	1	3.28742e-19	1	0	3.28742e-19	TRUE	Nitab4.5_0001842g0060.1	5.00096	UP	AT3G48990	AMP-dependent synthetase and ligase family protein	AAE3
GO:0042221	biological_process	response to chemical	1	3.28742e-19	1	0	3.28742e-19	TRUE	Nitab4.5_0002885g0070.1	4.99172	UP	AT1G73080	PEP1 receptor 1	PEPR1
GO:0042221	biological_process	response to chemical	1	3.28742e-19	1	0	3.28742e-19	TRUE	Nitab4.5_0000845g0180.1	4.98924	UP	AT2G20370	Exostosin family protein	MUR3
GO:0042221	biological_process	response to chemical	1	3.28742e-19	1	0	3.28742e-19	TRUE	Nitab4.5_0000893g0030.1	4.97444	UP	AT5G22220	E2F transcription factor 1	E2F1
GO:0042221	biological_process	response to chemical	1	3.28742e-19	1	0	3.28742e-19	TRUE	Nitab4.5_0002881g0110.1	4.97273	UP	AT5G61210	soluble N-ethylmaleimide-sensitive factor adaptor protein 33	SNAP33
GO:0042221	biological_process	response to chemical	1	3.28742e-19	1	0	3.28742e-19	TRUE	Nitab4.5_0004657g0020.1	4.95698	UP	AT1G59750	auxin response factor 1	ARF1
GO:0042221	biological_process	response to chemical	1	3.28742e-19	1	0	3.28742e-19	TRUE	Nitab4.5_0002824g0090.1	4.94844	UP	AT2G19450	membrane bound O-acyl transferase (MBOAT) family protein	TAG1
GO:0042221	biological_process	response to chemical	1	3.28742e-19	1	0	3.28742e-19	TRUE	Nitab4.5_0000101g0270.1	4.94684	UP	AT2G37040	PHE ammonia lyase 1	PAL1
GO:0042221	biological_process	response to chemical	1	3.28742e-19	1	0	3.28742e-19	TRUE	Nitab4.5_0000516g0110.1	4.93376	UP	AT3G15210	ethylene responsive element binding factor 4	ERF4
GO:0042221	biological_process	response to chemical	1	3.28742e-19	1	0	3.28742e-19	TRUE	Nitab4.5_0012986g0010.1	4.90959	UP	AT5G43710	Glycosyl hydrolase family 47 protein
GO:0042221	biological_process	response to chemical	1	3.28742e-19	1	0	3.28742e-19	TRUE	Nitab4.5_0001244g0140.1	4.89052	UP	AT3G24090	putative glucosamine-fructose-6-phosphate aminotransferase	GFAT
GO:0042221	biological_process	response to chemical	1	3.28742e-19	1	0	3.28742e-19	TRUE	Nitab4.5_0002345g0020.1	4.88754	UP	AT4G21410	cysteine-rich RLK (RECEPTOR-like protein kinase) 29	CRK29
GO:0042221	biological_process	response to chemical	1	3.28742e-19	1	0	3.28742e-19	TRUE	Nitab4.5_0000788g0070.1	4.88689	UP	AT1G29290	B-cell lymphoma 6 protein
GO:0042221	biological_process	response to chemical	1	3.28742e-19	1	0	3.28742e-19	TRUE	Nitab4.5_0002394g0060.1	4.88274	UP	AT3G48990	AMP-dependent synthetase and ligase family protein	AAE3
GO:0042221	biological_process	response to chemical	1	3.28742e-19	1	0	3.28742e-19	TRUE	Nitab4.5_0004445g0080.1	4.86115	UP	AT1G50640	ethylene responsive element binding factor 3	ERF3
GO:0042221	biological_process	response to chemical	1	3.28742e-19	1	0	3.28742e-19	TRUE	Nitab4.5_0008124g0020.1	4.85666	UP	AT1G59870	ABC-2 and Plant PDR ABC-type transporter family protein	PEN3
GO:0042221	biological_process	response to chemical	1	3.28742e-19	1	0	3.28742e-19	TRUE	Nitab4.5_0000804g0160.1	4.85131	UP	AT1G32640	Basic helix-loop-helix (bHLH) DNA-binding family protein	MYC2
GO:0042221	biological_process	response to chemical	1	3.28742e-19	1	0	3.28742e-19	TRUE	Nitab4.5_0007886g0020.1	4.84928	UP	AT4G12410	SAUR-like auxin-responsive protein family
GO:0042221	biological_process	response to chemical	1	3.28742e-19	1	0	3.28742e-19	TRUE	Nitab4.5_0001467g0140.1	4.8418	UP	AT5G65980	Auxin efflux carrier family protein
GO:0042221	biological_process	response to chemical	1	3.28742e-19	1	0	3.28742e-19	TRUE	Nitab4.5_0004057g0010.1	4.82915	UP	AT5G01750	LURP-one-like protein (DUF567)
GO:0042221	biological_process	response to chemical	1	3.28742e-19	1	0	3.28742e-19	TRUE	Nitab4.5_0002108g0050.1	4.82318	UP	AT2G23770	protein kinase family protein / peptidoglycan-binding LysM domain-containing protein	LYK4
GO:0042221	biological_process	response to chemical	1	3.28742e-19	1	0	3.28742e-19	TRUE	Nitab4.5_0002526g0070.1	4.82021	UP	AT4G28140	Integrase-type DNA-binding superfamily protein
GO:0042221	biological_process	response to chemical	1	3.28742e-19	1	0	3.28742e-19	TRUE	Nitab4.5_0003058g0050.1	4.81878	UP	AT3G63010	alpha/beta-Hydrolases superfamily protein	GID1B
GO:0042221	biological_process	response to chemical	1	3.28742e-19	1	0	3.28742e-19	TRUE	Nitab4.5_0003076g0060.1	4.7794	UP	AT5G44210	erf domain protein 9	ERF9
GO:0042221	biological_process	response to chemical	1	3.28742e-19	1	0	3.28742e-19	TRUE	Nitab4.5_0001980g0060.1	4.77609	UP	AT1G53350	Disease resistance protein (CC-NBS-LRR class) family
GO:0042221	biological_process	response to chemical	1	3.28742e-19	1	0	3.28742e-19	TRUE	Nitab4.5_0009399g0030.1	4.77599	UP	AT2G23460	extra-large G-protein 1	XLG1
GO:0042221	biological_process	response to chemical	1	3.28742e-19	1	0	3.28742e-19	TRUE	Nitab4.5_0002587g0080.1	4.76043	UP	AT2G23810	tetraspanin8	TET8
GO:0042221	biological_process	response to chemical	1	3.28742e-19	1	0	3.28742e-19	TRUE	Nitab4.5_0001283g0010.1	4.75302	UP	AT3G15210	ethylene responsive element binding factor 4	ERF4
GO:0042221	biological_process	response to chemical	1	3.28742e-19	1	0	3.28742e-19	TRUE	Nitab4.5_0007598g0030.1	4.74262	UP	AT4G25200	mitochondrion-localized small heat shock protein 23.6	HSP23.6-MITO
GO:0042221	biological_process	response to chemical	1	3.28742e-19	1	0	3.28742e-19	TRUE	Nitab4.5_0000871g0060.1	4.73684	UP	AT1G03070	Bax inhibitor-1 family protein
GO:0042221	biological_process	response to chemical	1	3.28742e-19	1	0	3.28742e-19	TRUE	Nitab4.5_0001375g0160.1	4.71483	UP	AT3G15210	ethylene responsive element binding factor 4	ERF4
GO:0042221	biological_process	response to chemical	1	3.28742e-19	1	0	3.28742e-19	TRUE	Nitab4.5_0015439g0010.1	4.7125	UP	AT2G40170	Stress induced protein	GEA6
GO:0042221	biological_process	response to chemical	1	3.28742e-19	1	0	3.28742e-19	TRUE	Nitab4.5_0000015g0210.1	4.71188	UP	AT5G42020	Heat shock protein 70 (Hsp 70) family protein	BIP2
GO:0042221	biological_process	response to chemical	1	3.28742e-19	1	0	3.28742e-19	TRUE	Nitab4.5_0007342g0050.1	4.67488	UP	AT4G31550	WRKY DNA-binding protein 11	WRKY11
GO:0042221	biological_process	response to chemical	1	3.28742e-19	1	0	3.28742e-19	TRUE	Nitab4.5_0000200g0100.1	4.65953	UP	AT4G01250	WRKY family transcription factor	WRKY22
GO:0042221	biological_process	response to chemical	1	3.28742e-19	1	0	3.28742e-19	TRUE	Nitab4.5_0006797g0010.1	4.65206	UP	AT1G71360	Galactose-binding protein
GO:0042221	biological_process	response to chemical	1	3.28742e-19	1	0	3.28742e-19	TRUE	Nitab4.5_0010472g0010.1	4.64051	UP	AT4G11660	winged-helix DNA-binding transcription factor family protein	AT-HSFB2B
GO:0042221	biological_process	response to chemical	1	3.28742e-19	1	0	3.28742e-19	TRUE	Nitab4.5_0005771g0020.1	4.60503	UP	AT5G42020	Heat shock protein 70 (Hsp 70) family protein	BIP2
GO:0042221	biological_process	response to chemical	1	3.28742e-19	1	0	3.28742e-19	TRUE	Nitab4.5_0006239g0020.1	4.60127	UP	AT5G27920	F-box family protein
GO:0042221	biological_process	response to chemical	1	3.28742e-19	1	0	3.28742e-19	TRUE	Nitab4.5_0010347g0030.1	4.6007	UP	AT2G41835	zinc finger (C2H2 type, AN1-like) family protein
GO:0042221	biological_process	response to chemical	1	3.28742e-19	1	0	3.28742e-19	TRUE	Nitab4.5_0003062g0080.1	4.59361	UP	AT1G14360	UDP-galactose transporter 3	UTR3
GO:0042221	biological_process	response to chemical	1	3.28742e-19	1	0	3.28742e-19	TRUE	Nitab4.5_0001128g0130.1	4.59354	UP	AT3G47550	RING/FYVE/PHD zinc finger superfamily protein
GO:0042221	biological_process	response to chemical	1	3.28742e-19	1	0	3.28742e-19	TRUE	Nitab4.5_0003465g0060.1	4.59086	UP	AT4G21540	sphingosine kinase 1	SPHK1
GO:0042221	biological_process	response to chemical	1	3.28742e-19	1	0	3.28742e-19	TRUE	Nitab4.5_0010482g0010.1	4.58929	UP	AT3G07370	carboxyl terminus of HSC70-interacting protein	CHIP
GO:0042221	biological_process	response to chemical	1	3.28742e-19	1	0	3.28742e-19	TRUE	Nitab4.5_0000714g0070.1	4.5817	UP	AT5G53460	NADH-dependent glutamate synthase 1	GLT1
GO:0042221	biological_process	response to chemical	1	3.28742e-19	1	0	3.28742e-19	TRUE	Nitab4.5_0000222g0170.1	4.57855	UP	AT2G47180	galactinol synthase 1	GolS1
GO:0042221	biological_process	response to chemical	1	3.28742e-19	1	0	3.28742e-19	TRUE	Nitab4.5_0001268g0010.1	4.55278	UP	AT5G18480	plant glycogenin-like starch initiation protein 6	PGSIP6
GO:0042221	biological_process	response to chemical	1	3.28742e-19	1	0	3.28742e-19	TRUE	Nitab4.5_0005493g0020.1	4.54925	UP	AT1G69310	WRKY DNA-binding protein 57	WRKY57
GO:0042221	biological_process	response to chemical	1	3.28742e-19	1	0	3.28742e-19	TRUE	Nitab4.5_0005490g0020.1	4.54113	UP	AT1G59750	auxin response factor 1	ARF1
GO:0042221	biological_process	response to chemical	1	3.28742e-19	1	0	3.28742e-19	TRUE	Nitab4.5_0000062g0280.1	4.53955	UP	AT3G56880	VQ motif-containing protein
GO:0042221	biological_process	response to chemical	1	3.28742e-19	1	0	3.28742e-19	TRUE	Nitab4.5_0001562g0100.1	4.52959	UP	AT5G14420	RING domain ligase2	RGLG2
GO:0042221	biological_process	response to chemical	1	3.28742e-19	1	0	3.28742e-19	TRUE	Nitab4.5_0005941g0010.1	4.52767	UP	AT2G36690	2-oxoglutarate (2OG) and Fe(II)-dependent oxygenase superfamily protein
GO:0042221	biological_process	response to chemical	1	3.28742e-19	1	0	3.28742e-19	TRUE	Nitab4.5_0012199g0010.1	4.5217	UP	AT4G18880	heat shock transcription factor A4A	HSF A4A
GO:0042221	biological_process	response to chemical	1	3.28742e-19	1	0	3.28742e-19	TRUE	Nitab4.5_0014406g0010.1	4.51828	UP	AT3G07370	carboxyl terminus of HSC70-interacting protein	CHIP
GO:0042221	biological_process	response to chemical	1	3.28742e-19	1	0	3.28742e-19	TRUE	Nitab4.5_0003020g0150.1	4.51078	UP	AT3G07255	nuclear transport factor 2/RNA recognition motif protein
GO:0042221	biological_process	response to chemical	1	3.28742e-19	1	0	3.28742e-19	TRUE	Nitab4.5_0003219g0010.1	4.50907	UP	AT5G44210	erf domain protein 9	ERF9
GO:0042221	biological_process	response to chemical	1	3.28742e-19	1	0	3.28742e-19	TRUE	Nitab4.5_0000272g0010.1	4.50481	UP	AT3G46620	zinc finger (C3HC4-type RING finger) family protein	RDUF1
GO:0042221	biological_process	response to chemical	1	3.28742e-19	1	0	3.28742e-19	TRUE	Nitab4.5_0007495g0030.1	4.49114	UP	AT5G61890	Integrase-type DNA-binding superfamily protein
GO:0042221	biological_process	response to chemical	1	3.28742e-19	1	0	3.28742e-19	TRUE	Nitab4.5_0005779g0060.1	4.48459	UP	AT1G75450	cytokinin oxidase 5	CKX5
GO:0042221	biological_process	response to chemical	1	3.28742e-19	1	0	3.28742e-19	TRUE	Nitab4.5_0005004g0040.1	4.48342	UP	AT5G63110	histone deacetylase 6	HDA6
GO:0042221	biological_process	response to chemical	1	3.28742e-19	1	0	3.28742e-19	TRUE	Nitab4.5_0001688g0040.1	4.47323	UP	AT5G61210	soluble N-ethylmaleimide-sensitive factor adaptor protein 33	SNAP33
GO:0042221	biological_process	response to chemical	1	3.28742e-19	1	0	3.28742e-19	TRUE	Nitab4.5_0003497g0070.1	4.47065	UP	AT5G27920	F-box family protein
GO:0042221	biological_process	response to chemical	1	3.28742e-19	1	0	3.28742e-19	TRUE	Nitab4.5_0000684g0170.1	4.4548	UP	AT2G38470	WRKY DNA-binding protein 33	WRKY33
GO:0042221	biological_process	response to chemical	1	3.28742e-19	1	0	3.28742e-19	TRUE	Nitab4.5_0007255g0010.1	4.45346	UP	AT1G54130	RELA/SPOT homolog 3	RSH3
GO:0042221	biological_process	response to chemical	1	3.28742e-19	1	0	3.28742e-19	TRUE	Nitab4.5_0005748g0010.1	4.43199	UP	AT1G09950	RESPONSE TO ABA AND SALT 1	RAS1
GO:0042221	biological_process	response to chemical	1	3.28742e-19	1	0	3.28742e-19	TRUE	Nitab4.5_0000252g0270.1	4.42321	UP	AT1G03070	Bax inhibitor-1 family protein
GO:0042221	biological_process	response to chemical	1	3.28742e-19	1	0	3.28742e-19	TRUE	Nitab4.5_0001200g0110.1	4.41944	UP	AT4G23030	MATE efflux family protein
GO:0042221	biological_process	response to chemical	1	3.28742e-19	1	0	3.28742e-19	TRUE	Nitab4.5_0000184g0280.1	4.41544	UP	AT5G64810	WRKY DNA-binding protein 51	WRKY51
GO:0042221	biological_process	response to chemical	1	3.28742e-19	1	0	3.28742e-19	TRUE	Nitab4.5_0002394g0010.1	4.38263	UP	AT4G25470	C-repeat/DRE binding factor 2	CBF2
GO:0042221	biological_process	response to chemical	1	3.28742e-19	1	0	3.28742e-19	TRUE	Nitab4.5_0008014g0010.1	4.37921	UP	AT2G47260	WRKY DNA-binding protein 23	WRKY23
GO:0042221	biological_process	response to chemical	1	3.28742e-19	1	0	3.28742e-19	TRUE	Nitab4.5_0000116g0330.1	4.37643	UP	AT2G47520	Integrase-type DNA-binding superfamily protein	ERF71
GO:0042221	biological_process	response to chemical	1	3.28742e-19	1	0	3.28742e-19	TRUE	Nitab4.5_0004360g0030.1	4.3703	UP	AT4G08500	MAPK/ERK kinase kinase 1	MEKK1
GO:0042221	biological_process	response to chemical	1	3.28742e-19	1	0	3.28742e-19	TRUE	Nitab4.5_0003108g0040.1	4.36022	UP	AT2G31870	Poly (ADP-ribose) glycohydrolase (PARG)	TEJ
GO:0042221	biological_process	response to chemical	1	3.28742e-19	1	0	3.28742e-19	TRUE	Nitab4.5_0006653g0040.1	4.35252	UP	AT4G08500	MAPK/ERK kinase kinase 1	MEKK1
GO:0042221	biological_process	response to chemical	1	3.28742e-19	1	0	3.28742e-19	TRUE	Nitab4.5_0005082g0030.1	4.34181	UP	AT3G58490	Phosphatidic acid phosphatase (PAP2) family protein	SPP1
GO:0042221	biological_process	response to chemical	1	3.28742e-19	1	0	3.28742e-19	TRUE	Nitab4.5_0002577g0030.1	4.32839	UP	AT5G64750	Integrase-type DNA-binding superfamily protein	ABR1
GO:0042221	biological_process	response to chemical	1	3.28742e-19	1	0	3.28742e-19	TRUE	Nitab4.5_0009648g0020.1	4.3272	UP	AT3G50980	dehydrin xero 1	XERO1
GO:0042221	biological_process	response to chemical	1	3.28742e-19	1	0	3.28742e-19	TRUE	Nitab4.5_0000473g0060.1	4.32162	UP	AT4G11070	WRKY family transcription factor	WRKY41
GO:0042221	biological_process	response to chemical	1	3.28742e-19	1	0	3.28742e-19	TRUE	Nitab4.5_0001142g0020.1	4.31399	UP	AT2G37060	nuclear factor Y, subunit B8	NF-YB8
GO:0042221	biological_process	response to chemical	1	3.28742e-19	1	0	3.28742e-19	TRUE	Nitab4.5_0000319g0270.1	4.31185	UP	AT4G00880	SAUR-like auxin-responsive protein family
GO:0042221	biological_process	response to chemical	1	3.28742e-19	1	0	3.28742e-19	TRUE	Nitab4.5_0002362g0040.1	4.30227	UP	AT1G69310	WRKY DNA-binding protein 57	WRKY57
GO:0042221	biological_process	response to chemical	1	3.28742e-19	1	0	3.28742e-19	TRUE	Nitab4.5_0000798g0120.1	4.30037	UP	AT5G42050	DCD (Development and Cell Death) domain protein
GO:0042221	biological_process	response to chemical	1	3.28742e-19	1	0	3.28742e-19	TRUE	Nitab4.5_0006072g0020.1	4.29994	UP	AT3G05740	RECQ helicase l1	RECQI1
GO:0042221	biological_process	response to chemical	1	3.28742e-19	1	0	3.28742e-19	TRUE	Nitab4.5_0001413g0010.1	4.29728	UP	AT2G15760	calmodulin-binding protein (DUF1645)
GO:0042221	biological_process	response to chemical	1	3.28742e-19	1	0	3.28742e-19	TRUE	Nitab4.5_0009939g0010.1	4.294	UP	AT4G36990	heat shock factor 4	HSF4
GO:0042221	biological_process	response to chemical	1	3.28742e-19	1	0	3.28742e-19	TRUE	Nitab4.5_0005320g0020.1	4.29176	UP	AT2G37040	PHE ammonia lyase 1	PAL1
GO:0042221	biological_process	response to chemical	1	3.28742e-19	1	0	3.28742e-19	TRUE	Nitab4.5_0001349g0130.1	4.29173	UP	AT2G25490	EIN3-binding F box protein 1	EBF1
GO:0042221	biological_process	response to chemical	1	3.28742e-19	1	0	3.28742e-19	TRUE	Nitab4.5_0001778g0100.1	4.27814	UP	AT1G78700	BES1/BZR1 homolog 4	BEH4
GO:0042221	biological_process	response to chemical	1	3.28742e-19	1	0	3.28742e-19	TRUE	Nitab4.5_0000974g0060.1	4.2767	UP	AT3G02550	LOB domain-containing protein 41	LBD41
GO:0042221	biological_process	response to chemical	1	3.28742e-19	1	0	3.28742e-19	TRUE	Nitab4.5_0001733g0010.1	4.27472	UP	AT3G03660	WUSCHEL related homeobox 11	WOX11
GO:0042221	biological_process	response to chemical	1	3.28742e-19	1	0	3.28742e-19	TRUE	Nitab4.5_0001043g0040.1	4.25845	UP	AT2G36320	A20/AN1-like zinc finger family protein
GO:0042221	biological_process	response to chemical	1	3.28742e-19	1	0	3.28742e-19	TRUE	Nitab4.5_0000532g0070.1	4.25579	UP	AT5G45340	cytochrome P450, family 707, subfamily A, polypeptide 3	CYP707A3
GO:0042221	biological_process	response to chemical	1	3.28742e-19	1	0	3.28742e-19	TRUE	Nitab4.5_0008249g0020.1	4.25301	UP	AT3G46620	zinc finger (C3HC4-type RING finger) family protein	RDUF1
GO:0042221	biological_process	response to chemical	1	3.28742e-19	1	0	3.28742e-19	TRUE	Nitab4.5_0012428g0020.1	4.24631	UP	AT1G78700	BES1/BZR1 homolog 4	BEH4
GO:0042221	biological_process	response to chemical	1	3.28742e-19	1	0	3.28742e-19	TRUE	Nitab4.5_0002532g0010.1	4.24481	UP	AT3G58490	Phosphatidic acid phosphatase (PAP2) family protein	SPP1
GO:0042221	biological_process	response to chemical	1	3.28742e-19	1	0	3.28742e-19	TRUE	Nitab4.5_0003408g0110.1	4.23808	UP	AT5G04500	glycosyltransferase family protein 47
GO:0042221	biological_process	response to chemical	1	3.28742e-19	1	0	3.28742e-19	TRUE	Nitab4.5_0007927g0020.1	4.23555	UP	AT4G32010	HSI2-like 1	HSL1
GO:0042221	biological_process	response to chemical	1	3.28742e-19	1	0	3.28742e-19	TRUE	Nitab4.5_0005634g0070.1	4.23281	UP	AT2G19560	proteasome family protein	EER5
GO:0042221	biological_process	response to chemical	1	3.28742e-19	1	0	3.28742e-19	TRUE	Nitab4.5_0000745g0170.1	4.20709	UP	AT1G02500	S-adenosylmethionine synthetase 1	SAM1
GO:0042221	biological_process	response to chemical	1	3.28742e-19	1	0	3.28742e-19	TRUE	Nitab4.5_0007411g0030.1	4.2064	UP	AT2G34410	O-acetyltransferase family protein	RWA3
GO:0042221	biological_process	response to chemical	1	3.28742e-19	1	0	3.28742e-19	TRUE	Nitab4.5_0007825g0010.1	4.20554	UP	AT4G26890	mitogen-activated protein kinase kinase kinase 16	MAPKKK16
GO:0042221	biological_process	response to chemical	1	3.28742e-19	1	0	3.28742e-19	TRUE	Nitab4.5_0000593g0240.1	4.20396	UP	AT5G04500	glycosyltransferase family protein 47
GO:0042221	biological_process	response to chemical	1	3.28742e-19	1	0	3.28742e-19	TRUE	Nitab4.5_0006673g0060.1	4.19446	UP	AT5G61210	soluble N-ethylmaleimide-sensitive factor adaptor protein 33	SNAP33
GO:0042221	biological_process	response to chemical	1	3.28742e-19	1	0	3.28742e-19	TRUE	Nitab4.5_0013243g0020.1	4.1864	UP	AT2G46530	auxin response factor 11	ARF11
GO:0042221	biological_process	response to chemical	1	3.28742e-19	1	0	3.28742e-19	TRUE	Nitab4.5_0000538g0030.1	4.18411	UP	AT1G14780	MAC/Perforin domain-containing protein
GO:0042221	biological_process	response to chemical	1	3.28742e-19	1	0	3.28742e-19	TRUE	Nitab4.5_0002016g0030.1	4.17993	UP	AT4G36990	heat shock factor 4	HSF4
GO:0042221	biological_process	response to chemical	1	3.28742e-19	1	0	3.28742e-19	TRUE	Nitab4.5_0011883g0010.1	4.16423	UP	AT5G61760	inositol polyphosphate kinase 2 beta	IPK2BETA
GO:0042221	biological_process	response to chemical	1	3.28742e-19	1	0	3.28742e-19	TRUE	Nitab4.5_0002717g0030.1	4.16366	UP	AT3G26310	cytochrome P450, family 71, subfamily B, polypeptide 35	CYP71B35
GO:0042221	biological_process	response to chemical	1	3.28742e-19	1	0	3.28742e-19	TRUE	Nitab4.5_0002694g0060.1	4.15773	UP	AT2G23380	SET domain-containing protein	CLF
GO:0042221	biological_process	response to chemical	1	3.28742e-19	1	0	3.28742e-19	TRUE	Nitab4.5_0000723g0220.1	4.15617	UP	AT2G18193	P-loop containing nucleoside triphosphate hydrolases superfamily protein
GO:0042221	biological_process	response to chemical	1	3.28742e-19	1	0	3.28742e-19	TRUE	Nitab4.5_0009492g0010.1	4.15506	UP	AT1G11330	S-locus lectin protein kinase family protein
GO:0042221	biological_process	response to chemical	1	3.28742e-19	1	0	3.28742e-19	TRUE	Nitab4.5_0006870g0050.1	4.15023	UP	AT2G15490	UDP-glycosyltransferase 73B4	UGT73B4
GO:0042221	biological_process	response to chemical	1	3.28742e-19	1	0	3.28742e-19	TRUE	Nitab4.5_0006870g0060.1	4.13945	UP	AT2G15490	UDP-glycosyltransferase 73B4	UGT73B4
GO:0042221	biological_process	response to chemical	1	3.28742e-19	1	0	3.28742e-19	TRUE	Nitab4.5_0001778g0090.1	4.13885	UP	AT4G18880	heat shock transcription factor A4A	HSF A4A
GO:0042221	biological_process	response to chemical	1	3.28742e-19	1	0	3.28742e-19	TRUE	Nitab4.5_0013589g0010.1	4.13167	UP	AT5G63160	BTB and TAZ domain protein 1	BT1
GO:0042221	biological_process	response to chemical	1	3.28742e-19	1	0	3.28742e-19	TRUE	Nitab4.5_0000970g0170.1	4.10242	UP	AT5G61880	Protein Transporter, Pam16
GO:0042221	biological_process	response to chemical	1	3.28742e-19	1	0	3.28742e-19	TRUE	Nitab4.5_0000009g0440.1	4.09631	UP	AT1G71360	Galactose-binding protein
GO:0042221	biological_process	response to chemical	1	3.28742e-19	1	0	3.28742e-19	TRUE	Nitab4.5_0000207g0090.1	4.09016	UP	AT3G15352	cytochrome c oxidase 17	COX17
GO:0042221	biological_process	response to chemical	1	3.28742e-19	1	0	3.28742e-19	TRUE	Nitab4.5_0000319g0240.1	4.08525	UP	AT5G24430	Calcium-dependent protein kinase (CDPK) family protein
GO:0042221	biological_process	response to chemical	1	3.28742e-19	1	0	3.28742e-19	TRUE	Nitab4.5_0002885g0020.1	4.08443	UP	AT1G51660	mitogen-activated protein kinase kinase 4	MKK4
GO:0042221	biological_process	response to chemical	1	3.28742e-19	1	0	3.28742e-19	TRUE	Nitab4.5_0002093g0090.1	4.07871	UP	AT3G63010	alpha/beta-Hydrolases superfamily protein	GID1B
GO:0042221	biological_process	response to chemical	1	3.28742e-19	1	0	3.28742e-19	TRUE	Nitab4.5_0002842g0070.1	4.07823	UP	AT3G13980	SKI/DACH domain protein
GO:0042221	biological_process	response to chemical	1	3.28742e-19	1	0	3.28742e-19	TRUE	Nitab4.5_0015866g0010.1	4.06848	UP	AT5G42050	DCD (Development and Cell Death) domain protein
GO:0042221	biological_process	response to chemical	1	3.28742e-19	1	0	3.28742e-19	TRUE	Nitab4.5_0010630g0010.1	4.06521	UP	AT4G34710	arginine decarboxylase 2	ADC2
GO:0042221	biological_process	response to chemical	1	3.28742e-19	1	0	3.28742e-19	TRUE	Nitab4.5_0003627g0030.1	4.06219	UP	AT2G26070	protein REVERSION-TO-ETHYLENE SENSITIVITY-like protein (DUF778)	RTE1
GO:0042221	biological_process	response to chemical	1	3.28742e-19	1	0	3.28742e-19	TRUE	Nitab4.5_0003883g0030.1	4.06006	UP	AT3G50980	dehydrin xero 1	XERO1
GO:0042221	biological_process	response to chemical	1	3.28742e-19	1	0	3.28742e-19	TRUE	Nitab4.5_0005453g0010.1	4.02209	UP	AT1G29690	MAC/Perforin domain-containing protein	CAD1
GO:0042221	biological_process	response to chemical	1	3.28742e-19	1	0	3.28742e-19	TRUE	Nitab4.5_0000914g0190.1	4.02193	UP	AT2G39380	exocyst subunit exo70 family protein H2	EXO70H2
GO:0042221	biological_process	response to chemical	1	3.28742e-19	1	0	3.28742e-19	TRUE	Nitab4.5_0001013g0090.1	4.00538	UP	AT2G47180	galactinol synthase 1	GolS1
GO:0042221	biological_process	response to chemical	1	3.28742e-19	1	0	3.28742e-19	TRUE	Nitab4.5_0010799g0010.1	4.0052	UP	AT2G40340	Integrase-type DNA-binding superfamily protein	DREB2C
GO:0042221	biological_process	response to chemical	1	3.28742e-19	1	0	3.28742e-19	TRUE	Nitab4.5_0005171g0030.1	3.99246	UP	AT5G45800	Leucine-rich repeat protein kinase family protein	MEE62
GO:0042221	biological_process	response to chemical	1	3.28742e-19	1	0	3.28742e-19	TRUE	Nitab4.5_0001691g0020.1	3.98721	UP	AT1G51660	mitogen-activated protein kinase kinase 4	MKK4
GO:0042221	biological_process	response to chemical	1	3.28742e-19	1	0	3.28742e-19	TRUE	Nitab4.5_0000094g0110.1	3.98578	UP	AT3G56380	response regulator 17	RR17
GO:0042221	biological_process	response to chemical	1	3.28742e-19	1	0	3.28742e-19	TRUE	Nitab4.5_0002642g0020.1	3.9781	UP	AT4G29810	MAP kinase kinase 2	MKK2
GO:0042221	biological_process	response to chemical	1	3.28742e-19	1	0	3.28742e-19	TRUE	Nitab4.5_0012654g0010.1	3.95452	UP	AT4G17260	Lactate/malate dehydrogenase family protein
GO:0042221	biological_process	response to chemical	1	3.28742e-19	1	0	3.28742e-19	TRUE	Nitab4.5_0000976g0270.1	3.94581	UP	AT5G51070	Clp ATPase	ERD1
GO:0042221	biological_process	response to chemical	1	3.28742e-19	1	0	3.28742e-19	TRUE	Nitab4.5_0002450g0070.1	3.94156	UP	AT1G10170	NF-X-like 1	NFXL1
GO:0042221	biological_process	response to chemical	1	3.28742e-19	1	0	3.28742e-19	TRUE	Nitab4.5_0000702g0080.1	3.93658	UP	AT4G35630	phosphoserine aminotransferase	PSAT
GO:0042221	biological_process	response to chemical	1	3.28742e-19	1	0	3.28742e-19	TRUE	Nitab4.5_0000002g0060.1	3.93395	UP	AT2G30470	B3 domain-containing transcription repressor VAL1	HSI2
GO:0042221	biological_process	response to chemical	1	3.28742e-19	1	0	3.28742e-19	TRUE	Nitab4.5_0021870g0010.1	3.92733	UP	AT3G45600	tetraspanin3	TET3
GO:0042221	biological_process	response to chemical	1	3.28742e-19	1	0	3.28742e-19	TRUE	Nitab4.5_0001361g0180.1	3.92523	UP	AT1G47530	MATE efflux family protein
GO:0042221	biological_process	response to chemical	1	3.28742e-19	1	0	3.28742e-19	TRUE	Nitab4.5_0001059g0140.1	3.92141	UP	AT3G13610	2-oxoglutarate (2OG) and Fe(II)-dependent oxygenase superfamily protein
GO:0042221	biological_process	response to chemical	1	3.28742e-19	1	0	3.28742e-19	TRUE	Nitab4.5_0004422g0050.1	3.91661	UP	AT1G54130	RELA/SPOT homolog 3	RSH3
GO:0042221	biological_process	response to chemical	1	3.28742e-19	1	0	3.28742e-19	TRUE	Nitab4.5_0002369g0010.1	3.91579	UP	AT1G22400	UDP-Glycosyltransferase superfamily protein	UGT85A1
GO:0042221	biological_process	response to chemical	1	3.28742e-19	1	0	3.28742e-19	TRUE	Nitab4.5_0000130g0380.1	3.91005	UP	AT5G55090	mitogen-activated protein kinase kinase kinase 15	MAPKKK15
GO:0042221	biological_process	response to chemical	1	3.28742e-19	1	0	3.28742e-19	TRUE	Nitab4.5_0000264g0050.1	3.90973	UP	AT4G23060	IQ-domain 22	IQD22
GO:0042221	biological_process	response to chemical	1	3.28742e-19	1	0	3.28742e-19	TRUE	Nitab4.5_0000270g0090.1	3.90002	UP	AT2G28550	related to AP2.7	RAP2.7
GO:0042221	biological_process	response to chemical	1	3.28742e-19	1	0	3.28742e-19	TRUE	Nitab4.5_0002539g0040.1	3.89798	UP	AT1G32640	Basic helix-loop-helix (bHLH) DNA-binding family protein	MYC2
GO:0042221	biological_process	response to chemical	1	3.28742e-19	1	0	3.28742e-19	TRUE	Nitab4.5_0005860g0020.1	3.89438	UP	AT2G26070	protein REVERSION-TO-ETHYLENE SENSITIVITY-like protein (DUF778)	RTE1
GO:0042221	biological_process	response to chemical	1	3.28742e-19	1	0	3.28742e-19	TRUE	Nitab4.5_0002614g0020.1	3.89215	UP	AT1G01260	basic helix-loop-helix (bHLH) DNA-binding superfamily protein
GO:0042221	biological_process	response to chemical	1	3.28742e-19	1	0	3.28742e-19	TRUE	Nitab4.5_0001861g0120.1	3.88677	UP	AT1G75450	cytokinin oxidase 5	CKX5
GO:0042221	biological_process	response to chemical	1	3.28742e-19	1	0	3.28742e-19	TRUE	Nitab4.5_0003259g0080.1	3.87736	UP	AT5G26220	ChaC-like family protein
GO:0042221	biological_process	response to chemical	1	3.28742e-19	1	0	3.28742e-19	TRUE	Nitab4.5_0001145g0020.1	3.86883	UP	AT1G78860	D-mannose binding lectin protein with Apple-like carbohydrate-binding domain-containing protein
GO:0042221	biological_process	response to chemical	1	3.28742e-19	1	0	3.28742e-19	TRUE	Nitab4.5_0004469g0060.1	3.86457	UP	AT5G49570	peptide-N-glycanase 1	PNG1
GO:0042221	biological_process	response to chemical	1	3.28742e-19	1	0	3.28742e-19	TRUE	Nitab4.5_0007163g0030.1	3.85915	UP	AT4G23550	WRKY family transcription factor	WRKY29
GO:0042221	biological_process	response to chemical	1	3.28742e-19	1	0	3.28742e-19	TRUE	Nitab4.5_0002262g0160.1	3.85831	UP	AT2G46270	G-box binding factor 3	GBF3
GO:0042221	biological_process	response to chemical	1	3.28742e-19	1	0	3.28742e-19	TRUE	Nitab4.5_0006008g0010.1	3.84596	UP	AT3G44350	NAC domain containing protein 61	NAC061
GO:0042221	biological_process	response to chemical	1	3.28742e-19	1	0	3.28742e-19	TRUE	Nitab4.5_0000058g0060.1	3.83867	UP	AT2G40330	PYR1-like 6	PYL6
GO:0042221	biological_process	response to chemical	1	3.28742e-19	1	0	3.28742e-19	TRUE	Nitab4.5_0000915g0120.1	3.83654	UP	AT4G01250	WRKY family transcription factor	WRKY22
GO:0042221	biological_process	response to chemical	1	3.28742e-19	1	0	3.28742e-19	TRUE	Nitab4.5_0000069g0390.1	3.83649	UP	AT1G60420	DC1 domain-containing protein
GO:0042221	biological_process	response to chemical	1	3.28742e-19	1	0	3.28742e-19	TRUE	Nitab4.5_0000258g0210.1	3.83485	UP	AT1G01260	basic helix-loop-helix (bHLH) DNA-binding superfamily protein
GO:0042221	biological_process	response to chemical	1	3.28742e-19	1	0	3.28742e-19	TRUE	Nitab4.5_0002211g0060.1	3.83065	UP	AT5G51190	Integrase-type DNA-binding superfamily protein
GO:0042221	biological_process	response to chemical	1	3.28742e-19	1	0	3.28742e-19	TRUE	Nitab4.5_0007306g0010.1	3.81041	UP	AT3G57040	response regulator 9	ARR9
GO:0042221	biological_process	response to chemical	1	3.28742e-19	1	0	3.28742e-19	TRUE	Nitab4.5_0000316g0350.1	3.79407	UP	AT3G63440	cytokinin oxidase/dehydrogenase 6	CKX6
GO:0042221	biological_process	response to chemical	1	3.28742e-19	1	0	3.28742e-19	TRUE	Nitab4.5_0007099g0040.1	3.79188	UP	AT4G11070	WRKY family transcription factor	WRKY41
GO:0042221	biological_process	response to chemical	1	3.28742e-19	1	0	3.28742e-19	TRUE	Nitab4.5_0005475g0020.1	3.78862	UP	AT1G34370	C2H2 and C2HC zinc fingers superfamily protein	STOP1
GO:0042221	biological_process	response to chemical	1	3.28742e-19	1	0	3.28742e-19	TRUE	Nitab4.5_0000856g0210.1	3.78073	UP	AT3G04580	Signal transduction histidine kinase, hybrid-type, ethylene sensor	EIN4
GO:0042221	biological_process	response to chemical	1	3.28742e-19	1	0	3.28742e-19	TRUE	Nitab4.5_0000083g0190.1	3.77921	UP	AT1G34370	C2H2 and C2HC zinc fingers superfamily protein	STOP1
GO:0042221	biological_process	response to chemical	1	3.28742e-19	1	0	3.28742e-19	TRUE	Nitab4.5_0020128g0010.1	3.77864	UP	AT5G44110	P-loop containing nucleoside triphosphate hydrolases superfamily protein	ABCI21
GO:0042221	biological_process	response to chemical	1	3.28742e-19	1	0	3.28742e-19	TRUE	Nitab4.5_0004481g0020.1	3.77648	UP	AT4G01250	WRKY family transcription factor	WRKY22
GO:0042221	biological_process	response to chemical	1	3.28742e-19	1	0	3.28742e-19	TRUE	Nitab4.5_0001707g0050.1	3.77504	UP	AT4G12400	stress-inducible protein	Hop3
GO:0042221	biological_process	response to chemical	1	3.28742e-19	1	0	3.28742e-19	TRUE	Nitab4.5_0008680g0030.1	3.77489	UP	AT1G05805	basic helix-loop-helix (bHLH) DNA-binding superfamily protein
GO:0042221	biological_process	response to chemical	1	3.28742e-19	1	0	3.28742e-19	TRUE	Nitab4.5_0001135g0200.1	3.77393	UP	AT5G22220	E2F transcription factor 1	E2F1
GO:0042221	biological_process	response to chemical	1	3.28742e-19	1	0	3.28742e-19	TRUE	Nitab4.5_0007386g0010.1	3.77074	UP	AT2G46270	G-box binding factor 3	GBF3
GO:0042221	biological_process	response to chemical	1	3.28742e-19	1	0	3.28742e-19	TRUE	Nitab4.5_0000209g0120.1	3.76995	UP	AT3G15730	phospholipase D alpha 1	PLDALPHA1
GO:0042221	biological_process	response to chemical	1	3.28742e-19	1	0	3.28742e-19	TRUE	Nitab4.5_0005396g0010.1	3.76536	UP	AT2G17840	Senescence/dehydration-associated protein-like protein	ERD7
GO:0042221	biological_process	response to chemical	1	3.28742e-19	1	0	3.28742e-19	TRUE	Nitab4.5_0005380g0020.1	3.76502	UP	AT4G38360	organic solute transporter ostalpha protein (DUF300)	LAZ1
GO:0042221	biological_process	response to chemical	1	3.28742e-19	1	0	3.28742e-19	TRUE	Nitab4.5_0000580g0260.1	3.76026	UP	AT4G11600	glutathione peroxidase 6	GPX6
GO:0042221	biological_process	response to chemical	1	3.28742e-19	1	0	3.28742e-19	TRUE	Nitab4.5_0000892g0010.1	3.75961	UP	AT3G09270	glutathione S-transferase TAU 8	GSTU8
GO:0042221	biological_process	response to chemical	1	3.28742e-19	1	0	3.28742e-19	TRUE	Nitab4.5_0000026g0020.1	3.74778	UP	AT5G62480	glutathione S-transferase tau 9	GSTU9
GO:0042221	biological_process	response to chemical	1	3.28742e-19	1	0	3.28742e-19	TRUE	Nitab4.5_0002503g0040.1	3.74418	UP	AT5G25260	SPFH/Band 7/PHB domain-containing membrane-associated protein family
GO:0042221	biological_process	response to chemical	1	3.28742e-19	1	0	3.28742e-19	TRUE	Nitab4.5_0007909g0010.1	3.74324	UP	AT5G63160	BTB and TAZ domain protein 1	BT1
GO:0042221	biological_process	response to chemical	1	3.28742e-19	1	0	3.28742e-19	TRUE	Nitab4.5_0000915g0100.1	3.73945	UP	AT1G01470	Late embryogenesis abundant protein	LEA14
GO:0042221	biological_process	response to chemical	1	3.28742e-19	1	0	3.28742e-19	TRUE	Nitab4.5_0000723g0150.1	3.73802	UP	AT3G50980	dehydrin xero 1	XERO1
GO:0042221	biological_process	response to chemical	1	3.28742e-19	1	0	3.28742e-19	TRUE	Nitab4.5_0003343g0070.1	3.73782	UP	AT1G61800	glucose-6-phosphate/phosphate translocator 2	GPT2
GO:0042221	biological_process	response to chemical	1	3.28742e-19	1	0	3.28742e-19	TRUE	Nitab4.5_0001090g0060.1	3.73771	UP	AT4G38360	organic solute transporter ostalpha protein (DUF300)	LAZ1
GO:0042221	biological_process	response to chemical	1	3.28742e-19	1	0	3.28742e-19	TRUE	Nitab4.5_0003473g0040.1	3.73754	UP	AT3G56400	WRKY DNA-binding protein 70	WRKY70
GO:0042221	biological_process	response to chemical	1	3.28742e-19	1	0	3.28742e-19	TRUE	Nitab4.5_0009794g0010.1	3.73631	UP	AT5G44210	erf domain protein 9	ERF9
GO:0042221	biological_process	response to chemical	1	3.28742e-19	1	0	3.28742e-19	TRUE	Nitab4.5_0006683g0130.1	3.73507	UP	AT5G14420	RING domain ligase2	RGLG2
GO:0042221	biological_process	response to chemical	1	3.28742e-19	1	0	3.28742e-19	TRUE	Nitab4.5_0003202g0060.1	3.73205	UP	AT1G53210	sodium/calcium exchanger family protein / calcium-binding EF hand family protein
GO:0042221	biological_process	response to chemical	1	3.28742e-19	1	0	3.28742e-19	TRUE	Nitab4.5_0000540g0320.1	3.72647	UP	AT5G56970	cytokinin oxidase 3	CKX3
GO:0042221	biological_process	response to chemical	1	3.28742e-19	1	0	3.28742e-19	TRUE	Nitab4.5_0001704g0020.1	3.71908	UP	AT1G53350	Disease resistance protein (CC-NBS-LRR class) family
GO:0042221	biological_process	response to chemical	1	3.28742e-19	1	0	3.28742e-19	TRUE	Nitab4.5_0000083g0030.1	3.7066	UP	AT1G05840	Eukaryotic aspartyl protease family protein
GO:0042221	biological_process	response to chemical	1	3.28742e-19	1	0	3.28742e-19	TRUE	Nitab4.5_0002715g0060.1	3.7005	UP	AT5G59450	GRAS family transcription factor
GO:0042221	biological_process	response to chemical	1	3.28742e-19	1	0	3.28742e-19	TRUE	Nitab4.5_0009588g0020.1	3.70017	UP	AT3G13980	SKI/DACH domain protein
GO:0042221	biological_process	response to chemical	1	3.28742e-19	1	0	3.28742e-19	TRUE	Nitab4.5_0000608g0140.1	3.69829	UP	AT3G57530	calcium-dependent protein kinase 32	CPK32
GO:0042221	biological_process	response to chemical	1	3.28742e-19	1	0	3.28742e-19	TRUE	Nitab4.5_0003015g0080.1	3.69786	UP	AT4G01250	WRKY family transcription factor	WRKY22
GO:0042221	biological_process	response to chemical	1	3.28742e-19	1	0	3.28742e-19	TRUE	Nitab4.5_0005241g0070.1	3.69635	UP	AT1G12420	ACT domain repeat 8	ACR8
GO:0042221	biological_process	response to chemical	1	3.28742e-19	1	0	3.28742e-19	TRUE	Nitab4.5_0003901g0030.1	3.68558	UP	AT3G05500	Rubber elongation factor protein (REF)
GO:0042221	biological_process	response to chemical	1	3.28742e-19	1	0	3.28742e-19	TRUE	Nitab4.5_0001590g0030.1	3.68314	UP	AT5G47390	myb-like transcription factor family protein
GO:0042221	biological_process	response to chemical	1	3.28742e-19	1	0	3.28742e-19	TRUE	Nitab4.5_0007531g0010.1	3.68078	UP	AT5G26230	membrane-associated kinase regulator	MAKR1
GO:0042221	biological_process	response to chemical	1	3.28742e-19	1	0	3.28742e-19	TRUE	Nitab4.5_0000472g0020.1	3.67864	UP	AT4G27950	cytokinin response factor 4	CRF4
GO:0042221	biological_process	response to chemical	1	3.28742e-19	1	0	3.28742e-19	TRUE	Nitab4.5_0005648g0020.1	3.65892	UP	AT4G11660	winged-helix DNA-binding transcription factor family protein	AT-HSFB2B
GO:0042221	biological_process	response to chemical	1	3.28742e-19	1	0	3.28742e-19	TRUE	Nitab4.5_0001393g0040.1	3.65861	UP	AT1G50640	ethylene responsive element binding factor 3	ERF3
GO:0042221	biological_process	response to chemical	1	3.28742e-19	1	0	3.28742e-19	TRUE	Nitab4.5_0012729g0010.1	3.65398	UP	AT3G20660	organic cation/carnitine transporter4	OCT4
GO:0042221	biological_process	response to chemical	1	3.28742e-19	1	0	3.28742e-19	TRUE	Nitab4.5_0013333g0010.1	3.65201	UP	AT1G69260	ABI five binding protein	AFP1
GO:0042221	biological_process	response to chemical	1	3.28742e-19	1	0	3.28742e-19	TRUE	Nitab4.5_0009016g0010.1	3.6439	UP	AT2G23140	RING/U-box superfamily protein with ARM repeat domain-containing protein	PUB4
GO:0042221	biological_process	response to chemical	1	3.28742e-19	1	0	3.28742e-19	TRUE	Nitab4.5_0010957g0010.1	3.63448	UP	AT3G57530	calcium-dependent protein kinase 32	CPK32
GO:0042221	biological_process	response to chemical	1	3.28742e-19	1	0	3.28742e-19	TRUE	Nitab4.5_0000692g0170.1	3.611	UP	AT2G36210	SAUR-like auxin-responsive protein family
GO:0042221	biological_process	response to chemical	1	3.28742e-19	1	0	3.28742e-19	TRUE	Nitab4.5_0004812g0050.1	3.60476	UP	AT5G13200	GRAM domain family protein
GO:0042221	biological_process	response to chemical	1	3.28742e-19	1	0	3.28742e-19	TRUE	Nitab4.5_0000165g0150.1	3.60284	UP	AT4G18640	Leucine-rich repeat protein kinase family protein	MRH1
GO:0042221	biological_process	response to chemical	1	3.28742e-19	1	0	3.28742e-19	TRUE	Nitab4.5_0000459g0090.1	3.59158	UP	AT1G03060	BEACH-DOMAIN HOMOLOG A1	SPI
GO:0042221	biological_process	response to chemical	1	3.28742e-19	1	0	3.28742e-19	TRUE	Nitab4.5_0005888g0010.1	3.59055	UP	AT4G27950	cytokinin response factor 4	CRF4
GO:0042221	biological_process	response to chemical	1	3.28742e-19	1	0	3.28742e-19	TRUE	Nitab4.5_0008535g0020.1	3.58966	UP	AT2G29110	glutamate receptor 2.8	GLR2.8
GO:0042221	biological_process	response to chemical	1	3.28742e-19	1	0	3.28742e-19	TRUE	Nitab4.5_0005505g0020.1	3.58927	UP	AT1G24590	DORNROSCHEN-like protein	DRNL
GO:0042221	biological_process	response to chemical	1	3.28742e-19	1	0	3.28742e-19	TRUE	Nitab4.5_0000021g1030.1	3.5854	UP	AT5G50720	HVA22 homologue E	HVA22E
GO:0042221	biological_process	response to chemical	1	3.28742e-19	1	0	3.28742e-19	TRUE	Nitab4.5_0002944g0110.1	3.57686	UP	AT4G23810	WRKY family transcription factor	WRKY53
GO:0042221	biological_process	response to chemical	1	3.28742e-19	1	0	3.28742e-19	TRUE	Nitab4.5_0000046g0020.1	3.57558	UP	AT2G38470	WRKY DNA-binding protein 33	WRKY33
GO:0042221	biological_process	response to chemical	1	3.28742e-19	1	0	3.28742e-19	TRUE	Nitab4.5_0012382g0010.1	3.56432	UP	AT2G37040	PHE ammonia lyase 1	PAL1
GO:0042221	biological_process	response to chemical	1	3.28742e-19	1	0	3.28742e-19	TRUE	Nitab4.5_0005786g0030.1	3.5598	UP	AT1G15460	HCO3- transporter family	BOR4
GO:0042221	biological_process	response to chemical	1	3.28742e-19	1	0	3.28742e-19	TRUE	Nitab4.5_0002492g0040.1	3.54793	UP	AT5G53460	NADH-dependent glutamate synthase 1	GLT1
GO:0042221	biological_process	response to chemical	1	3.28742e-19	1	0	3.28742e-19	TRUE	Nitab4.5_0004654g0040.1	3.54696	UP	AT3G49530	NAC domain containing protein 62	NAC062
GO:0042221	biological_process	response to chemical	1	3.28742e-19	1	0	3.28742e-19	TRUE	Nitab4.5_0013387g0020.1	3.54224	UP	AT2G17840	Senescence/dehydration-associated protein-like protein	ERD7
GO:0042221	biological_process	response to chemical	1	3.28742e-19	1	0	3.28742e-19	TRUE	Nitab4.5_0001608g0070.1	3.53986	UP	AT3G49340	Cysteine proteinases superfamily protein
GO:0042221	biological_process	response to chemical	1	3.28742e-19	1	0	3.28742e-19	TRUE	Nitab4.5_0000439g0110.1	3.539	UP	AT1G12420	ACT domain repeat 8	ACR8
GO:0042221	biological_process	response to chemical	1	3.28742e-19	1	0	3.28742e-19	TRUE	Nitab4.5_0000063g0210.1	3.50444	UP	AT2G28210	alpha carbonic anhydrase 2	ACA2
GO:0042221	biological_process	response to chemical	1	3.28742e-19	1	0	3.28742e-19	TRUE	Nitab4.5_0000250g0040.1	3.49589	UP	AT5G11460	hypothetical protein (DUF581)
GO:0042221	biological_process	response to chemical	1	3.28742e-19	1	0	3.28742e-19	TRUE	Nitab4.5_0001924g0060.1	3.48709	UP	AT3G14440	nine-cis-epoxycarotenoid dioxygenase 3	NCED3
GO:0042221	biological_process	response to chemical	1	3.28742e-19	1	0	3.28742e-19	TRUE	Nitab4.5_0000338g0250.1	3.48475	UP	AT1G70520	cysteine-rich RLK (RECEPTOR-like protein kinase) 2	CRK2
GO:0042221	biological_process	response to chemical	1	3.28742e-19	1	0	3.28742e-19	TRUE	Nitab4.5_0000611g0150.1	3.48343	UP	AT1G16670	Protein kinase superfamily protein
GO:0042221	biological_process	response to chemical	1	3.28742e-19	1	0	3.28742e-19	TRUE	Nitab4.5_0026365g0010.1	3.47943	UP	AT4G24140	alpha/beta-Hydrolases superfamily protein
GO:0042221	biological_process	response to chemical	1	3.28742e-19	1	0	3.28742e-19	TRUE	Nitab4.5_0000090g0130.1	3.47936	UP	AT3G50830	cold-regulated 413-plasma membrane 2	COR413-PM2
GO:0042221	biological_process	response to chemical	1	3.28742e-19	1	0	3.28742e-19	TRUE	Nitab4.5_0003313g0050.1	3.4724	UP	AT5G66400	Dehydrin family protein	RAB18
GO:0042221	biological_process	response to chemical	1	3.28742e-19	1	0	3.28742e-19	TRUE	Nitab4.5_0009329g0020.1	3.46125	UP	AT5G43060	Granulin repeat cysteine protease family protein	RD21B
GO:0042221	biological_process	response to chemical	1	3.28742e-19	1	0	3.28742e-19	TRUE	Nitab4.5_0011880g0030.1	3.45761	UP	AT4G16430	basic helix-loop-helix (bHLH) DNA-binding superfamily protein
GO:0042221	biological_process	response to chemical	1	3.28742e-19	1	0	3.28742e-19	TRUE	Nitab4.5_0009286g0040.1	3.43949	UP	AT3G05850	MuDR family transposase	MUG7
GO:0042221	biological_process	response to chemical	1	3.28742e-19	1	0	3.28742e-19	TRUE	Nitab4.5_0005283g0040.1	3.43646	UP	AT1G08080	alpha carbonic anhydrase 7	ACA7
GO:0042221	biological_process	response to chemical	1	3.28742e-19	1	0	3.28742e-19	TRUE	Nitab4.5_0000036g0190.1	3.43557	UP	AT4G37760	squalene epoxidase 3	SQE3
GO:0042221	biological_process	response to chemical	1	3.28742e-19	1	0	3.28742e-19	TRUE	Nitab4.5_0001406g0020.1	3.42666	UP	AT1G14780	MAC/Perforin domain-containing protein
GO:0042221	biological_process	response to chemical	1	3.28742e-19	1	0	3.28742e-19	TRUE	Nitab4.5_0001598g0040.1	3.41691	UP	AT2G15490	UDP-glycosyltransferase 73B4	UGT73B4
GO:0042221	biological_process	response to chemical	1	3.28742e-19	1	0	3.28742e-19	TRUE	Nitab4.5_0025830g0010.1	3.41466	UP	AT5G24860	flowering promoting factor 1	FPF1
GO:0042221	biological_process	response to chemical	1	3.28742e-19	1	0	3.28742e-19	TRUE	Nitab4.5_0002532g0030.1	3.38983	UP	AT3G11980	Jojoba acyl CoA reductase-related male sterility protein	MS2
GO:0042221	biological_process	response to chemical	1	3.28742e-19	1	0	3.28742e-19	TRUE	Nitab4.5_0000003g0270.1	3.37695	UP	AT3G48090	alpha/beta-Hydrolases superfamily protein	EDS1
GO:0042221	biological_process	response to chemical	1	3.28742e-19	1	0	3.28742e-19	TRUE	Nitab4.5_0000014g0480.1	3.36992	UP	AT3G02230	reversibly glycosylated polypeptide 1	RGP1
GO:0042221	biological_process	response to chemical	1	3.28742e-19	1	0	3.28742e-19	TRUE	Nitab4.5_0000172g0530.1	3.36657	UP	AT5G42080	dynamin-like protein	DL1
GO:0042221	biological_process	response to chemical	1	3.28742e-19	1	0	3.28742e-19	TRUE	Nitab4.5_0000920g0020.1	3.3605	UP	AT1G02120	GRAM domain family protein	VAD1
GO:0042221	biological_process	response to chemical	1	3.28742e-19	1	0	3.28742e-19	TRUE	Nitab4.5_0001887g0050.1	3.36008	UP	AT3G46290	hercules receptor kinase 1	HERK1
GO:0042221	biological_process	response to chemical	1	3.28742e-19	1	0	3.28742e-19	TRUE	Nitab4.5_0013017g0010.1	3.35834	UP	AT1G29690	MAC/Perforin domain-containing protein	CAD1
GO:0042221	biological_process	response to chemical	1	3.28742e-19	1	0	3.28742e-19	TRUE	Nitab4.5_0003424g0020.1	3.35803	UP	AT1G03060	BEACH-DOMAIN HOMOLOG A1	SPI
GO:0042221	biological_process	response to chemical	1	3.28742e-19	1	0	3.28742e-19	TRUE	Nitab4.5_0005898g0020.1	3.35635	UP	AT2G17040	NAC domain containing protein 36	NAC036
GO:0042221	biological_process	response to chemical	1	3.28742e-19	1	0	3.28742e-19	TRUE	Nitab4.5_0002716g0070.1	3.35354	UP	AT1G53910	related to AP2 12	RAP2.12
GO:0042221	biological_process	response to chemical	1	3.28742e-19	1	0	3.28742e-19	TRUE	Nitab4.5_0000260g0090.1	3.35271	UP	AT5G26230	membrane-associated kinase regulator	MAKR1
GO:0042221	biological_process	response to chemical	1	3.28742e-19	1	0	3.28742e-19	TRUE	Nitab4.5_0003711g0070.1	3.35234	UP	AT4G18640	Leucine-rich repeat protein kinase family protein	MRH1
GO:0042221	biological_process	response to chemical	1	3.28742e-19	1	0	3.28742e-19	TRUE	Nitab4.5_0002211g0030.1	3.35099	UP	AT4G17500	ethylene responsive element binding factor 1	ERF-1
GO:0042221	biological_process	response to chemical	1	3.28742e-19	1	0	3.28742e-19	TRUE	Nitab4.5_0003810g0030.1	3.3395	UP	AT2G35980	Late embryogenesis abundant (LEA) hydroxyproline-rich glycoprotein family	YLS9
GO:0042221	biological_process	response to chemical	1	3.28742e-19	1	0	3.28742e-19	TRUE	Nitab4.5_0012269g0020.1	3.33424	UP	AT4G21510	F-box family protein	FBS2
GO:0042221	biological_process	response to chemical	1	3.28742e-19	1	0	3.28742e-19	TRUE	Nitab4.5_0000786g0230.1	3.33221	UP	AT4G08950	Phosphate-responsive 1 family protein	EXO
GO:0042221	biological_process	response to chemical	1	3.28742e-19	1	0	3.28742e-19	TRUE	Nitab4.5_0010998g0030.1	3.32671	UP	AT3G02360	6-phosphogluconate dehydrogenase family protein
GO:0042221	biological_process	response to chemical	1	3.28742e-19	1	0	3.28742e-19	TRUE	Nitab4.5_0003307g0030.1	3.31817	UP	AT3G10330	Cyclin-like family protein
GO:0042221	biological_process	response to chemical	1	3.28742e-19	1	0	3.28742e-19	TRUE	Nitab4.5_0000936g0010.1	3.31706	UP	AT1G48420	D-cysteine desulfhydrase	D-CDES
GO:0042221	biological_process	response to chemical	1	3.28742e-19	1	0	3.28742e-19	TRUE	Nitab4.5_0001967g0020.1	3.31697	UP	AT1G51700	DOF zinc finger protein 1	DOF1
GO:0042221	biological_process	response to chemical	1	3.28742e-19	1	0	3.28742e-19	TRUE	Nitab4.5_0002355g0010.1	3.31266	UP	AT1G55530	RING/U-box superfamily protein
GO:0042221	biological_process	response to chemical	1	3.28742e-19	1	0	3.28742e-19	TRUE	Nitab4.5_0000410g0420.1	3.30449	UP	AT1G15460	HCO3- transporter family	BOR4
GO:0042221	biological_process	response to chemical	1	3.28742e-19	1	0	3.28742e-19	TRUE	Nitab4.5_0003080g0010.1	3.29635	UP	AT3G19380	plant U-box 25	PUB25
GO:0042221	biological_process	response to chemical	1	3.28742e-19	1	0	3.28742e-19	TRUE	Nitab4.5_0005549g0020.1	3.29448	UP	AT2G15760	calmodulin-binding protein (DUF1645)
GO:0042221	biological_process	response to chemical	1	3.28742e-19	1	0	3.28742e-19	TRUE	Nitab4.5_0001223g0130.1	3.29432	UP	AT4G21380	receptor kinase 3	RK3
GO:0042221	biological_process	response to chemical	1	3.28742e-19	1	0	3.28742e-19	TRUE	Nitab4.5_0009942g0030.1	3.29376	UP	AT2G16770	Basic-leucine zipper (bZIP) transcription factor family protein	bZIP23
GO:0042221	biological_process	response to chemical	1	3.28742e-19	1	0	3.28742e-19	TRUE	Nitab4.5_0000634g0020.1	3.29178	UP	AT3G12630	A20/AN1-like zinc finger family protein	SAP5
GO:0042221	biological_process	response to chemical	1	3.28742e-19	1	0	3.28742e-19	TRUE	Nitab4.5_0002435g0040.1	3.28782	UP	AT2G20370	Exostosin family protein	MUR3
GO:0042221	biological_process	response to chemical	1	3.28742e-19	1	0	3.28742e-19	TRUE	Nitab4.5_0003475g0010.1	3.28757	UP	AT4G18640	Leucine-rich repeat protein kinase family protein	MRH1
GO:0042221	biological_process	response to chemical	1	3.28742e-19	1	0	3.28742e-19	TRUE	Nitab4.5_0002039g0050.1	3.2852	UP	AT4G33050	calmodulin-binding family protein	EDA39
GO:0042221	biological_process	response to chemical	1	3.28742e-19	1	0	3.28742e-19	TRUE	Nitab4.5_0002684g0190.1	3.28379	UP	AT3G46200	nudix hydrolase homolog 9	NUDT9
GO:0042221	biological_process	response to chemical	1	3.28742e-19	1	0	3.28742e-19	TRUE	Nitab4.5_0002236g0040.1	3.28192	UP	AT4G17490	ethylene responsive element binding factor 6	ERF6
GO:0042221	biological_process	response to chemical	1	3.28742e-19	1	0	3.28742e-19	TRUE	Nitab4.5_0004059g0040.1	3.26967	UP	AT4G17260	Lactate/malate dehydrogenase family protein
GO:0042221	biological_process	response to chemical	1	3.28742e-19	1	0	3.28742e-19	TRUE	Nitab4.5_0000463g0070.1	3.26593	UP	AT2G29380	highly ABA-induced PP2C protein 3	HAI3
GO:0042221	biological_process	response to chemical	1	3.28742e-19	1	0	3.28742e-19	TRUE	Nitab4.5_0001157g0050.1	3.26502	UP	AT3G22600	Bifunctional inhibitor/lipid-transfer protein/seed storage 2S albumin superfamily protein
GO:0042221	biological_process	response to chemical	1	3.28742e-19	1	0	3.28742e-19	TRUE	Nitab4.5_0009074g0010.1	3.25822	UP	AT1G10470	response regulator 4	ARR4
GO:0042221	biological_process	response to chemical	1	3.28742e-19	1	0	3.28742e-19	TRUE	Nitab4.5_0000347g0050.1	3.2554	UP	AT1G33260	Protein kinase superfamily protein
GO:0042221	biological_process	response to chemical	1	3.28742e-19	1	0	3.28742e-19	TRUE	Nitab4.5_0007062g0020.1	3.25335	UP	AT1G03905	P-loop containing nucleoside triphosphate hydrolases superfamily protein	ABCI19
GO:0042221	biological_process	response to chemical	1	3.28742e-19	1	0	3.28742e-19	TRUE	Nitab4.5_0001993g0050.1	3.24235	UP	AT5G24430	Calcium-dependent protein kinase (CDPK) family protein
GO:0042221	biological_process	response to chemical	1	3.28742e-19	1	0	3.28742e-19	TRUE	Nitab4.5_0003987g0070.1	3.24	UP	AT1G53885	linoleate 9S-lipoxygenase-4 protein, putative (DUF581)
GO:0042221	biological_process	response to chemical	1	3.28742e-19	1	0	3.28742e-19	TRUE	Nitab4.5_0006224g0020.1	3.23792	UP	AT5G38710	Methylenetetrahydrofolate reductase family protein
GO:0042221	biological_process	response to chemical	1	3.28742e-19	1	0	3.28742e-19	TRUE	Nitab4.5_0000166g0100.1	3.23731	UP	AT1G32450	nitrate transporter 1.5	NRT1.5
GO:0042221	biological_process	response to chemical	1	3.28742e-19	1	0	3.28742e-19	TRUE	Nitab4.5_0012198g0010.1	3.22813	UP	AT5G45340	cytochrome P450, family 707, subfamily A, polypeptide 3	CYP707A3
GO:0042221	biological_process	response to chemical	1	3.28742e-19	1	0	3.28742e-19	TRUE	Nitab4.5_0006338g0070.1	3.22571	UP	AT1G17280	ubiquitin-conjugating enzyme 34	UBC34
GO:0042221	biological_process	response to chemical	1	3.28742e-19	1	0	3.28742e-19	TRUE	Nitab4.5_0004953g0060.1	3.21376	UP	AT1G54200	DNA mismatch repair Msh6-like protein
GO:0042221	biological_process	response to chemical	1	3.28742e-19	1	0	3.28742e-19	TRUE	Nitab4.5_0003574g0080.1	3.21321	UP	AT4G21540	sphingosine kinase 1	SPHK1
GO:0042221	biological_process	response to chemical	1	3.28742e-19	1	0	3.28742e-19	TRUE	Nitab4.5_0000291g0070.1	3.20991	UP	AT4G37900	hypothetical protein (duplicated DUF1399)
GO:0042221	biological_process	response to chemical	1	3.28742e-19	1	0	3.28742e-19	TRUE	Nitab4.5_0003838g0090.1	3.20985	UP	AT1G56560	Plant neutral invertase family protein	A/N-InvA
GO:0042221	biological_process	response to chemical	1	3.28742e-19	1	0	3.28742e-19	TRUE	Nitab4.5_0005132g0060.1	3.20796	UP	AT1G50480	10-formyltetrahydrofolate synthetase	THFS
GO:0042221	biological_process	response to chemical	1	3.28742e-19	1	0	3.28742e-19	TRUE	Nitab4.5_0008467g0010.1	3.20056	UP	AT4G25640	detoxifying efflux carrier 35	DTX35
GO:0042221	biological_process	response to chemical	1	3.28742e-19	1	0	3.28742e-19	TRUE	Nitab4.5_0000306g0200.1	3.18991	UP	AT1G15520	pleiotropic drug resistance 12	ABCG40
GO:0042221	biological_process	response to chemical	1	3.28742e-19	1	0	3.28742e-19	TRUE	Nitab4.5_0002469g0080.1	3.18798	UP	AT2G47800	multidrug resistance-associated protein 4	ABCC4
GO:0042221	biological_process	response to chemical	1	3.28742e-19	1	0	3.28742e-19	TRUE	Nitab4.5_0002205g0010.1	3.18456	UP	AT1G15520	pleiotropic drug resistance 12	ABCG40
GO:0042221	biological_process	response to chemical	1	3.28742e-19	1	0	3.28742e-19	TRUE	Nitab4.5_0003064g0010.1	3.18296	UP	AT5G01830	ARM repeat superfamily protein	SAUR21
GO:0042221	biological_process	response to chemical	1	3.28742e-19	1	0	3.28742e-19	TRUE	Nitab4.5_0001047g0070.1	3.1818	UP	AT5G04760	Duplicated homeodomain-like superfamily protein
GO:0042221	biological_process	response to chemical	1	3.28742e-19	1	0	3.28742e-19	TRUE	Nitab4.5_0008533g0020.1	3.17537	UP	AT2G17500	Auxin efflux carrier family protein
GO:0042221	biological_process	response to chemical	1	3.28742e-19	1	0	3.28742e-19	TRUE	Nitab4.5_0005992g0010.1	3.17477	UP	AT4G24240	WRKY DNA-binding protein 7	WRKY7
GO:0042221	biological_process	response to chemical	1	3.28742e-19	1	0	3.28742e-19	TRUE	Nitab4.5_0003463g0090.1	3.17457	UP	AT3G15880	WUS-interacting protein 2	WSIP2
GO:0042221	biological_process	response to chemical	1	3.28742e-19	1	0	3.28742e-19	TRUE	Nitab4.5_0005841g0020.1	3.16641	UP	AT1G02205	Fatty acid hydroxylase superfamily	CER1
GO:0042221	biological_process	response to chemical	1	3.28742e-19	1	0	3.28742e-19	TRUE	Nitab4.5_0006824g0050.1	3.1558	UP	AT1G78300	general regulatory factor 2	GRF2
GO:0042221	biological_process	response to chemical	1	3.28742e-19	1	0	3.28742e-19	TRUE	Nitab4.5_0012670g0030.1	3.14872	UP	AT4G04720	calcium-dependent protein kinase 21	CPK21
GO:0042221	biological_process	response to chemical	1	3.28742e-19	1	0	3.28742e-19	TRUE	Nitab4.5_0001992g0090.1	3.14623	UP	AT1G78100	F-box family protein	AUF1
GO:0042221	biological_process	response to chemical	1	3.28742e-19	1	0	3.28742e-19	TRUE	Nitab4.5_0000848g0170.1	3.13852	UP	AT2G37250	adenosine kinase	ADK
GO:0042221	biological_process	response to chemical	1	3.28742e-19	1	0	3.28742e-19	TRUE	Nitab4.5_0007282g0040.1	3.13759	UP	AT1G74740	calcium-dependent protein kinase 30	CPK30
GO:0042221	biological_process	response to chemical	1	3.28742e-19	1	0	3.28742e-19	TRUE	Nitab4.5_0007027g0030.1	3.12796	UP	AT1G02120	GRAM domain family protein	VAD1
GO:0042221	biological_process	response to chemical	1	3.28742e-19	1	0	3.28742e-19	TRUE	Nitab4.5_0000615g0040.1	3.12716	UP	AT3G03980	NAD(P)-binding Rossmann-fold superfamily protein
GO:0042221	biological_process	response to chemical	1	3.28742e-19	1	0	3.28742e-19	TRUE	Nitab4.5_0000839g0060.1	3.1247	UP	AT3G47340	glutamine-dependent asparagine synthase 1	ASN1
GO:0042221	biological_process	response to chemical	1	3.28742e-19	1	0	3.28742e-19	TRUE	Nitab4.5_0008006g0010.1	3.12436	UP	AT4G05530	indole-3-butyric acid response 1	IBR1
GO:0042221	biological_process	response to chemical	1	3.28742e-19	1	0	3.28742e-19	TRUE	Nitab4.5_0000021g0030.1	3.12329	UP	AT3G49530	NAC domain containing protein 62	NAC062
GO:0042221	biological_process	response to chemical	1	3.28742e-19	1	0	3.28742e-19	TRUE	Nitab4.5_0012460g0010.1	3.12025	UP	AT4G27950	cytokinin response factor 4	CRF4
GO:0042221	biological_process	response to chemical	1	3.28742e-19	1	0	3.28742e-19	TRUE	Nitab4.5_0000719g0010.1	3.11967	UP	AT5G58430	exocyst subunit exo70 family protein B1	EXO70B1
GO:0042221	biological_process	response to chemical	1	3.28742e-19	1	0	3.28742e-19	TRUE	Nitab4.5_0000922g0050.1	3.11511	UP	AT1G24620	EF hand calcium-binding protein family
GO:0042221	biological_process	response to chemical	1	3.28742e-19	1	0	3.28742e-19	TRUE	Nitab4.5_0000445g0060.1	3.10985	UP	AT1G77120	alcohol dehydrogenase 1	ADH1
GO:0042221	biological_process	response to chemical	1	3.28742e-19	1	0	3.28742e-19	TRUE	Nitab4.5_0000223g0340.1	3.10181	UP	AT4G11070	WRKY family transcription factor	WRKY41
GO:0042221	biological_process	response to chemical	1	3.28742e-19	1	0	3.28742e-19	TRUE	Nitab4.5_0004697g0100.1	3.09709	UP	AT2G40950	Basic-leucine zipper (bZIP) transcription factor family protein	BZIP17
GO:0042221	biological_process	response to chemical	1	3.28742e-19	1	0	3.28742e-19	TRUE	Nitab4.5_0007653g0010.1	3.09576	UP	AT4G11260	phosphatase-like protein	SGT1B
GO:0042221	biological_process	response to chemical	1	3.28742e-19	1	0	3.28742e-19	TRUE	Nitab4.5_0001812g0040.1	3.09505	UP	AT5G63160	BTB and TAZ domain protein 1	BT1
GO:0042221	biological_process	response to chemical	1	3.28742e-19	1	0	3.28742e-19	TRUE	Nitab4.5_0005321g0020.1	3.08898	UP	AT3G21630	chitin elicitor receptor kinase 1	CERK1
GO:0042221	biological_process	response to chemical	1	3.28742e-19	1	0	3.28742e-19	TRUE	Nitab4.5_0000976g0030.1	3.07815	UP	AT5G61910	DCD (Development and Cell Death) domain protein
GO:0042221	biological_process	response to chemical	1	3.28742e-19	1	0	3.28742e-19	TRUE	Nitab4.5_0006000g0110.1	3.0713	UP	AT3G47550	RING/FYVE/PHD zinc finger superfamily protein
GO:0042221	biological_process	response to chemical	1	3.28742e-19	1	0	3.28742e-19	TRUE	Nitab4.5_0000886g0010.1	3.06309	UP	AT1G80840	WRKY DNA-binding protein 40	WRKY40
GO:0042221	biological_process	response to chemical	1	3.28742e-19	1	0	3.28742e-19	TRUE	Nitab4.5_0000748g0140.1	3.06078	UP	AT1G76690	12-oxophytodienoate reductase 2	OPR2
GO:0042221	biological_process	response to chemical	1	3.28742e-19	1	0	3.28742e-19	TRUE	Nitab4.5_0002637g0040.1	3.05849	UP	AT5G24090	chitinase A	CHIA
GO:0042221	biological_process	response to chemical	1	3.28742e-19	1	0	3.28742e-19	TRUE	Nitab4.5_0000011g0370.1	3.05566	UP	AT2G33540	C-terminal domain phosphatase-like 3	CPL3
GO:0042221	biological_process	response to chemical	1	3.28742e-19	1	0	3.28742e-19	TRUE	Nitab4.5_0006179g0040.1	3.05526	UP	AT3G05630	phospholipase D P2	PLDP2
GO:0042221	biological_process	response to chemical	1	3.28742e-19	1	0	3.28742e-19	TRUE	Nitab4.5_0000408g0120.1	3.04506	UP	AT1G27100	Actin cross-linking protein
GO:0042221	biological_process	response to chemical	1	3.28742e-19	1	0	3.28742e-19	TRUE	Nitab4.5_0009147g0010.1	3.04486	UP	AT5G17330	glutamate decarboxylase	GAD
GO:0042221	biological_process	response to chemical	1	3.28742e-19	1	0	3.28742e-19	TRUE	Nitab4.5_0000082g0100.1	3.04421	UP	AT1G01170	ozone-responsive stress-like protein (DUF1138)
GO:0042221	biological_process	response to chemical	1	3.28742e-19	1	0	3.28742e-19	TRUE	Nitab4.5_0002424g0010.1	3.04148	UP	AT1G04250	AUX/IAA transcriptional regulator family protein	AXR3
GO:0042221	biological_process	response to chemical	1	3.28742e-19	1	0	3.28742e-19	TRUE	Nitab4.5_0000420g0010.1	3.03935	UP	AT1G30100	nine-cis-epoxycarotenoid dioxygenase 5	NCED5
GO:0042221	biological_process	response to chemical	1	3.28742e-19	1	0	3.28742e-19	TRUE	Nitab4.5_0004177g0020.1	3.03473	UP	AT3G48360	BTB and TAZ domain protein 2	BT2
GO:0042221	biological_process	response to chemical	1	3.28742e-19	1	0	3.28742e-19	TRUE	Nitab4.5_0000339g0050.1	3.03421	UP	AT5G63310	nucleoside diphosphate kinase 2	NDPK2
GO:0042221	biological_process	response to chemical	1	3.28742e-19	1	0	3.28742e-19	TRUE	Nitab4.5_0002589g0020.1	3.03257	UP	AT4G27940	manganese tracking factor for mitochondrial SOD2	MTM1
GO:0042221	biological_process	response to chemical	1	3.28742e-19	1	0	3.28742e-19	TRUE	Nitab4.5_0010249g0010.1	3.02749	UP	AT5G61910	DCD (Development and Cell Death) domain protein
GO:0042221	biological_process	response to chemical	1	3.28742e-19	1	0	3.28742e-19	TRUE	Nitab4.5_0009071g0010.1	3.02654	UP	AT5G44080	Basic-leucine zipper (bZIP) transcription factor family protein
GO:0042221	biological_process	response to chemical	1	3.28742e-19	1	0	3.28742e-19	TRUE	Nitab4.5_0009622g0010.1	3.02568	UP	AT2G29380	highly ABA-induced PP2C protein 3	HAI3
GO:0042221	biological_process	response to chemical	1	3.28742e-19	1	0	3.28742e-19	TRUE	Nitab4.5_0003542g0110.1	3.01015	UP	AT5G14420	RING domain ligase2	RGLG2
GO:0042221	biological_process	response to chemical	1	3.28742e-19	1	0	3.28742e-19	TRUE	Nitab4.5_0000110g0190.1	2.99765	UP	AT1G75030	thaumatin-like protein 3	TLP-3
GO:0042221	biological_process	response to chemical	1	3.28742e-19	1	0	3.28742e-19	TRUE	Nitab4.5_0000509g0010.1	2.99722	UP	AT5G15650	reversibly glycosylated polypeptide 2	RGP2
GO:0042221	biological_process	response to chemical	1	3.28742e-19	1	0	3.28742e-19	TRUE	Nitab4.5_0003351g0080.1	2.99453	UP	AT1G79930	heat shock protein 91	HSP91
GO:0042221	biological_process	response to chemical	1	3.28742e-19	1	0	3.28742e-19	TRUE	Nitab4.5_0007579g0010.1	2.9934	UP	AT1G28380	MAC/Perforin domain-containing protein	NSL1
GO:0042221	biological_process	response to chemical	1	3.28742e-19	1	0	3.28742e-19	TRUE	Nitab4.5_0002126g0080.1	2.99137	UP	AT3G50830	cold-regulated 413-plasma membrane 2	COR413-PM2
GO:0042221	biological_process	response to chemical	1	3.28742e-19	1	0	3.28742e-19	TRUE	Nitab4.5_0007288g0010.1	2.97927	UP	AT2G38310	PYR1-like 4	PYL4
GO:0042221	biological_process	response to chemical	1	3.28742e-19	1	0	3.28742e-19	TRUE	Nitab4.5_0005615g0040.1	2.97797	UP	AT5G58950	Protein kinase superfamily protein
GO:0042221	biological_process	response to chemical	1	3.28742e-19	1	0	3.28742e-19	TRUE	Nitab4.5_0006396g0010.1	2.97535	UP	AT3G52430	alpha/beta-Hydrolases superfamily protein	PAD4
GO:0042221	biological_process	response to chemical	1	3.28742e-19	1	0	3.28742e-19	TRUE	Nitab4.5_0003779g0050.1	2.96722	UP	AT2G46270	G-box binding factor 3	GBF3
GO:0042221	biological_process	response to chemical	1	3.28742e-19	1	0	3.28742e-19	TRUE	Nitab4.5_0002967g0020.1	2.96385	UP	AT4G35630	phosphoserine aminotransferase	PSAT
GO:0042221	biological_process	response to chemical	1	3.28742e-19	1	0	3.28742e-19	TRUE	Nitab4.5_0003901g0020.1	2.96251	UP	AT2G47770	TSPO(outer membrane tryptophan-rich sensory protein)-like protein	TSPO
GO:0042221	biological_process	response to chemical	1	3.28742e-19	1	0	3.28742e-19	TRUE	Nitab4.5_0000451g0050.1	2.94174	UP	AT3G23920	beta-amylase 1	BAM1
GO:0042221	biological_process	response to chemical	1	3.28742e-19	1	0	3.28742e-19	TRUE	Nitab4.5_0003807g0040.1	2.94013	UP	AT1G22170	Phosphoglycerate mutase family protein
GO:0042221	biological_process	response to chemical	1	3.28742e-19	1	0	3.28742e-19	TRUE	Nitab4.5_0004783g0020.1	2.93792	UP	AT2G25490	EIN3-binding F box protein 1	EBF1
GO:0042221	biological_process	response to chemical	1	3.28742e-19	1	0	3.28742e-19	TRUE	Nitab4.5_0004506g0110.1	2.93506	UP	AT4G11070	WRKY family transcription factor	WRKY41
GO:0042221	biological_process	response to chemical	1	3.28742e-19	1	0	3.28742e-19	TRUE	Nitab4.5_0004928g0060.1	2.9348	UP	AT3G04580	Signal transduction histidine kinase, hybrid-type, ethylene sensor	EIN4
GO:0042221	biological_process	response to chemical	1	3.28742e-19	1	0	3.28742e-19	TRUE	Nitab4.5_0001641g0010.1	2.9267	UP	AT5G57390	AINTEGUMENTA-like 5	AIL5
GO:0042221	biological_process	response to chemical	1	3.28742e-19	1	0	3.28742e-19	TRUE	Nitab4.5_0010347g0010.1	2.92469	UP	AT5G56680	Class II aminoacyl-tRNA and biotin synthetases superfamily protein	SYNC1
GO:0042221	biological_process	response to chemical	1	3.28742e-19	1	0	3.28742e-19	TRUE	Nitab4.5_0000510g0190.1	2.91221	UP	AT5G14420	RING domain ligase2	RGLG2
GO:0042221	biological_process	response to chemical	1	3.28742e-19	1	0	3.28742e-19	TRUE	Nitab4.5_0002114g0090.1	2.90557	UP	AT4G27570	UDP-Glycosyltransferase superfamily protein
GO:0042221	biological_process	response to chemical	1	3.28742e-19	1	0	3.28742e-19	TRUE	Nitab4.5_0003498g0020.1	2.89629	UP	AT5G59790	UPSTREAM OF FLC protein (DUF966)
GO:0042221	biological_process	response to chemical	1	3.28742e-19	1	0	3.28742e-19	TRUE	Nitab4.5_0000022g0310.1	2.89002	UP	AT1G07890	ascorbate peroxidase 1	APX1
GO:0042221	biological_process	response to chemical	1	3.28742e-19	1	0	3.28742e-19	TRUE	Nitab4.5_0001794g0090.1	2.88675	UP	AT2G31170	Cysteinyl-tRNA synthetase, class Ia family protein	SYCO ARATH
GO:0042221	biological_process	response to chemical	1	3.28742e-19	1	0	3.28742e-19	TRUE	Nitab4.5_0005525g0020.1	2.8826	UP	AT3G55410	2-oxoglutarate dehydrogenase, E1 component
GO:0042221	biological_process	response to chemical	1	3.28742e-19	1	0	3.28742e-19	TRUE	Nitab4.5_0003925g0010.1	2.87928	UP	AT5G12380	annexin 8	ANNAT8
GO:0042221	biological_process	response to chemical	1	3.28742e-19	1	0	3.28742e-19	TRUE	Nitab4.5_0011148g0010.1	2.87498	UP	AT4G31550	WRKY DNA-binding protein 11	WRKY11
GO:0042221	biological_process	response to chemical	1	3.28742e-19	1	0	3.28742e-19	TRUE	Nitab4.5_0004615g0100.1	2.87442	UP	AT3G61790	Protein with RING/U-box and TRAF-like domain
GO:0042221	biological_process	response to chemical	1	3.28742e-19	1	0	3.28742e-19	TRUE	Nitab4.5_0001831g0100.1	2.87036	UP	AT3G55410	2-oxoglutarate dehydrogenase, E1 component
GO:0042221	biological_process	response to chemical	1	3.28742e-19	1	0	3.28742e-19	TRUE	Nitab4.5_0007109g0030.1	2.86399	UP	AT4G21540	sphingosine kinase 1	SPHK1
GO:0042221	biological_process	response to chemical	1	3.28742e-19	1	0	3.28742e-19	TRUE	Nitab4.5_0000375g0290.1	2.84961	UP	AT2G38560	transcript elongation factor IIS	TFIIS
GO:0042221	biological_process	response to chemical	1	3.28742e-19	1	0	3.28742e-19	TRUE	Nitab4.5_0002101g0050.1	2.84588	UP	AT3G48090	alpha/beta-Hydrolases superfamily protein	EDS1
GO:0042221	biological_process	response to chemical	1	3.28742e-19	1	0	3.28742e-19	TRUE	Nitab4.5_0001765g0050.1	2.8454	UP	AT1G32640	Basic helix-loop-helix (bHLH) DNA-binding family protein	MYC2
GO:0042221	biological_process	response to chemical	1	3.28742e-19	1	0	3.28742e-19	TRUE	Nitab4.5_0006540g0010.1	2.83683	UP	AT3G61460	brassinosteroid-responsive RING-H2	BRH1
GO:0042221	biological_process	response to chemical	1	3.28742e-19	1	0	3.28742e-19	TRUE	Nitab4.5_0003441g0020.1	2.8361	UP	AT4G11600	glutathione peroxidase 6	GPX6
GO:0042221	biological_process	response to chemical	1	3.28742e-19	1	0	3.28742e-19	TRUE	Nitab4.5_0006437g0020.1	2.83342	UP	AT3G08900	reversibly glycosylated polypeptide 3	RGP3
GO:0042221	biological_process	response to chemical	1	3.28742e-19	1	0	3.28742e-19	TRUE	Nitab4.5_0002439g0090.1	2.82634	UP	AT1G64550	general control non-repressible 3	ABCF3
GO:0042221	biological_process	response to chemical	1	3.28742e-19	1	0	3.28742e-19	TRUE	Nitab4.5_0000075g0010.1	2.82041	UP	AT1G30820	CTP synthase family protein
GO:0042221	biological_process	response to chemical	1	3.28742e-19	1	0	3.28742e-19	TRUE	Nitab4.5_0002367g0160.1	2.81382	UP	AT1G64550	general control non-repressible 3	ABCF3
GO:0042221	biological_process	response to chemical	1	3.28742e-19	1	0	3.28742e-19	TRUE	Nitab4.5_0007386g0020.1	2.81358	UP	AT3G61610	Galactose mutarotase-like superfamily protein
GO:0042221	biological_process	response to chemical	1	3.28742e-19	1	0	3.28742e-19	TRUE	Nitab4.5_0001317g0070.1	2.81307	UP	AT4G34710	arginine decarboxylase 2	ADC2
GO:0042221	biological_process	response to chemical	1	3.28742e-19	1	0	3.28742e-19	TRUE	Nitab4.5_0000194g0220.1	2.81008	UP	AT2G05590	TLD-domain containing nucleolar protein
GO:0042221	biological_process	response to chemical	1	3.28742e-19	1	0	3.28742e-19	TRUE	Nitab4.5_0009125g0010.1	2.7995	UP	AT2G46370	Auxin-responsive GH3 family protein	JAR1
GO:0042221	biological_process	response to chemical	1	3.28742e-19	1	0	3.28742e-19	TRUE	Nitab4.5_0008679g0010.1	2.79176	UP	AT1G02205	Fatty acid hydroxylase superfamily	CER1
GO:0042221	biological_process	response to chemical	1	3.28742e-19	1	0	3.28742e-19	TRUE	Nitab4.5_0001438g0050.1	2.78789	UP	AT1G29500	SAUR-like auxin-responsive protein family
GO:0042221	biological_process	response to chemical	1	3.28742e-19	1	0	3.28742e-19	TRUE	Nitab4.5_0008398g0020.1	2.78759	UP	AT2G34680	Outer arm dynein light chain 1 protein	AIR9
GO:0042221	biological_process	response to chemical	1	3.28742e-19	1	0	3.28742e-19	TRUE	Nitab4.5_0001696g0020.1	2.78271	UP	AT4G35790	phospholipase D delta	PLDDELTA
GO:0042221	biological_process	response to chemical	1	3.28742e-19	1	0	3.28742e-19	TRUE	Nitab4.5_0006652g0010.1	2.78186	UP	AT5G45800	Leucine-rich repeat protein kinase family protein	MEE62
GO:0042221	biological_process	response to chemical	1	3.28742e-19	1	0	3.28742e-19	TRUE	Nitab4.5_0003386g0040.1	2.77992	UP	AT3G48180	CDP-diacylglycerol-glycerol-3-phosphate 3-phosphatidyltransferase
GO:0042221	biological_process	response to chemical	1	3.28742e-19	1	0	3.28742e-19	TRUE	Nitab4.5_0000059g0590.1	2.76081	UP	AT4G36770	UDP-Glycosyltransferase superfamily protein
GO:0042221	biological_process	response to chemical	1	3.28742e-19	1	0	3.28742e-19	TRUE	Nitab4.5_0002262g0110.1	2.75616	UP	AT2G46370	Auxin-responsive GH3 family protein	JAR1
GO:0042221	biological_process	response to chemical	1	3.28742e-19	1	0	3.28742e-19	TRUE	Nitab4.5_0009991g0010.1	2.7522	UP	AT1G30135	jasmonate-zim-domain protein 8	JAZ8
GO:0042221	biological_process	response to chemical	1	3.28742e-19	1	0	3.28742e-19	TRUE	Nitab4.5_0002220g0060.1	2.74608	UP	AT1G33110	MATE efflux family protein
GO:0042221	biological_process	response to chemical	1	3.28742e-19	1	0	3.28742e-19	TRUE	Nitab4.5_0006117g0050.1	2.74573	UP	AT3G05890	Low temperature and salt responsive protein family	RCI2B
GO:0042221	biological_process	response to chemical	1	3.28742e-19	1	0	3.28742e-19	TRUE	Nitab4.5_0003790g0030.1	2.72933	UP	AT1G04760	vesicle-associated membrane protein 726	VAMP726
GO:0042221	biological_process	response to chemical	1	3.28742e-19	1	0	3.28742e-19	TRUE	Nitab4.5_0007578g0010.1	2.72352	UP	AT1G16390	organic cation/carnitine transporter 3	OCT3
GO:0042221	biological_process	response to chemical	1	3.28742e-19	1	0	3.28742e-19	TRUE	Nitab4.5_0000095g0170.1	2.72085	UP	AT2G26110	bromodomain protein (DUF761)
GO:0042221	biological_process	response to chemical	1	3.28742e-19	1	0	3.28742e-19	TRUE	Nitab4.5_0002823g0010.1	2.71334	UP	AT3G09270	glutathione S-transferase TAU 8	GSTU8
GO:0042221	biological_process	response to chemical	1	3.28742e-19	1	0	3.28742e-19	TRUE	Nitab4.5_0001685g0030.1	2.70885	UP	AT4G35840	RING/U-box superfamily protein
GO:0042221	biological_process	response to chemical	1	3.28742e-19	1	0	3.28742e-19	TRUE	Nitab4.5_0002345g0030.1	2.70728	UP	AT4G05200	cysteine-rich RLK (RECEPTOR-like protein kinase) 25	CRK25
GO:0042221	biological_process	response to chemical	1	3.28742e-19	1	0	3.28742e-19	TRUE	Nitab4.5_0009215g0050.1	2.70412	UP	AT5G59790	UPSTREAM OF FLC protein (DUF966)
GO:0042221	biological_process	response to chemical	1	3.28742e-19	1	0	3.28742e-19	TRUE	Nitab4.5_0002736g0010.1	2.70388	UP	AT1G55870	Polynucleotidyl transferase, ribonuclease H-like superfamily protein	AHG2
GO:0042221	biological_process	response to chemical	1	3.28742e-19	1	0	3.28742e-19	TRUE	Nitab4.5_0004985g0020.1	2.69284	UP	AT5G51050	Mitochondrial substrate carrier family protein	APC2
GO:0042221	biological_process	response to chemical	1	3.28742e-19	1	0	3.28742e-19	TRUE	Nitab4.5_0001519g0080.1	2.69113	UP	AT2G19450	membrane bound O-acyl transferase (MBOAT) family protein	TAG1
GO:0042221	biological_process	response to chemical	1	3.28742e-19	1	0	3.28742e-19	TRUE	Nitab4.5_0001220g0010.1	2.68706	UP	AT4G34100	RING/U-box superfamily protein	CER9
GO:0042221	biological_process	response to chemical	1	3.28742e-19	1	0	3.28742e-19	TRUE	Nitab4.5_0026691g0010.1	2.68485	UP	AT2G38310	PYR1-like 4	PYL4
GO:0042221	biological_process	response to chemical	1	3.28742e-19	1	0	3.28742e-19	TRUE	Nitab4.5_0002265g0140.1	2.68382	UP	AT1G27100	Actin cross-linking protein
GO:0042221	biological_process	response to chemical	1	3.28742e-19	1	0	3.28742e-19	TRUE	Nitab4.5_0001012g0020.1	2.68048	UP	AT1G32640	Basic helix-loop-helix (bHLH) DNA-binding family protein	MYC2
GO:0042221	biological_process	response to chemical	1	3.28742e-19	1	0	3.28742e-19	TRUE	Nitab4.5_0003501g0080.1	2.67848	UP	AT2G46140	Late embryogenesis abundant protein
GO:0042221	biological_process	response to chemical	1	3.28742e-19	1	0	3.28742e-19	TRUE	Nitab4.5_0005816g0010.1	2.67344	UP	AT1G51700	DOF zinc finger protein 1	DOF1
GO:0042221	biological_process	response to chemical	1	3.28742e-19	1	0	3.28742e-19	TRUE	Nitab4.5_0009767g0010.1	2.67308	UP	AT3G16950	lipoamide dehydrogenase 1	LPD1
GO:0042221	biological_process	response to chemical	1	3.28742e-19	1	0	3.28742e-19	TRUE	Nitab4.5_0005182g0020.1	2.66731	UP	AT3G18040	MAP kinase 9	MPK9
GO:0042221	biological_process	response to chemical	1	3.28742e-19	1	0	3.28742e-19	TRUE	Nitab4.5_0005090g0040.1	2.66293	UP	AT5G58950	Protein kinase superfamily protein
GO:0042221	biological_process	response to chemical	1	3.28742e-19	1	0	3.28742e-19	TRUE	Nitab4.5_0000246g0290.1	2.6533	UP	AT1G78830	Curculin-like (mannose-binding) lectin family protein
GO:0042221	biological_process	response to chemical	1	3.28742e-19	1	0	3.28742e-19	TRUE	Nitab4.5_0007410g0030.1	2.65182	UP	AT4G20840	FAD-binding Berberine family protein
GO:0042221	biological_process	response to chemical	1	3.28742e-19	1	0	3.28742e-19	TRUE	Nitab4.5_0000287g0030.1	2.65123	UP	AT5G67190	DREB and EAR motif protein 2	DEAR2
GO:0042221	biological_process	response to chemical	1	3.28742e-19	1	0	3.28742e-19	TRUE	Nitab4.5_0000319g0010.1	2.65066	UP	AT5G24520	Transducin/WD40 repeat-like superfamily protein	TTG1
GO:0042221	biological_process	response to chemical	1	3.28742e-19	1	0	3.28742e-19	TRUE	Nitab4.5_0000410g0380.1	2.64974	UP	AT1G52760	lysophospholipase 2	LysoPL2
GO:0042221	biological_process	response to chemical	1	3.28742e-19	1	0	3.28742e-19	TRUE	Nitab4.5_0000083g0240.1	2.64788	UP	AT5G64220	Calmodulin-binding transcription activator protein with CG-1 and Ankyrin domain
GO:0042221	biological_process	response to chemical	1	3.28742e-19	1	0	3.28742e-19	TRUE	Nitab4.5_0002774g0010.1	2.64705	UP	AT5G18520	Lung seven transmembrane receptor family protein	Cand7
GO:0042221	biological_process	response to chemical	1	3.28742e-19	1	0	3.28742e-19	TRUE	Nitab4.5_0002046g0020.1	2.64362	UP	AT3G17860	jasmonate-zim-domain protein 3	JAZ3
GO:0042221	biological_process	response to chemical	1	3.28742e-19	1	0	3.28742e-19	TRUE	Nitab4.5_0000027g0010.1	2.64137	UP	AT3G02230	reversibly glycosylated polypeptide 1	RGP1
GO:0042221	biological_process	response to chemical	1	3.28742e-19	1	0	3.28742e-19	TRUE	Nitab4.5_0007869g0040.1	2.6412	UP	AT1G20510	OPC-8:0 CoA ligase1	OPCL1
GO:0042221	biological_process	response to chemical	1	3.28742e-19	1	0	3.28742e-19	TRUE	Nitab4.5_0000075g0240.1	2.64034	UP	AT1G55530	RING/U-box superfamily protein
GO:0042221	biological_process	response to chemical	1	3.28742e-19	1	0	3.28742e-19	TRUE	Nitab4.5_0000336g0160.1	2.63771	UP
GO:0042221	biological_process	response to chemical	1	3.28742e-19	1	0	3.28742e-19	TRUE	Nitab4.5_0007450g0010.1	2.63511	UP	AT5G47390	myb-like transcription factor family protein
GO:0042221	biological_process	response to chemical	1	3.28742e-19	1	0	3.28742e-19	TRUE	Nitab4.5_0024537g0010.1	2.63198	UP	AT1G24620	EF hand calcium-binding protein family
GO:0042221	biological_process	response to chemical	1	3.28742e-19	1	0	3.28742e-19	TRUE	Nitab4.5_0006973g0040.1	2.62554	UP	AT5G60860	RAB GTPase homolog A1F	RABA1f
GO:0042221	biological_process	response to chemical	1	3.28742e-19	1	0	3.28742e-19	TRUE	Nitab4.5_0000607g0130.1	2.62218	UP	AT2G34830	WRKY DNA-binding protein 35	WRKY35
GO:0042221	biological_process	response to chemical	1	3.28742e-19	1	0	3.28742e-19	TRUE	Nitab4.5_0001992g0130.1	2.6209	UP	AT1G78080	related to AP2 4	RAP2.4
GO:0042221	biological_process	response to chemical	1	3.28742e-19	1	0	3.28742e-19	TRUE	Nitab4.5_0008414g0010.1	2.61425	UP	AT1G28360	ERF domain protein 12	ERF12
GO:0042221	biological_process	response to chemical	1	3.28742e-19	1	0	3.28742e-19	TRUE	Nitab4.5_0001062g0080.1	2.60539	UP	AT5G44080	Basic-leucine zipper (bZIP) transcription factor family protein
GO:0042221	biological_process	response to chemical	1	3.28742e-19	1	0	3.28742e-19	TRUE	Nitab4.5_0005716g0010.1	2.60265	UP	AT4G33050	calmodulin-binding family protein	EDA39
GO:0042221	biological_process	response to chemical	1	3.28742e-19	1	0	3.28742e-19	TRUE	Nitab4.5_0004949g0010.1	2.60185	UP	AT1G69040	ACT domain repeat 4	ACR4
GO:0042221	biological_process	response to chemical	1	3.28742e-19	1	0	3.28742e-19	TRUE	Nitab4.5_0000045g0460.1	2.59884	UP	AT3G25070	RPM1 interacting protein 4	RIN4
GO:0042221	biological_process	response to chemical	1	3.28742e-19	1	0	3.28742e-19	TRUE	Nitab4.5_0001612g0120.1	2.59566	UP	AT5G48310	portal protein
GO:0042221	biological_process	response to chemical	1	3.28742e-19	1	0	3.28742e-19	TRUE	Nitab4.5_0003361g0030.1	2.59492	UP	AT3G12630	A20/AN1-like zinc finger family protein	SAP5
GO:0042221	biological_process	response to chemical	1	3.28742e-19	1	0	3.28742e-19	TRUE	Nitab4.5_0003583g0030.1	2.58213	UP	AT1G69260	ABI five binding protein	AFP1
GO:0042221	biological_process	response to chemical	1	3.28742e-19	1	0	3.28742e-19	TRUE	Nitab4.5_0000171g0310.1	2.57963	UP	AT5G05190	hypothetical protein (DUF3133)
GO:0042221	biological_process	response to chemical	1	3.28742e-19	1	0	3.28742e-19	TRUE	Nitab4.5_0000312g0260.1	2.56904	UP	AT4G17260	Lactate/malate dehydrogenase family protein
GO:0042221	biological_process	response to chemical	1	3.28742e-19	1	0	3.28742e-19	TRUE	Nitab4.5_0000600g0060.1	2.56894	UP	AT5G51190	Integrase-type DNA-binding superfamily protein
GO:0042221	biological_process	response to chemical	1	3.28742e-19	1	0	3.28742e-19	TRUE	Nitab4.5_0002723g0100.1	2.56671	UP	AT1G75540	salt tolerance homolog2	BBX21
GO:0042221	biological_process	response to chemical	1	3.28742e-19	1	0	3.28742e-19	TRUE	Nitab4.5_0009327g0010.1	2.56481	UP	AT3G55410	2-oxoglutarate dehydrogenase, E1 component
GO:0042221	biological_process	response to chemical	1	3.28742e-19	1	0	3.28742e-19	TRUE	Nitab4.5_0005634g0030.1	2.56397	UP	AT4G26160	atypical CYS HIS rich thioredoxin 1	ACHT1
GO:0042221	biological_process	response to chemical	1	3.28742e-19	1	0	3.28742e-19	TRUE	Nitab4.5_0000059g0310.1	2.5625	UP	AT5G18860	inosine-uridine preferring nucleoside hydrolase family protein	NSH3
GO:0042221	biological_process	response to chemical	1	3.28742e-19	1	0	3.28742e-19	TRUE	Nitab4.5_0002540g0080.1	2.5576	UP	AT5G61760	inositol polyphosphate kinase 2 beta	IPK2BETA
GO:0042221	biological_process	response to chemical	1	3.28742e-19	1	0	3.28742e-19	TRUE	Nitab4.5_0004781g0070.1	2.55079	UP	AT5G61760	inositol polyphosphate kinase 2 beta	IPK2BETA
GO:0042221	biological_process	response to chemical	1	3.28742e-19	1	0	3.28742e-19	TRUE	Nitab4.5_0006836g0020.1	2.54801	UP	AT2G22300	signal responsive 1	SR1
GO:0042221	biological_process	response to chemical	1	3.28742e-19	1	0	3.28742e-19	TRUE	Nitab4.5_0006238g0030.1	2.54436	UP	AT4G23180	cysteine-rich RLK (RECEPTOR-like protein kinase) 10	CRK10
GO:0042221	biological_process	response to chemical	1	3.28742e-19	1	0	3.28742e-19	TRUE	Nitab4.5_0001650g0130.1	2.53903	UP	AT1G29510	SAUR-like auxin-responsive protein family	SAUR68
GO:0042221	biological_process	response to chemical	1	3.28742e-19	1	0	3.28742e-19	TRUE	Nitab4.5_0003335g0020.1	2.53543	UP	AT5G47100	calcineurin B-like protein 9	CBL9
GO:0042221	biological_process	response to chemical	1	3.28742e-19	1	0	3.28742e-19	TRUE	Nitab4.5_0000675g0050.1	2.53258	UP	AT1G78100	F-box family protein	AUF1
GO:0042221	biological_process	response to chemical	1	3.28742e-19	1	0	3.28742e-19	TRUE	Nitab4.5_0000203g0150.1	2.52707	UP	AT1G60420	DC1 domain-containing protein
GO:0042221	biological_process	response to chemical	1	3.28742e-19	1	0	3.28742e-19	TRUE	Nitab4.5_0000194g0120.1	2.52441	UP
GO:0042221	biological_process	response to chemical	1	3.28742e-19	1	0	3.28742e-19	TRUE	Nitab4.5_0008947g0010.1	2.5162	UP	AT3G63440	cytokinin oxidase/dehydrogenase 6	CKX6
GO:0042221	biological_process	response to chemical	1	3.28742e-19	1	0	3.28742e-19	TRUE	Nitab4.5_0001339g0050.1	2.51246	UP	AT3G02260	auxin transport protein (BIG)	BIG
GO:0042221	biological_process	response to chemical	1	3.28742e-19	1	0	3.28742e-19	TRUE	Nitab4.5_0000305g0190.1	2.51048	UP	AT2G46270	G-box binding factor 3	GBF3
GO:0042221	biological_process	response to chemical	1	3.28742e-19	1	0	3.28742e-19	TRUE	Nitab4.5_0005472g0050.1	2.51002	UP	AT5G22290	NAC domain containing protein 89	NAC089
GO:0042221	biological_process	response to chemical	1	3.28742e-19	1	0	3.28742e-19	TRUE	Nitab4.5_0000588g0250.1	2.50922	UP	AT1G20440	cold-regulated 47	COR47
GO:0042221	biological_process	response to chemical	1	3.28742e-19	1	0	3.28742e-19	TRUE	Nitab4.5_0000433g0130.1	2.50853	UP	AT1G34190	NAC domain containing protein 17	NAC017
GO:0042221	biological_process	response to chemical	1	3.28742e-19	1	0	3.28742e-19	TRUE	Nitab4.5_0007669g0010.1	2.4908	UP	AT5G51070	Clp ATPase	ERD1
GO:0042221	biological_process	response to chemical	1	3.28742e-19	1	0	3.28742e-19	TRUE	Nitab4.5_0001600g0040.1	2.48968	UP	AT5G13200	GRAM domain family protein
GO:0042221	biological_process	response to chemical	1	3.28742e-19	1	0	3.28742e-19	TRUE	Nitab4.5_0001510g0050.1	2.48824	UP	AT2G33540	C-terminal domain phosphatase-like 3	CPL3
GO:0042221	biological_process	response to chemical	1	3.28742e-19	1	0	3.28742e-19	TRUE	Nitab4.5_0008945g0010.1	2.48461	UP	AT5G06270	hypothetical protein
GO:0042221	biological_process	response to chemical	1	3.28742e-19	1	0	3.28742e-19	TRUE	Nitab4.5_0010400g0020.1	2.47336	UP	AT1G29500	SAUR-like auxin-responsive protein family
GO:0042221	biological_process	response to chemical	1	3.28742e-19	1	0	3.28742e-19	TRUE	Nitab4.5_0000643g0120.1	2.47041	UP	AT5G18520	Lung seven transmembrane receptor family protein	Cand7
GO:0042221	biological_process	response to chemical	1	3.28742e-19	1	0	3.28742e-19	TRUE	Nitab4.5_0001000g0040.1	2.46716	UP	AT1G34190	NAC domain containing protein 17	NAC017
GO:0042221	biological_process	response to chemical	1	3.28742e-19	1	0	3.28742e-19	TRUE	Nitab4.5_0006859g0050.1	2.46697	UP	AT1G22170	Phosphoglycerate mutase family protein
GO:0042221	biological_process	response to chemical	1	3.28742e-19	1	0	3.28742e-19	TRUE	Nitab4.5_0001693g0010.1	2.46372	UP	AT4G24290	MAC/Perforin domain-containing protein
GO:0042221	biological_process	response to chemical	1	3.28742e-19	1	0	3.28742e-19	TRUE	Nitab4.5_0000110g0080.1	2.46328	UP	AT1G47510	inositol polyphosphate 5-phosphatase 11	5PTASE11
GO:0042221	biological_process	response to chemical	1	3.28742e-19	1	0	3.28742e-19	TRUE	Nitab4.5_0001061g0090.1	2.4626	UP	AT1G02205	Fatty acid hydroxylase superfamily	CER1
GO:0042221	biological_process	response to chemical	1	3.28742e-19	1	0	3.28742e-19	TRUE	Nitab4.5_0001225g0070.1	2.46232	UP	AT3G61790	Protein with RING/U-box and TRAF-like domain
GO:0042221	biological_process	response to chemical	1	3.28742e-19	1	0	3.28742e-19	TRUE	Nitab4.5_0009553g0020.1	2.45184	UP	AT3G51770	tetratricopeptide repeat (TPR)-containing protein	ETO1
GO:0042221	biological_process	response to chemical	1	3.28742e-19	1	0	3.28742e-19	TRUE	Nitab4.5_0000976g0130.1	2.44767	UP	AT5G51050	Mitochondrial substrate carrier family protein	APC2
GO:0042221	biological_process	response to chemical	1	3.28742e-19	1	0	3.28742e-19	TRUE	Nitab4.5_0005130g0020.1	2.43794	UP	AT5G58430	exocyst subunit exo70 family protein B1	EXO70B1
GO:0042221	biological_process	response to chemical	1	3.28742e-19	1	0	3.28742e-19	TRUE	Nitab4.5_0000322g0110.1	2.43784	UP	AT1G01720	NAC (No Apical Meristem) domain transcriptional regulator superfamily protein	ATAF1
GO:0042221	biological_process	response to chemical	1	3.28742e-19	1	0	3.28742e-19	TRUE	Nitab4.5_0004370g0010.1	2.43637	UP	AT1G07670	endomembrane-type CA-ATPase 4	ECA4
GO:0042221	biological_process	response to chemical	1	3.28742e-19	1	0	3.28742e-19	TRUE	Nitab4.5_0002612g0100.1	2.43608	UP	AT3G05630	phospholipase D P2	PLDP2
GO:0042221	biological_process	response to chemical	1	3.28742e-19	1	0	3.28742e-19	TRUE	Nitab4.5_0008883g0010.1	2.43021	UP	AT2G37040	PHE ammonia lyase 1	PAL1
GO:0042221	biological_process	response to chemical	1	3.28742e-19	1	0	3.28742e-19	TRUE	Nitab4.5_0002077g0150.1	2.42814	UP	AT3G53620	pyrophosphorylase 4	PPa4
GO:0042221	biological_process	response to chemical	1	3.28742e-19	1	0	3.28742e-19	TRUE	Nitab4.5_0003215g0010.1	2.42507	UP	AT5G16990	Zinc-binding dehydrogenase family protein
GO:0042221	biological_process	response to chemical	1	3.28742e-19	1	0	3.28742e-19	TRUE	Nitab4.5_0011583g0010.1	2.42464	UP	AT2G47730	glutathione S-transferase phi 8	GSTF8
GO:0042221	biological_process	response to chemical	1	3.28742e-19	1	0	3.28742e-19	TRUE	Nitab4.5_0001336g0010.1	2.42215	UP	AT3G15352	cytochrome c oxidase 17	COX17
GO:0042221	biological_process	response to chemical	1	3.28742e-19	1	0	3.28742e-19	TRUE	Nitab4.5_0000270g0260.1	2.41553	UP	AT5G59970	Histone superfamily protein
GO:0042221	biological_process	response to chemical	1	3.28742e-19	1	0	3.28742e-19	TRUE	Nitab4.5_0002686g0050.1	2.40995	UP	AT5G06370	NC domain-containing protein-like protein
GO:0042221	biological_process	response to chemical	1	3.28742e-19	1	0	3.28742e-19	TRUE	Nitab4.5_0007431g0050.1	2.40904	UP	AT4G34050	S-adenosyl-L-methionine-dependent methyltransferases superfamily protein	CCoAOMT1
GO:0042221	biological_process	response to chemical	1	3.28742e-19	1	0	3.28742e-19	TRUE	Nitab4.5_0015177g0030.1	2.40185	UP	AT4G11070	WRKY family transcription factor	WRKY41
GO:0042221	biological_process	response to chemical	1	3.28742e-19	1	0	3.28742e-19	TRUE	Nitab4.5_0006594g0040.1	2.40155	UP	AT5G47120	BAX inhibitor 1	BI1
GO:0042221	biological_process	response to chemical	1	3.28742e-19	1	0	3.28742e-19	TRUE	Nitab4.5_0002542g0030.1	2.39802	UP	AT1G59820	aminophospholipid ATPase 3	ALA3
GO:0042221	biological_process	response to chemical	1	3.28742e-19	1	0	3.28742e-19	TRUE	Nitab4.5_0004738g0060.1	2.3947	UP	AT1G16060	ARIA-interacting double AP2 domain protein	ADAP
GO:0042221	biological_process	response to chemical	1	3.28742e-19	1	0	3.28742e-19	TRUE	Nitab4.5_0005520g0040.1	2.39051	UP	AT3G25910	MAP kinase kinase kinase, putative (DUF1644)
GO:0042221	biological_process	response to chemical	1	3.28742e-19	1	0	3.28742e-19	TRUE	Nitab4.5_0001181g0070.1	2.38949	UP	AT1G30690	Sec14p-like phosphatidylinositol transfer family protein
GO:0042221	biological_process	response to chemical	1	3.28742e-19	1	0	3.28742e-19	TRUE	Nitab4.5_0002467g0110.1	2.38711	UP	AT5G08120	movement protein binding protein 2C	MPB2C
GO:0042221	biological_process	response to chemical	1	3.28742e-19	1	0	3.28742e-19	TRUE	Nitab4.5_0000273g0220.1	2.37697	UP	AT1G11390	Protein kinase superfamily protein
GO:0042221	biological_process	response to chemical	1	3.28742e-19	1	0	3.28742e-19	TRUE	Nitab4.5_0002039g0060.1	2.37211	UP	AT2G36770	UDP-Glycosyltransferase superfamily protein
GO:0042221	biological_process	response to chemical	1	3.28742e-19	1	0	3.28742e-19	TRUE	Nitab4.5_0005619g0030.1	2.36765	UP	AT3G61600	POZ/BTB containin G-protein 1	POB1
GO:0042221	biological_process	response to chemical	1	3.28742e-19	1	0	3.28742e-19	TRUE	Nitab4.5_0002687g0110.1	2.36621	UP	AT3G20770	Ethylene insensitive 3 family protein	EIN3
GO:0042221	biological_process	response to chemical	1	3.28742e-19	1	0	3.28742e-19	TRUE	Nitab4.5_0002245g0130.1	2.35712	UP	AT2G26070	protein REVERSION-TO-ETHYLENE SENSITIVITY-like protein (DUF778)	RTE1
GO:0042221	biological_process	response to chemical	1	3.28742e-19	1	0	3.28742e-19	TRUE	Nitab4.5_0000028g0350.1	2.35691	UP	AT2G25490	EIN3-binding F box protein 1	EBF1
GO:0042221	biological_process	response to chemical	1	3.28742e-19	1	0	3.28742e-19	TRUE	Nitab4.5_0001252g0060.1	2.35446	UP	AT1G11360	Adenine nucleotide alpha hydrolases-like superfamily protein
GO:0042221	biological_process	response to chemical	1	3.28742e-19	1	0	3.28742e-19	TRUE	Nitab4.5_0000123g0440.1	2.35361	UP	AT2G40950	Basic-leucine zipper (bZIP) transcription factor family protein	BZIP17
GO:0042221	biological_process	response to chemical	1	3.28742e-19	1	0	3.28742e-19	TRUE	Nitab4.5_0001629g0060.1	2.34667	UP	AT5G01990	Auxin efflux carrier family protein
GO:0042221	biological_process	response to chemical	1	3.28742e-19	1	0	3.28742e-19	TRUE	Nitab4.5_0003113g0100.1	2.34207	UP	AT4G15920	Nodulin MtN3 family protein	SWEET17
GO:0042221	biological_process	response to chemical	1	3.28742e-19	1	0	3.28742e-19	TRUE	Nitab4.5_0001651g0130.1	2.33858	UP	AT4G03080	BRI1 suppressor 1 (BSU1)-like 1	BSL1
GO:0042221	biological_process	response to chemical	1	3.28742e-19	1	0	3.28742e-19	TRUE	Nitab4.5_0001508g0070.1	2.33326	UP	AT4G11660	winged-helix DNA-binding transcription factor family protein	AT-HSFB2B
GO:0042221	biological_process	response to chemical	1	3.28742e-19	1	0	3.28742e-19	TRUE	Nitab4.5_0006531g0020.1	2.33017	UP	AT2G41130	basic helix-loop-helix (bHLH) DNA-binding superfamily protein
GO:0042221	biological_process	response to chemical	1	3.28742e-19	1	0	3.28742e-19	TRUE	Nitab4.5_0001159g0090.1	2.32906	UP	AT5G26220	ChaC-like family protein
GO:0042221	biological_process	response to chemical	1	3.28742e-19	1	0	3.28742e-19	TRUE	Nitab4.5_0001552g0090.1	2.329	UP	AT5G45110	NPR1-like protein 3	NPR3
GO:0042221	biological_process	response to chemical	1	3.28742e-19	1	0	3.28742e-19	TRUE	Nitab4.5_0007944g0040.1	2.32512	UP	AT2G43900	Endonuclease/exonuclease/phosphatase family protein	5PTase12
GO:0042221	biological_process	response to chemical	1	3.28742e-19	1	0	3.28742e-19	TRUE	Nitab4.5_0000200g0020.1	2.32454	UP	AT3G61600	POZ/BTB containin G-protein 1	POB1
GO:0042221	biological_process	response to chemical	1	3.28742e-19	1	0	3.28742e-19	TRUE	Nitab4.5_0001082g0080.1	2.31764	UP	AT1G35580	cytosolic invertase 1	CINV1
GO:0042221	biological_process	response to chemical	1	3.28742e-19	1	0	3.28742e-19	TRUE	Nitab4.5_0002096g0170.1	2.31658	UP	AT4G38840	SAUR-like auxin-responsive protein family
GO:0042221	biological_process	response to chemical	1	3.28742e-19	1	0	3.28742e-19	TRUE	Nitab4.5_0000081g0020.1	2.31456	UP	AT1G09570	phytochrome A	PHYA
GO:0042221	biological_process	response to chemical	1	3.28742e-19	1	0	3.28742e-19	TRUE	Nitab4.5_0006265g0060.1	2.3099	UP	AT3G11440	myb domain protein 65	MYB65
GO:0042221	biological_process	response to chemical	1	3.28742e-19	1	0	3.28742e-19	TRUE	Nitab4.5_0008840g0020.1	2.29516	UP	AT1G18720	ER membrane protein, putative (DUF962)
GO:0042221	biological_process	response to chemical	1	3.28742e-19	1	0	3.28742e-19	TRUE	Nitab4.5_0005721g0100.1	2.29444	UP	AT2G18060	vascular related NAC-domain protein 1	VND1
GO:0042221	biological_process	response to chemical	1	3.28742e-19	1	0	3.28742e-19	TRUE	Nitab4.5_0004969g0050.1	2.28974	UP	AT5G56550	oxidative stress 3	OXS3
GO:0042221	biological_process	response to chemical	1	3.28742e-19	1	0	3.28742e-19	TRUE	Nitab4.5_0006925g0020.1	2.28914	UP	AT4G04960	Concanavalin A-like lectin protein kinase family protein
GO:0042221	biological_process	response to chemical	1	3.28742e-19	1	0	3.28742e-19	TRUE	Nitab4.5_0000482g0050.1	2.28819	UP	AT3G21630	chitin elicitor receptor kinase 1	CERK1
GO:0042221	biological_process	response to chemical	1	3.28742e-19	1	0	3.28742e-19	TRUE	Nitab4.5_0000529g0020.1	2.28764	UP	AT4G17720	RNA-binding (RRM/RBD/RNP motifs) family protein
GO:0042221	biological_process	response to chemical	1	3.28742e-19	1	0	3.28742e-19	TRUE	Nitab4.5_0000132g0160.1	2.2874	UP	AT2G36460	Aldolase superfamily protein	FBA6
GO:0042221	biological_process	response to chemical	1	3.28742e-19	1	0	3.28742e-19	TRUE	Nitab4.5_0003381g0010.1	2.27494	UP	AT1G18720	ER membrane protein, putative (DUF962)
GO:0042221	biological_process	response to chemical	1	3.28742e-19	1	0	3.28742e-19	TRUE	Nitab4.5_0006852g0070.1	2.27198	UP	AT2G26150	heat shock transcription factor A2	HSFA2
GO:0042221	biological_process	response to chemical	1	3.28742e-19	1	0	3.28742e-19	TRUE	Nitab4.5_0001778g0110.1	2.26899	UP	AT4G18910	NOD26-like intrinsic protein 1;2	NIP1;2
GO:0042221	biological_process	response to chemical	1	3.28742e-19	1	0	3.28742e-19	TRUE	Nitab4.5_0000007g0320.1	2.2686	UP	AT5G03980	SGNH hydrolase-type esterase superfamily protein
GO:0042221	biological_process	response to chemical	1	3.28742e-19	1	0	3.28742e-19	TRUE	Nitab4.5_0002589g0110.1	2.25705	UP	AT5G53160	regulatory components of ABA receptor 3	RCAR3
GO:0042221	biological_process	response to chemical	1	3.28742e-19	1	0	3.28742e-19	TRUE	Nitab4.5_0004962g0020.1	2.25066	UP	AT1G77180	chromatin protein family	SKIP
GO:0042221	biological_process	response to chemical	1	3.28742e-19	1	0	3.28742e-19	TRUE	Nitab4.5_0011372g0010.1	2.24912	UP	AT2G38560	transcript elongation factor IIS	TFIIS
GO:0042221	biological_process	response to chemical	1	3.28742e-19	1	0	3.28742e-19	TRUE	Nitab4.5_0002720g0050.1	2.24517	UP	AT4G24140	alpha/beta-Hydrolases superfamily protein
GO:0042221	biological_process	response to chemical	1	3.28742e-19	1	0	3.28742e-19	TRUE	Nitab4.5_0001127g0070.1	2.24478	UP	AT2G42010	phospholipase D beta 1	PLDBETA1
GO:0042221	biological_process	response to chemical	1	3.28742e-19	1	0	3.28742e-19	TRUE	Nitab4.5_0004745g0030.1	2.24452	UP	AT1G16060	ARIA-interacting double AP2 domain protein	ADAP
GO:0042221	biological_process	response to chemical	1	3.28742e-19	1	0	3.28742e-19	TRUE	Nitab4.5_0001439g0050.1	2.23805	UP	AT4G37330	cytochrome P450, family 81, subfamily D, polypeptide 4	CYP81D4
GO:0042221	biological_process	response to chemical	1	3.28742e-19	1	0	3.28742e-19	TRUE	Nitab4.5_0003952g0010.1	2.23596	UP	AT1G34320	Ikzf5 (DUF668)
GO:0042221	biological_process	response to chemical	1	3.28742e-19	1	0	3.28742e-19	TRUE	Nitab4.5_0002383g0040.1	2.23192	UP	AT3G15352	cytochrome c oxidase 17	COX17
GO:0042221	biological_process	response to chemical	1	3.28742e-19	1	0	3.28742e-19	TRUE	Nitab4.5_0005716g0030.1	2.2172	UP	AT2G15490	UDP-glycosyltransferase 73B4	UGT73B4
GO:0042221	biological_process	response to chemical	1	3.28742e-19	1	0	3.28742e-19	TRUE	Nitab4.5_0001359g0030.1	2.20647	UP	AT1G59610	dynamin-like 3	DL3
GO:0042221	biological_process	response to chemical	1	3.28742e-19	1	0	3.28742e-19	TRUE	Nitab4.5_0004890g0040.1	2.20469	UP	AT3G21240	4-coumarate:CoA ligase 2	4CL2
GO:0042221	biological_process	response to chemical	1	3.28742e-19	1	0	3.28742e-19	TRUE	Nitab4.5_0000337g0070.1	2.19781	UP	AT4G24190	Chaperone protein htpG family protein	SHD
GO:0042221	biological_process	response to chemical	1	3.28742e-19	1	0	3.28742e-19	TRUE	Nitab4.5_0007641g0020.1	2.19322	UP	AT4G02280	sucrose synthase 3	SUS3
GO:0042221	biological_process	response to chemical	1	3.28742e-19	1	0	3.28742e-19	TRUE	Nitab4.5_0000908g0120.1	2.18538	UP	AT4G04960	Concanavalin A-like lectin protein kinase family protein
GO:0042221	biological_process	response to chemical	1	3.28742e-19	1	0	3.28742e-19	TRUE	Nitab4.5_0003080g0080.1	2.18172	UP	AT1G45249	abscisic acid responsive elements-binding factor 2	ABF2
GO:0042221	biological_process	response to chemical	1	3.28742e-19	1	0	3.28742e-19	TRUE	Nitab4.5_0007629g0040.1	2.17921	UP	AT4G17890	ARF-GAP domain 8	AGD8
GO:0042221	biological_process	response to chemical	1	3.28742e-19	1	0	3.28742e-19	TRUE	Nitab4.5_0000472g0280.1	2.17518	UP	AT4G11260	phosphatase-like protein	SGT1B
GO:0042221	biological_process	response to chemical	1	3.28742e-19	1	0	3.28742e-19	TRUE	Nitab4.5_0009387g0010.1	2.17188	UP	AT1G01720	NAC (No Apical Meristem) domain transcriptional regulator superfamily protein	ATAF1
GO:0042221	biological_process	response to chemical	1	3.28742e-19	1	0	3.28742e-19	TRUE	Nitab4.5_0007126g0010.1	2.16112	UP	AT4G32730	Homeodomain-like protein	PC-MYB1
GO:0042221	biological_process	response to chemical	1	3.28742e-19	1	0	3.28742e-19	TRUE	Nitab4.5_0000430g0170.1	2.1585	UP	AT1G73500	MAP kinase kinase 9	MKK9
GO:0042221	biological_process	response to chemical	1	3.28742e-19	1	0	3.28742e-19	TRUE	Nitab4.5_0000716g0250.1	2.1538	UP	AT5G62020	heat shock transcription factor B2A	HSFB2A
GO:0042221	biological_process	response to chemical	1	3.28742e-19	1	0	3.28742e-19	TRUE	Nitab4.5_0004906g0030.1	2.1496	UP	AT1G14000	VH1-interacting kinase	VIK
GO:0042221	biological_process	response to chemical	1	3.28742e-19	1	0	3.28742e-19	TRUE	Nitab4.5_0000082g0170.1	2.14662	UP	AT4G34131	UDP-glucosyl transferase 73B3	UGT73B3
GO:0042221	biological_process	response to chemical	1	3.28742e-19	1	0	3.28742e-19	TRUE	Nitab4.5_0011064g0010.1	2.14056	UP	AT3G63010	alpha/beta-Hydrolases superfamily protein	GID1B
GO:0042221	biological_process	response to chemical	1	3.28742e-19	1	0	3.28742e-19	TRUE	Nitab4.5_0002234g0020.1	2.13913	UP	AT4G23060	IQ-domain 22	IQD22
GO:0042221	biological_process	response to chemical	1	3.28742e-19	1	0	3.28742e-19	TRUE	Nitab4.5_0000302g0170.1	2.13698	UP	AT4G14440	3-hydroxyacyl-CoA dehydratase 1	HCD1
GO:0042221	biological_process	response to chemical	1	3.28742e-19	1	0	3.28742e-19	TRUE	Nitab4.5_0000783g0050.1	2.13397	UP	AT4G35310	calmodulin-domain protein kinase 5	CPK5
GO:0042221	biological_process	response to chemical	1	3.28742e-19	1	0	3.28742e-19	TRUE	Nitab4.5_0000187g0270.1	2.13384	UP	AT2G30580	DREB2A-interacting protein 2	DRIP2
GO:0042221	biological_process	response to chemical	1	3.28742e-19	1	0	3.28742e-19	TRUE	Nitab4.5_0000469g0140.1	2.12863	UP	AT1G22170	Phosphoglycerate mutase family protein
GO:0042221	biological_process	response to chemical	1	3.28742e-19	1	0	3.28742e-19	TRUE	Nitab4.5_0000380g0210.1	2.1284	UP	AT5G22220	E2F transcription factor 1	E2F1
GO:0042221	biological_process	response to chemical	1	3.28742e-19	1	0	3.28742e-19	TRUE	Nitab4.5_0001603g0040.1	2.12626	UP	AT3G57870	sumo conjugation enzyme 1	SCE1
GO:0042221	biological_process	response to chemical	1	3.28742e-19	1	0	3.28742e-19	TRUE	Nitab4.5_0001786g0040.1	2.12381	UP	AT5G04760	Duplicated homeodomain-like superfamily protein
GO:0042221	biological_process	response to chemical	1	3.28742e-19	1	0	3.28742e-19	TRUE	Nitab4.5_0000745g0140.1	2.12247	UP	AT1G48210	Protein kinase superfamily protein
GO:0042221	biological_process	response to chemical	1	3.28742e-19	1	0	3.28742e-19	TRUE	Nitab4.5_0000271g0230.1	2.12149	UP	AT3G11440	myb domain protein 65	MYB65
GO:0042221	biological_process	response to chemical	1	3.28742e-19	1	0	3.28742e-19	TRUE	Nitab4.5_0009048g0020.1	2.11859	UP	AT5G18170	glutamate dehydrogenase 1	GDH1
GO:0042221	biological_process	response to chemical	1	3.28742e-19	1	0	3.28742e-19	TRUE	Nitab4.5_0000351g0160.1	2.1139	UP	AT1G79930	heat shock protein 91	HSP91
GO:0042221	biological_process	response to chemical	1	3.28742e-19	1	0	3.28742e-19	TRUE	Nitab4.5_0000040g0270.1	2.11071	UP	AT1G26800	RING/U-box superfamily protein
GO:0042221	biological_process	response to chemical	1	3.28742e-19	1	0	3.28742e-19	TRUE	Nitab4.5_0008086g0010.1	2.11063	UP	AT1G48210	Protein kinase superfamily protein
GO:0042221	biological_process	response to chemical	1	3.28742e-19	1	0	3.28742e-19	TRUE	Nitab4.5_0000071g0170.1	2.11055	UP	AT2G37040	PHE ammonia lyase 1	PAL1
GO:0042221	biological_process	response to chemical	1	3.28742e-19	1	0	3.28742e-19	TRUE	Nitab4.5_0001223g0050.1	2.11013	UP	AT1G11330	S-locus lectin protein kinase family protein
GO:0042221	biological_process	response to chemical	1	3.28742e-19	1	0	3.28742e-19	TRUE	Nitab4.5_0001664g0090.1	2.1063	UP	AT5G63320	nuclear protein X1	NPX1
GO:0042221	biological_process	response to chemical	1	3.28742e-19	1	0	3.28742e-19	TRUE	Nitab4.5_0000202g0320.1	2.10609	UP	AT5G18520	Lung seven transmembrane receptor family protein	Cand7
GO:0042221	biological_process	response to chemical	1	3.28742e-19	1	0	3.28742e-19	TRUE	Nitab4.5_0005327g0010.1	2.10503	UP	AT5G63320	nuclear protein X1	NPX1
GO:0042221	biological_process	response to chemical	1	3.28742e-19	1	0	3.28742e-19	TRUE	Nitab4.5_0001814g0020.1	2.10427	UP	AT5G49620	myb domain protein 78	MYB78
GO:0042221	biological_process	response to chemical	1	3.28742e-19	1	0	3.28742e-19	TRUE	Nitab4.5_0000966g0080.1	2.10285	UP	AT1G64060	respiratory burst oxidase protein F	RBOH F
GO:0042221	biological_process	response to chemical	1	3.28742e-19	1	0	3.28742e-19	TRUE	Nitab4.5_0000305g0060.1	2.10123	UP	AT2G46370	Auxin-responsive GH3 family protein	JAR1
GO:0042221	biological_process	response to chemical	1	3.28742e-19	1	0	3.28742e-19	TRUE	Nitab4.5_0007846g0010.1	2.08932	UP	AT5G48655	RING/U-box superfamily protein
GO:0042221	biological_process	response to chemical	1	3.28742e-19	1	0	3.28742e-19	TRUE	Nitab4.5_0008924g0010.1	2.08904	UP	AT4G21440	MYB-like 102	MYB102
GO:0042221	biological_process	response to chemical	1	3.28742e-19	1	0	3.28742e-19	TRUE	Nitab4.5_0001899g0100.1	2.08388	UP	AT3G19170	presequence protease 1	PREP1
GO:0042221	biological_process	response to chemical	1	3.28742e-19	1	0	3.28742e-19	TRUE	Nitab4.5_0000777g0020.1	2.08341	UP	AT1G66180	Eukaryotic aspartyl protease family protein
GO:0042221	biological_process	response to chemical	1	3.28742e-19	1	0	3.28742e-19	TRUE	Nitab4.5_0000649g0090.1	2.08108	UP	AT4G21440	MYB-like 102	MYB102
GO:0042221	biological_process	response to chemical	1	3.28742e-19	1	0	3.28742e-19	TRUE	Nitab4.5_0002641g0090.1	2.07702	UP	AT1G34320	Ikzf5 (DUF668)
GO:0042221	biological_process	response to chemical	1	3.28742e-19	1	0	3.28742e-19	TRUE	Nitab4.5_0011047g0010.1	2.07443	UP	AT4G00720	shaggy-like protein kinase 32	SK32
GO:0042221	biological_process	response to chemical	1	3.28742e-19	1	0	3.28742e-19	TRUE	Nitab4.5_0001756g0170.1	2.07048	UP	AT1G20823	RING/U-box superfamily protein
GO:0042221	biological_process	response to chemical	1	3.28742e-19	1	0	3.28742e-19	TRUE	Nitab4.5_0000568g0080.1	2.06773	UP	AT5G61430	NAC domain containing protein 100	NAC100
GO:0042221	biological_process	response to chemical	1	3.28742e-19	1	0	3.28742e-19	TRUE	Nitab4.5_0007333g0010.1	2.06175	UP	AT4G02380	senescence-associated gene 21	SAG21
GO:0042221	biological_process	response to chemical	1	3.28742e-19	1	0	3.28742e-19	TRUE	Nitab4.5_0001982g0120.1	2.05586	UP	AT5G38710	Methylenetetrahydrofolate reductase family protein
GO:0042221	biological_process	response to chemical	1	3.28742e-19	1	0	3.28742e-19	TRUE	Nitab4.5_0001497g0110.1	2.05481	UP	AT5G43710	Glycosyl hydrolase family 47 protein
GO:0042221	biological_process	response to chemical	1	3.28742e-19	1	0	3.28742e-19	TRUE	Nitab4.5_0006783g0040.1	2.05302	UP	AT4G14815	Bifunctional inhibitor/lipid-transfer protein/seed storage 2S albumin superfamily protein
GO:0042221	biological_process	response to chemical	1	3.28742e-19	1	0	3.28742e-19	TRUE	Nitab4.5_0002776g0080.1	2.05045	UP	AT5G41210	glutathione S-transferase THETA 1	GSTT1
GO:0042221	biological_process	response to chemical	1	3.28742e-19	1	0	3.28742e-19	TRUE	Nitab4.5_0001764g0070.1	2.04874	UP	AT1G80160	Lactoylglutathione lyase / glyoxalase I family protein	GLYI7
GO:0042221	biological_process	response to chemical	1	3.28742e-19	1	0	3.28742e-19	TRUE	Nitab4.5_0000383g0010.1	2.04814	UP	AT1G78570	rhamnose biosynthesis 1	RHM1
GO:0042221	biological_process	response to chemical	1	3.28742e-19	1	0	3.28742e-19	TRUE	Nitab4.5_0001700g0130.1	2.04461	UP	AT2G17290	Calcium-dependent protein kinase family protein	CPK6
GO:0042221	biological_process	response to chemical	1	3.28742e-19	1	0	3.28742e-19	TRUE	Nitab4.5_0004730g0010.1	2.04449	UP	AT4G24240	WRKY DNA-binding protein 7	WRKY7
GO:0042221	biological_process	response to chemical	1	3.28742e-19	1	0	3.28742e-19	TRUE	Nitab4.5_0004506g0010.1	2.03829	UP	AT1G01260	basic helix-loop-helix (bHLH) DNA-binding superfamily protein
GO:0042221	biological_process	response to chemical	1	3.28742e-19	1	0	3.28742e-19	TRUE	Nitab4.5_0001863g0080.1	2.0377	UP	AT5G40760	glucose-6-phosphate dehydrogenase 6	G6PD6
GO:0042221	biological_process	response to chemical	1	3.28742e-19	1	0	3.28742e-19	TRUE	Nitab4.5_0000646g0200.1	2.03622	UP	AT2G23810	tetraspanin8	TET8
GO:0042221	biological_process	response to chemical	1	3.28742e-19	1	0	3.28742e-19	TRUE	Nitab4.5_0004468g0010.1	2.03609	UP	AT3G25290	Auxin-responsive family protein
GO:0042221	biological_process	response to chemical	1	3.28742e-19	1	0	3.28742e-19	TRUE	Nitab4.5_0009643g0030.1	2.03507	UP	AT4G24290	MAC/Perforin domain-containing protein
GO:0042221	biological_process	response to chemical	1	3.28742e-19	1	0	3.28742e-19	TRUE	Nitab4.5_0000249g0070.1	2.03262	UP	AT3G58710	WRKY DNA-binding protein 69	WRKY69
GO:0042221	biological_process	response to chemical	1	3.28742e-19	1	0	3.28742e-19	TRUE	Nitab4.5_0000867g0070.1	2.03223	UP	AT4G13520	small acidic protein 1	SMAP1
GO:0042221	biological_process	response to chemical	1	3.28742e-19	1	0	3.28742e-19	TRUE	Nitab4.5_0000916g0020.1	2.02646	UP	AT3G16857	response regulator 1	RR1
GO:0042221	biological_process	response to chemical	1	3.28742e-19	1	0	3.28742e-19	TRUE	Nitab4.5_0007471g0010.1	2.0235	UP	AT1G29280	WRKY DNA-binding protein 65	WRKY65
GO:0042221	biological_process	response to chemical	1	3.28742e-19	1	0	3.28742e-19	TRUE	Nitab4.5_0012294g0040.1	2.01833	UP	AT4G24290	MAC/Perforin domain-containing protein
GO:0042221	biological_process	response to chemical	1	3.28742e-19	1	0	3.28742e-19	TRUE	Nitab4.5_0001298g0030.1	2.01777	UP	AT4G20380	LSD1 zinc finger family protein	LSD1
GO:0042221	biological_process	response to chemical	1	3.28742e-19	1	0	3.28742e-19	TRUE	Nitab4.5_0001598g0020.1	2.01306	UP	AT3G10330	Cyclin-like family protein
GO:0042221	biological_process	response to chemical	1	3.28742e-19	1	0	3.28742e-19	TRUE	Nitab4.5_0004209g0030.1	2.007	UP	AT2G25490	EIN3-binding F box protein 1	EBF1
GO:0042221	biological_process	response to chemical	1	3.28742e-19	1	0	3.28742e-19	TRUE	Nitab4.5_0011292g0010.1	2.00301	UP	AT1G07890	ascorbate peroxidase 1	APX1
GO:0042221	biological_process	response to chemical	1	3.28742e-19	1	0	3.28742e-19	TRUE	Nitab4.5_0002902g0060.1	2.00294	UP	AT4G27950	cytokinin response factor 4	CRF4
GO:0006950	biological_process	response to stress	1	2.96847e-18	1	0	2.96847e-18	TRUE	Nitab4.5_0000414g0120.1	14.5751	UP	AT2G01300	mediator of RNA polymerase II transcription subunit
GO:0006950	biological_process	response to stress	1	2.96847e-18	1	0	2.96847e-18	TRUE	Nitab4.5_0002817g0010.1	13.6844	UP	AT2G35460	Late embryogenesis abundant (LEA) hydroxyproline-rich glycoprotein family
GO:0006950	biological_process	response to stress	1	2.96847e-18	1	0	2.96847e-18	TRUE	Nitab4.5_0001617g0060.1	13.4081	UP	AT2G47180	galactinol synthase 1	GolS1
GO:0006950	biological_process	response to stress	1	2.96847e-18	1	0	2.96847e-18	TRUE	Nitab4.5_0002943g0030.1	13.3897	UP	AT1G33260	Protein kinase superfamily protein
GO:0006950	biological_process	response to stress	1	2.96847e-18	1	0	2.96847e-18	TRUE	Nitab4.5_0000038g0180.1	12.8639	UP	AT4G26010	Peroxidase superfamily protein
GO:0006950	biological_process	response to stress	1	2.96847e-18	1	0	2.96847e-18	TRUE	Nitab4.5_0000888g0010.1	12.8198	UP	AT2G37430	C2H2 and C2HC zinc fingers superfamily protein	ZAT11
GO:0006950	biological_process	response to stress	1	2.96847e-18	1	0	2.96847e-18	TRUE	Nitab4.5_0000500g0320.1	12.8177	UP	AT5G15500	Ankyrin repeat family protein
GO:0006950	biological_process	response to stress	1	2.96847e-18	1	0	2.96847e-18	TRUE	Nitab4.5_0000327g0010.1	12.6637	UP	AT4G01575	serine protease inhibitor, Kazal-type family protein
GO:0006950	biological_process	response to stress	1	2.96847e-18	1	0	2.96847e-18	TRUE	Nitab4.5_0005249g0050.1	12.0274	UP	AT2G33710	Integrase-type DNA-binding superfamily protein
GO:0006950	biological_process	response to stress	1	2.96847e-18	1	0	2.96847e-18	TRUE	Nitab4.5_0002097g0010.1	12.0136	UP	AT4G34410	redox responsive transcription factor 1	RRTF1
GO:0006950	biological_process	response to stress	1	2.96847e-18	1	0	2.96847e-18	TRUE	Nitab4.5_0004798g0070.1	11.5581	UP	AT5G43650	basic helix-loop-helix (bHLH) DNA-binding superfamily protein	BHLH92
GO:0006950	biological_process	response to stress	1	2.96847e-18	1	0	2.96847e-18	TRUE	Nitab4.5_0000766g0090.1	11.0293	UP	AT5G59790	UPSTREAM OF FLC protein (DUF966)
GO:0006950	biological_process	response to stress	1	2.96847e-18	1	0	2.96847e-18	TRUE	Nitab4.5_0009215g0010.1	10.665	UP	AT2G37430	C2H2 and C2HC zinc fingers superfamily protein	ZAT11
GO:0006950	biological_process	response to stress	1	2.96847e-18	1	0	2.96847e-18	TRUE	Nitab4.5_0002807g0030.1	10.5638	UP	AT1G62280	SLAC1 homologue 1	SLAH1
GO:0006950	biological_process	response to stress	1	2.96847e-18	1	0	2.96847e-18	TRUE	Nitab4.5_0002334g0100.1	10.5128	UP	AT5G64750	Integrase-type DNA-binding superfamily protein	ABR1
GO:0006950	biological_process	response to stress	1	2.96847e-18	1	0	2.96847e-18	TRUE	Nitab4.5_0009296g0010.1	10.499	UP	AT3G05030	sodium hydrogen exchanger 2	NHX2
GO:0006950	biological_process	response to stress	1	2.96847e-18	1	0	2.96847e-18	TRUE	Nitab4.5_0000288g0110.1	10.4372	UP	AT4G10250	HSP20-like chaperones superfamily protein	ATHSP22.0
GO:0006950	biological_process	response to stress	1	2.96847e-18	1	0	2.96847e-18	TRUE	Nitab4.5_0006180g0020.1	10.1344	UP	AT3G63060	EID1-like 3	EDL3
GO:0006950	biological_process	response to stress	1	2.96847e-18	1	0	2.96847e-18	TRUE	Nitab4.5_0000286g0050.1	9.8095	UP	AT5G12020	17.6 kDa class II heat shock protein	HSP17.6II
GO:0006950	biological_process	response to stress	1	2.96847e-18	1	0	2.96847e-18	TRUE	Nitab4.5_0007541g0040.1	9.80565	UP	AT3G46530	NB-ARC domain-containing disease resistance protein	RPP13
GO:0006950	biological_process	response to stress	1	2.96847e-18	1	0	2.96847e-18	TRUE	Nitab4.5_0012850g0010.1	9.79358	UP	AT5G35450	Disease resistance protein (CC-NBS-LRR class) family
GO:0006950	biological_process	response to stress	1	2.96847e-18	1	0	2.96847e-18	TRUE	Nitab4.5_0000178g0340.1	9.69287	UP	AT2G47180	galactinol synthase 1	GolS1
GO:0006950	biological_process	response to stress	1	2.96847e-18	1	0	2.96847e-18	TRUE	Nitab4.5_0009888g0030.1	9.45311	UP	AT5G47220	ethylene responsive element binding factor 2	ERF2
GO:0006950	biological_process	response to stress	1	2.96847e-18	1	0	2.96847e-18	TRUE	Nitab4.5_0001245g0010.1	9.40277	UP	AT5G57150	basic helix-loop-helix (bHLH) DNA-binding superfamily protein
GO:0006950	biological_process	response to stress	1	2.96847e-18	1	0	2.96847e-18	TRUE	Nitab4.5_0002059g0090.1	9.36208	UP	AT1G19020	CDP-diacylglycerol-glycerol-3-phosphate 3-phosphatidyltransferase
GO:0006950	biological_process	response to stress	1	2.96847e-18	1	0	2.96847e-18	TRUE	Nitab4.5_0002059g0100.1	9.3514	UP	AT3G48180	CDP-diacylglycerol-glycerol-3-phosphate 3-phosphatidyltransferase
GO:0006950	biological_process	response to stress	1	2.96847e-18	1	0	2.96847e-18	TRUE	Nitab4.5_0000693g0030.1	9.24499	UP	AT5G18270	NAC domain containing protein 87	ANAC087
GO:0006950	biological_process	response to stress	1	2.96847e-18	1	0	2.96847e-18	TRUE	Nitab4.5_0006969g0030.1	9.21079	UP	AT3G28610	P-loop containing nucleoside triphosphate hydrolases superfamily protein
GO:0006950	biological_process	response to stress	1	2.96847e-18	1	0	2.96847e-18	TRUE	Nitab4.5_0003212g0020.1	9.19556	UP	AT5G59790	UPSTREAM OF FLC protein (DUF966)
GO:0006950	biological_process	response to stress	1	2.96847e-18	1	0	2.96847e-18	TRUE	Nitab4.5_0011739g0010.1	8.96829	UP	AT5G12020	17.6 kDa class II heat shock protein	HSP17.6II
GO:0006950	biological_process	response to stress	1	2.96847e-18	1	0	2.96847e-18	TRUE	Nitab4.5_0002587g0070.1	8.91981	UP
GO:0006950	biological_process	response to stress	1	2.96847e-18	1	0	2.96847e-18	TRUE	Nitab4.5_0000754g0170.1	8.79439	UP	AT2G38870	Serine protease inhibitor, potato inhibitor I-type family protein
GO:0006950	biological_process	response to stress	1	2.96847e-18	1	0	2.96847e-18	TRUE	Nitab4.5_0002312g0110.1	8.71553	UP	AT3G48180	CDP-diacylglycerol-glycerol-3-phosphate 3-phosphatidyltransferase
GO:0006950	biological_process	response to stress	1	2.96847e-18	1	0	2.96847e-18	TRUE	Nitab4.5_0003810g0020.1	8.66677	UP	AT2G35980	Late embryogenesis abundant (LEA) hydroxyproline-rich glycoprotein family	YLS9
GO:0006950	biological_process	response to stress	1	2.96847e-18	1	0	2.96847e-18	TRUE	Nitab4.5_0002518g0050.1	8.5858	UP	AT4G26010	Peroxidase superfamily protein
GO:0006950	biological_process	response to stress	1	2.96847e-18	1	0	2.96847e-18	TRUE	Nitab4.5_0012787g0010.1	8.3923	UP	AT5G36970	NDR1/HIN1-like 25	NHL25
GO:0006950	biological_process	response to stress	1	2.96847e-18	1	0	2.96847e-18	TRUE	Nitab4.5_0001875g0010.1	8.38272	UP	AT3G46530	NB-ARC domain-containing disease resistance protein	RPP13
GO:0006950	biological_process	response to stress	1	2.96847e-18	1	0	2.96847e-18	TRUE	Nitab4.5_0004699g0040.1	8.20641	UP	AT2G27080	Late embryogenesis abundant (LEA) hydroxyproline-rich glycoprotein family
GO:0006950	biological_process	response to stress	1	2.96847e-18	1	0	2.96847e-18	TRUE	Nitab4.5_0000286g0070.1	8.12458	UP	AT5G12020	17.6 kDa class II heat shock protein	HSP17.6II
GO:0006950	biological_process	response to stress	1	2.96847e-18	1	0	2.96847e-18	TRUE	Nitab4.5_0002222g0070.1	8.03285	UP	AT1G61340	F-box family protein	FBS1
GO:0006950	biological_process	response to stress	1	2.96847e-18	1	0	2.96847e-18	TRUE	Nitab4.5_0011667g0010.1	8.02185	UP	AT3G24500	multiprotein bridging factor 1C	MBF1C
GO:0006950	biological_process	response to stress	1	2.96847e-18	1	0	2.96847e-18	TRUE	Nitab4.5_0001874g0060.1	8.01579	UP	AT5G19790	related to AP2 11	RAP2.11
GO:0006950	biological_process	response to stress	1	2.96847e-18	1	0	2.96847e-18	TRUE	Nitab4.5_0019006g0010.1	7.97545	UP	AT2G05940	Protein kinase superfamily protein	RIPK
GO:0006950	biological_process	response to stress	1	2.96847e-18	1	0	2.96847e-18	TRUE	Nitab4.5_0000476g0070.1	7.89588	UP	AT4G25030	Serine/Threonine-kinase
GO:0006950	biological_process	response to stress	1	2.96847e-18	1	0	2.96847e-18	TRUE	Nitab4.5_0001984g0090.1	7.883	UP	AT2G23270	transmembrane protein
GO:0006950	biological_process	response to stress	1	2.96847e-18	1	0	2.96847e-18	TRUE	Nitab4.5_0014813g0010.1	7.83252	UP	AT2G28085	SAUR-like auxin-responsive protein family
GO:0006950	biological_process	response to stress	1	2.96847e-18	1	0	2.96847e-18	TRUE	Nitab4.5_0006300g0010.1	7.82292	UP	AT5G46330	Leucine-rich receptor-like protein kinase family protein	FLS2
GO:0006950	biological_process	response to stress	1	2.96847e-18	1	0	2.96847e-18	TRUE	Nitab4.5_0000171g0180.1	7.82	UP	AT2G40740	WRKY DNA-binding protein 55	WRKY55
GO:0006950	biological_process	response to stress	1	2.96847e-18	1	0	2.96847e-18	TRUE	Nitab4.5_0003598g0120.1	7.65586	UP	AT2G01300	mediator of RNA polymerase II transcription subunit
GO:0006950	biological_process	response to stress	1	2.96847e-18	1	0	2.96847e-18	TRUE	Nitab4.5_0000856g0110.1	7.5556	UP	AT5G37490	ARM repeat superfamily protein
GO:0006950	biological_process	response to stress	1	2.96847e-18	1	0	2.96847e-18	TRUE	Nitab4.5_0002113g0180.1	7.55396	UP	AT3G24500	multiprotein bridging factor 1C	MBF1C
GO:0006950	biological_process	response to stress	1	2.96847e-18	1	0	2.96847e-18	TRUE	Nitab4.5_0002241g0040.1	7.5084	UP	AT2G21620	Adenine nucleotide alpha hydrolases-like superfamily protein	RD2
GO:0006950	biological_process	response to stress	1	2.96847e-18	1	0	2.96847e-18	TRUE	Nitab4.5_0001473g0050.1	7.5026	UP	AT2G18660	plant natriuretic peptide A	PNP-A
GO:0006950	biological_process	response to stress	1	2.96847e-18	1	0	2.96847e-18	TRUE	Nitab4.5_0000278g0010.1	7.48422	UP	AT1G53540	HSP20-like chaperones superfamily protein
GO:0006950	biological_process	response to stress	1	2.96847e-18	1	0	2.96847e-18	TRUE	Nitab4.5_0000147g0270.1	7.47382	UP	AT5G42050	DCD (Development and Cell Death) domain protein
GO:0006950	biological_process	response to stress	1	2.96847e-18	1	0	2.96847e-18	TRUE	Nitab4.5_0001274g0010.1	7.46554	UP	AT3G12500	basic chitinase	HCHIB
GO:0006950	biological_process	response to stress	1	2.96847e-18	1	0	2.96847e-18	TRUE	Nitab4.5_0008890g0010.1	7.31472	UP	AT2G40340	Integrase-type DNA-binding superfamily protein	DREB2C
GO:0006950	biological_process	response to stress	1	2.96847e-18	1	0	2.96847e-18	TRUE	Nitab4.5_0002682g0060.1	7.14455	UP	AT5G40390	Raffinose synthase family protein	SIP1
GO:0006950	biological_process	response to stress	1	2.96847e-18	1	0	2.96847e-18	TRUE	Nitab4.5_0000505g0120.1	7.13368	UP	AT1G78410	VQ motif-containing protein
GO:0006950	biological_process	response to stress	1	2.96847e-18	1	0	2.96847e-18	TRUE	Nitab4.5_0007980g0010.1	7.07793	UP	AT2G23270	transmembrane protein
GO:0006950	biological_process	response to stress	1	2.96847e-18	1	0	2.96847e-18	TRUE	Nitab4.5_0003585g0030.1	7.07788	UP	AT2G27080	Late embryogenesis abundant (LEA) hydroxyproline-rich glycoprotein family
GO:0006950	biological_process	response to stress	1	2.96847e-18	1	0	2.96847e-18	TRUE	Nitab4.5_0000092g0370.1	7.04914	UP	AT4G10390	Protein kinase superfamily protein
GO:0006950	biological_process	response to stress	1	2.96847e-18	1	0	2.96847e-18	TRUE	Nitab4.5_0003465g0090.1	7.02764	UP	AT4G21510	F-box family protein	FBS2
GO:0006950	biological_process	response to stress	1	2.96847e-18	1	0	2.96847e-18	TRUE	Nitab4.5_0005522g0020.1	7.01423	UP	AT3G07040	NB-ARC domain-containing disease resistance protein	RPM1
GO:0006950	biological_process	response to stress	1	2.96847e-18	1	0	2.96847e-18	TRUE	Nitab4.5_0005936g0030.1	6.91712	UP	AT1G61340	F-box family protein	FBS1
GO:0006950	biological_process	response to stress	1	2.96847e-18	1	0	2.96847e-18	TRUE	Nitab4.5_0000771g0010.1	6.89628	UP	AT1G14550	Peroxidase superfamily protein
GO:0006950	biological_process	response to stress	1	2.96847e-18	1	0	2.96847e-18	TRUE	Nitab4.5_0006117g0040.1	6.78739	UP	AT3G05890	Low temperature and salt responsive protein family	RCI2B
GO:0006950	biological_process	response to stress	1	2.96847e-18	1	0	2.96847e-18	TRUE	Nitab4.5_0000639g0190.1	6.74022	UP	AT1G78410	VQ motif-containing protein
GO:0006950	biological_process	response to stress	1	2.96847e-18	1	0	2.96847e-18	TRUE	Nitab4.5_0001486g0060.1	6.71586	UP	AT5G64810	WRKY DNA-binding protein 51	WRKY51
GO:0006950	biological_process	response to stress	1	2.96847e-18	1	0	2.96847e-18	TRUE	Nitab4.5_0000014g0290.1	6.70127	UP	AT2G03440	nodulin-related protein 1	NRP1
GO:0006950	biological_process	response to stress	1	2.96847e-18	1	0	2.96847e-18	TRUE	Nitab4.5_0001553g0020.1	6.69962	UP	AT5G35450	Disease resistance protein (CC-NBS-LRR class) family
GO:0006950	biological_process	response to stress	1	2.96847e-18	1	0	2.96847e-18	TRUE	Nitab4.5_0000600g0050.1	6.69552	UP	AT5G51190	Integrase-type DNA-binding superfamily protein
GO:0006950	biological_process	response to stress	1	2.96847e-18	1	0	2.96847e-18	TRUE	Nitab4.5_0029367g0020.1	6.6847	UP	AT5G46330	Leucine-rich receptor-like protein kinase family protein	FLS2
GO:0006950	biological_process	response to stress	1	2.96847e-18	1	0	2.96847e-18	TRUE	Nitab4.5_0001525g0020.1	6.66675	UP	AT3G50930	cytochrome BC1 synthesi	BCS1
GO:0006950	biological_process	response to stress	1	2.96847e-18	1	0	2.96847e-18	TRUE	Nitab4.5_0000312g0130.1	6.60699	UP	AT4G25200	mitochondrion-localized small heat shock protein 23.6	HSP23.6-MITO
GO:0006950	biological_process	response to stress	1	2.96847e-18	1	0	2.96847e-18	TRUE	Nitab4.5_0000332g0220.1	6.6026	UP	AT3G07040	NB-ARC domain-containing disease resistance protein	RPM1
GO:0006950	biological_process	response to stress	1	2.96847e-18	1	0	2.96847e-18	TRUE	Nitab4.5_0000651g0200.1	6.60048	UP	AT5G67480	BTB and TAZ domain protein 4	BT4
GO:0006950	biological_process	response to stress	1	2.96847e-18	1	0	2.96847e-18	TRUE	Nitab4.5_0000742g0180.1	6.58718	UP	AT2G01430	homeobox-leucine zipper protein 17	HB17
GO:0006950	biological_process	response to stress	1	2.96847e-18	1	0	2.96847e-18	TRUE	Nitab4.5_0002806g0050.1	6.53384	UP	AT2G03440	nodulin-related protein 1	NRP1
GO:0006950	biological_process	response to stress	1	2.96847e-18	1	0	2.96847e-18	TRUE	Nitab4.5_0001084g0060.1	6.51095	UP	AT4G11070	WRKY family transcription factor	WRKY41
GO:0006950	biological_process	response to stress	1	2.96847e-18	1	0	2.96847e-18	TRUE	Nitab4.5_0007171g0010.1	6.4743	UP	AT1G14550	Peroxidase superfamily protein
GO:0006950	biological_process	response to stress	1	2.96847e-18	1	0	2.96847e-18	TRUE	Nitab4.5_0008239g0010.1	6.42301	UP	AT5G42650	allene oxide synthase	AOS
GO:0006950	biological_process	response to stress	1	2.96847e-18	1	0	2.96847e-18	TRUE	Nitab4.5_0000222g0250.1	6.32005	UP
GO:0006950	biological_process	response to stress	1	2.96847e-18	1	0	2.96847e-18	TRUE	Nitab4.5_0006859g0010.1	6.31771	UP	AT5G10120	Ethylene insensitive 3 family protein
GO:0006950	biological_process	response to stress	1	2.96847e-18	1	0	2.96847e-18	TRUE	Nitab4.5_0002344g0080.1	6.30962	UP	AT1G09070	soybean gene regulated by cold-2	SRC2
GO:0006950	biological_process	response to stress	1	2.96847e-18	1	0	2.96847e-18	TRUE	Nitab4.5_0000483g0110.1	6.30806	UP	AT5G36970	NDR1/HIN1-like 25	NHL25
GO:0006950	biological_process	response to stress	1	2.96847e-18	1	0	2.96847e-18	TRUE	Nitab4.5_0001616g0120.1	6.2972	UP	AT1G68390	Core-2/I-branching beta-1,6-N-acetylglucosaminyltransferase family protein
GO:0006950	biological_process	response to stress	1	2.96847e-18	1	0	2.96847e-18	TRUE	Nitab4.5_0008132g0040.1	6.28806	UP	AT5G37490	ARM repeat superfamily protein
GO:0006950	biological_process	response to stress	1	2.96847e-18	1	0	2.96847e-18	TRUE	Nitab4.5_0009124g0010.1	6.28656	UP	AT5G28237	Pyridoxal-5'-phosphate-dependent enzyme family protein
GO:0006950	biological_process	response to stress	1	2.96847e-18	1	0	2.96847e-18	TRUE	Nitab4.5_0011123g0010.1	6.28128	UP	AT2G34410	O-acetyltransferase family protein	RWA3
GO:0006950	biological_process	response to stress	1	2.96847e-18	1	0	2.96847e-18	TRUE	Nitab4.5_0004784g0010.1	6.27987	UP	AT5G57150	basic helix-loop-helix (bHLH) DNA-binding superfamily protein
GO:0006950	biological_process	response to stress	1	2.96847e-18	1	0	2.96847e-18	TRUE	Nitab4.5_0001512g0060.1	6.27188	UP	AT3G44480	Disease resistance protein (TIR-NBS-LRR class) family	RPP1
GO:0006950	biological_process	response to stress	1	2.96847e-18	1	0	2.96847e-18	TRUE	Nitab4.5_0006024g0010.1	6.26337	UP	AT2G30020	Protein phosphatase 2C family protein
GO:0006950	biological_process	response to stress	1	2.96847e-18	1	0	2.96847e-18	TRUE	Nitab4.5_0005233g0010.1	6.25302	UP	AT4G25480	dehydration response element B1A	DREB1A
GO:0006950	biological_process	response to stress	1	2.96847e-18	1	0	2.96847e-18	TRUE	Nitab4.5_0012887g0010.1	6.18797	UP	AT2G40340	Integrase-type DNA-binding superfamily protein	DREB2C
GO:0006950	biological_process	response to stress	1	2.96847e-18	1	0	2.96847e-18	TRUE	Nitab4.5_0000319g0220.1	6.18684	UP	AT4G27670	heat shock protein 21	HSP21
GO:0006950	biological_process	response to stress	1	2.96847e-18	1	0	2.96847e-18	TRUE	Nitab4.5_0001226g0020.1	6.18207	UP	AT2G38470	WRKY DNA-binding protein 33	WRKY33
GO:0006950	biological_process	response to stress	1	2.96847e-18	1	0	2.96847e-18	TRUE	Nitab4.5_0006478g0010.1	6.17881	UP	AT3G05200	RING/U-box superfamily protein	ATL6
GO:0006950	biological_process	response to stress	1	2.96847e-18	1	0	2.96847e-18	TRUE	Nitab4.5_0010845g0040.1	6.17588	UP	AT3G14470	NB-ARC domain-containing disease resistance protein
GO:0006950	biological_process	response to stress	1	2.96847e-18	1	0	2.96847e-18	TRUE	Nitab4.5_0000380g0160.1	6.17092	UP	AT3G44260	Polynucleotidyl transferase, ribonuclease H-like superfamily protein	CAF1a
GO:0006950	biological_process	response to stress	1	2.96847e-18	1	0	2.96847e-18	TRUE	Nitab4.5_0000028g0180.1	6.13128	UP	AT5G20230	blue-copper-binding protein	BCB
GO:0006950	biological_process	response to stress	1	2.96847e-18	1	0	2.96847e-18	TRUE	Nitab4.5_0001509g0030.1	6.11825	UP	AT2G41835	zinc finger (C2H2 type, AN1-like) family protein
GO:0006950	biological_process	response to stress	1	2.96847e-18	1	0	2.96847e-18	TRUE	Nitab4.5_0001239g0170.1	6.10674	UP	AT3G28510	P-loop containing nucleoside triphosphate hydrolases superfamily protein
GO:0006950	biological_process	response to stress	1	2.96847e-18	1	0	2.96847e-18	TRUE	Nitab4.5_0007575g0020.1	6.10344	UP	AT2G46210	Fatty acid/sphingolipid desaturase	SLD2
GO:0006950	biological_process	response to stress	1	2.96847e-18	1	0	2.96847e-18	TRUE	Nitab4.5_0000967g0110.1	6.08367	UP	AT2G30020	Protein phosphatase 2C family protein
GO:0006950	biological_process	response to stress	1	2.96847e-18	1	0	2.96847e-18	TRUE	Nitab4.5_0010993g0020.1	6.04729	UP	AT1G01720	NAC (No Apical Meristem) domain transcriptional regulator superfamily protein	ATAF1
GO:0006950	biological_process	response to stress	1	2.96847e-18	1	0	2.96847e-18	TRUE	Nitab4.5_0004629g0020.1	6.03201	UP	AT2G40140	zinc finger (CCCH-type) family protein	CZF1
GO:0006950	biological_process	response to stress	1	2.96847e-18	1	0	2.96847e-18	TRUE	Nitab4.5_0008912g0010.1	6.02429	UP	AT2G41540	6-phosphogluconate dehydrogenase family protein	GPDHC1
GO:0006950	biological_process	response to stress	1	2.96847e-18	1	0	2.96847e-18	TRUE	Nitab4.5_0000047g0140.1	6.01831	UP	AT2G38470	WRKY DNA-binding protein 33	WRKY33
GO:0006950	biological_process	response to stress	1	2.96847e-18	1	0	2.96847e-18	TRUE	Nitab4.5_0003290g0010.1	6.01765	UP	AT2G17890	calcium-dependent protein kinase 16	CPK16
GO:0006950	biological_process	response to stress	1	2.96847e-18	1	0	2.96847e-18	TRUE	Nitab4.5_0000879g0010.1	6.01583	UP	AT2G02800	protein kinase 2B	APK2B
GO:0006950	biological_process	response to stress	1	2.96847e-18	1	0	2.96847e-18	TRUE	Nitab4.5_0002231g0050.1	6.01015	UP	AT5G42050	DCD (Development and Cell Death) domain protein
GO:0006950	biological_process	response to stress	1	2.96847e-18	1	0	2.96847e-18	TRUE	Nitab4.5_0000030g0350.1	6.00894	UP	AT3G22370	alternative oxidase 1A	AOX1A
GO:0006950	biological_process	response to stress	1	2.96847e-18	1	0	2.96847e-18	TRUE	Nitab4.5_0001070g0130.1	5.99353	UP	AT1G30100	nine-cis-epoxycarotenoid dioxygenase 5	NCED5
GO:0006950	biological_process	response to stress	1	2.96847e-18	1	0	2.96847e-18	TRUE	Nitab4.5_0005432g0030.1	5.99021	UP	AT5G40390	Raffinose synthase family protein	SIP1
GO:0006950	biological_process	response to stress	1	2.96847e-18	1	0	2.96847e-18	TRUE	Nitab4.5_0006338g0090.1	5.97029	UP	AT1G72310	RING/U-box superfamily protein	ATL3
GO:0006950	biological_process	response to stress	1	2.96847e-18	1	0	2.96847e-18	TRUE	Nitab4.5_0010695g0040.1	5.96058	UP	AT1G01470	Late embryogenesis abundant protein	LEA14
GO:0006950	biological_process	response to stress	1	2.96847e-18	1	0	2.96847e-18	TRUE	Nitab4.5_0000200g0060.1	5.9576	UP	AT2G46210	Fatty acid/sphingolipid desaturase	SLD2
GO:0006950	biological_process	response to stress	1	2.96847e-18	1	0	2.96847e-18	TRUE	Nitab4.5_0001416g0040.1	5.94876	UP	AT2G32800	protein kinase family protein	AP4.3A
GO:0006950	biological_process	response to stress	1	2.96847e-18	1	0	2.96847e-18	TRUE	Nitab4.5_0010352g0010.1	5.94548	UP	AT1G58290	Glutamyl-tRNA reductase family protein	HEMA1
GO:0006950	biological_process	response to stress	1	2.96847e-18	1	0	2.96847e-18	TRUE	Nitab4.5_0004575g0050.1	5.94517	UP	AT3G60690	SAUR-like auxin-responsive protein family
GO:0006950	biological_process	response to stress	1	2.96847e-18	1	0	2.96847e-18	TRUE	Nitab4.5_0000513g0140.1	5.9374	UP	AT2G07698	ATPase, F1 complex, alpha subunit protein
GO:0006950	biological_process	response to stress	1	2.96847e-18	1	0	2.96847e-18	TRUE	Nitab4.5_0011581g0010.1	5.92843	UP	AT5G47070	Protein kinase superfamily protein
GO:0006950	biological_process	response to stress	1	2.96847e-18	1	0	2.96847e-18	TRUE	Nitab4.5_0005292g0010.1	5.90384	UP	AT4G30380	Barwin-related endoglucanase
GO:0006950	biological_process	response to stress	1	2.96847e-18	1	0	2.96847e-18	TRUE	Nitab4.5_0023218g0010.1	5.90248	UP	AT5G14930	senescence-associated gene 101	SAG101
GO:0006950	biological_process	response to stress	1	2.96847e-18	1	0	2.96847e-18	TRUE	Nitab4.5_0000734g0070.1	5.8825	UP	AT5G47230	ethylene responsive element binding factor 5	ERF5
GO:0006950	biological_process	response to stress	1	2.96847e-18	1	0	2.96847e-18	TRUE	Nitab4.5_0008196g0010.1	5.87074	UP	AT2G26640	3-ketoacyl-CoA synthase 11	KCS11
GO:0006950	biological_process	response to stress	1	2.96847e-18	1	0	2.96847e-18	TRUE	Nitab4.5_0000381g0020.1	5.8682	UP	AT5G01750	LURP-one-like protein (DUF567)
GO:0006950	biological_process	response to stress	1	2.96847e-18	1	0	2.96847e-18	TRUE	Nitab4.5_0000187g0210.1	5.86714	UP	AT3G54650	RNI-like superfamily protein	FBL17
GO:0006950	biological_process	response to stress	1	2.96847e-18	1	0	2.96847e-18	TRUE	Nitab4.5_0000034g0110.1	5.85833	UP	AT1G70170	matrix metalloproteinase	MMP
GO:0006950	biological_process	response to stress	1	2.96847e-18	1	0	2.96847e-18	TRUE	Nitab4.5_0005781g0050.1	5.85581	UP	AT1G62300	WRKY family transcription factor	WRKY6
GO:0006950	biological_process	response to stress	1	2.96847e-18	1	0	2.96847e-18	TRUE	Nitab4.5_0004895g0060.1	5.8521	UP	AT1G13340	Regulator of Vps4 activity in the MVB pathway protein
GO:0006950	biological_process	response to stress	1	2.96847e-18	1	0	2.96847e-18	TRUE	Nitab4.5_0000377g0110.1	5.84329	UP	AT1G09950	RESPONSE TO ABA AND SALT 1	RAS1
GO:0006950	biological_process	response to stress	1	2.96847e-18	1	0	2.96847e-18	TRUE	Nitab4.5_0009819g0010.1	5.83894	UP	AT1G32740	SBP (S-ribonuclease binding protein) family protein
GO:0006950	biological_process	response to stress	1	2.96847e-18	1	0	2.96847e-18	TRUE	Nitab4.5_0000786g0210.1	5.82632	UP	AT4G08950	Phosphate-responsive 1 family protein	EXO
GO:0006950	biological_process	response to stress	1	2.96847e-18	1	0	2.96847e-18	TRUE	Nitab4.5_0008144g0010.1	5.8103	UP	AT1G61260	cotton fiber (DUF761)
GO:0006950	biological_process	response to stress	1	2.96847e-18	1	0	2.96847e-18	TRUE	Nitab4.5_0004059g0030.1	5.79796	UP	AT4G12400	stress-inducible protein	Hop3
GO:0006950	biological_process	response to stress	1	2.96847e-18	1	0	2.96847e-18	TRUE	Nitab4.5_0007287g0040.1	5.77004	UP	AT3G25780	allene oxide cyclase 3	AOC3
GO:0006950	biological_process	response to stress	1	2.96847e-18	1	0	2.96847e-18	TRUE	Nitab4.5_0000375g0030.1	5.75709	UP	AT2G40340	Integrase-type DNA-binding superfamily protein	DREB2C
GO:0006950	biological_process	response to stress	1	2.96847e-18	1	0	2.96847e-18	TRUE	Nitab4.5_0001993g0060.1	5.75322	UP	AT4G00880	SAUR-like auxin-responsive protein family
GO:0006950	biological_process	response to stress	1	2.96847e-18	1	0	2.96847e-18	TRUE	Nitab4.5_0013692g0010.1	5.74387	UP	AT3G45640	mitogen-activated protein kinase 3	MPK3
GO:0006950	biological_process	response to stress	1	2.96847e-18	1	0	2.96847e-18	TRUE	Nitab4.5_0006719g0080.1	5.73983	UP	AT5G17880	disease resistance protein (TIR-NBS-LRR class)	CSA1
GO:0006950	biological_process	response to stress	1	2.96847e-18	1	0	2.96847e-18	TRUE	Nitab4.5_0000130g0150.1	5.68909	UP	AT4G03960	Phosphotyrosine protein phosphatases superfamily protein	PFA-DSP4
GO:0006950	biological_process	response to stress	1	2.96847e-18	1	0	2.96847e-18	TRUE	Nitab4.5_0007777g0010.1	5.67676	UP	AT1G14360	UDP-galactose transporter 3	UTR3
GO:0006950	biological_process	response to stress	1	2.96847e-18	1	0	2.96847e-18	TRUE	Nitab4.5_0004575g0040.1	5.63938	UP	AT4G12410	SAUR-like auxin-responsive protein family
GO:0006950	biological_process	response to stress	1	2.96847e-18	1	0	2.96847e-18	TRUE	Nitab4.5_0000657g0010.1	5.61726	UP	AT5G22250	Polynucleotidyl transferase, ribonuclease H-like superfamily protein	CAF1b
GO:0006950	biological_process	response to stress	1	2.96847e-18	1	0	2.96847e-18	TRUE	Nitab4.5_0000191g0040.1	5.61258	UP	AT3G16510	Calcium-dependent lipid-binding (CaLB domain) family protein
GO:0006950	biological_process	response to stress	1	2.96847e-18	1	0	2.96847e-18	TRUE	Nitab4.5_0003658g0030.1	5.61197	UP	AT3G05500	Rubber elongation factor protein (REF)
GO:0006950	biological_process	response to stress	1	2.96847e-18	1	0	2.96847e-18	TRUE	Nitab4.5_0000022g0300.1	5.60376	UP	AT3G45640	mitogen-activated protein kinase 3	MPK3
GO:0006950	biological_process	response to stress	1	2.96847e-18	1	0	2.96847e-18	TRUE	Nitab4.5_0000536g0100.1	5.59662	UP	AT1G50180	NB-ARC domain-containing disease resistance protein
GO:0006950	biological_process	response to stress	1	2.96847e-18	1	0	2.96847e-18	TRUE	Nitab4.5_0001334g0020.1	5.59549	UP	AT5G49620	myb domain protein 78	MYB78
GO:0006950	biological_process	response to stress	1	2.96847e-18	1	0	2.96847e-18	TRUE	Nitab4.5_0013157g0010.1	5.59319	UP	AT1G71697	choline kinase 1	CK1
GO:0006950	biological_process	response to stress	1	2.96847e-18	1	0	2.96847e-18	TRUE	Nitab4.5_0007739g0040.1	5.58698	UP	AT5G51190	Integrase-type DNA-binding superfamily protein
GO:0006950	biological_process	response to stress	1	2.96847e-18	1	0	2.96847e-18	TRUE	Nitab4.5_0000059g0360.1	5.54976	UP	AT5G18840	Major facilitator superfamily protein
GO:0006950	biological_process	response to stress	1	2.96847e-18	1	0	2.96847e-18	TRUE	Nitab4.5_0000439g0050.1	5.51955	UP	AT1G12440	A20/AN1-like zinc finger family protein
GO:0006950	biological_process	response to stress	1	2.96847e-18	1	0	2.96847e-18	TRUE	Nitab4.5_0003769g0040.1	5.5105	UP	AT5G53760	Seven transmembrane MLO family protein	MLO11
GO:0006950	biological_process	response to stress	1	2.96847e-18	1	0	2.96847e-18	TRUE	Nitab4.5_0000001g0400.1	5.48266	UP	AT5G18270	NAC domain containing protein 87	ANAC087
GO:0006950	biological_process	response to stress	1	2.96847e-18	1	0	2.96847e-18	TRUE	Nitab4.5_0003313g0020.1	5.46962	UP	AT3G50950	HOPZ-ACTIVATED RESISTANCE 1	ZAR1
GO:0006950	biological_process	response to stress	1	2.96847e-18	1	0	2.96847e-18	TRUE	Nitab4.5_0000619g0100.1	5.46778	UP	AT3G05500	Rubber elongation factor protein (REF)
GO:0006950	biological_process	response to stress	1	2.96847e-18	1	0	2.96847e-18	TRUE	Nitab4.5_0000695g0100.1	5.46547	UP	AT3G16720	TOXICOS EN LEVADURA 2	ATL2
GO:0006950	biological_process	response to stress	1	2.96847e-18	1	0	2.96847e-18	TRUE	Nitab4.5_0004122g0040.1	5.46176	UP	AT1G25580	NAC (No Apical Meristem) domain transcriptional regulator superfamily protein	SOG1
GO:0006950	biological_process	response to stress	1	2.96847e-18	1	0	2.96847e-18	TRUE	Nitab4.5_0004403g0020.1	5.4305	UP
GO:0006950	biological_process	response to stress	1	2.96847e-18	1	0	2.96847e-18	TRUE	Nitab4.5_0005691g0020.1	5.4298	UP	AT1G71695	Peroxidase superfamily protein
GO:0006950	biological_process	response to stress	1	2.96847e-18	1	0	2.96847e-18	TRUE	Nitab4.5_0002642g0100.1	5.4234	UP	AT2G19450	membrane bound O-acyl transferase (MBOAT) family protein	TAG1
GO:0006950	biological_process	response to stress	1	2.96847e-18	1	0	2.96847e-18	TRUE	Nitab4.5_0011990g0010.1	5.41562	UP	AT5G63770	diacylglycerol kinase 2	DGK2
GO:0006950	biological_process	response to stress	1	2.96847e-18	1	0	2.96847e-18	TRUE	Nitab4.5_0005932g0030.1	5.39537	UP	AT4G34710	arginine decarboxylase 2	ADC2
GO:0006950	biological_process	response to stress	1	2.96847e-18	1	0	2.96847e-18	TRUE	Nitab4.5_0004886g0020.1	5.38606	UP	AT2G17050	disease resistance protein (TIR-NBS-LRR class)
GO:0006950	biological_process	response to stress	1	2.96847e-18	1	0	2.96847e-18	TRUE	Nitab4.5_0009507g0010.1	5.36342	UP	AT5G22250	Polynucleotidyl transferase, ribonuclease H-like superfamily protein	CAF1b
GO:0006950	biological_process	response to stress	1	2.96847e-18	1	0	2.96847e-18	TRUE	Nitab4.5_0000971g0080.1	5.3485	UP	AT5G35450	Disease resistance protein (CC-NBS-LRR class) family
GO:0006950	biological_process	response to stress	1	2.96847e-18	1	0	2.96847e-18	TRUE	Nitab4.5_0006391g0020.1	5.34763	UP	AT1G17420	lipoxygenase 3	LOX3
GO:0006950	biological_process	response to stress	1	2.96847e-18	1	0	2.96847e-18	TRUE	Nitab4.5_0008535g0050.1	5.33827	UP	AT1G51660	mitogen-activated protein kinase kinase 4	MKK4
GO:0006950	biological_process	response to stress	1	2.96847e-18	1	0	2.96847e-18	TRUE	Nitab4.5_0000976g0320.1	5.3252	UP	AT5G47910	respiratory burst oxidase homologue D	RBOHD
GO:0006950	biological_process	response to stress	1	2.96847e-18	1	0	2.96847e-18	TRUE	Nitab4.5_0002430g0070.1	5.32091	UP	AT1G70890	MLP-like protein 43	MLP43
GO:0006950	biological_process	response to stress	1	2.96847e-18	1	0	2.96847e-18	TRUE	Nitab4.5_0003823g0060.1	5.31576	UP	AT1G13340	Regulator of Vps4 activity in the MVB pathway protein
GO:0006950	biological_process	response to stress	1	2.96847e-18	1	0	2.96847e-18	TRUE	Nitab4.5_0001902g0040.1	5.27768	UP	AT3G61850	Dof-type zinc finger DNA-binding family protein	DAG1
GO:0006950	biological_process	response to stress	1	2.96847e-18	1	0	2.96847e-18	TRUE	Nitab4.5_0007739g0010.1	5.27177	UP	AT5G51190	Integrase-type DNA-binding superfamily protein
GO:0006950	biological_process	response to stress	1	2.96847e-18	1	0	2.96847e-18	TRUE	Nitab4.5_0002487g0010.1	5.26535	UP	AT1G18740	ROH1, putative (DUF793)
GO:0006950	biological_process	response to stress	1	2.96847e-18	1	0	2.96847e-18	TRUE	Nitab4.5_0000723g0210.1	5.26438	UP	AT3G50950	HOPZ-ACTIVATED RESISTANCE 1	ZAR1
GO:0006950	biological_process	response to stress	1	2.96847e-18	1	0	2.96847e-18	TRUE	Nitab4.5_0002135g0020.1	5.24735	UP	AT4G37900	hypothetical protein (duplicated DUF1399)
GO:0006950	biological_process	response to stress	1	2.96847e-18	1	0	2.96847e-18	TRUE	Nitab4.5_0003465g0080.1	5.24291	UP	AT1G61260	cotton fiber (DUF761)
GO:0006950	biological_process	response to stress	1	2.96847e-18	1	0	2.96847e-18	TRUE	Nitab4.5_0000744g0040.1	5.23639	UP	AT1G07400	HSP20-like chaperones superfamily protein
GO:0006950	biological_process	response to stress	1	2.96847e-18	1	0	2.96847e-18	TRUE	Nitab4.5_0000381g0360.1	5.23295	UP	AT3G53030	ser/arg-rich protein kinase 4	SRPK4
GO:0006950	biological_process	response to stress	1	2.96847e-18	1	0	2.96847e-18	TRUE	Nitab4.5_0000051g0380.1	5.21457	UP	AT1G09070	soybean gene regulated by cold-2	SRC2
GO:0006950	biological_process	response to stress	1	2.96847e-18	1	0	2.96847e-18	TRUE	Nitab4.5_0000008g0320.1	5.21352	UP	AT2G37940	Inositol phosphorylceramide synthase 2	AtIPCS2
GO:0006950	biological_process	response to stress	1	2.96847e-18	1	0	2.96847e-18	TRUE	Nitab4.5_0000316g0340.1	5.20618	UP	AT3G07690	6-phosphogluconate dehydrogenase family protein
GO:0006950	biological_process	response to stress	1	2.96847e-18	1	0	2.96847e-18	TRUE	Nitab4.5_0000906g0020.1	5.20425	UP	AT1G02660	alpha/beta-Hydrolases superfamily protein
GO:0006950	biological_process	response to stress	1	2.96847e-18	1	0	2.96847e-18	TRUE	Nitab4.5_0003574g0140.1	5.20307	UP	AT1G61260	cotton fiber (DUF761)
GO:0006950	biological_process	response to stress	1	2.96847e-18	1	0	2.96847e-18	TRUE	Nitab4.5_0006663g0010.1	5.18874	UP	AT1G29290	B-cell lymphoma 6 protein
GO:0006950	biological_process	response to stress	1	2.96847e-18	1	0	2.96847e-18	TRUE	Nitab4.5_0004338g0090.1	5.17775	UP	AT2G40095	Alpha/beta hydrolase related protein
GO:0006950	biological_process	response to stress	1	2.96847e-18	1	0	2.96847e-18	TRUE	Nitab4.5_0004813g0010.1	5.17	UP	AT3G18690	MAP kinase substrate 1	MKS1
GO:0006950	biological_process	response to stress	1	2.96847e-18	1	0	2.96847e-18	TRUE	Nitab4.5_0005364g0040.1	5.16993	UP	AT1G10740	alpha/beta-Hydrolases superfamily protein
GO:0006950	biological_process	response to stress	1	2.96847e-18	1	0	2.96847e-18	TRUE	Nitab4.5_0002765g0040.1	5.16558	UP	AT2G23380	SET domain-containing protein	CLF
GO:0006950	biological_process	response to stress	1	2.96847e-18	1	0	2.96847e-18	TRUE	Nitab4.5_0000076g0060.1	5.13561	UP	AT4G20840	FAD-binding Berberine family protein
GO:0006950	biological_process	response to stress	1	2.96847e-18	1	0	2.96847e-18	TRUE	Nitab4.5_0013137g0020.1	5.12899	UP	AT2G40140	zinc finger (CCCH-type) family protein	CZF1
GO:0006950	biological_process	response to stress	1	2.96847e-18	1	0	2.96847e-18	TRUE	Nitab4.5_0009844g0030.1	5.12519	UP	AT5G14130	Peroxidase superfamily protein
GO:0006950	biological_process	response to stress	1	2.96847e-18	1	0	2.96847e-18	TRUE	Nitab4.5_0007737g0030.1	5.1227	UP	AT2G25080	glutathione peroxidase 1	GPX1
GO:0006950	biological_process	response to stress	1	2.96847e-18	1	0	2.96847e-18	TRUE	Nitab4.5_0000305g0330.1	5.11984	UP	AT2G46240	BCL-2-associated athanogene 6	BAG6
GO:0006950	biological_process	response to stress	1	2.96847e-18	1	0	2.96847e-18	TRUE	Nitab4.5_0001179g0080.1	5.11288	UP	AT5G26030	ferrochelatase 1	FC1
GO:0006950	biological_process	response to stress	1	2.96847e-18	1	0	2.96847e-18	TRUE	Nitab4.5_0000461g0310.1	5.10673	UP	AT4G25434	nudix hydrolase homolog 10	NUDT10
GO:0006950	biological_process	response to stress	1	2.96847e-18	1	0	2.96847e-18	TRUE	Nitab4.5_0012502g0010.1	5.07784	UP	AT3G05890	Low temperature and salt responsive protein family	RCI2B
GO:0006950	biological_process	response to stress	1	2.96847e-18	1	0	2.96847e-18	TRUE	Nitab4.5_0000971g0060.1	5.06894	UP	AT5G56270	WRKY DNA-binding protein 2	WRKY2
GO:0006950	biological_process	response to stress	1	2.96847e-18	1	0	2.96847e-18	TRUE	Nitab4.5_0008316g0030.1	5.06792	UP	AT2G21120	magnesium transporter, putative (DUF803)
GO:0006950	biological_process	response to stress	1	2.96847e-18	1	0	2.96847e-18	TRUE	Nitab4.5_0001159g0160.1	5.05101	UP	AT4G31550	WRKY DNA-binding protein 11	WRKY11
GO:0006950	biological_process	response to stress	1	2.96847e-18	1	0	2.96847e-18	TRUE	Nitab4.5_0004946g0060.1	5.04315	UP	AT2G23460	extra-large G-protein 1	XLG1
GO:0006950	biological_process	response to stress	1	2.96847e-18	1	0	2.96847e-18	TRUE	Nitab4.5_0000283g0070.1	5.01483	UP	AT2G21120	magnesium transporter, putative (DUF803)
GO:0006950	biological_process	response to stress	1	2.96847e-18	1	0	2.96847e-18	TRUE	Nitab4.5_0006226g0010.1	5.01253	UP	AT1G53350	Disease resistance protein (CC-NBS-LRR class) family
GO:0006950	biological_process	response to stress	1	2.96847e-18	1	0	2.96847e-18	TRUE	Nitab4.5_0003841g0070.1	5.00986	UP	AT3G29400	exocyst subunit exo70 family protein E1	EXO70E1
GO:0006950	biological_process	response to stress	1	2.96847e-18	1	0	2.96847e-18	TRUE	Nitab4.5_0000915g0090.1	5.00937	UP	AT2G46140	Late embryogenesis abundant protein
GO:0006950	biological_process	response to stress	1	2.96847e-18	1	0	2.96847e-18	TRUE	Nitab4.5_0001842g0060.1	5.00096	UP	AT3G48990	AMP-dependent synthetase and ligase family protein	AAE3
GO:0006950	biological_process	response to stress	1	2.96847e-18	1	0	2.96847e-18	TRUE	Nitab4.5_0000933g0030.1	5.00086	UP	AT1G07400	HSP20-like chaperones superfamily protein
GO:0006950	biological_process	response to stress	1	2.96847e-18	1	0	2.96847e-18	TRUE	Nitab4.5_0002885g0070.1	4.99172	UP	AT1G73080	PEP1 receptor 1	PEPR1
GO:0006950	biological_process	response to stress	1	2.96847e-18	1	0	2.96847e-18	TRUE	Nitab4.5_0002574g0060.1	4.98984	UP	AT1G31280	Argonaute family protein	AGO2
GO:0006950	biological_process	response to stress	1	2.96847e-18	1	0	2.96847e-18	TRUE	Nitab4.5_0000985g0020.1	4.9831	UP	AT3G22370	alternative oxidase 1A	AOX1A
GO:0006950	biological_process	response to stress	1	2.96847e-18	1	0	2.96847e-18	TRUE	Nitab4.5_0001903g0150.1	4.97909	UP	AT3G21630	chitin elicitor receptor kinase 1	CERK1
GO:0006950	biological_process	response to stress	1	2.96847e-18	1	0	2.96847e-18	TRUE	Nitab4.5_0000893g0030.1	4.97444	UP	AT5G22220	E2F transcription factor 1	E2F1
GO:0006950	biological_process	response to stress	1	2.96847e-18	1	0	2.96847e-18	TRUE	Nitab4.5_0009853g0030.1	4.94997	UP	AT1G71310	cobalt ion binding protein	RAD52-1
GO:0006950	biological_process	response to stress	1	2.96847e-18	1	0	2.96847e-18	TRUE	Nitab4.5_0003053g0010.1	4.94995	UP	AT3G54650	RNI-like superfamily protein	FBL17
GO:0006950	biological_process	response to stress	1	2.96847e-18	1	0	2.96847e-18	TRUE	Nitab4.5_0002824g0090.1	4.94844	UP	AT2G19450	membrane bound O-acyl transferase (MBOAT) family protein	TAG1
GO:0006950	biological_process	response to stress	1	2.96847e-18	1	0	2.96847e-18	TRUE	Nitab4.5_0000101g0270.1	4.94684	UP	AT2G37040	PHE ammonia lyase 1	PAL1
GO:0006950	biological_process	response to stress	1	2.96847e-18	1	0	2.96847e-18	TRUE	Nitab4.5_0001856g0050.1	4.94228	UP	AT3G23000	CBL-interacting protein kinase 7	CIPK7
GO:0006950	biological_process	response to stress	1	2.96847e-18	1	0	2.96847e-18	TRUE	Nitab4.5_0000278g0030.1	4.93716	UP	AT1G53540	HSP20-like chaperones superfamily protein
GO:0006950	biological_process	response to stress	1	2.96847e-18	1	0	2.96847e-18	TRUE	Nitab4.5_0000516g0110.1	4.93376	UP	AT3G15210	ethylene responsive element binding factor 4	ERF4
GO:0006950	biological_process	response to stress	1	2.96847e-18	1	0	2.96847e-18	TRUE	Nitab4.5_0002100g0050.1	4.91951	UP	AT2G40095	Alpha/beta hydrolase related protein
GO:0006950	biological_process	response to stress	1	2.96847e-18	1	0	2.96847e-18	TRUE	Nitab4.5_0003324g0130.1	4.91551	UP	AT3G62260	Protein phosphatase 2C family protein
GO:0006950	biological_process	response to stress	1	2.96847e-18	1	0	2.96847e-18	TRUE	Nitab4.5_0015635g0010.1	4.91352	UP	AT5G05340	Peroxidase superfamily protein	PRX52
GO:0006950	biological_process	response to stress	1	2.96847e-18	1	0	2.96847e-18	TRUE	Nitab4.5_0012986g0010.1	4.90959	UP	AT5G43710	Glycosyl hydrolase family 47 protein
GO:0006950	biological_process	response to stress	1	2.96847e-18	1	0	2.96847e-18	TRUE	Nitab4.5_0011815g0010.1	4.9093	UP	AT4G30440	UDP-D-glucuronate 4-epimerase 1	GAE1
GO:0006950	biological_process	response to stress	1	2.96847e-18	1	0	2.96847e-18	TRUE	Nitab4.5_0002345g0020.1	4.88754	UP	AT4G21410	cysteine-rich RLK (RECEPTOR-like protein kinase) 29	CRK29
GO:0006950	biological_process	response to stress	1	2.96847e-18	1	0	2.96847e-18	TRUE	Nitab4.5_0000788g0070.1	4.88689	UP	AT1G29290	B-cell lymphoma 6 protein
GO:0006950	biological_process	response to stress	1	2.96847e-18	1	0	2.96847e-18	TRUE	Nitab4.5_0002394g0060.1	4.88274	UP	AT3G48990	AMP-dependent synthetase and ligase family protein	AAE3
GO:0006950	biological_process	response to stress	1	2.96847e-18	1	0	2.96847e-18	TRUE	Nitab4.5_0008124g0020.1	4.85666	UP	AT1G59870	ABC-2 and Plant PDR ABC-type transporter family protein	PEN3
GO:0006950	biological_process	response to stress	1	2.96847e-18	1	0	2.96847e-18	TRUE	Nitab4.5_0000804g0160.1	4.85131	UP	AT1G32640	Basic helix-loop-helix (bHLH) DNA-binding family protein	MYC2
GO:0006950	biological_process	response to stress	1	2.96847e-18	1	0	2.96847e-18	TRUE	Nitab4.5_0007886g0020.1	4.84928	UP	AT4G12410	SAUR-like auxin-responsive protein family
GO:0006950	biological_process	response to stress	1	2.96847e-18	1	0	2.96847e-18	TRUE	Nitab4.5_0009020g0010.1	4.84661	UP	AT1G58290	Glutamyl-tRNA reductase family protein	HEMA1
GO:0006950	biological_process	response to stress	1	2.96847e-18	1	0	2.96847e-18	TRUE	Nitab4.5_0004057g0010.1	4.82915	UP	AT5G01750	LURP-one-like protein (DUF567)
GO:0006950	biological_process	response to stress	1	2.96847e-18	1	0	2.96847e-18	TRUE	Nitab4.5_0002108g0050.1	4.82318	UP	AT2G23770	protein kinase family protein / peptidoglycan-binding LysM domain-containing protein	LYK4
GO:0006950	biological_process	response to stress	1	2.96847e-18	1	0	2.96847e-18	TRUE	Nitab4.5_0002526g0070.1	4.82021	UP	AT4G28140	Integrase-type DNA-binding superfamily protein
GO:0006950	biological_process	response to stress	1	2.96847e-18	1	0	2.96847e-18	TRUE	Nitab4.5_0008846g0020.1	4.81445	UP	AT3G46530	NB-ARC domain-containing disease resistance protein	RPP13
GO:0006950	biological_process	response to stress	1	2.96847e-18	1	0	2.96847e-18	TRUE	Nitab4.5_0008622g0010.1	4.80034	UP	AT2G02800	protein kinase 2B	APK2B
GO:0006950	biological_process	response to stress	1	2.96847e-18	1	0	2.96847e-18	TRUE	Nitab4.5_0003076g0060.1	4.7794	UP	AT5G44210	erf domain protein 9	ERF9
GO:0006950	biological_process	response to stress	1	2.96847e-18	1	0	2.96847e-18	TRUE	Nitab4.5_0001980g0060.1	4.77609	UP	AT1G53350	Disease resistance protein (CC-NBS-LRR class) family
GO:0006950	biological_process	response to stress	1	2.96847e-18	1	0	2.96847e-18	TRUE	Nitab4.5_0009399g0030.1	4.77599	UP	AT2G23460	extra-large G-protein 1	XLG1
GO:0006950	biological_process	response to stress	1	2.96847e-18	1	0	2.96847e-18	TRUE	Nitab4.5_0002587g0040.1	4.77092	UP	AT4G30440	UDP-D-glucuronate 4-epimerase 1	GAE1
GO:0006950	biological_process	response to stress	1	2.96847e-18	1	0	2.96847e-18	TRUE	Nitab4.5_0002152g0030.1	4.7697	UP	AT2G37940	Inositol phosphorylceramide synthase 2	AtIPCS2
GO:0006950	biological_process	response to stress	1	2.96847e-18	1	0	2.96847e-18	TRUE	Nitab4.5_0002587g0080.1	4.76043	UP	AT2G23810	tetraspanin8	TET8
GO:0006950	biological_process	response to stress	1	2.96847e-18	1	0	2.96847e-18	TRUE	Nitab4.5_0000252g0240.1	4.75271	UP	AT5G43860	chlorophyllase 2	CLH2
GO:0006950	biological_process	response to stress	1	2.96847e-18	1	0	2.96847e-18	TRUE	Nitab4.5_0003781g0070.1	4.74707	UP	AT4G29170	Mnd1 family protein	ATMND1
GO:0006950	biological_process	response to stress	1	2.96847e-18	1	0	2.96847e-18	TRUE	Nitab4.5_0007598g0030.1	4.74262	UP	AT4G25200	mitochondrion-localized small heat shock protein 23.6	HSP23.6-MITO
GO:0006950	biological_process	response to stress	1	2.96847e-18	1	0	2.96847e-18	TRUE	Nitab4.5_0000871g0060.1	4.73684	UP	AT1G03070	Bax inhibitor-1 family protein
GO:0006950	biological_process	response to stress	1	2.96847e-18	1	0	2.96847e-18	TRUE	Nitab4.5_0007254g0050.1	4.71855	UP	AT3G01420	Peroxidase superfamily protein	DOX1
GO:0006950	biological_process	response to stress	1	2.96847e-18	1	0	2.96847e-18	TRUE	Nitab4.5_0008468g0010.1	4.71665	UP	AT4G22820	A20/AN1-like zinc finger family protein
GO:0006950	biological_process	response to stress	1	2.96847e-18	1	0	2.96847e-18	TRUE	Nitab4.5_0001375g0160.1	4.71483	UP	AT3G15210	ethylene responsive element binding factor 4	ERF4
GO:0006950	biological_process	response to stress	1	2.96847e-18	1	0	2.96847e-18	TRUE	Nitab4.5_0000015g0210.1	4.71188	UP	AT5G42020	Heat shock protein 70 (Hsp 70) family protein	BIP2
GO:0006950	biological_process	response to stress	1	2.96847e-18	1	0	2.96847e-18	TRUE	Nitab4.5_0000743g0040.1	4.68245	UP	AT3G07040	NB-ARC domain-containing disease resistance protein	RPM1
GO:0006950	biological_process	response to stress	1	2.96847e-18	1	0	2.96847e-18	TRUE	Nitab4.5_0007342g0050.1	4.67488	UP	AT4G31550	WRKY DNA-binding protein 11	WRKY11
GO:0006950	biological_process	response to stress	1	2.96847e-18	1	0	2.96847e-18	TRUE	Nitab4.5_0001211g0100.1	4.66839	UP	AT1G74360	Leucine-rich repeat protein kinase family protein
GO:0006950	biological_process	response to stress	1	2.96847e-18	1	0	2.96847e-18	TRUE	Nitab4.5_0000200g0100.1	4.65953	UP	AT4G01250	WRKY family transcription factor	WRKY22
GO:0006950	biological_process	response to stress	1	2.96847e-18	1	0	2.96847e-18	TRUE	Nitab4.5_0006797g0010.1	4.65206	UP	AT1G71360	Galactose-binding protein
GO:0006950	biological_process	response to stress	1	2.96847e-18	1	0	2.96847e-18	TRUE	Nitab4.5_0001135g0060.1	4.64262	UP	AT5G22250	Polynucleotidyl transferase, ribonuclease H-like superfamily protein	CAF1b
GO:0006950	biological_process	response to stress	1	2.96847e-18	1	0	2.96847e-18	TRUE	Nitab4.5_0011853g0010.1	4.60904	UP
GO:0006950	biological_process	response to stress	1	2.96847e-18	1	0	2.96847e-18	TRUE	Nitab4.5_0005771g0020.1	4.60503	UP	AT5G42020	Heat shock protein 70 (Hsp 70) family protein	BIP2
GO:0006950	biological_process	response to stress	1	2.96847e-18	1	0	2.96847e-18	TRUE	Nitab4.5_0010347g0030.1	4.6007	UP	AT2G41835	zinc finger (C2H2 type, AN1-like) family protein
GO:0006950	biological_process	response to stress	1	2.96847e-18	1	0	2.96847e-18	TRUE	Nitab4.5_0003062g0080.1	4.59361	UP	AT1G14360	UDP-galactose transporter 3	UTR3
GO:0006950	biological_process	response to stress	1	2.96847e-18	1	0	2.96847e-18	TRUE	Nitab4.5_0001128g0130.1	4.59354	UP	AT3G47550	RING/FYVE/PHD zinc finger superfamily protein
GO:0006950	biological_process	response to stress	1	2.96847e-18	1	0	2.96847e-18	TRUE	Nitab4.5_0001301g0140.1	4.59058	UP	AT1G02660	alpha/beta-Hydrolases superfamily protein
GO:0006950	biological_process	response to stress	1	2.96847e-18	1	0	2.96847e-18	TRUE	Nitab4.5_0010482g0010.1	4.58929	UP	AT3G07370	carboxyl terminus of HSC70-interacting protein	CHIP
GO:0006950	biological_process	response to stress	1	2.96847e-18	1	0	2.96847e-18	TRUE	Nitab4.5_0000222g0170.1	4.57855	UP	AT2G47180	galactinol synthase 1	GolS1
GO:0006950	biological_process	response to stress	1	2.96847e-18	1	0	2.96847e-18	TRUE	Nitab4.5_0002825g0010.1	4.57142	UP	AT1G54385	ARM repeat superfamily protein
GO:0006950	biological_process	response to stress	1	2.96847e-18	1	0	2.96847e-18	TRUE	Nitab4.5_0002543g0110.1	4.55019	UP	AT4G34150	Calcium-dependent lipid-binding (CaLB domain) family protein
GO:0006950	biological_process	response to stress	1	2.96847e-18	1	0	2.96847e-18	TRUE	Nitab4.5_0005493g0020.1	4.54925	UP	AT1G69310	WRKY DNA-binding protein 57	WRKY57
GO:0006950	biological_process	response to stress	1	2.96847e-18	1	0	2.96847e-18	TRUE	Nitab4.5_0001004g0180.1	4.54083	UP	AT5G35450	Disease resistance protein (CC-NBS-LRR class) family
GO:0006950	biological_process	response to stress	1	2.96847e-18	1	0	2.96847e-18	TRUE	Nitab4.5_0000062g0280.1	4.53955	UP	AT3G56880	VQ motif-containing protein
GO:0006950	biological_process	response to stress	1	2.96847e-18	1	0	2.96847e-18	TRUE	Nitab4.5_0001562g0100.1	4.52959	UP	AT5G14420	RING domain ligase2	RGLG2
GO:0006950	biological_process	response to stress	1	2.96847e-18	1	0	2.96847e-18	TRUE	Nitab4.5_0001062g0050.1	4.52936	UP	AT1G18740	ROH1, putative (DUF793)
GO:0006950	biological_process	response to stress	1	2.96847e-18	1	0	2.96847e-18	TRUE	Nitab4.5_0012199g0010.1	4.5217	UP	AT4G18880	heat shock transcription factor A4A	HSF A4A
GO:0006950	biological_process	response to stress	1	2.96847e-18	1	0	2.96847e-18	TRUE	Nitab4.5_0014406g0010.1	4.51828	UP	AT3G07370	carboxyl terminus of HSC70-interacting protein	CHIP
GO:0006950	biological_process	response to stress	1	2.96847e-18	1	0	2.96847e-18	TRUE	Nitab4.5_0010845g0010.1	4.51467	UP	AT3G14470	NB-ARC domain-containing disease resistance protein
GO:0006950	biological_process	response to stress	1	2.96847e-18	1	0	2.96847e-18	TRUE	Nitab4.5_0003020g0150.1	4.51078	UP	AT3G07255	nuclear transport factor 2/RNA recognition motif protein
GO:0006950	biological_process	response to stress	1	2.96847e-18	1	0	2.96847e-18	TRUE	Nitab4.5_0003219g0010.1	4.50907	UP	AT5G44210	erf domain protein 9	ERF9
GO:0006950	biological_process	response to stress	1	2.96847e-18	1	0	2.96847e-18	TRUE	Nitab4.5_0000272g0010.1	4.50481	UP	AT3G46620	zinc finger (C3HC4-type RING finger) family protein	RDUF1
GO:0006950	biological_process	response to stress	1	2.96847e-18	1	0	2.96847e-18	TRUE	Nitab4.5_0001784g0010.1	4.49988	UP	AT5G35450	Disease resistance protein (CC-NBS-LRR class) family
GO:0006950	biological_process	response to stress	1	2.96847e-18	1	0	2.96847e-18	TRUE	Nitab4.5_0002815g0170.1	4.49651	UP	AT3G19420	PTEN 2	PEN2
GO:0006950	biological_process	response to stress	1	2.96847e-18	1	0	2.96847e-18	TRUE	Nitab4.5_0007495g0030.1	4.49114	UP	AT5G61890	Integrase-type DNA-binding superfamily protein
GO:0006950	biological_process	response to stress	1	2.96847e-18	1	0	2.96847e-18	TRUE	Nitab4.5_0003394g0020.1	4.48389	UP	AT3G09350	Fes1A	Fes1A
GO:0006950	biological_process	response to stress	1	2.96847e-18	1	0	2.96847e-18	TRUE	Nitab4.5_0005004g0040.1	4.48342	UP	AT5G63110	histone deacetylase 6	HDA6
GO:0006950	biological_process	response to stress	1	2.96847e-18	1	0	2.96847e-18	TRUE	Nitab4.5_0005041g0020.1	4.48271	UP	AT3G20600	Late embryogenesis abundant (LEA) hydroxyproline-rich glycoprotein family	NDR1
GO:0006950	biological_process	response to stress	1	2.96847e-18	1	0	2.96847e-18	TRUE	Nitab4.5_0000684g0170.1	4.4548	UP	AT2G38470	WRKY DNA-binding protein 33	WRKY33
GO:0006950	biological_process	response to stress	1	2.96847e-18	1	0	2.96847e-18	TRUE	Nitab4.5_0007255g0010.1	4.45346	UP	AT1G54130	RELA/SPOT homolog 3	RSH3
GO:0006950	biological_process	response to stress	1	2.96847e-18	1	0	2.96847e-18	TRUE	Nitab4.5_0005748g0010.1	4.43199	UP	AT1G09950	RESPONSE TO ABA AND SALT 1	RAS1
GO:0006950	biological_process	response to stress	1	2.96847e-18	1	0	2.96847e-18	TRUE	Nitab4.5_0017067g0010.1	4.42879	UP	AT5G42050	DCD (Development and Cell Death) domain protein
GO:0006950	biological_process	response to stress	1	2.96847e-18	1	0	2.96847e-18	TRUE	Nitab4.5_0012647g0010.1	4.42758	UP	AT3G21240	4-coumarate:CoA ligase 2	4CL2
GO:0006950	biological_process	response to stress	1	2.96847e-18	1	0	2.96847e-18	TRUE	Nitab4.5_0000252g0270.1	4.42321	UP	AT1G03070	Bax inhibitor-1 family protein
GO:0006950	biological_process	response to stress	1	2.96847e-18	1	0	2.96847e-18	TRUE	Nitab4.5_0000184g0280.1	4.41544	UP	AT5G64810	WRKY DNA-binding protein 51	WRKY51
GO:0006950	biological_process	response to stress	1	2.96847e-18	1	0	2.96847e-18	TRUE	Nitab4.5_0011186g0020.1	4.41181	UP	AT1G65060	4-coumarate:CoA ligase 3	4CL3
GO:0006950	biological_process	response to stress	1	2.96847e-18	1	0	2.96847e-18	TRUE	Nitab4.5_0001308g0040.1	4.40497	UP	AT5G16480	Phosphotyrosine protein phosphatases superfamily protein	PFA-DSP5
GO:0006950	biological_process	response to stress	1	2.96847e-18	1	0	2.96847e-18	TRUE	Nitab4.5_0002394g0010.1	4.38263	UP	AT4G25470	C-repeat/DRE binding factor 2	CBF2
GO:0006950	biological_process	response to stress	1	2.96847e-18	1	0	2.96847e-18	TRUE	Nitab4.5_0012011g0020.1	4.38073	UP	AT2G27080	Late embryogenesis abundant (LEA) hydroxyproline-rich glycoprotein family
GO:0006950	biological_process	response to stress	1	2.96847e-18	1	0	2.96847e-18	TRUE	Nitab4.5_0008014g0010.1	4.37921	UP	AT2G47260	WRKY DNA-binding protein 23	WRKY23
GO:0006950	biological_process	response to stress	1	2.96847e-18	1	0	2.96847e-18	TRUE	Nitab4.5_0000116g0330.1	4.37643	UP	AT2G47520	Integrase-type DNA-binding superfamily protein	ERF71
GO:0006950	biological_process	response to stress	1	2.96847e-18	1	0	2.96847e-18	TRUE	Nitab4.5_0002005g0020.1	4.37513	UP	AT4G20840	FAD-binding Berberine family protein
GO:0006950	biological_process	response to stress	1	2.96847e-18	1	0	2.96847e-18	TRUE	Nitab4.5_0004360g0030.1	4.3703	UP	AT4G08500	MAPK/ERK kinase kinase 1	MEKK1
GO:0006950	biological_process	response to stress	1	2.96847e-18	1	0	2.96847e-18	TRUE	Nitab4.5_0001427g0060.1	4.36389	UP	AT4G30440	UDP-D-glucuronate 4-epimerase 1	GAE1
GO:0006950	biological_process	response to stress	1	2.96847e-18	1	0	2.96847e-18	TRUE	Nitab4.5_0003108g0040.1	4.36022	UP	AT2G31870	Poly (ADP-ribose) glycohydrolase (PARG)	TEJ
GO:0006950	biological_process	response to stress	1	2.96847e-18	1	0	2.96847e-18	TRUE	Nitab4.5_0004505g0010.1	4.35817	UP	AT1G18740	ROH1, putative (DUF793)
GO:0006950	biological_process	response to stress	1	2.96847e-18	1	0	2.96847e-18	TRUE	Nitab4.5_0006653g0040.1	4.35252	UP	AT4G08500	MAPK/ERK kinase kinase 1	MEKK1
GO:0006950	biological_process	response to stress	1	2.96847e-18	1	0	2.96847e-18	TRUE	Nitab4.5_0013076g0020.1	4.35142	UP	AT4G30440	UDP-D-glucuronate 4-epimerase 1	GAE1
GO:0006950	biological_process	response to stress	1	2.96847e-18	1	0	2.96847e-18	TRUE	Nitab4.5_0011698g0010.1	4.32493	UP	AT4G20970	basic helix-loop-helix (bHLH) DNA-binding superfamily protein
GO:0006950	biological_process	response to stress	1	2.96847e-18	1	0	2.96847e-18	TRUE	Nitab4.5_0000845g0040.1	4.32368	UP	AT5G44010	fanconi anemia group F protein (FANCF)
GO:0006950	biological_process	response to stress	1	2.96847e-18	1	0	2.96847e-18	TRUE	Nitab4.5_0000473g0060.1	4.32162	UP	AT4G11070	WRKY family transcription factor	WRKY41
GO:0006950	biological_process	response to stress	1	2.96847e-18	1	0	2.96847e-18	TRUE	Nitab4.5_0007415g0010.1	4.32013	UP	AT5G55830	Concanavalin A-like lectin protein kinase family protein
GO:0006950	biological_process	response to stress	1	2.96847e-18	1	0	2.96847e-18	TRUE	Nitab4.5_0009127g0010.1	4.31844	UP	AT3G53030	ser/arg-rich protein kinase 4	SRPK4
GO:0006950	biological_process	response to stress	1	2.96847e-18	1	0	2.96847e-18	TRUE	Nitab4.5_0001142g0020.1	4.31399	UP	AT2G37060	nuclear factor Y, subunit B8	NF-YB8
GO:0006950	biological_process	response to stress	1	2.96847e-18	1	0	2.96847e-18	TRUE	Nitab4.5_0000319g0270.1	4.31185	UP	AT4G00880	SAUR-like auxin-responsive protein family
GO:0006950	biological_process	response to stress	1	2.96847e-18	1	0	2.96847e-18	TRUE	Nitab4.5_0002362g0040.1	4.30227	UP	AT1G69310	WRKY DNA-binding protein 57	WRKY57
GO:0006950	biological_process	response to stress	1	2.96847e-18	1	0	2.96847e-18	TRUE	Nitab4.5_0003531g0040.1	4.30129	UP	AT4G12430	Haloacid dehalogenase-like hydrolase (HAD) superfamily protein	TPPF
GO:0006950	biological_process	response to stress	1	2.96847e-18	1	0	2.96847e-18	TRUE	Nitab4.5_0000798g0120.1	4.30037	UP	AT5G42050	DCD (Development and Cell Death) domain protein
GO:0006950	biological_process	response to stress	1	2.96847e-18	1	0	2.96847e-18	TRUE	Nitab4.5_0006072g0020.1	4.29994	UP	AT3G05740	RECQ helicase l1	RECQI1
GO:0006950	biological_process	response to stress	1	2.96847e-18	1	0	2.96847e-18	TRUE	Nitab4.5_0000459g0060.1	4.2958	UP	AT3G22830	heat shock transcription factor A6B	HSFA6B
GO:0006950	biological_process	response to stress	1	2.96847e-18	1	0	2.96847e-18	TRUE	Nitab4.5_0009939g0010.1	4.294	UP	AT4G36990	heat shock factor 4	HSF4
GO:0006950	biological_process	response to stress	1	2.96847e-18	1	0	2.96847e-18	TRUE	Nitab4.5_0005320g0020.1	4.29176	UP	AT2G37040	PHE ammonia lyase 1	PAL1
GO:0006950	biological_process	response to stress	1	2.96847e-18	1	0	2.96847e-18	TRUE	Nitab4.5_0001981g0040.1	4.28326	UP	AT5G47070	Protein kinase superfamily protein
GO:0006950	biological_process	response to stress	1	2.96847e-18	1	0	2.96847e-18	TRUE	Nitab4.5_0000419g0050.1	4.27796	UP	AT4G37290	transmembrane protein
GO:0006950	biological_process	response to stress	1	2.96847e-18	1	0	2.96847e-18	TRUE	Nitab4.5_0000532g0070.1	4.25579	UP	AT5G45340	cytochrome P450, family 707, subfamily A, polypeptide 3	CYP707A3
GO:0006950	biological_process	response to stress	1	2.96847e-18	1	0	2.96847e-18	TRUE	Nitab4.5_0008249g0020.1	4.25301	UP	AT3G46620	zinc finger (C3HC4-type RING finger) family protein	RDUF1
GO:0006950	biological_process	response to stress	1	2.96847e-18	1	0	2.96847e-18	TRUE	Nitab4.5_0003408g0110.1	4.23808	UP	AT5G04500	glycosyltransferase family protein 47
GO:0006950	biological_process	response to stress	1	2.96847e-18	1	0	2.96847e-18	TRUE	Nitab4.5_0000147g0290.1	4.22138	UP	AT4G16380	Heavy metal transport/detoxification superfamily protein
GO:0006950	biological_process	response to stress	1	2.96847e-18	1	0	2.96847e-18	TRUE	Nitab4.5_0000172g0510.1	4.2194	UP	AT2G46500	phosphoinositide 4-kinase gamma 4	PI4K GAMMA 4
GO:0006950	biological_process	response to stress	1	2.96847e-18	1	0	2.96847e-18	TRUE	Nitab4.5_0001553g0050.1	4.21541	UP
GO:0006950	biological_process	response to stress	1	2.96847e-18	1	0	2.96847e-18	TRUE	Nitab4.5_0000280g0230.1	4.21484	UP	AT5G35450	Disease resistance protein (CC-NBS-LRR class) family
GO:0006950	biological_process	response to stress	1	2.96847e-18	1	0	2.96847e-18	TRUE	Nitab4.5_0002452g0020.1	4.2111	UP	AT1G18740	ROH1, putative (DUF793)
GO:0006950	biological_process	response to stress	1	2.96847e-18	1	0	2.96847e-18	TRUE	Nitab4.5_0000745g0170.1	4.20709	UP	AT1G02500	S-adenosylmethionine synthetase 1	SAM1
GO:0006950	biological_process	response to stress	1	2.96847e-18	1	0	2.96847e-18	TRUE	Nitab4.5_0007411g0030.1	4.2064	UP	AT2G34410	O-acetyltransferase family protein	RWA3
GO:0006950	biological_process	response to stress	1	2.96847e-18	1	0	2.96847e-18	TRUE	Nitab4.5_0007825g0010.1	4.20554	UP	AT4G26890	mitogen-activated protein kinase kinase kinase 16	MAPKKK16
GO:0006950	biological_process	response to stress	1	2.96847e-18	1	0	2.96847e-18	TRUE	Nitab4.5_0003378g0030.1	4.20396	UP
GO:0006950	biological_process	response to stress	1	2.96847e-18	1	0	2.96847e-18	TRUE	Nitab4.5_0000593g0240.1	4.20396	UP	AT5G04500	glycosyltransferase family protein 47
GO:0006950	biological_process	response to stress	1	2.96847e-18	1	0	2.96847e-18	TRUE	Nitab4.5_0022627g0010.1	4.20283	UP	AT5G35450	Disease resistance protein (CC-NBS-LRR class) family
GO:0006950	biological_process	response to stress	1	2.96847e-18	1	0	2.96847e-18	TRUE	Nitab4.5_0005030g0010.1	4.20044	UP	AT1G31280	Argonaute family protein	AGO2
GO:0006950	biological_process	response to stress	1	2.96847e-18	1	0	2.96847e-18	TRUE	Nitab4.5_0000960g0190.1	4.19152	UP	AT3G16510	Calcium-dependent lipid-binding (CaLB domain) family protein
GO:0006950	biological_process	response to stress	1	2.96847e-18	1	0	2.96847e-18	TRUE	Nitab4.5_0000538g0030.1	4.18411	UP	AT1G14780	MAC/Perforin domain-containing protein
GO:0006950	biological_process	response to stress	1	2.96847e-18	1	0	2.96847e-18	TRUE	Nitab4.5_0002016g0030.1	4.17993	UP	AT4G36990	heat shock factor 4	HSF4
GO:0006950	biological_process	response to stress	1	2.96847e-18	1	0	2.96847e-18	TRUE	Nitab4.5_0003565g0060.1	4.16729	UP	AT3G14890	phosphoesterase
GO:0006950	biological_process	response to stress	1	2.96847e-18	1	0	2.96847e-18	TRUE	Nitab4.5_0000843g0060.1	4.16681	UP	AT1G80710	DROUGHT SENSITIVE 1	DRS1
GO:0006950	biological_process	response to stress	1	2.96847e-18	1	0	2.96847e-18	TRUE	Nitab4.5_0002694g0060.1	4.15773	UP	AT2G23380	SET domain-containing protein	CLF
GO:0006950	biological_process	response to stress	1	2.96847e-18	1	0	2.96847e-18	TRUE	Nitab4.5_0000723g0220.1	4.15617	UP	AT2G18193	P-loop containing nucleoside triphosphate hydrolases superfamily protein
GO:0006950	biological_process	response to stress	1	2.96847e-18	1	0	2.96847e-18	TRUE	Nitab4.5_0009492g0010.1	4.15506	UP	AT1G11330	S-locus lectin protein kinase family protein
GO:0006950	biological_process	response to stress	1	2.96847e-18	1	0	2.96847e-18	TRUE	Nitab4.5_0001778g0090.1	4.13885	UP	AT4G18880	heat shock transcription factor A4A	HSF A4A
GO:0006950	biological_process	response to stress	1	2.96847e-18	1	0	2.96847e-18	TRUE	Nitab4.5_0000705g0070.1	4.13495	UP	AT3G09350	Fes1A	Fes1A
GO:0006950	biological_process	response to stress	1	2.96847e-18	1	0	2.96847e-18	TRUE	Nitab4.5_0013589g0010.1	4.13167	UP	AT5G63160	BTB and TAZ domain protein 1	BT1
GO:0006950	biological_process	response to stress	1	2.96847e-18	1	0	2.96847e-18	TRUE	Nitab4.5_0001789g0010.1	4.11849	UP	AT3G16030	lectin protein kinase family protein	CES101
GO:0006950	biological_process	response to stress	1	2.96847e-18	1	0	2.96847e-18	TRUE	Nitab4.5_0000970g0170.1	4.10242	UP	AT5G61880	Protein Transporter, Pam16
GO:0006950	biological_process	response to stress	1	2.96847e-18	1	0	2.96847e-18	TRUE	Nitab4.5_0000009g0440.1	4.09631	UP	AT1G71360	Galactose-binding protein
GO:0006950	biological_process	response to stress	1	2.96847e-18	1	0	2.96847e-18	TRUE	Nitab4.5_0000552g0040.1	4.09087	UP	AT5G54590	Protein kinase superfamily protein	CRLK1
GO:0006950	biological_process	response to stress	1	2.96847e-18	1	0	2.96847e-18	TRUE	Nitab4.5_0002885g0020.1	4.08443	UP	AT1G51660	mitogen-activated protein kinase kinase 4	MKK4
GO:0006950	biological_process	response to stress	1	2.96847e-18	1	0	2.96847e-18	TRUE	Nitab4.5_0001584g0010.1	4.07777	UP	AT5G26030	ferrochelatase 1	FC1
GO:0006950	biological_process	response to stress	1	2.96847e-18	1	0	2.96847e-18	TRUE	Nitab4.5_0013139g0020.1	4.07314	UP	AT4G26910	Dihydrolipoamide succinyltransferase
GO:0006950	biological_process	response to stress	1	2.96847e-18	1	0	2.96847e-18	TRUE	Nitab4.5_0015866g0010.1	4.06848	UP	AT5G42050	DCD (Development and Cell Death) domain protein
GO:0006950	biological_process	response to stress	1	2.96847e-18	1	0	2.96847e-18	TRUE	Nitab4.5_0010630g0010.1	4.06521	UP	AT4G34710	arginine decarboxylase 2	ADC2
GO:0006950	biological_process	response to stress	1	2.96847e-18	1	0	2.96847e-18	TRUE	Nitab4.5_0000288g0100.1	4.0514	UP	AT5G36930	Disease resistance protein (TIR-NBS-LRR class) family
GO:0006950	biological_process	response to stress	1	2.96847e-18	1	0	2.96847e-18	TRUE	Nitab4.5_0008990g0030.1	4.04358	UP	AT3G61670	extra-large G-like protein, putative (DUF3133)
GO:0006950	biological_process	response to stress	1	2.96847e-18	1	0	2.96847e-18	TRUE	Nitab4.5_0006119g0050.1	4.0365	UP	AT2G17890	calcium-dependent protein kinase 16	CPK16
GO:0006950	biological_process	response to stress	1	2.96847e-18	1	0	2.96847e-18	TRUE	Nitab4.5_0007473g0040.1	4.03348	UP
GO:0006950	biological_process	response to stress	1	2.96847e-18	1	0	2.96847e-18	TRUE	Nitab4.5_0001085g0150.1	4.03078	UP	AT5G36930	Disease resistance protein (TIR-NBS-LRR class) family
GO:0006950	biological_process	response to stress	1	2.96847e-18	1	0	2.96847e-18	TRUE	Nitab4.5_0001639g0080.1	4.02415	UP	AT4G02390	poly(ADP-ribose) polymerase	PARP2
GO:0006950	biological_process	response to stress	1	2.96847e-18	1	0	2.96847e-18	TRUE	Nitab4.5_0005453g0010.1	4.02209	UP	AT1G29690	MAC/Perforin domain-containing protein	CAD1
GO:0006950	biological_process	response to stress	1	2.96847e-18	1	0	2.96847e-18	TRUE	Nitab4.5_0000914g0190.1	4.02193	UP	AT2G39380	exocyst subunit exo70 family protein H2	EXO70H2
GO:0006950	biological_process	response to stress	1	2.96847e-18	1	0	2.96847e-18	TRUE	Nitab4.5_0001013g0090.1	4.00538	UP	AT2G47180	galactinol synthase 1	GolS1
GO:0006950	biological_process	response to stress	1	2.96847e-18	1	0	2.96847e-18	TRUE	Nitab4.5_0010799g0010.1	4.0052	UP	AT2G40340	Integrase-type DNA-binding superfamily protein	DREB2C
GO:0006950	biological_process	response to stress	1	2.96847e-18	1	0	2.96847e-18	TRUE	Nitab4.5_0005018g0030.1	3.99976	UP	AT5G05580	fatty acid desaturase 8	FAD8
GO:0006950	biological_process	response to stress	1	2.96847e-18	1	0	2.96847e-18	TRUE	Nitab4.5_0005171g0030.1	3.99246	UP	AT5G45800	Leucine-rich repeat protein kinase family protein	MEE62
GO:0006950	biological_process	response to stress	1	2.96847e-18	1	0	2.96847e-18	TRUE	Nitab4.5_0000703g0160.1	3.99191	UP	AT3G46730	NB-ARC domain-containing disease resistance protein
GO:0006950	biological_process	response to stress	1	2.96847e-18	1	0	2.96847e-18	TRUE	Nitab4.5_0001691g0020.1	3.98721	UP	AT1G51660	mitogen-activated protein kinase kinase 4	MKK4
GO:0006950	biological_process	response to stress	1	2.96847e-18	1	0	2.96847e-18	TRUE	Nitab4.5_0000238g0060.1	3.98258	UP	AT2G01650	plant UBX domain-containing protein 2	PUX2
GO:0006950	biological_process	response to stress	1	2.96847e-18	1	0	2.96847e-18	TRUE	Nitab4.5_0002642g0020.1	3.9781	UP	AT4G29810	MAP kinase kinase 2	MKK2
GO:0006950	biological_process	response to stress	1	2.96847e-18	1	0	2.96847e-18	TRUE	Nitab4.5_0000343g0140.1	3.97511	UP	AT2G06040	F-box/LRR protein
GO:0006950	biological_process	response to stress	1	2.96847e-18	1	0	2.96847e-18	TRUE	Nitab4.5_0003062g0010.1	3.97382	UP	AT2G02860	sucrose transporter 2	SUT2
GO:0006950	biological_process	response to stress	1	2.96847e-18	1	0	2.96847e-18	TRUE	Nitab4.5_0002932g0010.1	3.96027	UP	AT1G71400	receptor like protein 12	RLP12
GO:0006950	biological_process	response to stress	1	2.96847e-18	1	0	2.96847e-18	TRUE	Nitab4.5_0011178g0010.1	3.95907	UP	AT1G25580	NAC (No Apical Meristem) domain transcriptional regulator superfamily protein	SOG1
GO:0006950	biological_process	response to stress	1	2.96847e-18	1	0	2.96847e-18	TRUE	Nitab4.5_0001318g0050.1	3.95804	UP	AT4G27670	heat shock protein 21	HSP21
GO:0006950	biological_process	response to stress	1	2.96847e-18	1	0	2.96847e-18	TRUE	Nitab4.5_0000976g0270.1	3.94581	UP	AT5G51070	Clp ATPase	ERD1
GO:0006950	biological_process	response to stress	1	2.96847e-18	1	0	2.96847e-18	TRUE	Nitab4.5_0002450g0070.1	3.94156	UP	AT1G10170	NF-X-like 1	NFXL1
GO:0006950	biological_process	response to stress	1	2.96847e-18	1	0	2.96847e-18	TRUE	Nitab4.5_0000438g0070.1	3.93847	UP	AT2G17890	calcium-dependent protein kinase 16	CPK16
GO:0006950	biological_process	response to stress	1	2.96847e-18	1	0	2.96847e-18	TRUE	Nitab4.5_0001778g0020.1	3.93261	UP	AT1G29340	plant U-box 17	PUB17
GO:0006950	biological_process	response to stress	1	2.96847e-18	1	0	2.96847e-18	TRUE	Nitab4.5_0001059g0140.1	3.92141	UP	AT3G13610	2-oxoglutarate (2OG) and Fe(II)-dependent oxygenase superfamily protein
GO:0006950	biological_process	response to stress	1	2.96847e-18	1	0	2.96847e-18	TRUE	Nitab4.5_0007109g0010.1	3.91812	UP	AT1G61260	cotton fiber (DUF761)
GO:0006950	biological_process	response to stress	1	2.96847e-18	1	0	2.96847e-18	TRUE	Nitab4.5_0004422g0050.1	3.91661	UP	AT1G54130	RELA/SPOT homolog 3	RSH3
GO:0006950	biological_process	response to stress	1	2.96847e-18	1	0	2.96847e-18	TRUE	Nitab4.5_0005463g0030.1	3.91639	UP	AT5G58700	phosphatidylinositol-speciwc phospholipase C4	PLC4
GO:0006950	biological_process	response to stress	1	2.96847e-18	1	0	2.96847e-18	TRUE	Nitab4.5_0000130g0380.1	3.91005	UP	AT5G55090	mitogen-activated protein kinase kinase kinase 15	MAPKKK15
GO:0006950	biological_process	response to stress	1	2.96847e-18	1	0	2.96847e-18	TRUE	Nitab4.5_0002539g0040.1	3.89798	UP	AT1G32640	Basic helix-loop-helix (bHLH) DNA-binding family protein	MYC2
GO:0006950	biological_process	response to stress	1	2.96847e-18	1	0	2.96847e-18	TRUE	Nitab4.5_0002614g0020.1	3.89215	UP	AT1G01260	basic helix-loop-helix (bHLH) DNA-binding superfamily protein
GO:0006950	biological_process	response to stress	1	2.96847e-18	1	0	2.96847e-18	TRUE	Nitab4.5_0000666g0100.1	3.87902	UP	AT3G08510	phospholipase C 2	PLC2
GO:0006950	biological_process	response to stress	1	2.96847e-18	1	0	2.96847e-18	TRUE	Nitab4.5_0000099g0230.1	3.86587	UP	AT1G71697	choline kinase 1	CK1
GO:0006950	biological_process	response to stress	1	2.96847e-18	1	0	2.96847e-18	TRUE	Nitab4.5_0004469g0060.1	3.86457	UP	AT5G49570	peptide-N-glycanase 1	PNG1
GO:0006950	biological_process	response to stress	1	2.96847e-18	1	0	2.96847e-18	TRUE	Nitab4.5_0006008g0010.1	3.84596	UP	AT3G44350	NAC domain containing protein 61	NAC061
GO:0006950	biological_process	response to stress	1	2.96847e-18	1	0	2.96847e-18	TRUE	Nitab4.5_0013740g0020.1	3.8406	UP	AT2G46500	phosphoinositide 4-kinase gamma 4	PI4K GAMMA 4
GO:0006950	biological_process	response to stress	1	2.96847e-18	1	0	2.96847e-18	TRUE	Nitab4.5_0000915g0120.1	3.83654	UP	AT4G01250	WRKY family transcription factor	WRKY22
GO:0006950	biological_process	response to stress	1	2.96847e-18	1	0	2.96847e-18	TRUE	Nitab4.5_0000258g0210.1	3.83485	UP	AT1G01260	basic helix-loop-helix (bHLH) DNA-binding superfamily protein
GO:0006950	biological_process	response to stress	1	2.96847e-18	1	0	2.96847e-18	TRUE	Nitab4.5_0004646g0060.1	3.83174	UP	AT4G17230	SCARECROW-like 13	SCL13
GO:0006950	biological_process	response to stress	1	2.96847e-18	1	0	2.96847e-18	TRUE	Nitab4.5_0000593g0260.1	3.81025	UP	AT3G52190	phosphate transporter traffic facilitator1	PHF1
GO:0006950	biological_process	response to stress	1	2.96847e-18	1	0	2.96847e-18	TRUE	Nitab4.5_0002658g0170.1	3.79477	UP	AT1G53350	Disease resistance protein (CC-NBS-LRR class) family
GO:0006950	biological_process	response to stress	1	2.96847e-18	1	0	2.96847e-18	TRUE	Nitab4.5_0007099g0040.1	3.79188	UP	AT4G11070	WRKY family transcription factor	WRKY41
GO:0006950	biological_process	response to stress	1	2.96847e-18	1	0	2.96847e-18	TRUE	Nitab4.5_0000976g0250.1	3.78974	UP	AT5G07400	forkhead-associated domain-containing protein / FHA domain-containing protein
GO:0006950	biological_process	response to stress	1	2.96847e-18	1	0	2.96847e-18	TRUE	Nitab4.5_0000245g0280.1	3.78777	UP	AT3G21630	chitin elicitor receptor kinase 1	CERK1
GO:0006950	biological_process	response to stress	1	2.96847e-18	1	0	2.96847e-18	TRUE	Nitab4.5_0000040g0370.1	3.78705	UP	AT3G25250	AGC (cAMP-dependent, cGMP-dependent and protein kinase C) kinase family protein	AGC2-1
GO:0006950	biological_process	response to stress	1	2.96847e-18	1	0	2.96847e-18	TRUE	Nitab4.5_0001992g0100.1	3.77659	UP	AT5G65140	Haloacid dehalogenase-like hydrolase (HAD) superfamily protein	TPPJ
GO:0006950	biological_process	response to stress	1	2.96847e-18	1	0	2.96847e-18	TRUE	Nitab4.5_0004481g0020.1	3.77648	UP	AT4G01250	WRKY family transcription factor	WRKY22
GO:0006950	biological_process	response to stress	1	2.96847e-18	1	0	2.96847e-18	TRUE	Nitab4.5_0012015g0040.1	3.7751	UP	AT3G04220	Disease resistance protein (TIR-NBS-LRR class) family
GO:0006950	biological_process	response to stress	1	2.96847e-18	1	0	2.96847e-18	TRUE	Nitab4.5_0001707g0050.1	3.77504	UP	AT4G12400	stress-inducible protein	Hop3
GO:0006950	biological_process	response to stress	1	2.96847e-18	1	0	2.96847e-18	TRUE	Nitab4.5_0000209g0120.1	3.76995	UP	AT3G15730	phospholipase D alpha 1	PLDALPHA1
GO:0006950	biological_process	response to stress	1	2.96847e-18	1	0	2.96847e-18	TRUE	Nitab4.5_0005396g0010.1	3.76536	UP	AT2G17840	Senescence/dehydration-associated protein-like protein	ERD7
GO:0006950	biological_process	response to stress	1	2.96847e-18	1	0	2.96847e-18	TRUE	Nitab4.5_0006641g0030.1	3.7651	UP	AT1G59780	NB-ARC domain-containing disease resistance protein
GO:0006950	biological_process	response to stress	1	2.96847e-18	1	0	2.96847e-18	TRUE	Nitab4.5_0002836g0050.1	3.76034	UP	AT1G07570	Protein kinase superfamily protein	APK1A
GO:0006950	biological_process	response to stress	1	2.96847e-18	1	0	2.96847e-18	TRUE	Nitab4.5_0000580g0260.1	3.76026	UP	AT4G11600	glutathione peroxidase 6	GPX6
GO:0006950	biological_process	response to stress	1	2.96847e-18	1	0	2.96847e-18	TRUE	Nitab4.5_0003671g0040.1	3.75665	UP	AT5G35450	Disease resistance protein (CC-NBS-LRR class) family
GO:0006950	biological_process	response to stress	1	2.96847e-18	1	0	2.96847e-18	TRUE	Nitab4.5_0002503g0040.1	3.74418	UP	AT5G25260	SPFH/Band 7/PHB domain-containing membrane-associated protein family
GO:0006950	biological_process	response to stress	1	2.96847e-18	1	0	2.96847e-18	TRUE	Nitab4.5_0007909g0010.1	3.74324	UP	AT5G63160	BTB and TAZ domain protein 1	BT1
GO:0006950	biological_process	response to stress	1	2.96847e-18	1	0	2.96847e-18	TRUE	Nitab4.5_0000915g0100.1	3.73945	UP	AT1G01470	Late embryogenesis abundant protein	LEA14
GO:0006950	biological_process	response to stress	1	2.96847e-18	1	0	2.96847e-18	TRUE	Nitab4.5_0003473g0040.1	3.73754	UP	AT3G56400	WRKY DNA-binding protein 70	WRKY70
GO:0006950	biological_process	response to stress	1	2.96847e-18	1	0	2.96847e-18	TRUE	Nitab4.5_0009794g0010.1	3.73631	UP	AT5G44210	erf domain protein 9	ERF9
GO:0006950	biological_process	response to stress	1	2.96847e-18	1	0	2.96847e-18	TRUE	Nitab4.5_0006683g0130.1	3.73507	UP	AT5G14420	RING domain ligase2	RGLG2
GO:0006950	biological_process	response to stress	1	2.96847e-18	1	0	2.96847e-18	TRUE	Nitab4.5_0003202g0060.1	3.73205	UP	AT1G53210	sodium/calcium exchanger family protein / calcium-binding EF hand family protein
GO:0006950	biological_process	response to stress	1	2.96847e-18	1	0	2.96847e-18	TRUE	Nitab4.5_0002121g0030.1	3.73076	UP	AT3G18690	MAP kinase substrate 1	MKS1
GO:0006950	biological_process	response to stress	1	2.96847e-18	1	0	2.96847e-18	TRUE	Nitab4.5_0008390g0030.1	3.72402	UP	AT3G46730	NB-ARC domain-containing disease resistance protein
GO:0006950	biological_process	response to stress	1	2.96847e-18	1	0	2.96847e-18	TRUE	Nitab4.5_0001704g0020.1	3.71908	UP	AT1G53350	Disease resistance protein (CC-NBS-LRR class) family
GO:0006950	biological_process	response to stress	1	2.96847e-18	1	0	2.96847e-18	TRUE	Nitab4.5_0001540g0040.1	3.71862	UP	AT1G47870	winged-helix DNA-binding transcription factor family protein	ATE2F2
GO:0006950	biological_process	response to stress	1	2.96847e-18	1	0	2.96847e-18	TRUE	Nitab4.5_0007024g0050.1	3.70978	UP	AT5G66900	Disease resistance protein (CC-NBS-LRR class) family
GO:0006950	biological_process	response to stress	1	2.96847e-18	1	0	2.96847e-18	TRUE	Nitab4.5_0000608g0140.1	3.69829	UP	AT3G57530	calcium-dependent protein kinase 32	CPK32
GO:0006950	biological_process	response to stress	1	2.96847e-18	1	0	2.96847e-18	TRUE	Nitab4.5_0000556g0240.1	3.6969	UP	AT3G03050	cellulose synthase-like D3	CSLD3
GO:0006950	biological_process	response to stress	1	2.96847e-18	1	0	2.96847e-18	TRUE	Nitab4.5_0000540g0030.1	3.6878	UP	AT4G29170	Mnd1 family protein	ATMND1
GO:0006950	biological_process	response to stress	1	2.96847e-18	1	0	2.96847e-18	TRUE	Nitab4.5_0000444g0150.1	3.68566	UP	AT4G33070	Thiamine pyrophosphate dependent pyruvate decarboxylase family protein
GO:0006950	biological_process	response to stress	1	2.96847e-18	1	0	2.96847e-18	TRUE	Nitab4.5_0003901g0030.1	3.68558	UP	AT3G05500	Rubber elongation factor protein (REF)
GO:0006950	biological_process	response to stress	1	2.96847e-18	1	0	2.96847e-18	TRUE	Nitab4.5_0004528g0020.1	3.65626	UP	AT3G03050	cellulose synthase-like D3	CSLD3
GO:0006950	biological_process	response to stress	1	2.96847e-18	1	0	2.96847e-18	TRUE	Nitab4.5_0012729g0010.1	3.65398	UP	AT3G20660	organic cation/carnitine transporter4	OCT4
GO:0006950	biological_process	response to stress	1	2.96847e-18	1	0	2.96847e-18	TRUE	Nitab4.5_0013333g0010.1	3.65201	UP	AT1G69260	ABI five binding protein	AFP1
GO:0006950	biological_process	response to stress	1	2.96847e-18	1	0	2.96847e-18	TRUE	Nitab4.5_0009016g0010.1	3.6439	UP	AT2G23140	RING/U-box superfamily protein with ARM repeat domain-containing protein	PUB4
GO:0006950	biological_process	response to stress	1	2.96847e-18	1	0	2.96847e-18	TRUE	Nitab4.5_0000675g0030.1	3.63888	UP	AT5G65140	Haloacid dehalogenase-like hydrolase (HAD) superfamily protein	TPPJ
GO:0006950	biological_process	response to stress	1	2.96847e-18	1	0	2.96847e-18	TRUE	Nitab4.5_0001027g0160.1	3.63762	UP
GO:0006950	biological_process	response to stress	1	2.96847e-18	1	0	2.96847e-18	TRUE	Nitab4.5_0010957g0010.1	3.63448	UP	AT3G57530	calcium-dependent protein kinase 32	CPK32
GO:0006950	biological_process	response to stress	1	2.96847e-18	1	0	2.96847e-18	TRUE	Nitab4.5_0010801g0010.1	3.62802	UP	AT1G49050	Eukaryotic aspartyl protease family protein
GO:0006950	biological_process	response to stress	1	2.96847e-18	1	0	2.96847e-18	TRUE	Nitab4.5_0000692g0170.1	3.611	UP	AT2G36210	SAUR-like auxin-responsive protein family
GO:0006950	biological_process	response to stress	1	2.96847e-18	1	0	2.96847e-18	TRUE	Nitab4.5_0004096g0020.1	3.6076	UP	AT1G61560	Seven transmembrane MLO family protein	MLO6
GO:0006950	biological_process	response to stress	1	2.96847e-18	1	0	2.96847e-18	TRUE	Nitab4.5_0001537g0010.1	3.59959	UP	AT3G02800	Tyrosine phosphatase family protein	PFA-DSP3
GO:0006950	biological_process	response to stress	1	2.96847e-18	1	0	2.96847e-18	TRUE	Nitab4.5_0000442g0180.1	3.59893	UP	AT1G08390	recQ-mediated instability-like protein
GO:0006950	biological_process	response to stress	1	2.96847e-18	1	0	2.96847e-18	TRUE	Nitab4.5_0010758g0040.1	3.59468	UP	AT3G14130	Aldolase-type TIM barrel family protein	HAOX1
GO:0006950	biological_process	response to stress	1	2.96847e-18	1	0	2.96847e-18	TRUE	Nitab4.5_0000136g0240.1	3.59282	UP	AT3G50930	cytochrome BC1 synthesi	BCS1
GO:0006950	biological_process	response to stress	1	2.96847e-18	1	0	2.96847e-18	TRUE	Nitab4.5_0000459g0090.1	3.59158	UP	AT1G03060	BEACH-DOMAIN HOMOLOG A1	SPI
GO:0006950	biological_process	response to stress	1	2.96847e-18	1	0	2.96847e-18	TRUE	Nitab4.5_0000021g1030.1	3.5854	UP	AT5G50720	HVA22 homologue E	HVA22E
GO:0006950	biological_process	response to stress	1	2.96847e-18	1	0	2.96847e-18	TRUE	Nitab4.5_0002944g0110.1	3.57686	UP	AT4G23810	WRKY family transcription factor	WRKY53
GO:0006950	biological_process	response to stress	1	2.96847e-18	1	0	2.96847e-18	TRUE	Nitab4.5_0002587g0050.1	3.57576	UP	AT4G12010	Disease resistance protein (TIR-NBS-LRR class) family
GO:0006950	biological_process	response to stress	1	2.96847e-18	1	0	2.96847e-18	TRUE	Nitab4.5_0000046g0020.1	3.57558	UP	AT2G38470	WRKY DNA-binding protein 33	WRKY33
GO:0006950	biological_process	response to stress	1	2.96847e-18	1	0	2.96847e-18	TRUE	Nitab4.5_0005611g0060.1	3.57431	UP	AT1G69550	disease resistance protein (TIR-NBS-LRR class)
GO:0006950	biological_process	response to stress	1	2.96847e-18	1	0	2.96847e-18	TRUE	Nitab4.5_0004654g0040.1	3.54696	UP	AT3G49530	NAC domain containing protein 62	NAC062
GO:0006950	biological_process	response to stress	1	2.96847e-18	1	0	2.96847e-18	TRUE	Nitab4.5_0013387g0020.1	3.54224	UP	AT2G17840	Senescence/dehydration-associated protein-like protein	ERD7
GO:0006950	biological_process	response to stress	1	2.96847e-18	1	0	2.96847e-18	TRUE	Nitab4.5_0001215g0160.1	3.54104	UP	AT3G08720	serine/threonine protein kinase 2	S6K2
GO:0006950	biological_process	response to stress	1	2.96847e-18	1	0	2.96847e-18	TRUE	Nitab4.5_0001608g0070.1	3.53986	UP	AT3G49340	Cysteine proteinases superfamily protein
GO:0006950	biological_process	response to stress	1	2.96847e-18	1	0	2.96847e-18	TRUE	Nitab4.5_0000167g0270.1	3.53714	UP	AT1G35530	DEAD/DEAH box RNA helicase family protein	FANCM
GO:0006950	biological_process	response to stress	1	2.96847e-18	1	0	2.96847e-18	TRUE	Nitab4.5_0001600g0070.1	3.53369	UP	AT5G13190	GSH-induced LITAF domain protein	GILP
GO:0006950	biological_process	response to stress	1	2.96847e-18	1	0	2.96847e-18	TRUE	Nitab4.5_0000511g0030.1	3.52943	UP	AT3G14470	NB-ARC domain-containing disease resistance protein
GO:0006950	biological_process	response to stress	1	2.96847e-18	1	0	2.96847e-18	TRUE	Nitab4.5_0005611g0050.1	3.5181	UP	AT1G69550	disease resistance protein (TIR-NBS-LRR class)
GO:0006950	biological_process	response to stress	1	2.96847e-18	1	0	2.96847e-18	TRUE	Nitab4.5_0002157g0040.1	3.51508	UP	AT5G66900	Disease resistance protein (CC-NBS-LRR class) family
GO:0006950	biological_process	response to stress	1	2.96847e-18	1	0	2.96847e-18	TRUE	Nitab4.5_0003295g0150.1	3.51193	UP	AT1G04020	breast cancer associated RING 1	BARD1
GO:0006950	biological_process	response to stress	1	2.96847e-18	1	0	2.96847e-18	TRUE	Nitab4.5_0010406g0010.1	3.50798	UP	AT3G46530	NB-ARC domain-containing disease resistance protein	RPP13
GO:0006950	biological_process	response to stress	1	2.96847e-18	1	0	2.96847e-18	TRUE	Nitab4.5_0000250g0040.1	3.49589	UP	AT5G11460	hypothetical protein (DUF581)
GO:0006950	biological_process	response to stress	1	2.96847e-18	1	0	2.96847e-18	TRUE	Nitab4.5_0006564g0060.1	3.48912	UP	AT3G46530	NB-ARC domain-containing disease resistance protein	RPP13
GO:0006950	biological_process	response to stress	1	2.96847e-18	1	0	2.96847e-18	TRUE	Nitab4.5_0000167g0280.1	3.48737	UP	AT1G35530	DEAD/DEAH box RNA helicase family protein	FANCM
GO:0006950	biological_process	response to stress	1	2.96847e-18	1	0	2.96847e-18	TRUE	Nitab4.5_0001924g0060.1	3.48709	UP	AT3G14440	nine-cis-epoxycarotenoid dioxygenase 3	NCED3
GO:0006950	biological_process	response to stress	1	2.96847e-18	1	0	2.96847e-18	TRUE	Nitab4.5_0001089g0080.1	3.48613	UP	AT3G46530	NB-ARC domain-containing disease resistance protein	RPP13
GO:0006950	biological_process	response to stress	1	2.96847e-18	1	0	2.96847e-18	TRUE	Nitab4.5_0000338g0250.1	3.48475	UP	AT1G70520	cysteine-rich RLK (RECEPTOR-like protein kinase) 2	CRK2
GO:0006950	biological_process	response to stress	1	2.96847e-18	1	0	2.96847e-18	TRUE	Nitab4.5_0000611g0150.1	3.48343	UP	AT1G16670	Protein kinase superfamily protein
GO:0006950	biological_process	response to stress	1	2.96847e-18	1	0	2.96847e-18	TRUE	Nitab4.5_0026365g0010.1	3.47943	UP	AT4G24140	alpha/beta-Hydrolases superfamily protein
GO:0006950	biological_process	response to stress	1	2.96847e-18	1	0	2.96847e-18	TRUE	Nitab4.5_0000090g0130.1	3.47936	UP	AT3G50830	cold-regulated 413-plasma membrane 2	COR413-PM2
GO:0006950	biological_process	response to stress	1	2.96847e-18	1	0	2.96847e-18	TRUE	Nitab4.5_0015686g0010.1	3.46781	UP	AT3G46530	NB-ARC domain-containing disease resistance protein	RPP13
GO:0006950	biological_process	response to stress	1	2.96847e-18	1	0	2.96847e-18	TRUE	Nitab4.5_0007061g0030.1	3.46584	UP	AT3G46530	NB-ARC domain-containing disease resistance protein	RPP13
GO:0006950	biological_process	response to stress	1	2.96847e-18	1	0	2.96847e-18	TRUE	Nitab4.5_0000363g0030.1	3.46461	UP	AT3G62260	Protein phosphatase 2C family protein
GO:0006950	biological_process	response to stress	1	2.96847e-18	1	0	2.96847e-18	TRUE	Nitab4.5_0025058g0010.1	3.46227	UP	AT4G17230	SCARECROW-like 13	SCL13
GO:0006950	biological_process	response to stress	1	2.96847e-18	1	0	2.96847e-18	TRUE	Nitab4.5_0000008g0210.1	3.46154	UP	AT3G53990	Adenine nucleotide alpha hydrolases-like superfamily protein
GO:0006950	biological_process	response to stress	1	2.96847e-18	1	0	2.96847e-18	TRUE	Nitab4.5_0009329g0020.1	3.46125	UP	AT5G43060	Granulin repeat cysteine protease family protein	RD21B
GO:0006950	biological_process	response to stress	1	2.96847e-18	1	0	2.96847e-18	TRUE	Nitab4.5_0011880g0030.1	3.45761	UP	AT4G16430	basic helix-loop-helix (bHLH) DNA-binding superfamily protein
GO:0006950	biological_process	response to stress	1	2.96847e-18	1	0	2.96847e-18	TRUE	Nitab4.5_0001315g0260.1	3.43678	UP	AT4G33870	Peroxidase superfamily protein
GO:0006950	biological_process	response to stress	1	2.96847e-18	1	0	2.96847e-18	TRUE	Nitab4.5_0000036g0190.1	3.43557	UP	AT4G37760	squalene epoxidase 3	SQE3
GO:0006950	biological_process	response to stress	1	2.96847e-18	1	0	2.96847e-18	TRUE	Nitab4.5_0004081g0020.1	3.43219	UP	AT4G25030	Serine/Threonine-kinase
GO:0006950	biological_process	response to stress	1	2.96847e-18	1	0	2.96847e-18	TRUE	Nitab4.5_0001406g0020.1	3.42666	UP	AT1G14780	MAC/Perforin domain-containing protein
GO:0006950	biological_process	response to stress	1	2.96847e-18	1	0	2.96847e-18	TRUE	Nitab4.5_0004625g0020.1	3.40616	UP	AT4G27310	B-box type zinc finger family protein	BBX28
GO:0006950	biological_process	response to stress	1	2.96847e-18	1	0	2.96847e-18	TRUE	Nitab4.5_0001591g0240.1	3.4032	UP	AT5G15330	SPX domain-containing protein 4	SPX4
GO:0006950	biological_process	response to stress	1	2.96847e-18	1	0	2.96847e-18	TRUE	Nitab4.5_0002532g0030.1	3.38983	UP	AT3G11980	Jojoba acyl CoA reductase-related male sterility protein	MS2
GO:0006950	biological_process	response to stress	1	2.96847e-18	1	0	2.96847e-18	TRUE	Nitab4.5_0001618g0300.1	3.38319	UP	AT3G57330	autoinhibited Ca2+-ATPase 11	ACA11
GO:0006950	biological_process	response to stress	1	2.96847e-18	1	0	2.96847e-18	TRUE	Nitab4.5_0000003g0270.1	3.37695	UP	AT3G48090	alpha/beta-Hydrolases superfamily protein	EDS1
GO:0006950	biological_process	response to stress	1	2.96847e-18	1	0	2.96847e-18	TRUE	Nitab4.5_0007732g0060.1	3.37266	UP	AT4G26090	NB-ARC domain-containing disease resistance protein	RPS2
GO:0006950	biological_process	response to stress	1	2.96847e-18	1	0	2.96847e-18	TRUE	Nitab4.5_0001589g0020.1	3.36588	UP	AT5G51700	cysteine and histidine-rich domain-containing protein RAR1	PBS2
GO:0006950	biological_process	response to stress	1	2.96847e-18	1	0	2.96847e-18	TRUE	Nitab4.5_0002038g0030.1	3.36075	UP	AT3G24440	Fibronectin type III domain-containing protein	VRN5
GO:0006950	biological_process	response to stress	1	2.96847e-18	1	0	2.96847e-18	TRUE	Nitab4.5_0000920g0020.1	3.3605	UP	AT1G02120	GRAM domain family protein	VAD1
GO:0006950	biological_process	response to stress	1	2.96847e-18	1	0	2.96847e-18	TRUE	Nitab4.5_0013017g0010.1	3.35834	UP	AT1G29690	MAC/Perforin domain-containing protein	CAD1
GO:0006950	biological_process	response to stress	1	2.96847e-18	1	0	2.96847e-18	TRUE	Nitab4.5_0003424g0020.1	3.35803	UP	AT1G03060	BEACH-DOMAIN HOMOLOG A1	SPI
GO:0006950	biological_process	response to stress	1	2.96847e-18	1	0	2.96847e-18	TRUE	Nitab4.5_0007719g0060.1	3.3572	UP	AT5G62520	similar to RCD one 5	SRO5
GO:0006950	biological_process	response to stress	1	2.96847e-18	1	0	2.96847e-18	TRUE	Nitab4.5_0007516g0010.1	3.35673	UP	AT5G48380	BAK1-interacting receptor-like kinase 1	BIR1
GO:0006950	biological_process	response to stress	1	2.96847e-18	1	0	2.96847e-18	TRUE	Nitab4.5_0005898g0020.1	3.35635	UP	AT2G17040	NAC domain containing protein 36	NAC036
GO:0006950	biological_process	response to stress	1	2.96847e-18	1	0	2.96847e-18	TRUE	Nitab4.5_0002716g0070.1	3.35354	UP	AT1G53910	related to AP2 12	RAP2.12
GO:0006950	biological_process	response to stress	1	2.96847e-18	1	0	2.96847e-18	TRUE	Nitab4.5_0003810g0030.1	3.3395	UP	AT2G35980	Late embryogenesis abundant (LEA) hydroxyproline-rich glycoprotein family	YLS9
GO:0006950	biological_process	response to stress	1	2.96847e-18	1	0	2.96847e-18	TRUE	Nitab4.5_0012269g0020.1	3.33424	UP	AT4G21510	F-box family protein	FBS2
GO:0006950	biological_process	response to stress	1	2.96847e-18	1	0	2.96847e-18	TRUE	Nitab4.5_0000786g0230.1	3.33221	UP	AT4G08950	Phosphate-responsive 1 family protein	EXO
GO:0006950	biological_process	response to stress	1	2.96847e-18	1	0	2.96847e-18	TRUE	Nitab4.5_0010998g0030.1	3.32671	UP	AT3G02360	6-phosphogluconate dehydrogenase family protein
GO:0006950	biological_process	response to stress	1	2.96847e-18	1	0	2.96847e-18	TRUE	Nitab4.5_0006159g0020.1	3.32151	UP	AT5G36930	Disease resistance protein (TIR-NBS-LRR class) family
GO:0006950	biological_process	response to stress	1	2.96847e-18	1	0	2.96847e-18	TRUE	Nitab4.5_0003818g0040.1	3.31975	UP	AT4G10250	HSP20-like chaperones superfamily protein	ATHSP22.0
GO:0006950	biological_process	response to stress	1	2.96847e-18	1	0	2.96847e-18	TRUE	Nitab4.5_0000936g0010.1	3.31706	UP	AT1G48420	D-cysteine desulfhydrase	D-CDES
GO:0006950	biological_process	response to stress	1	2.96847e-18	1	0	2.96847e-18	TRUE	Nitab4.5_0012187g0010.1	3.31065	UP	AT3G10190	Calcium-binding EF-hand family protein
GO:0006950	biological_process	response to stress	1	2.96847e-18	1	0	2.96847e-18	TRUE	Nitab4.5_0010516g0040.1	3.29818	UP	AT3G54020	Inositol phosphorylceramide synthase 1	AtIPCS1
GO:0006950	biological_process	response to stress	1	2.96847e-18	1	0	2.96847e-18	TRUE	Nitab4.5_0003080g0010.1	3.29635	UP	AT3G19380	plant U-box 25	PUB25
GO:0006950	biological_process	response to stress	1	2.96847e-18	1	0	2.96847e-18	TRUE	Nitab4.5_0009942g0030.1	3.29376	UP	AT2G16770	Basic-leucine zipper (bZIP) transcription factor family protein	bZIP23
GO:0006950	biological_process	response to stress	1	2.96847e-18	1	0	2.96847e-18	TRUE	Nitab4.5_0000634g0020.1	3.29178	UP	AT3G12630	A20/AN1-like zinc finger family protein	SAP5
GO:0006950	biological_process	response to stress	1	2.96847e-18	1	0	2.96847e-18	TRUE	Nitab4.5_0026787g0010.1	3.29129	UP	AT2G25110	stromal cell-derived factor 2-like protein precursor	SDF2
GO:0006950	biological_process	response to stress	1	2.96847e-18	1	0	2.96847e-18	TRUE	Nitab4.5_0002039g0050.1	3.2852	UP	AT4G33050	calmodulin-binding family protein	EDA39
GO:0006950	biological_process	response to stress	1	2.96847e-18	1	0	2.96847e-18	TRUE	Nitab4.5_0000269g0120.1	3.28429	UP	AT5G15130	WRKY DNA-binding protein 72	WRKY72
GO:0006950	biological_process	response to stress	1	2.96847e-18	1	0	2.96847e-18	TRUE	Nitab4.5_0001085g0170.1	3.28342	UP	AT5G36930	Disease resistance protein (TIR-NBS-LRR class) family
GO:0006950	biological_process	response to stress	1	2.96847e-18	1	0	2.96847e-18	TRUE	Nitab4.5_0001586g0020.1	3.27775	UP	AT3G59660	C2 domain-containing protein / GRAM domain-containing protein
GO:0006950	biological_process	response to stress	1	2.96847e-18	1	0	2.96847e-18	TRUE	Nitab4.5_0000463g0070.1	3.26593	UP	AT2G29380	highly ABA-induced PP2C protein 3	HAI3
GO:0006950	biological_process	response to stress	1	2.96847e-18	1	0	2.96847e-18	TRUE	Nitab4.5_0001157g0050.1	3.26502	UP	AT3G22600	Bifunctional inhibitor/lipid-transfer protein/seed storage 2S albumin superfamily protein
GO:0006950	biological_process	response to stress	1	2.96847e-18	1	0	2.96847e-18	TRUE	Nitab4.5_0007686g0050.1	3.26362	UP	AT1G50180	NB-ARC domain-containing disease resistance protein
GO:0006950	biological_process	response to stress	1	2.96847e-18	1	0	2.96847e-18	TRUE	Nitab4.5_0000646g0020.1	3.25587	UP	AT5G62520	similar to RCD one 5	SRO5
GO:0006950	biological_process	response to stress	1	2.96847e-18	1	0	2.96847e-18	TRUE	Nitab4.5_0000347g0050.1	3.2554	UP	AT1G33260	Protein kinase superfamily protein
GO:0006950	biological_process	response to stress	1	2.96847e-18	1	0	2.96847e-18	TRUE	Nitab4.5_0004441g0010.1	3.24746	UP	AT3G22830	heat shock transcription factor A6B	HSFA6B
GO:0006950	biological_process	response to stress	1	2.96847e-18	1	0	2.96847e-18	TRUE	Nitab4.5_0004362g0020.1	3.24657	UP	AT4G26690	PLC-like phosphodiesterase family protein	SHV3
GO:0006950	biological_process	response to stress	1	2.96847e-18	1	0	2.96847e-18	TRUE	Nitab4.5_0003987g0070.1	3.24	UP	AT1G53885	linoleate 9S-lipoxygenase-4 protein, putative (DUF581)
GO:0006950	biological_process	response to stress	1	2.96847e-18	1	0	2.96847e-18	TRUE	Nitab4.5_0006224g0020.1	3.23792	UP	AT5G38710	Methylenetetrahydrofolate reductase family protein
GO:0006950	biological_process	response to stress	1	2.96847e-18	1	0	2.96847e-18	TRUE	Nitab4.5_0003928g0050.1	3.23218	UP	AT1G65470	chromatin assembly factor-1 (FASCIATA1) (FAS1)	FAS1
GO:0006950	biological_process	response to stress	1	2.96847e-18	1	0	2.96847e-18	TRUE	Nitab4.5_0000305g0030.1	3.23138	UP	AT3G18840	LOW protein: PPR containing-like protein
GO:0006950	biological_process	response to stress	1	2.96847e-18	1	0	2.96847e-18	TRUE	Nitab4.5_0001160g0130.1	3.23128	UP	AT5G55480	SHV3-like 1	SVL1
GO:0006950	biological_process	response to stress	1	2.96847e-18	1	0	2.96847e-18	TRUE	Nitab4.5_0002058g0110.1	3.23051	UP	AT3G62020	germin-like protein 10	GLP10
GO:0006950	biological_process	response to stress	1	2.96847e-18	1	0	2.96847e-18	TRUE	Nitab4.5_0012198g0010.1	3.22813	UP	AT5G45340	cytochrome P450, family 707, subfamily A, polypeptide 3	CYP707A3
GO:0006950	biological_process	response to stress	1	2.96847e-18	1	0	2.96847e-18	TRUE	Nitab4.5_0003553g0090.1	3.22771	UP	AT1G50180	NB-ARC domain-containing disease resistance protein
GO:0006950	biological_process	response to stress	1	2.96847e-18	1	0	2.96847e-18	TRUE	Nitab4.5_0000101g0350.1	3.22673	UP	AT3G09830	Protein kinase superfamily protein
GO:0006950	biological_process	response to stress	1	2.96847e-18	1	0	2.96847e-18	TRUE	Nitab4.5_0006338g0070.1	3.22571	UP	AT1G17280	ubiquitin-conjugating enzyme 34	UBC34
GO:0006950	biological_process	response to stress	1	2.96847e-18	1	0	2.96847e-18	TRUE	Nitab4.5_0000989g0100.1	3.21531	UP	AT3G46530	NB-ARC domain-containing disease resistance protein	RPP13
GO:0006950	biological_process	response to stress	1	2.96847e-18	1	0	2.96847e-18	TRUE	Nitab4.5_0000291g0070.1	3.20991	UP	AT4G37900	hypothetical protein (duplicated DUF1399)
GO:0006950	biological_process	response to stress	1	2.96847e-18	1	0	2.96847e-18	TRUE	Nitab4.5_0003838g0090.1	3.20985	UP	AT1G56560	Plant neutral invertase family protein	A/N-InvA
GO:0006950	biological_process	response to stress	1	2.96847e-18	1	0	2.96847e-18	TRUE	Nitab4.5_0001691g0040.1	3.20379	UP	AT1G72300	Leucine-rich receptor-like protein kinase family protein	PSY1R
GO:0006950	biological_process	response to stress	1	2.96847e-18	1	0	2.96847e-18	TRUE	Nitab4.5_0010824g0020.1	3.20266	UP	AT1G80710	DROUGHT SENSITIVE 1	DRS1
GO:0006950	biological_process	response to stress	1	2.96847e-18	1	0	2.96847e-18	TRUE	Nitab4.5_0002963g0030.1	3.20053	UP	AT3G09830	Protein kinase superfamily protein
GO:0006950	biological_process	response to stress	1	2.96847e-18	1	0	2.96847e-18	TRUE	Nitab4.5_0000306g0200.1	3.18991	UP	AT1G15520	pleiotropic drug resistance 12	ABCG40
GO:0006950	biological_process	response to stress	1	2.96847e-18	1	0	2.96847e-18	TRUE	Nitab4.5_0002469g0080.1	3.18798	UP	AT2G47800	multidrug resistance-associated protein 4	ABCC4
GO:0006950	biological_process	response to stress	1	2.96847e-18	1	0	2.96847e-18	TRUE	Nitab4.5_0002205g0010.1	3.18456	UP	AT1G15520	pleiotropic drug resistance 12	ABCG40
GO:0006950	biological_process	response to stress	1	2.96847e-18	1	0	2.96847e-18	TRUE	Nitab4.5_0005992g0010.1	3.17477	UP	AT4G24240	WRKY DNA-binding protein 7	WRKY7
GO:0006950	biological_process	response to stress	1	2.96847e-18	1	0	2.96847e-18	TRUE	Nitab4.5_0005841g0020.1	3.16641	UP	AT1G02205	Fatty acid hydroxylase superfamily	CER1
GO:0006950	biological_process	response to stress	1	2.96847e-18	1	0	2.96847e-18	TRUE	Nitab4.5_0002703g0030.1	3.16328	UP	AT4G27190	NB-ARC domain-containing disease resistance protein
GO:0006950	biological_process	response to stress	1	2.96847e-18	1	0	2.96847e-18	TRUE	Nitab4.5_0001553g0030.1	3.15612	UP	AT5G35450	Disease resistance protein (CC-NBS-LRR class) family
GO:0006950	biological_process	response to stress	1	2.96847e-18	1	0	2.96847e-18	TRUE	Nitab4.5_0011698g0020.1	3.14859	UP	AT4G20970	basic helix-loop-helix (bHLH) DNA-binding superfamily protein
GO:0006950	biological_process	response to stress	1	2.96847e-18	1	0	2.96847e-18	TRUE	Nitab4.5_0000848g0170.1	3.13852	UP	AT2G37250	adenosine kinase	ADK
GO:0006950	biological_process	response to stress	1	2.96847e-18	1	0	2.96847e-18	TRUE	Nitab4.5_0007282g0040.1	3.13759	UP	AT1G74740	calcium-dependent protein kinase 30	CPK30
GO:0006950	biological_process	response to stress	1	2.96847e-18	1	0	2.96847e-18	TRUE	Nitab4.5_0007027g0030.1	3.12796	UP	AT1G02120	GRAM domain family protein	VAD1
GO:0006950	biological_process	response to stress	1	2.96847e-18	1	0	2.96847e-18	TRUE	Nitab4.5_0000839g0060.1	3.1247	UP	AT3G47340	glutamine-dependent asparagine synthase 1	ASN1
GO:0006950	biological_process	response to stress	1	2.96847e-18	1	0	2.96847e-18	TRUE	Nitab4.5_0000021g0030.1	3.12329	UP	AT3G49530	NAC domain containing protein 62	NAC062
GO:0006950	biological_process	response to stress	1	2.96847e-18	1	0	2.96847e-18	TRUE	Nitab4.5_0000719g0010.1	3.11967	UP	AT5G58430	exocyst subunit exo70 family protein B1	EXO70B1
GO:0006950	biological_process	response to stress	1	2.96847e-18	1	0	2.96847e-18	TRUE	Nitab4.5_0000922g0050.1	3.11511	UP	AT1G24620	EF hand calcium-binding protein family
GO:0006950	biological_process	response to stress	1	2.96847e-18	1	0	2.96847e-18	TRUE	Nitab4.5_0000445g0060.1	3.10985	UP	AT1G77120	alcohol dehydrogenase 1	ADH1
GO:0006950	biological_process	response to stress	1	2.96847e-18	1	0	2.96847e-18	TRUE	Nitab4.5_0006122g0010.1	3.10807	UP	AT1G12450	SNARE associated Golgi protein family
GO:0006950	biological_process	response to stress	1	2.96847e-18	1	0	2.96847e-18	TRUE	Nitab4.5_0000223g0340.1	3.10181	UP	AT4G11070	WRKY family transcription factor	WRKY41
GO:0006950	biological_process	response to stress	1	2.96847e-18	1	0	2.96847e-18	TRUE	Nitab4.5_0006830g0010.1	3.09723	UP	AT4G03960	Phosphotyrosine protein phosphatases superfamily protein	PFA-DSP4
GO:0006950	biological_process	response to stress	1	2.96847e-18	1	0	2.96847e-18	TRUE	Nitab4.5_0004697g0100.1	3.09709	UP	AT2G40950	Basic-leucine zipper (bZIP) transcription factor family protein	BZIP17
GO:0006950	biological_process	response to stress	1	2.96847e-18	1	0	2.96847e-18	TRUE	Nitab4.5_0007653g0010.1	3.09576	UP	AT4G11260	phosphatase-like protein	SGT1B
GO:0006950	biological_process	response to stress	1	2.96847e-18	1	0	2.96847e-18	TRUE	Nitab4.5_0001812g0040.1	3.09505	UP	AT5G63160	BTB and TAZ domain protein 1	BT1
GO:0006950	biological_process	response to stress	1	2.96847e-18	1	0	2.96847e-18	TRUE	Nitab4.5_0000168g0060.1	3.09444	UP	AT4G26780	Co-chaperone GrpE family protein	AR192
GO:0006950	biological_process	response to stress	1	2.96847e-18	1	0	2.96847e-18	TRUE	Nitab4.5_0001417g0060.1	3.08943	UP	AT5G67500	voltage dependent anion channel 2	VDAC2
GO:0006950	biological_process	response to stress	1	2.96847e-18	1	0	2.96847e-18	TRUE	Nitab4.5_0005321g0020.1	3.08898	UP	AT3G21630	chitin elicitor receptor kinase 1	CERK1
GO:0006950	biological_process	response to stress	1	2.96847e-18	1	0	2.96847e-18	TRUE	Nitab4.5_0000025g0590.1	3.0856	UP	AT5G62520	similar to RCD one 5	SRO5
GO:0006950	biological_process	response to stress	1	2.96847e-18	1	0	2.96847e-18	TRUE	Nitab4.5_0003654g0010.1	3.07589	UP	AT3G08970	DNAJ heat shock N-terminal domain-containing protein	ATERDJ3A
GO:0006950	biological_process	response to stress	1	2.96847e-18	1	0	2.96847e-18	TRUE	Nitab4.5_0000864g0060.1	3.0728	UP	AT2G17890	calcium-dependent protein kinase 16	CPK16
GO:0006950	biological_process	response to stress	1	2.96847e-18	1	0	2.96847e-18	TRUE	Nitab4.5_0013055g0010.1	3.07217	UP	AT5G36930	Disease resistance protein (TIR-NBS-LRR class) family
GO:0006950	biological_process	response to stress	1	2.96847e-18	1	0	2.96847e-18	TRUE	Nitab4.5_0006000g0110.1	3.0713	UP	AT3G47550	RING/FYVE/PHD zinc finger superfamily protein
GO:0006950	biological_process	response to stress	1	2.96847e-18	1	0	2.96847e-18	TRUE	Nitab4.5_0004177g0010.1	3.07029	UP	AT2G31880	Leucine-rich repeat protein kinase family protein	SOBIR1
GO:0006950	biological_process	response to stress	1	2.96847e-18	1	0	2.96847e-18	TRUE	Nitab4.5_0000886g0010.1	3.06309	UP	AT1G80840	WRKY DNA-binding protein 40	WRKY40
GO:0006950	biological_process	response to stress	1	2.96847e-18	1	0	2.96847e-18	TRUE	Nitab4.5_0000748g0140.1	3.06078	UP	AT1G76690	12-oxophytodienoate reductase 2	OPR2
GO:0006950	biological_process	response to stress	1	2.96847e-18	1	0	2.96847e-18	TRUE	Nitab4.5_0000956g0100.1	3.06078	UP	AT2G21120	magnesium transporter, putative (DUF803)
GO:0006950	biological_process	response to stress	1	2.96847e-18	1	0	2.96847e-18	TRUE	Nitab4.5_0002637g0040.1	3.05849	UP	AT5G24090	chitinase A	CHIA
GO:0006950	biological_process	response to stress	1	2.96847e-18	1	0	2.96847e-18	TRUE	Nitab4.5_0000011g0370.1	3.05566	UP	AT2G33540	C-terminal domain phosphatase-like 3	CPL3
GO:0006950	biological_process	response to stress	1	2.96847e-18	1	0	2.96847e-18	TRUE	Nitab4.5_0006179g0040.1	3.05526	UP	AT3G05630	phospholipase D P2	PLDP2
GO:0006950	biological_process	response to stress	1	2.96847e-18	1	0	2.96847e-18	TRUE	Nitab4.5_0000003g0890.1	3.04863	UP	AT2G31880	Leucine-rich repeat protein kinase family protein	SOBIR1
GO:0006950	biological_process	response to stress	1	2.96847e-18	1	0	2.96847e-18	TRUE	Nitab4.5_0000980g0100.1	3.04463	UP	AT2G21120	magnesium transporter, putative (DUF803)
GO:0006950	biological_process	response to stress	1	2.96847e-18	1	0	2.96847e-18	TRUE	Nitab4.5_0000082g0100.1	3.04421	UP	AT1G01170	ozone-responsive stress-like protein (DUF1138)
GO:0006950	biological_process	response to stress	1	2.96847e-18	1	0	2.96847e-18	TRUE	Nitab4.5_0000420g0010.1	3.03935	UP	AT1G30100	nine-cis-epoxycarotenoid dioxygenase 5	NCED5
GO:0006950	biological_process	response to stress	1	2.96847e-18	1	0	2.96847e-18	TRUE	Nitab4.5_0004177g0020.1	3.03473	UP	AT3G48360	BTB and TAZ domain protein 2	BT2
GO:0006950	biological_process	response to stress	1	2.96847e-18	1	0	2.96847e-18	TRUE	Nitab4.5_0000339g0050.1	3.03421	UP	AT5G63310	nucleoside diphosphate kinase 2	NDPK2
GO:0006950	biological_process	response to stress	1	2.96847e-18	1	0	2.96847e-18	TRUE	Nitab4.5_0000617g0210.1	3.03142	UP	AT2G34930	disease resistance family protein / LRR family protein
GO:0006950	biological_process	response to stress	1	2.96847e-18	1	0	2.96847e-18	TRUE	Nitab4.5_0009071g0010.1	3.02654	UP	AT5G44080	Basic-leucine zipper (bZIP) transcription factor family protein
GO:0006950	biological_process	response to stress	1	2.96847e-18	1	0	2.96847e-18	TRUE	Nitab4.5_0009622g0010.1	3.02568	UP	AT2G29380	highly ABA-induced PP2C protein 3	HAI3
GO:0006950	biological_process	response to stress	1	2.96847e-18	1	0	2.96847e-18	TRUE	Nitab4.5_0000110g0190.1	2.99765	UP	AT1G75030	thaumatin-like protein 3	TLP-3
GO:0006950	biological_process	response to stress	1	2.96847e-18	1	0	2.96847e-18	TRUE	Nitab4.5_0005032g0020.1	2.99463	UP	AT3G46530	NB-ARC domain-containing disease resistance protein	RPP13
GO:0006950	biological_process	response to stress	1	2.96847e-18	1	0	2.96847e-18	TRUE	Nitab4.5_0003351g0080.1	2.99453	UP	AT1G79930	heat shock protein 91	HSP91
GO:0006950	biological_process	response to stress	1	2.96847e-18	1	0	2.96847e-18	TRUE	Nitab4.5_0007579g0010.1	2.9934	UP	AT1G28380	MAC/Perforin domain-containing protein	NSL1
GO:0006950	biological_process	response to stress	1	2.96847e-18	1	0	2.96847e-18	TRUE	Nitab4.5_0002719g0070.1	2.99316	UP	AT1G54115	cation calcium exchanger 4	CCX4
GO:0006950	biological_process	response to stress	1	2.96847e-18	1	0	2.96847e-18	TRUE	Nitab4.5_0002126g0080.1	2.99137	UP	AT3G50830	cold-regulated 413-plasma membrane 2	COR413-PM2
GO:0006950	biological_process	response to stress	1	2.96847e-18	1	0	2.96847e-18	TRUE	Nitab4.5_0015993g0020.1	2.99012	UP	AT5G67500	voltage dependent anion channel 2	VDAC2
GO:0006950	biological_process	response to stress	1	2.96847e-18	1	0	2.96847e-18	TRUE	Nitab4.5_0000647g0120.1	2.98637	UP	AT3G55550	Concanavalin A-like lectin protein kinase family protein
GO:0006950	biological_process	response to stress	1	2.96847e-18	1	0	2.96847e-18	TRUE	Nitab4.5_0001454g0190.1	2.98359	UP	AT2G25110	stromal cell-derived factor 2-like protein precursor	SDF2
GO:0006950	biological_process	response to stress	1	2.96847e-18	1	0	2.96847e-18	TRUE	Nitab4.5_0005615g0040.1	2.97797	UP	AT5G58950	Protein kinase superfamily protein
GO:0006950	biological_process	response to stress	1	2.96847e-18	1	0	2.96847e-18	TRUE	Nitab4.5_0006396g0010.1	2.97535	UP	AT3G52430	alpha/beta-Hydrolases superfamily protein	PAD4
GO:0006950	biological_process	response to stress	1	2.96847e-18	1	0	2.96847e-18	TRUE	Nitab4.5_0003901g0020.1	2.96251	UP	AT2G47770	TSPO(outer membrane tryptophan-rich sensory protein)-like protein	TSPO
GO:0006950	biological_process	response to stress	1	2.96847e-18	1	0	2.96847e-18	TRUE	Nitab4.5_0006304g0030.1	2.95828	UP	AT5G54590	Protein kinase superfamily protein	CRLK1
GO:0006950	biological_process	response to stress	1	2.96847e-18	1	0	2.96847e-18	TRUE	Nitab4.5_0000622g0110.1	2.95249	UP	AT3G46530	NB-ARC domain-containing disease resistance protein	RPP13
GO:0006950	biological_process	response to stress	1	2.96847e-18	1	0	2.96847e-18	TRUE	Nitab4.5_0002317g0010.1	2.94641	UP	AT1G27350	Ribosome associated membrane protein RAMP4
GO:0006950	biological_process	response to stress	1	2.96847e-18	1	0	2.96847e-18	TRUE	Nitab4.5_0000451g0050.1	2.94174	UP	AT3G23920	beta-amylase 1	BAM1
GO:0006950	biological_process	response to stress	1	2.96847e-18	1	0	2.96847e-18	TRUE	Nitab4.5_0000021g0560.1	2.93559	UP	AT1G65060	4-coumarate:CoA ligase 3	4CL3
GO:0006950	biological_process	response to stress	1	2.96847e-18	1	0	2.96847e-18	TRUE	Nitab4.5_0004506g0110.1	2.93506	UP	AT4G11070	WRKY family transcription factor	WRKY41
GO:0006950	biological_process	response to stress	1	2.96847e-18	1	0	2.96847e-18	TRUE	Nitab4.5_0013298g0010.1	2.93218	UP	AT2G37570	HSP20-like chaperones superfamily protein	SLT1
GO:0006950	biological_process	response to stress	1	2.96847e-18	1	0	2.96847e-18	TRUE	Nitab4.5_0000703g0150.1	2.93198	UP	AT5G48620	Disease resistance protein (CC-NBS-LRR class) family
GO:0006950	biological_process	response to stress	1	2.96847e-18	1	0	2.96847e-18	TRUE	Nitab4.5_0001641g0010.1	2.9267	UP	AT5G57390	AINTEGUMENTA-like 5	AIL5
GO:0006950	biological_process	response to stress	1	2.96847e-18	1	0	2.96847e-18	TRUE	Nitab4.5_0002541g0040.1	2.92181	UP	AT3G22840	Chlorophyll A-B binding family protein	ELIP1
GO:0006950	biological_process	response to stress	1	2.96847e-18	1	0	2.96847e-18	TRUE	Nitab4.5_0019776g0010.1	2.91896	UP	AT1G74310	heat shock protein 101	HSP101
GO:0006950	biological_process	response to stress	1	2.96847e-18	1	0	2.96847e-18	TRUE	Nitab4.5_0000233g0150.1	2.91859	UP	AT4G25030	Serine/Threonine-kinase
GO:0006950	biological_process	response to stress	1	2.96847e-18	1	0	2.96847e-18	TRUE	Nitab4.5_0000303g0310.1	2.90742	UP	AT5G45210	Disease resistance protein (TIR-NBS-LRR class) family
GO:0006950	biological_process	response to stress	1	2.96847e-18	1	0	2.96847e-18	TRUE	Nitab4.5_0003268g0040.1	2.90329	UP	AT1G53350	Disease resistance protein (CC-NBS-LRR class) family
GO:0006950	biological_process	response to stress	1	2.96847e-18	1	0	2.96847e-18	TRUE	Nitab4.5_0002080g0050.1	2.90291	UP	AT3G61060	phloem protein 2-A13	PP2-A13
GO:0006950	biological_process	response to stress	1	2.96847e-18	1	0	2.96847e-18	TRUE	Nitab4.5_0003498g0020.1	2.89629	UP	AT5G59790	UPSTREAM OF FLC protein (DUF966)
GO:0006950	biological_process	response to stress	1	2.96847e-18	1	0	2.96847e-18	TRUE	Nitab4.5_0000022g0310.1	2.89002	UP	AT1G07890	ascorbate peroxidase 1	APX1
GO:0006950	biological_process	response to stress	1	2.96847e-18	1	0	2.96847e-18	TRUE	Nitab4.5_0011932g0020.1	2.88685	UP
GO:0006950	biological_process	response to stress	1	2.96847e-18	1	0	2.96847e-18	TRUE	Nitab4.5_0000023g0520.1	2.88005	UP	AT3G14470	NB-ARC domain-containing disease resistance protein
GO:0006950	biological_process	response to stress	1	2.96847e-18	1	0	2.96847e-18	TRUE	Nitab4.5_0003925g0010.1	2.87928	UP	AT5G12380	annexin 8	ANNAT8
GO:0006950	biological_process	response to stress	1	2.96847e-18	1	0	2.96847e-18	TRUE	Nitab4.5_0000508g0100.1	2.87658	UP	AT5G10930	CBL-interacting protein kinase 5	CIPK5
GO:0006950	biological_process	response to stress	1	2.96847e-18	1	0	2.96847e-18	TRUE	Nitab4.5_0000069g0630.1	2.87633	UP	AT2G02220	phytosulfokin receptor 1	PSKR1
GO:0006950	biological_process	response to stress	1	2.96847e-18	1	0	2.96847e-18	TRUE	Nitab4.5_0011148g0010.1	2.87498	UP	AT4G31550	WRKY DNA-binding protein 11	WRKY11
GO:0006950	biological_process	response to stress	1	2.96847e-18	1	0	2.96847e-18	TRUE	Nitab4.5_0004615g0100.1	2.87442	UP	AT3G61790	Protein with RING/U-box and TRAF-like domain
GO:0006950	biological_process	response to stress	1	2.96847e-18	1	0	2.96847e-18	TRUE	Nitab4.5_0001032g0030.1	2.86724	UP	AT3G08510	phospholipase C 2	PLC2
GO:0006950	biological_process	response to stress	1	2.96847e-18	1	0	2.96847e-18	TRUE	Nitab4.5_0001411g0030.1	2.86041	UP	AT3G59660	C2 domain-containing protein / GRAM domain-containing protein
GO:0006950	biological_process	response to stress	1	2.96847e-18	1	0	2.96847e-18	TRUE	Nitab4.5_0006326g0010.1	2.85935	UP	AT5G35450	Disease resistance protein (CC-NBS-LRR class) family
GO:0006950	biological_process	response to stress	1	2.96847e-18	1	0	2.96847e-18	TRUE	Nitab4.5_0000084g0230.1	2.85856	UP	AT5G23950	Calcium-dependent lipid-binding (CaLB domain) family protein
GO:0006950	biological_process	response to stress	1	2.96847e-18	1	0	2.96847e-18	TRUE	Nitab4.5_0002512g0050.1	2.85524	UP	AT3G24440	Fibronectin type III domain-containing protein	VRN5
GO:0006950	biological_process	response to stress	1	2.96847e-18	1	0	2.96847e-18	TRUE	Nitab4.5_0002443g0040.1	2.85115	UP	AT1G53540	HSP20-like chaperones superfamily protein
GO:0006950	biological_process	response to stress	1	2.96847e-18	1	0	2.96847e-18	TRUE	Nitab4.5_0006685g0030.1	2.84619	UP	AT3G20410	calmodulin-domain protein kinase 9	CPK9
GO:0006950	biological_process	response to stress	1	2.96847e-18	1	0	2.96847e-18	TRUE	Nitab4.5_0002101g0050.1	2.84588	UP	AT3G48090	alpha/beta-Hydrolases superfamily protein	EDS1
GO:0006950	biological_process	response to stress	1	2.96847e-18	1	0	2.96847e-18	TRUE	Nitab4.5_0001765g0050.1	2.8454	UP	AT1G32640	Basic helix-loop-helix (bHLH) DNA-binding family protein	MYC2
GO:0006950	biological_process	response to stress	1	2.96847e-18	1	0	2.96847e-18	TRUE	Nitab4.5_0000977g0030.1	2.83713	UP	AT3G22840	Chlorophyll A-B binding family protein	ELIP1
GO:0006950	biological_process	response to stress	1	2.96847e-18	1	0	2.96847e-18	TRUE	Nitab4.5_0003441g0020.1	2.8361	UP	AT4G11600	glutathione peroxidase 6	GPX6
GO:0006950	biological_process	response to stress	1	2.96847e-18	1	0	2.96847e-18	TRUE	Nitab4.5_0002439g0090.1	2.82634	UP	AT1G64550	general control non-repressible 3	ABCF3
GO:0006950	biological_process	response to stress	1	2.96847e-18	1	0	2.96847e-18	TRUE	Nitab4.5_0011109g0010.1	2.82073	UP	AT1G80710	DROUGHT SENSITIVE 1	DRS1
GO:0006950	biological_process	response to stress	1	2.96847e-18	1	0	2.96847e-18	TRUE	Nitab4.5_0008686g0020.1	2.81649	UP	AT5G54310	ARF-GAP domain 5	AGD5
GO:0006950	biological_process	response to stress	1	2.96847e-18	1	0	2.96847e-18	TRUE	Nitab4.5_0002367g0160.1	2.81382	UP	AT1G64550	general control non-repressible 3	ABCF3
GO:0006950	biological_process	response to stress	1	2.96847e-18	1	0	2.96847e-18	TRUE	Nitab4.5_0001317g0070.1	2.81307	UP	AT4G34710	arginine decarboxylase 2	ADC2
GO:0006950	biological_process	response to stress	1	2.96847e-18	1	0	2.96847e-18	TRUE	Nitab4.5_0000194g0220.1	2.81008	UP	AT2G05590	TLD-domain containing nucleolar protein
GO:0006950	biological_process	response to stress	1	2.96847e-18	1	0	2.96847e-18	TRUE	Nitab4.5_0000247g0090.1	2.80777	UP	AT2G20990	synaptotagmin A	SYTA
GO:0006950	biological_process	response to stress	1	2.96847e-18	1	0	2.96847e-18	TRUE	Nitab4.5_0011703g0010.1	2.8035	UP	AT3G09030	BTB/POZ domain-containing protein
GO:0006950	biological_process	response to stress	1	2.96847e-18	1	0	2.96847e-18	TRUE	Nitab4.5_0009125g0010.1	2.7995	UP	AT2G46370	Auxin-responsive GH3 family protein	JAR1
GO:0006950	biological_process	response to stress	1	2.96847e-18	1	0	2.96847e-18	TRUE	Nitab4.5_0008679g0010.1	2.79176	UP	AT1G02205	Fatty acid hydroxylase superfamily	CER1
GO:0006950	biological_process	response to stress	1	2.96847e-18	1	0	2.96847e-18	TRUE	Nitab4.5_0001438g0050.1	2.78789	UP	AT1G29500	SAUR-like auxin-responsive protein family
GO:0006950	biological_process	response to stress	1	2.96847e-18	1	0	2.96847e-18	TRUE	Nitab4.5_0001696g0020.1	2.78271	UP	AT4G35790	phospholipase D delta	PLDDELTA
GO:0006950	biological_process	response to stress	1	2.96847e-18	1	0	2.96847e-18	TRUE	Nitab4.5_0006652g0010.1	2.78186	UP	AT5G45800	Leucine-rich repeat protein kinase family protein	MEE62
GO:0006950	biological_process	response to stress	1	2.96847e-18	1	0	2.96847e-18	TRUE	Nitab4.5_0007062g0050.1	2.78049	UP	AT2G18760	chromatin remodeling 8	CHR8
GO:0006950	biological_process	response to stress	1	2.96847e-18	1	0	2.96847e-18	TRUE	Nitab4.5_0003386g0040.1	2.77992	UP	AT3G48180	CDP-diacylglycerol-glycerol-3-phosphate 3-phosphatidyltransferase
GO:0006950	biological_process	response to stress	1	2.96847e-18	1	0	2.96847e-18	TRUE	Nitab4.5_0000695g0090.1	2.77784	UP	AT3G16730	condensin-2 complex subunit H2-like protein	HEB2
GO:0006950	biological_process	response to stress	1	2.96847e-18	1	0	2.96847e-18	TRUE	Nitab4.5_0006944g0010.1	2.76904	UP	AT5G10770	Eukaryotic aspartyl protease family protein
GO:0006950	biological_process	response to stress	1	2.96847e-18	1	0	2.96847e-18	TRUE	Nitab4.5_0004326g0020.1	2.76081	UP	AT5G44750	DNA-directed DNA polymerase	REV1
GO:0006950	biological_process	response to stress	1	2.96847e-18	1	0	2.96847e-18	TRUE	Nitab4.5_0002262g0110.1	2.75616	UP	AT2G46370	Auxin-responsive GH3 family protein	JAR1
GO:0006950	biological_process	response to stress	1	2.96847e-18	1	0	2.96847e-18	TRUE	Nitab4.5_0006117g0050.1	2.74573	UP	AT3G05890	Low temperature and salt responsive protein family	RCI2B
GO:0006950	biological_process	response to stress	1	2.96847e-18	1	0	2.96847e-18	TRUE	Nitab4.5_0009329g0030.1	2.74073	UP	AT3G19420	PTEN 2	PEN2
GO:0006950	biological_process	response to stress	1	2.96847e-18	1	0	2.96847e-18	TRUE	Nitab4.5_0001332g0040.1	2.73995	UP	AT5G50780	Histidine kinase-, DNA gyrase B-, and HSP90-like ATPase family protein
GO:0006950	biological_process	response to stress	1	2.96847e-18	1	0	2.96847e-18	TRUE	Nitab4.5_0007749g0010.1	2.73826	UP	AT4G26750	hydroxyproline-rich glycoprotein family protein	EXT-like
GO:0006950	biological_process	response to stress	1	2.96847e-18	1	0	2.96847e-18	TRUE	Nitab4.5_0003790g0030.1	2.72933	UP	AT1G04760	vesicle-associated membrane protein 726	VAMP726
GO:0006950	biological_process	response to stress	1	2.96847e-18	1	0	2.96847e-18	TRUE	Nitab4.5_0001094g0100.1	2.72815	UP	AT2G24290	ubiquitin-associated protein (DUF1068)
GO:0006950	biological_process	response to stress	1	2.96847e-18	1	0	2.96847e-18	TRUE	Nitab4.5_0000038g0360.1	2.72812	UP	AT5G48380	BAK1-interacting receptor-like kinase 1	BIR1
GO:0006950	biological_process	response to stress	1	2.96847e-18	1	0	2.96847e-18	TRUE	Nitab4.5_0007578g0010.1	2.72352	UP	AT1G16390	organic cation/carnitine transporter 3	OCT3
GO:0006950	biological_process	response to stress	1	2.96847e-18	1	0	2.96847e-18	TRUE	Nitab4.5_0000826g0220.1	2.72286	UP	AT2G41560	autoinhibited Ca(2+)-ATPase, isoform 4	ACA4
GO:0006950	biological_process	response to stress	1	2.96847e-18	1	0	2.96847e-18	TRUE	Nitab4.5_0000593g0080.1	2.7225	UP	AT4G24340	Phosphorylase superfamily protein
GO:0006950	biological_process	response to stress	1	2.96847e-18	1	0	2.96847e-18	TRUE	Nitab4.5_0000703g0140.1	2.72219	UP	AT1G50180	NB-ARC domain-containing disease resistance protein
GO:0006950	biological_process	response to stress	1	2.96847e-18	1	0	2.96847e-18	TRUE	Nitab4.5_0000095g0170.1	2.72085	UP	AT2G26110	bromodomain protein (DUF761)
GO:0006950	biological_process	response to stress	1	2.96847e-18	1	0	2.96847e-18	TRUE	Nitab4.5_0001625g0070.1	2.7204	UP	AT5G23950	Calcium-dependent lipid-binding (CaLB domain) family protein
GO:0006950	biological_process	response to stress	1	2.96847e-18	1	0	2.96847e-18	TRUE	Nitab4.5_0002823g0010.1	2.71334	UP	AT3G09270	glutathione S-transferase TAU 8	GSTU8
GO:0006950	biological_process	response to stress	1	2.96847e-18	1	0	2.96847e-18	TRUE	Nitab4.5_0000363g0280.1	2.7092	UP	AT3G62420	basic region/leucine zipper motif 53	BZIP53
GO:0006950	biological_process	response to stress	1	2.96847e-18	1	0	2.96847e-18	TRUE	Nitab4.5_0002345g0030.1	2.70728	UP	AT4G05200	cysteine-rich RLK (RECEPTOR-like protein kinase) 25	CRK25
GO:0006950	biological_process	response to stress	1	2.96847e-18	1	0	2.96847e-18	TRUE	Nitab4.5_0008422g0030.1	2.70714	UP	AT2G06040	F-box/LRR protein
GO:0006950	biological_process	response to stress	1	2.96847e-18	1	0	2.96847e-18	TRUE	Nitab4.5_0009215g0050.1	2.70412	UP	AT5G59790	UPSTREAM OF FLC protein (DUF966)
GO:0006950	biological_process	response to stress	1	2.96847e-18	1	0	2.96847e-18	TRUE	Nitab4.5_0002736g0010.1	2.70388	UP	AT1G55870	Polynucleotidyl transferase, ribonuclease H-like superfamily protein	AHG2
GO:0006950	biological_process	response to stress	1	2.96847e-18	1	0	2.96847e-18	TRUE	Nitab4.5_0001383g0040.1	2.69666	UP	AT5G51460	Haloacid dehalogenase-like hydrolase (HAD) superfamily protein	ATTPPA
GO:0006950	biological_process	response to stress	1	2.96847e-18	1	0	2.96847e-18	TRUE	Nitab4.5_0001519g0080.1	2.69113	UP	AT2G19450	membrane bound O-acyl transferase (MBOAT) family protein	TAG1
GO:0006950	biological_process	response to stress	1	2.96847e-18	1	0	2.96847e-18	TRUE	Nitab4.5_0000733g0030.1	2.69083	UP	AT3G14470	NB-ARC domain-containing disease resistance protein
GO:0006950	biological_process	response to stress	1	2.96847e-18	1	0	2.96847e-18	TRUE	Nitab4.5_0001220g0010.1	2.68706	UP	AT4G34100	RING/U-box superfamily protein	CER9
GO:0006950	biological_process	response to stress	1	2.96847e-18	1	0	2.96847e-18	TRUE	Nitab4.5_0003771g0040.1	2.68334	UP	AT4G34150	Calcium-dependent lipid-binding (CaLB domain) family protein
GO:0006950	biological_process	response to stress	1	2.96847e-18	1	0	2.96847e-18	TRUE	Nitab4.5_0000294g0050.1	2.68253	UP	AT1G53350	Disease resistance protein (CC-NBS-LRR class) family
GO:0006950	biological_process	response to stress	1	2.96847e-18	1	0	2.96847e-18	TRUE	Nitab4.5_0001012g0020.1	2.68048	UP	AT1G32640	Basic helix-loop-helix (bHLH) DNA-binding family protein	MYC2
GO:0006950	biological_process	response to stress	1	2.96847e-18	1	0	2.96847e-18	TRUE	Nitab4.5_0003501g0080.1	2.67848	UP	AT2G46140	Late embryogenesis abundant protein
GO:0006950	biological_process	response to stress	1	2.96847e-18	1	0	2.96847e-18	TRUE	Nitab4.5_0003094g0030.1	2.67842	UP	AT1G01120	3-ketoacyl-CoA synthase 1	KCS1
GO:0006950	biological_process	response to stress	1	2.96847e-18	1	0	2.96847e-18	TRUE	Nitab4.5_0000088g0050.1	2.67666	UP	AT3G57750	Protein kinase superfamily protein
GO:0006950	biological_process	response to stress	1	2.96847e-18	1	0	2.96847e-18	TRUE	Nitab4.5_0005362g0030.1	2.67069	UP	AT3G16660	Pollen Ole e 1 allergen and extensin family protein
GO:0006950	biological_process	response to stress	1	2.96847e-18	1	0	2.96847e-18	TRUE	Nitab4.5_0005182g0020.1	2.66731	UP	AT3G18040	MAP kinase 9	MPK9
GO:0006950	biological_process	response to stress	1	2.96847e-18	1	0	2.96847e-18	TRUE	Nitab4.5_0004364g0020.1	2.66578	UP	AT1G55180	phospholipase D alpha 4	PLDEPSILON
GO:0006950	biological_process	response to stress	1	2.96847e-18	1	0	2.96847e-18	TRUE	Nitab4.5_0005090g0040.1	2.66293	UP	AT5G58950	Protein kinase superfamily protein
GO:0006950	biological_process	response to stress	1	2.96847e-18	1	0	2.96847e-18	TRUE	Nitab4.5_0007410g0030.1	2.65182	UP	AT4G20840	FAD-binding Berberine family protein
GO:0006950	biological_process	response to stress	1	2.96847e-18	1	0	2.96847e-18	TRUE	Nitab4.5_0000287g0030.1	2.65123	UP	AT5G67190	DREB and EAR motif protein 2	DEAR2
GO:0006950	biological_process	response to stress	1	2.96847e-18	1	0	2.96847e-18	TRUE	Nitab4.5_0003368g0020.1	2.65111	UP	AT3G10190	Calcium-binding EF-hand family protein
GO:0006950	biological_process	response to stress	1	2.96847e-18	1	0	2.96847e-18	TRUE	Nitab4.5_0000410g0380.1	2.64974	UP	AT1G52760	lysophospholipase 2	LysoPL2
GO:0006950	biological_process	response to stress	1	2.96847e-18	1	0	2.96847e-18	TRUE	Nitab4.5_0000083g0240.1	2.64788	UP	AT5G64220	Calmodulin-binding transcription activator protein with CG-1 and Ankyrin domain
GO:0006950	biological_process	response to stress	1	2.96847e-18	1	0	2.96847e-18	TRUE	Nitab4.5_0002046g0020.1	2.64362	UP	AT3G17860	jasmonate-zim-domain protein 3	JAZ3
GO:0006950	biological_process	response to stress	1	2.96847e-18	1	0	2.96847e-18	TRUE	Nitab4.5_0000568g0130.1	2.64284	UP	AT5G15330	SPX domain-containing protein 4	SPX4
GO:0006950	biological_process	response to stress	1	2.96847e-18	1	0	2.96847e-18	TRUE	Nitab4.5_0000092g0090.1	2.64275	UP	AT3G20600	Late embryogenesis abundant (LEA) hydroxyproline-rich glycoprotein family	NDR1
GO:0006950	biological_process	response to stress	1	2.96847e-18	1	0	2.96847e-18	TRUE	Nitab4.5_0007869g0040.1	2.6412	UP	AT1G20510	OPC-8:0 CoA ligase1	OPCL1
GO:0006950	biological_process	response to stress	1	2.96847e-18	1	0	2.96847e-18	TRUE	Nitab4.5_0006051g0020.1	2.63812	UP	AT5G05340	Peroxidase superfamily protein	PRX52
GO:0006950	biological_process	response to stress	1	2.96847e-18	1	0	2.96847e-18	TRUE	Nitab4.5_0001089g0070.1	2.63707	UP	AT3G46530	NB-ARC domain-containing disease resistance protein	RPP13
GO:0006950	biological_process	response to stress	1	2.96847e-18	1	0	2.96847e-18	TRUE	Nitab4.5_0002257g0120.1	2.63489	UP	AT3G47640	basic helix-loop-helix (bHLH) DNA-binding superfamily protein	PYE
GO:0006950	biological_process	response to stress	1	2.96847e-18	1	0	2.96847e-18	TRUE	Nitab4.5_0024537g0010.1	2.63198	UP	AT1G24620	EF hand calcium-binding protein family
GO:0006950	biological_process	response to stress	1	2.96847e-18	1	0	2.96847e-18	TRUE	Nitab4.5_0003170g0010.1	2.62945	UP	AT5G05340	Peroxidase superfamily protein	PRX52
GO:0006950	biological_process	response to stress	1	2.96847e-18	1	0	2.96847e-18	TRUE	Nitab4.5_0001793g0010.1	2.62267	UP	AT4G24690	ubiquitin-associated (UBA)/TS-N domain-containing protein / octicosapeptide/Phox/Bemp1 (PB1) domain-containing protein	NBR1
GO:0006950	biological_process	response to stress	1	2.96847e-18	1	0	2.96847e-18	TRUE	Nitab4.5_0000607g0130.1	2.62218	UP	AT2G34830	WRKY DNA-binding protein 35	WRKY35
GO:0006950	biological_process	response to stress	1	2.96847e-18	1	0	2.96847e-18	TRUE	Nitab4.5_0001992g0130.1	2.6209	UP	AT1G78080	related to AP2 4	RAP2.4
GO:0006950	biological_process	response to stress	1	2.96847e-18	1	0	2.96847e-18	TRUE	Nitab4.5_0000263g0180.1	2.62058	UP	AT5G05340	Peroxidase superfamily protein	PRX52
GO:0006950	biological_process	response to stress	1	2.96847e-18	1	0	2.96847e-18	TRUE	Nitab4.5_0000068g0270.1	2.61955	UP	AT1G47710	Serine protease inhibitor (SERPIN) family protein	SERPIN1
GO:0006950	biological_process	response to stress	1	2.96847e-18	1	0	2.96847e-18	TRUE	Nitab4.5_0004245g0010.1	2.60766	UP	AT5G48620	Disease resistance protein (CC-NBS-LRR class) family
GO:0006950	biological_process	response to stress	1	2.96847e-18	1	0	2.96847e-18	TRUE	Nitab4.5_0001062g0080.1	2.60539	UP	AT5G44080	Basic-leucine zipper (bZIP) transcription factor family protein
GO:0006950	biological_process	response to stress	1	2.96847e-18	1	0	2.96847e-18	TRUE	Nitab4.5_0005716g0010.1	2.60265	UP	AT4G33050	calmodulin-binding family protein	EDA39
GO:0006950	biological_process	response to stress	1	2.96847e-18	1	0	2.96847e-18	TRUE	Nitab4.5_0000045g0460.1	2.59884	UP	AT3G25070	RPM1 interacting protein 4	RIN4
GO:0006950	biological_process	response to stress	1	2.96847e-18	1	0	2.96847e-18	TRUE	Nitab4.5_0006748g0020.1	2.597	UP	AT5G42000	ORMDL family protein
GO:0006950	biological_process	response to stress	1	2.96847e-18	1	0	2.96847e-18	TRUE	Nitab4.5_0003361g0030.1	2.59492	UP	AT3G12630	A20/AN1-like zinc finger family protein	SAP5
GO:0006950	biological_process	response to stress	1	2.96847e-18	1	0	2.96847e-18	TRUE	Nitab4.5_0001192g0050.1	2.59242	UP	AT3G14470	NB-ARC domain-containing disease resistance protein
GO:0006950	biological_process	response to stress	1	2.96847e-18	1	0	2.96847e-18	TRUE	Nitab4.5_0008680g0020.1	2.59156	UP	AT5G48620	Disease resistance protein (CC-NBS-LRR class) family
GO:0006950	biological_process	response to stress	1	2.96847e-18	1	0	2.96847e-18	TRUE	Nitab4.5_0003408g0140.1	2.58472	UP	AT4G24350	Phosphorylase superfamily protein
GO:0006950	biological_process	response to stress	1	2.96847e-18	1	0	2.96847e-18	TRUE	Nitab4.5_0003583g0030.1	2.58213	UP	AT1G69260	ABI five binding protein	AFP1
GO:0006950	biological_process	response to stress	1	2.96847e-18	1	0	2.96847e-18	TRUE	Nitab4.5_0000171g0310.1	2.57963	UP	AT5G05190	hypothetical protein (DUF3133)
GO:0006950	biological_process	response to stress	1	2.96847e-18	1	0	2.96847e-18	TRUE	Nitab4.5_0001913g0150.1	2.57608	UP	AT3G20410	calmodulin-domain protein kinase 9	CPK9
GO:0006950	biological_process	response to stress	1	2.96847e-18	1	0	2.96847e-18	TRUE	Nitab4.5_0000600g0060.1	2.56894	UP	AT5G51190	Integrase-type DNA-binding superfamily protein
GO:0006950	biological_process	response to stress	1	2.96847e-18	1	0	2.96847e-18	TRUE	Nitab4.5_0000013g0220.1	2.56639	UP	AT4G02600	Seven transmembrane MLO family protein	MLO1
GO:0006950	biological_process	response to stress	1	2.96847e-18	1	0	2.96847e-18	TRUE	Nitab4.5_0002063g0040.1	2.56597	UP	AT1G64790	ILITYHIA	ILA
GO:0006950	biological_process	response to stress	1	2.96847e-18	1	0	2.96847e-18	TRUE	Nitab4.5_0003016g0020.1	2.5651	UP	AT4G33220	pectin methylesterase 44	PME44
GO:0006950	biological_process	response to stress	1	2.96847e-18	1	0	2.96847e-18	TRUE	Nitab4.5_0000059g0310.1	2.5625	UP	AT5G18860	inosine-uridine preferring nucleoside hydrolase family protein	NSH3
GO:0006950	biological_process	response to stress	1	2.96847e-18	1	0	2.96847e-18	TRUE	Nitab4.5_0003268g0060.1	2.55772	UP	AT5G48620	Disease resistance protein (CC-NBS-LRR class) family
GO:0006950	biological_process	response to stress	1	2.96847e-18	1	0	2.96847e-18	TRUE	Nitab4.5_0013408g0010.1	2.55657	UP	AT1G68760	nudix hydrolase 1	NUDX1
GO:0006950	biological_process	response to stress	1	2.96847e-18	1	0	2.96847e-18	TRUE	Nitab4.5_0000205g0080.1	2.5497	UP	AT1G12310	Calcium-binding EF-hand family protein
GO:0006950	biological_process	response to stress	1	2.96847e-18	1	0	2.96847e-18	TRUE	Nitab4.5_0006836g0020.1	2.54801	UP	AT2G22300	signal responsive 1	SR1
GO:0006950	biological_process	response to stress	1	2.96847e-18	1	0	2.96847e-18	TRUE	Nitab4.5_0006238g0030.1	2.54436	UP	AT4G23180	cysteine-rich RLK (RECEPTOR-like protein kinase) 10	CRK10
GO:0006950	biological_process	response to stress	1	2.96847e-18	1	0	2.96847e-18	TRUE	Nitab4.5_0000446g0150.1	2.5431	UP	AT2G06040	F-box/LRR protein
GO:0006950	biological_process	response to stress	1	2.96847e-18	1	0	2.96847e-18	TRUE	Nitab4.5_0007663g0010.1	2.54105	UP	AT2G17480	Seven transmembrane MLO family protein	MLO8
GO:0006950	biological_process	response to stress	1	2.96847e-18	1	0	2.96847e-18	TRUE	Nitab4.5_0001650g0130.1	2.53903	UP	AT1G29510	SAUR-like auxin-responsive protein family	SAUR68
GO:0006950	biological_process	response to stress	1	2.96847e-18	1	0	2.96847e-18	TRUE	Nitab4.5_0003335g0020.1	2.53543	UP	AT5G47100	calcineurin B-like protein 9	CBL9
GO:0006950	biological_process	response to stress	1	2.96847e-18	1	0	2.96847e-18	TRUE	Nitab4.5_0000195g0240.1	2.53189	UP	AT3G08970	DNAJ heat shock N-terminal domain-containing protein	ATERDJ3A
GO:0006950	biological_process	response to stress	1	2.96847e-18	1	0	2.96847e-18	TRUE	Nitab4.5_0000651g0260.1	2.53103	UP	AT5G67500	voltage dependent anion channel 2	VDAC2
GO:0006950	biological_process	response to stress	1	2.96847e-18	1	0	2.96847e-18	TRUE	Nitab4.5_0002715g0150.1	2.52932	UP	AT5G26980	syntaxin of plants 41	SYP41
GO:0006950	biological_process	response to stress	1	2.96847e-18	1	0	2.96847e-18	TRUE	Nitab4.5_0000280g0250.1	2.52468	UP	AT5G35450	Disease resistance protein (CC-NBS-LRR class) family
GO:0006950	biological_process	response to stress	1	2.96847e-18	1	0	2.96847e-18	TRUE	Nitab4.5_0000194g0120.1	2.52441	UP
GO:0006950	biological_process	response to stress	1	2.96847e-18	1	0	2.96847e-18	TRUE	Nitab4.5_0006813g0030.1	2.51721	UP	AT5G67500	voltage dependent anion channel 2	VDAC2
GO:0006950	biological_process	response to stress	1	2.96847e-18	1	0	2.96847e-18	TRUE	Nitab4.5_0001160g0010.1	2.5158	UP	AT4G26750	hydroxyproline-rich glycoprotein family protein	EXT-like
GO:0006950	biological_process	response to stress	1	2.96847e-18	1	0	2.96847e-18	TRUE	Nitab4.5_0000989g0110.1	2.512	UP	AT5G35450	Disease resistance protein (CC-NBS-LRR class) family
GO:0006950	biological_process	response to stress	1	2.96847e-18	1	0	2.96847e-18	TRUE	Nitab4.5_0005472g0050.1	2.51002	UP	AT5G22290	NAC domain containing protein 89	NAC089
GO:0006950	biological_process	response to stress	1	2.96847e-18	1	0	2.96847e-18	TRUE	Nitab4.5_0000714g0010.1	2.50981	UP	AT5G53120	spermidine synthase 3	SPDS3
GO:0006950	biological_process	response to stress	1	2.96847e-18	1	0	2.96847e-18	TRUE	Nitab4.5_0000433g0130.1	2.50853	UP	AT1G34190	NAC domain containing protein 17	NAC017
GO:0006950	biological_process	response to stress	1	2.96847e-18	1	0	2.96847e-18	TRUE	Nitab4.5_0003470g0100.1	2.505	UP	AT2G27880	Argonaute family protein	AGO5
GO:0006950	biological_process	response to stress	1	2.96847e-18	1	0	2.96847e-18	TRUE	Nitab4.5_0000061g0060.1	2.49187	UP	AT2G33320	Calcium-dependent lipid-binding (CaLB domain) family protein
GO:0006950	biological_process	response to stress	1	2.96847e-18	1	0	2.96847e-18	TRUE	Nitab4.5_0007669g0010.1	2.4908	UP	AT5G51070	Clp ATPase	ERD1
GO:0006950	biological_process	response to stress	1	2.96847e-18	1	0	2.96847e-18	TRUE	Nitab4.5_0001510g0050.1	2.48824	UP	AT2G33540	C-terminal domain phosphatase-like 3	CPL3
GO:0006950	biological_process	response to stress	1	2.96847e-18	1	0	2.96847e-18	TRUE	Nitab4.5_0008945g0010.1	2.48461	UP	AT5G06270	hypothetical protein
GO:0006950	biological_process	response to stress	1	2.96847e-18	1	0	2.96847e-18	TRUE	Nitab4.5_0000047g0200.1	2.48234	UP	AT5G01660	influenza virus NS1A-binding protein
GO:0006950	biological_process	response to stress	1	2.96847e-18	1	0	2.96847e-18	TRUE	Nitab4.5_0002745g0030.1	2.48192	UP	AT4G11650	osmotin 34	OSM34
GO:0006950	biological_process	response to stress	1	2.96847e-18	1	0	2.96847e-18	TRUE	Nitab4.5_0003410g0040.1	2.48006	UP	AT1G60900	U2 snRNP auxilliary factor, large subunit, splicing factor
GO:0006950	biological_process	response to stress	1	2.96847e-18	1	0	2.96847e-18	TRUE	Nitab4.5_0000223g0240.1	2.47853	UP	AT2G46380	extra-large G-like protein, putative (DUF3133)
GO:0006950	biological_process	response to stress	1	2.96847e-18	1	0	2.96847e-18	TRUE	Nitab4.5_0000273g0180.1	2.47413	UP	AT5G05340	Peroxidase superfamily protein	PRX52
GO:0006950	biological_process	response to stress	1	2.96847e-18	1	0	2.96847e-18	TRUE	Nitab4.5_0008390g0020.1	2.46979	UP	AT3G46730	NB-ARC domain-containing disease resistance protein
GO:0006950	biological_process	response to stress	1	2.96847e-18	1	0	2.96847e-18	TRUE	Nitab4.5_0002885g0030.1	2.4686	UP	AT1G55915	zinc ion binding protein
GO:0006950	biological_process	response to stress	1	2.96847e-18	1	0	2.96847e-18	TRUE	Nitab4.5_0001000g0040.1	2.46716	UP	AT1G34190	NAC domain containing protein 17	NAC017
GO:0006950	biological_process	response to stress	1	2.96847e-18	1	0	2.96847e-18	TRUE	Nitab4.5_0000025g0010.1	2.46492	UP	AT2G24700	Transcriptional factor B3 family protein
GO:0006950	biological_process	response to stress	1	2.96847e-18	1	0	2.96847e-18	TRUE	Nitab4.5_0001693g0010.1	2.46372	UP	AT4G24290	MAC/Perforin domain-containing protein
GO:0006950	biological_process	response to stress	1	2.96847e-18	1	0	2.96847e-18	TRUE	Nitab4.5_0000110g0080.1	2.46328	UP	AT1G47510	inositol polyphosphate 5-phosphatase 11	5PTASE11
GO:0006950	biological_process	response to stress	1	2.96847e-18	1	0	2.96847e-18	TRUE	Nitab4.5_0001061g0090.1	2.4626	UP	AT1G02205	Fatty acid hydroxylase superfamily	CER1
GO:0006950	biological_process	response to stress	1	2.96847e-18	1	0	2.96847e-18	TRUE	Nitab4.5_0001225g0070.1	2.46232	UP	AT3G61790	Protein with RING/U-box and TRAF-like domain
GO:0006950	biological_process	response to stress	1	2.96847e-18	1	0	2.96847e-18	TRUE	Nitab4.5_0008518g0010.1	2.45662	UP	AT5G09760	Plant invertase/pectin methylesterase inhibitor superfamily
GO:0006950	biological_process	response to stress	1	2.96847e-18	1	0	2.96847e-18	TRUE	Nitab4.5_0003913g0010.1	2.4552	UP	AT1G29670	GDSL-like Lipase/Acylhydrolase superfamily protein
GO:0006950	biological_process	response to stress	1	2.96847e-18	1	0	2.96847e-18	TRUE	Nitab4.5_0012197g0010.1	2.45318	UP	AT3G52190	phosphate transporter traffic facilitator1	PHF1
GO:0006950	biological_process	response to stress	1	2.96847e-18	1	0	2.96847e-18	TRUE	Nitab4.5_0009553g0020.1	2.45184	UP	AT3G51770	tetratricopeptide repeat (TPR)-containing protein	ETO1
GO:0006950	biological_process	response to stress	1	2.96847e-18	1	0	2.96847e-18	TRUE	Nitab4.5_0001655g0100.1	2.44433	UP	AT1G50180	NB-ARC domain-containing disease resistance protein
GO:0006950	biological_process	response to stress	1	2.96847e-18	1	0	2.96847e-18	TRUE	Nitab4.5_0014059g0010.1	2.443	UP	AT1G53570	mitogen-activated protein kinase kinase kinase 3	MAP3KA
GO:0006950	biological_process	response to stress	1	2.96847e-18	1	0	2.96847e-18	TRUE	Nitab4.5_0005130g0020.1	2.43794	UP	AT5G58430	exocyst subunit exo70 family protein B1	EXO70B1
GO:0006950	biological_process	response to stress	1	2.96847e-18	1	0	2.96847e-18	TRUE	Nitab4.5_0000322g0110.1	2.43784	UP	AT1G01720	NAC (No Apical Meristem) domain transcriptional regulator superfamily protein	ATAF1
GO:0006950	biological_process	response to stress	1	2.96847e-18	1	0	2.96847e-18	TRUE	Nitab4.5_0002612g0100.1	2.43608	UP	AT3G05630	phospholipase D P2	PLDP2
GO:0006950	biological_process	response to stress	1	2.96847e-18	1	0	2.96847e-18	TRUE	Nitab4.5_0000092g0300.1	2.4332	UP	AT5G54110	membrane-associated mannitol-induced	MAMI
GO:0006950	biological_process	response to stress	1	2.96847e-18	1	0	2.96847e-18	TRUE	Nitab4.5_0002085g0050.1	2.42999	UP	AT3G14470	NB-ARC domain-containing disease resistance protein
GO:0006950	biological_process	response to stress	1	2.96847e-18	1	0	2.96847e-18	TRUE	Nitab4.5_0000185g0220.1	2.42765	UP	AT4G17690	Peroxidase superfamily protein
GO:0006950	biological_process	response to stress	1	2.96847e-18	1	0	2.96847e-18	TRUE	Nitab4.5_0003215g0010.1	2.42507	UP	AT5G16990	Zinc-binding dehydrogenase family protein
GO:0006950	biological_process	response to stress	1	2.96847e-18	1	0	2.96847e-18	TRUE	Nitab4.5_0011583g0010.1	2.42464	UP	AT2G47730	glutathione S-transferase phi 8	GSTF8
GO:0006950	biological_process	response to stress	1	2.96847e-18	1	0	2.96847e-18	TRUE	Nitab4.5_0000296g0010.1	2.4188	UP	AT3G25220	FK506-binding protein 15 kD-1	FKBP15-1
GO:0006950	biological_process	response to stress	1	2.96847e-18	1	0	2.96847e-18	TRUE	Nitab4.5_0000272g0160.1	2.41676	UP	AT1G07570	Protein kinase superfamily protein	APK1A
GO:0006950	biological_process	response to stress	1	2.96847e-18	1	0	2.96847e-18	TRUE	Nitab4.5_0000270g0260.1	2.41553	UP	AT5G59970	Histone superfamily protein
GO:0006950	biological_process	response to stress	1	2.96847e-18	1	0	2.96847e-18	TRUE	Nitab4.5_0000348g0100.1	2.40622	UP	AT4G02600	Seven transmembrane MLO family protein	MLO1
GO:0006950	biological_process	response to stress	1	2.96847e-18	1	0	2.96847e-18	TRUE	Nitab4.5_0001056g0050.1	2.40246	UP	AT3G07020	UDP-Glycosyltransferase superfamily protein	SGT
GO:0006950	biological_process	response to stress	1	2.96847e-18	1	0	2.96847e-18	TRUE	Nitab4.5_0015177g0030.1	2.40185	UP	AT4G11070	WRKY family transcription factor	WRKY41
GO:0006950	biological_process	response to stress	1	2.96847e-18	1	0	2.96847e-18	TRUE	Nitab4.5_0006594g0040.1	2.40155	UP	AT5G47120	BAX inhibitor 1	BI1
GO:0006950	biological_process	response to stress	1	2.96847e-18	1	0	2.96847e-18	TRUE	Nitab4.5_0002542g0030.1	2.39802	UP	AT1G59820	aminophospholipid ATPase 3	ALA3
GO:0006950	biological_process	response to stress	1	2.96847e-18	1	0	2.96847e-18	TRUE	Nitab4.5_0001417g0090.1	2.39715	UP	AT2G41480	peroxidase superfamily protein
GO:0006950	biological_process	response to stress	1	2.96847e-18	1	0	2.96847e-18	TRUE	Nitab4.5_0004738g0060.1	2.3947	UP	AT1G16060	ARIA-interacting double AP2 domain protein	ADAP
GO:0006950	biological_process	response to stress	1	2.96847e-18	1	0	2.96847e-18	TRUE	Nitab4.5_0005520g0040.1	2.39051	UP	AT3G25910	MAP kinase kinase kinase, putative (DUF1644)
GO:0006950	biological_process	response to stress	1	2.96847e-18	1	0	2.96847e-18	TRUE	Nitab4.5_0002467g0110.1	2.38711	UP	AT5G08120	movement protein binding protein 2C	MPB2C
GO:0006950	biological_process	response to stress	1	2.96847e-18	1	0	2.96847e-18	TRUE	Nitab4.5_0000297g0060.1	2.38351	UP	AT5G54310	ARF-GAP domain 5	AGD5
GO:0006950	biological_process	response to stress	1	2.96847e-18	1	0	2.96847e-18	TRUE	Nitab4.5_0000677g0010.1	2.37216	UP	AT3G10190	Calcium-binding EF-hand family protein
GO:0006950	biological_process	response to stress	1	2.96847e-18	1	0	2.96847e-18	TRUE	Nitab4.5_0002314g0110.1	2.3715	UP	AT1G27760	interferon-related developmental regulator family protein / IFRD protein family	SAT32
GO:0006950	biological_process	response to stress	1	2.96847e-18	1	0	2.96847e-18	TRUE	Nitab4.5_0000217g0100.1	2.36702	UP	AT4G20140	Leucine-rich repeat transmembrane protein kinase	GSO1
GO:0006950	biological_process	response to stress	1	2.96847e-18	1	0	2.96847e-18	TRUE	Nitab4.5_0002687g0110.1	2.36621	UP	AT3G20770	Ethylene insensitive 3 family protein	EIN3
GO:0006950	biological_process	response to stress	1	2.96847e-18	1	0	2.96847e-18	TRUE	Nitab4.5_0007473g0020.1	2.35831	UP	AT5G35450	Disease resistance protein (CC-NBS-LRR class) family
GO:0006950	biological_process	response to stress	1	2.96847e-18	1	0	2.96847e-18	TRUE	Nitab4.5_0000123g0440.1	2.35361	UP	AT2G40950	Basic-leucine zipper (bZIP) transcription factor family protein	BZIP17
GO:0006950	biological_process	response to stress	1	2.96847e-18	1	0	2.96847e-18	TRUE	Nitab4.5_0011561g0010.1	2.34528	UP	AT1G49050	Eukaryotic aspartyl protease family protein
GO:0006950	biological_process	response to stress	1	2.96847e-18	1	0	2.96847e-18	TRUE	Nitab4.5_0000856g0090.1	2.34503	UP	AT1G53570	mitogen-activated protein kinase kinase kinase 3	MAP3KA
GO:0006950	biological_process	response to stress	1	2.96847e-18	1	0	2.96847e-18	TRUE	Nitab4.5_0003113g0100.1	2.34207	UP	AT4G15920	Nodulin MtN3 family protein	SWEET17
GO:0006950	biological_process	response to stress	1	2.96847e-18	1	0	2.96847e-18	TRUE	Nitab4.5_0001105g0030.1	2.33747	UP	AT1G49980	DNA/RNA polymerases superfamily protein
GO:0006950	biological_process	response to stress	1	2.96847e-18	1	0	2.96847e-18	TRUE	Nitab4.5_0006531g0020.1	2.33017	UP	AT2G41130	basic helix-loop-helix (bHLH) DNA-binding superfamily protein
GO:0006950	biological_process	response to stress	1	2.96847e-18	1	0	2.96847e-18	TRUE	Nitab4.5_0001552g0090.1	2.329	UP	AT5G45110	NPR1-like protein 3	NPR3
GO:0006950	biological_process	response to stress	1	2.96847e-18	1	0	2.96847e-18	TRUE	Nitab4.5_0014986g0010.1	2.32673	UP	AT3G47640	basic helix-loop-helix (bHLH) DNA-binding superfamily protein	PYE
GO:0006950	biological_process	response to stress	1	2.96847e-18	1	0	2.96847e-18	TRUE	Nitab4.5_0002885g0040.1	2.32671	UP	AT1G72300	Leucine-rich receptor-like protein kinase family protein	PSY1R
GO:0006950	biological_process	response to stress	1	2.96847e-18	1	0	2.96847e-18	TRUE	Nitab4.5_0007944g0040.1	2.32512	UP	AT2G43900	Endonuclease/exonuclease/phosphatase family protein	5PTase12
GO:0006950	biological_process	response to stress	1	2.96847e-18	1	0	2.96847e-18	TRUE	Nitab4.5_0001082g0080.1	2.31764	UP	AT1G35580	cytosolic invertase 1	CINV1
GO:0006950	biological_process	response to stress	1	2.96847e-18	1	0	2.96847e-18	TRUE	Nitab4.5_0005779g0020.1	2.31466	UP	AT3G51030	thioredoxin H-type 1	TRX1
GO:0006950	biological_process	response to stress	1	2.96847e-18	1	0	2.96847e-18	TRUE	Nitab4.5_0005721g0100.1	2.29444	UP	AT2G18060	vascular related NAC-domain protein 1	VND1
GO:0006950	biological_process	response to stress	1	2.96847e-18	1	0	2.96847e-18	TRUE	Nitab4.5_0013021g0030.1	2.29394	UP	AT2G46240	BCL-2-associated athanogene 6	BAG6
GO:0006950	biological_process	response to stress	1	2.96847e-18	1	0	2.96847e-18	TRUE	Nitab4.5_0004969g0050.1	2.28974	UP	AT5G56550	oxidative stress 3	OXS3
GO:0006950	biological_process	response to stress	1	2.96847e-18	1	0	2.96847e-18	TRUE	Nitab4.5_0006925g0020.1	2.28914	UP	AT4G04960	Concanavalin A-like lectin protein kinase family protein
GO:0006950	biological_process	response to stress	1	2.96847e-18	1	0	2.96847e-18	TRUE	Nitab4.5_0000482g0050.1	2.28819	UP	AT3G21630	chitin elicitor receptor kinase 1	CERK1
GO:0006950	biological_process	response to stress	1	2.96847e-18	1	0	2.96847e-18	TRUE	Nitab4.5_0000529g0020.1	2.28764	UP	AT4G17720	RNA-binding (RRM/RBD/RNP motifs) family protein
GO:0006950	biological_process	response to stress	1	2.96847e-18	1	0	2.96847e-18	TRUE	Nitab4.5_0000132g0160.1	2.2874	UP	AT2G36460	Aldolase superfamily protein	FBA6
GO:0006950	biological_process	response to stress	1	2.96847e-18	1	0	2.96847e-18	TRUE	Nitab4.5_0001471g0010.1	2.28472	UP	AT3G25250	AGC (cAMP-dependent, cGMP-dependent and protein kinase C) kinase family protein	AGC2-1
GO:0006950	biological_process	response to stress	1	2.96847e-18	1	0	2.96847e-18	TRUE	Nitab4.5_0000233g0210.1	2.28252	UP	AT1G80600	HOPW1-1-interacting 1	WIN1
GO:0006950	biological_process	response to stress	1	2.96847e-18	1	0	2.96847e-18	TRUE	Nitab4.5_0001299g0080.1	2.28123	UP	AT5G44680	DNA glycosylase superfamily protein
GO:0006950	biological_process	response to stress	1	2.96847e-18	1	0	2.96847e-18	TRUE	Nitab4.5_0004914g0020.1	2.27588	UP	AT1G27350	Ribosome associated membrane protein RAMP4
GO:0006950	biological_process	response to stress	1	2.96847e-18	1	0	2.96847e-18	TRUE	Nitab4.5_0000297g0180.1	2.27259	UP	AT5G54110	membrane-associated mannitol-induced	MAMI
GO:0006950	biological_process	response to stress	1	2.96847e-18	1	0	2.96847e-18	TRUE	Nitab4.5_0001040g0040.1	2.27226	UP	AT1G50180	NB-ARC domain-containing disease resistance protein
GO:0006950	biological_process	response to stress	1	2.96847e-18	1	0	2.96847e-18	TRUE	Nitab4.5_0006852g0070.1	2.27198	UP	AT2G26150	heat shock transcription factor A2	HSFA2
GO:0006950	biological_process	response to stress	1	2.96847e-18	1	0	2.96847e-18	TRUE	Nitab4.5_0001778g0110.1	2.26899	UP	AT4G18910	NOD26-like intrinsic protein 1;2	NIP1;2
GO:0006950	biological_process	response to stress	1	2.96847e-18	1	0	2.96847e-18	TRUE	Nitab4.5_0002589g0110.1	2.25705	UP	AT5G53160	regulatory components of ABA receptor 3	RCAR3
[truncated: 6,290 more rows]

## Sheet: S2 XXM1GL1h_DOWN_GOSlim_Genes
node_id	ontology	node_name	raw_p_underrep	raw_p_overrep	FWER_underrep	FWER_overrep	refined_p_overrep	signif	geneid	logFC	Trend	AGI	short_description	Symbol
GO:0015979	biological_process	photosynthesis	1	6.10129e-35	1	0	6.10129e-35	TRUE	Nitab4.5_0009611g0020.1	-2.00525	DOWN	AT5G01920	Protein kinase superfamily protein	STN8
GO:0015979	biological_process	photosynthesis	1	6.10129e-35	1	0	6.10129e-35	TRUE	Nitab4.5_0000707g0260.1	-2.01364	DOWN	AT5G08410	ferredoxin/thioredoxin reductase subunit A (variable subunit) 2	FTRA2
GO:0015979	biological_process	photosynthesis	1	6.10129e-35	1	0	6.10129e-35	TRUE	Nitab4.5_0000838g0040.1	-2.02243	DOWN	AT4G01050	thylakoid rhodanese-like protein	TROL
GO:0015979	biological_process	photosynthesis	1	6.10129e-35	1	0	6.10129e-35	TRUE	Nitab4.5_0003381g0030.1	-2.0276	DOWN	AT1G18730	NDH dependent flow 6	PnsB4
GO:0015979	biological_process	photosynthesis	1	6.10129e-35	1	0	6.10129e-35	TRUE	Nitab4.5_0000769g0070.1	-2.04138	DOWN	AT2G20890	photosystem II reaction center PSB29 protein	PSB29
GO:0015979	biological_process	photosynthesis	1	6.10129e-35	1	0	6.10129e-35	TRUE	Nitab4.5_0003033g0050.1	-2.05431	DOWN	AT3G15095	Serine/Threonine-kinase pakA-like protein	HCF243
GO:0015979	biological_process	photosynthesis	1	6.10129e-35	1	0	6.10129e-35	TRUE	Nitab4.5_0001326g0170.1	-2.06301	DOWN	AT5G59400	PGR5-like A protein
GO:0015979	biological_process	photosynthesis	1	6.10129e-35	1	0	6.10129e-35	TRUE	Nitab4.5_0000159g0220.1	-2.07461	DOWN	AT1G22700	Tetratricopeptide repeat (TPR)-like superfamily protein
GO:0015979	biological_process	photosynthesis	1	6.10129e-35	1	0	6.10129e-35	TRUE	Nitab4.5_0000872g0010.1	-2.0839	DOWN	AT1G34000	one-helix protein 2	OHP2
GO:0015979	biological_process	photosynthesis	1	6.10129e-35	1	0	6.10129e-35	TRUE	Nitab4.5_0002014g0010.1	-2.10532	DOWN	AT3G01500	carbonic anhydrase 1	CA1
GO:0015979	biological_process	photosynthesis	1	6.10129e-35	1	0	6.10129e-35	TRUE	Nitab4.5_0001200g0070.1	-2.10693	DOWN	AT4G11960	PGR5-like B	PGRL1B
GO:0015979	biological_process	photosynthesis	1	6.10129e-35	1	0	6.10129e-35	TRUE	Nitab4.5_0003394g0030.1	-2.10879	DOWN	AT5G02120	one helix protein	OHP
GO:0015979	biological_process	photosynthesis	1	6.10129e-35	1	0	6.10129e-35	TRUE	Nitab4.5_0000032g0010.1	-2.12873	DOWN	AT1G43670	Inositol monophosphatase family protein	FBP
GO:0015979	biological_process	photosynthesis	1	6.10129e-35	1	0	6.10129e-35	TRUE	Nitab4.5_0000099g0170.1	-2.14045	DOWN	AT1G34000	one-helix protein 2	OHP2
GO:0015979	biological_process	photosynthesis	1	6.10129e-35	1	0	6.10129e-35	TRUE	Nitab4.5_0001044g0040.1	-2.15111	DOWN	AT2G30570	photosystem II reaction center W	PSBW
GO:0015979	biological_process	photosynthesis	1	6.10129e-35	1	0	6.10129e-35	TRUE	Nitab4.5_0002892g0010.1	-2.15624	DOWN	AT2G46820	photosystem I P subunit	PSI-P
GO:0015979	biological_process	photosynthesis	1	6.10129e-35	1	0	6.10129e-35	TRUE	Nitab4.5_0006903g0010.1	-2.15945	DOWN	AT1G08380	photosystem I subunit O	PSAO
GO:0015979	biological_process	photosynthesis	1	6.10129e-35	1	0	6.10129e-35	TRUE	Nitab4.5_0003423g0020.1	-2.1667	DOWN	AT1G76450	Photosystem II reaction center PsbP family protein
GO:0015979	biological_process	photosynthesis	1	6.10129e-35	1	0	6.10129e-35	TRUE	Nitab4.5_0000705g0030.1	-2.17365	DOWN	AT5G02120	one helix protein	OHP
GO:0015979	biological_process	photosynthesis	1	6.10129e-35	1	0	6.10129e-35	TRUE	Nitab4.5_0009678g0020.1	-2.18072	DOWN	AT2G06520	photosystem II subunit X	PSBX
GO:0015979	biological_process	photosynthesis	1	6.10129e-35	1	0	6.10129e-35	TRUE	Nitab4.5_0001620g0030.1	-2.18163	DOWN	AT2G34860	DnaJ/Hsp40 cysteine-rich domain superfamily protein	EDA3
GO:0015979	biological_process	photosynthesis	1	6.10129e-35	1	0	6.10129e-35	TRUE	Nitab4.5_0001791g0030.1	-2.1819	DOWN	AT1G79040	photosystem II subunit R	PSBR
GO:0015979	biological_process	photosynthesis	1	6.10129e-35	1	0	6.10129e-35	TRUE	Nitab4.5_0000017g0250.1	-2.20606	DOWN	AT1G45474	photosystem I light harvesting complex protein 5	Lhca5
GO:0015979	biological_process	photosynthesis	1	6.10129e-35	1	0	6.10129e-35	TRUE	Nitab4.5_0002991g0030.1	-2.20954	DOWN	AT1G30380	photosystem I subunit K	PSAK
GO:0015979	biological_process	photosynthesis	1	6.10129e-35	1	0	6.10129e-35	TRUE	Nitab4.5_0001315g0130.1	-2.21534	DOWN	AT3G16140	photosystem I subunit H-1	PSAH-1
GO:0015979	biological_process	photosynthesis	1	6.10129e-35	1	0	6.10129e-35	TRUE	Nitab4.5_0000018g0170.1	-2.21666	DOWN	AT2G01590	chlororespiratory reduction 3	CRR3
GO:0015979	biological_process	photosynthesis	1	6.10129e-35	1	0	6.10129e-35	TRUE	Nitab4.5_0001719g0060.1	-2.21792	DOWN	AT2G39470	PsbP-like protein 2	PnsL1
GO:0015979	biological_process	photosynthesis	1	6.10129e-35	1	0	6.10129e-35	TRUE	Nitab4.5_0001070g0120.1	-2.22634	DOWN	AT1G16720	high chlorophyll fluorescence phenotype 173	HCF173
GO:0015979	biological_process	photosynthesis	1	6.10129e-35	1	0	6.10129e-35	TRUE	Nitab4.5_0000119g0310.1	-2.22947	DOWN	AT3G54050	high cyclic electron flow 1	HCEF1
GO:0015979	biological_process	photosynthesis	1	6.10129e-35	1	0	6.10129e-35	TRUE	Nitab4.5_0018837g0020.1	-2.24441	DOWN	AT3G16140	photosystem I subunit H-1	PSAH-1
GO:0015979	biological_process	photosynthesis	1	6.10129e-35	1	0	6.10129e-35	TRUE	Nitab4.5_0000548g0030.1	-2.26473	DOWN	AT4G27800	thylakoid-associated phosphatase 38	TAP38
GO:0015979	biological_process	photosynthesis	1	6.10129e-35	1	0	6.10129e-35	TRUE	Nitab4.5_0003463g0070.1	-2.27269	DOWN	AT3G15850	fatty acid desaturase 5	FAD5
GO:0015979	biological_process	photosynthesis	1	6.10129e-35	1	0	6.10129e-35	TRUE	Nitab4.5_0005601g0020.1	-2.28342	DOWN	AT1G06680	photosystem II subunit P-1	PSBP-1
GO:0015979	biological_process	photosynthesis	1	6.10129e-35	1	0	6.10129e-35	TRUE	Nitab4.5_0004234g0050.1	-2.29888	DOWN	AT1G19150	PSI type II chlorophyll a/b-binding protein (Lhca2*1)	Lhca6
GO:0015979	biological_process	photosynthesis	1	6.10129e-35	1	0	6.10129e-35	TRUE	Nitab4.5_0002342g0120.1	-2.30951	DOWN	AT3G01440	PsbQ-like 1	PnsL3
GO:0015979	biological_process	photosynthesis	1	6.10129e-35	1	0	6.10129e-35	TRUE	Nitab4.5_0009967g0020.1	-2.32191	DOWN	AT3G50820	photosystem II subunit O-2	PSBO2
GO:0015979	biological_process	photosynthesis	1	6.10129e-35	1	0	6.10129e-35	TRUE	Nitab4.5_0010301g0010.1	-2.33485	DOWN	AT2G18790	phytochrome B	PHYB
GO:0015979	biological_process	photosynthesis	1	6.10129e-35	1	0	6.10129e-35	TRUE	Nitab4.5_0000125g0190.1	-2.35177	DOWN	AT5G11450	PsbP domain protein (Mog1/PsbP/DUF1795-like photosystem II reaction center PsbP family protein)	PPD5
GO:0015979	biological_process	photosynthesis	1	6.10129e-35	1	0	6.10129e-35	TRUE	Nitab4.5_0001312g0020.1	-2.3858	DOWN	AT1G31330	photosystem I subunit F	PSAF
GO:0015979	biological_process	photosynthesis	1	6.10129e-35	1	0	6.10129e-35	TRUE	Nitab4.5_0000687g0180.1	-2.41154	DOWN	AT1G49975	photosystem I reaction center subunit N
GO:0015979	biological_process	photosynthesis	1	6.10129e-35	1	0	6.10129e-35	TRUE	Nitab4.5_0002435g0010.1	-2.42726	DOWN	AT4G28660	photosystem II reaction center PSB28 protein	PSB28
GO:0015979	biological_process	photosynthesis	1	6.10129e-35	1	0	6.10129e-35	TRUE	Nitab4.5_0001103g0040.1	-2.45348	DOWN	AT1G34000	one-helix protein 2	OHP2
GO:0015979	biological_process	photosynthesis	1	6.10129e-35	1	0	6.10129e-35	TRUE	Nitab4.5_0005491g0020.1	-2.47155	DOWN	AT4G27800	thylakoid-associated phosphatase 38	TAP38
GO:0015979	biological_process	photosynthesis	1	6.10129e-35	1	0	6.10129e-35	TRUE	Nitab4.5_0006054g0010.1	-2.47186	DOWN	AT3G61470	photosystem I light harvesting complex protein	LHCA2
GO:0015979	biological_process	photosynthesis	1	6.10129e-35	1	0	6.10129e-35	TRUE	Nitab4.5_0004953g0010.1	-2.48813	DOWN	AT2G06520	photosystem II subunit X	PSBX
GO:0015979	biological_process	photosynthesis	1	6.10129e-35	1	0	6.10129e-35	TRUE	Nitab4.5_0001485g0010.1	-2.49124	DOWN	AT2G01918	PsbQ-like 3	PQL3
GO:0015979	biological_process	photosynthesis	1	6.10129e-35	1	0	6.10129e-35	TRUE	Nitab4.5_0002152g0090.1	-2.49778	DOWN	AT3G54050	high cyclic electron flow 1	HCEF1
GO:0015979	biological_process	photosynthesis	1	6.10129e-35	1	0	6.10129e-35	TRUE	Nitab4.5_0000090g0100.1	-2.49955	DOWN	AT3G50820	photosystem II subunit O-2	PSBO2
GO:0015979	biological_process	photosynthesis	1	6.10129e-35	1	0	6.10129e-35	TRUE	Nitab4.5_0000351g0060.1	-2.51036	DOWN	AT3G16140	photosystem I subunit H-1	PSAH-1
GO:0015979	biological_process	photosynthesis	1	6.10129e-35	1	0	6.10129e-35	TRUE	Nitab4.5_0004105g0090.1	-2.51842	DOWN	AT2G28605	Photosystem II reaction center PsbP family protein
GO:0015979	biological_process	photosynthesis	1	6.10129e-35	1	0	6.10129e-35	TRUE	Nitab4.5_0007407g0070.1	-2.55787	DOWN	AT3G62410	CP12 domain-containing protein 2	CP12-2
GO:0015979	biological_process	photosynthesis	1	6.10129e-35	1	0	6.10129e-35	TRUE	Nitab4.5_0002209g0150.1	-2.56166	DOWN	AT3G14420	Aldolase-type TIM barrel family protein	GOX1
GO:0015979	biological_process	photosynthesis	1	6.10129e-35	1	0	6.10129e-35	TRUE	Nitab4.5_0001434g0050.1	-2.5766	DOWN	AT1G29930	chlorophyll A/B binding protein 1	CAB1
GO:0015979	biological_process	photosynthesis	1	6.10129e-35	1	0	6.10129e-35	TRUE	Nitab4.5_0006117g0010.1	-2.59788	DOWN	AT1G09530	phytochrome interacting factor 3	PIF3
GO:0015979	biological_process	photosynthesis	1	6.10129e-35	1	0	6.10129e-35	TRUE	Nitab4.5_0004899g0020.1	-2.60118	DOWN	AT2G30570	photosystem II reaction center W	PSBW
GO:0015979	biological_process	photosynthesis	1	6.10129e-35	1	0	6.10129e-35	TRUE	Nitab4.5_0000659g0130.1	-2.60257	DOWN	AT5G38430	Ribulose bisphosphate carboxylase (small chain) family protein	RBCS1B
GO:0015979	biological_process	photosynthesis	1	6.10129e-35	1	0	6.10129e-35	TRUE	Nitab4.5_0000935g0090.1	-2.60965	DOWN	AT3G46610	Pentatricopeptide repeat (PPR-like) superfamily protein
GO:0015979	biological_process	photosynthesis	1	6.10129e-35	1	0	6.10129e-35	TRUE	Nitab4.5_0000008g0390.1	-2.61329	DOWN	AT3G54050	high cyclic electron flow 1	HCEF1
GO:0015979	biological_process	photosynthesis	1	6.10129e-35	1	0	6.10129e-35	TRUE	Nitab4.5_0000321g0050.1	-2.61939	DOWN	AT1G03130	photosystem I subunit D-2	PSAD-2
GO:0015979	biological_process	photosynthesis	1	6.10129e-35	1	0	6.10129e-35	TRUE	Nitab4.5_0000363g0260.1	-2.62785	DOWN	AT3G62410	CP12 domain-containing protein 2	CP12-2
GO:0015979	biological_process	photosynthesis	1	6.10129e-35	1	0	6.10129e-35	TRUE	Nitab4.5_0001348g0130.1	-2.63679	DOWN	AT4G12800	photosystem I subunit l	PSAL
GO:0015979	biological_process	photosynthesis	1	6.10129e-35	1	0	6.10129e-35	TRUE	Nitab4.5_0000923g0070.1	-2.65244	DOWN	AT3G14420	Aldolase-type TIM barrel family protein	GOX1
GO:0015979	biological_process	photosynthesis	1	6.10129e-35	1	0	6.10129e-35	TRUE	Nitab4.5_0000385g0230.1	-2.66177	DOWN	AT2G20260	photosystem I subunit E-2	PSAE-2
GO:0015979	biological_process	photosynthesis	1	6.10129e-35	1	0	6.10129e-35	TRUE	Nitab4.5_0000864g0120.1	-2.66467	DOWN	AT1G20020	ferredoxin-NADP[+]-oxidoreductase 2	FNR2
GO:0015979	biological_process	photosynthesis	1	6.10129e-35	1	0	6.10129e-35	TRUE	Nitab4.5_0023521g0010.1	-2.67473	DOWN	ATCG00350	Photosystem I, PsaA/PsaB protein	PSAA
GO:0015979	biological_process	photosynthesis	1	6.10129e-35	1	0	6.10129e-35	TRUE	Nitab4.5_0000659g0120.1	-2.67714	DOWN	AT5G38430	Ribulose bisphosphate carboxylase (small chain) family protein	RBCS1B
GO:0015979	biological_process	photosynthesis	1	6.10129e-35	1	0	6.10129e-35	TRUE	Nitab4.5_0001001g0030.1	-2.68708	DOWN	AT3G08010	RNA binding protein	ATAB2
GO:0015979	biological_process	photosynthesis	1	6.10129e-35	1	0	6.10129e-35	TRUE	Nitab4.5_0000446g0070.1	-2.7191	DOWN	AT3G58830	haloacid dehalogenase (HAD) superfamily protein
GO:0015979	biological_process	photosynthesis	1	6.10129e-35	1	0	6.10129e-35	TRUE	Nitab4.5_0000060g0040.1	-2.72381	DOWN	AT3G61470	photosystem I light harvesting complex protein	LHCA2
GO:0015979	biological_process	photosynthesis	1	6.10129e-35	1	0	6.10129e-35	TRUE	Nitab4.5_0004777g0040.1	-2.74993	DOWN	AT2G20260	photosystem I subunit E-2	PSAE-2
GO:0015979	biological_process	photosynthesis	1	6.10129e-35	1	0	6.10129e-35	TRUE	Nitab4.5_0001031g0200.1	-2.77531	DOWN	AT3G46610	Pentatricopeptide repeat (PPR-like) superfamily protein
GO:0015979	biological_process	photosynthesis	1	6.10129e-35	1	0	6.10129e-35	TRUE	Nitab4.5_0004333g0020.1	-2.78	DOWN	AT2G20260	photosystem I subunit E-2	PSAE-2
GO:0015979	biological_process	photosynthesis	1	6.10129e-35	1	0	6.10129e-35	TRUE	Nitab4.5_0001348g0080.1	-2.78934	DOWN	AT4G12800	photosystem I subunit l	PSAL
GO:0015979	biological_process	photosynthesis	1	6.10129e-35	1	0	6.10129e-35	TRUE	Nitab4.5_0001557g0070.1	-2.79239	DOWN	AT2G20260	photosystem I subunit E-2	PSAE-2
GO:0015979	biological_process	photosynthesis	1	6.10129e-35	1	0	6.10129e-35	TRUE	Nitab4.5_0000081g0230.1	-2.79612	DOWN	AT1G09530	phytochrome interacting factor 3	PIF3
GO:0015979	biological_process	photosynthesis	1	6.10129e-35	1	0	6.10129e-35	TRUE	Nitab4.5_0007303g0010.1	-2.80377	DOWN	AT2G15820	endonuclease	OTP51
GO:0015979	biological_process	photosynthesis	1	6.10129e-35	1	0	6.10129e-35	TRUE	Nitab4.5_0000043g0120.1	-2.8277	DOWN	AT1G05385	photosystem II 11 kDa protein-like protein	LPA19
GO:0015979	biological_process	photosynthesis	1	6.10129e-35	1	0	6.10129e-35	TRUE	Nitab4.5_0014875g0010.1	-2.84152	DOWN	AT1G03130	photosystem I subunit D-2	PSAD-2
GO:0015979	biological_process	photosynthesis	1	6.10129e-35	1	0	6.10129e-35	TRUE	Nitab4.5_0010567g0030.1	-2.85663	DOWN	AT1G20020	ferredoxin-NADP[+]-oxidoreductase 2	FNR2
GO:0015979	biological_process	photosynthesis	1	6.10129e-35	1	0	6.10129e-35	TRUE	Nitab4.5_0001448g0030.1	-2.91686	DOWN	AT3G54890	chlorophyll a-b binding protein 6	LHCA1
GO:0015979	biological_process	photosynthesis	1	6.10129e-35	1	0	6.10129e-35	TRUE	Nitab4.5_0002229g0110.1	-2.92415	DOWN	AT3G01440	PsbQ-like 1	PnsL3
GO:0015979	biological_process	photosynthesis	1	6.10129e-35	1	0	6.10129e-35	TRUE	Nitab4.5_0002053g0100.1	-2.97569	DOWN	AT2G46820	photosystem I P subunit	PSI-P
GO:0015979	biological_process	photosynthesis	1	6.10129e-35	1	0	6.10129e-35	TRUE	Nitab4.5_0000187g0260.1	-2.99736	DOWN	AT2G30570	photosystem II reaction center W	PSBW
GO:0015979	biological_process	photosynthesis	1	6.10129e-35	1	0	6.10129e-35	TRUE	Nitab4.5_0003337g0080.1	-3.0335	DOWN	AT3G55250	calcium homeostasis regulator	PDE329
GO:0015979	biological_process	photosynthesis	1	6.10129e-35	1	0	6.10129e-35	TRUE	Nitab4.5_0000073g0320.1	-3.03479	DOWN	AT1G19150	PSI type II chlorophyll a/b-binding protein (Lhca2*1)	Lhca6
GO:0015979	biological_process	photosynthesis	1	6.10129e-35	1	0	6.10129e-35	TRUE	Nitab4.5_0002827g0010.1	-3.04652	DOWN	AT4G04640	ATPase, F1 complex, gamma subunit protein	ATPC1
GO:0015979	biological_process	photosynthesis	1	6.10129e-35	1	0	6.10129e-35	TRUE	Nitab4.5_0006963g0030.1	-3.05734	DOWN	AT1G67840	chloroplast sensor kinase	CSK
GO:0015979	biological_process	photosynthesis	1	6.10129e-35	1	0	6.10129e-35	TRUE	Nitab4.5_0012161g0020.1	-3.06137	DOWN	AT1G15980	NDH-dependent cyclic electron flow 1	PnsB1
GO:0015979	biological_process	photosynthesis	1	6.10129e-35	1	0	6.10129e-35	TRUE	Nitab4.5_0000139g0200.1	-3.09181	DOWN	AT3G08010	RNA binding protein	ATAB2
GO:0015979	biological_process	photosynthesis	1	6.10129e-35	1	0	6.10129e-35	TRUE	Nitab4.5_0002680g0040.1	-3.10352	DOWN	AT2G30570	photosystem II reaction center W	PSBW
GO:0015979	biological_process	photosynthesis	1	6.10129e-35	1	0	6.10129e-35	TRUE	Nitab4.5_0002354g0110.1	-3.10572	DOWN	AT4G10340	light harvesting complex of photosystem II 5	LHCB5
GO:0015979	biological_process	photosynthesis	1	6.10129e-35	1	0	6.10129e-35	TRUE	Nitab4.5_0006745g0030.1	-3.13398	DOWN	AT4G09650	F-type H+-transporting ATPase subunit delta	ATPD
GO:0015979	biological_process	photosynthesis	1	6.10129e-35	1	0	6.10129e-35	TRUE	Nitab4.5_0001808g0010.1	-3.15339	DOWN	AT3G61470	photosystem I light harvesting complex protein	LHCA2
GO:0015979	biological_process	photosynthesis	1	6.10129e-35	1	0	6.10129e-35	TRUE	Nitab4.5_0002361g0100.1	-3.26179	DOWN	AT1G54500	Rubredoxin-like superfamily protein
GO:0015979	biological_process	photosynthesis	1	6.10129e-35	1	0	6.10129e-35	TRUE	Nitab4.5_0000524g0100.1	-3.28158	DOWN	AT1G67840	chloroplast sensor kinase	CSK
GO:0015979	biological_process	photosynthesis	1	6.10129e-35	1	0	6.10129e-35	TRUE	Nitab4.5_0012832g0010.1	-3.28706	DOWN	AT5G54270	light-harvesting chlorophyll B-binding protein 3	LHCB3
GO:0015979	biological_process	photosynthesis	1	6.10129e-35	1	0	6.10129e-35	TRUE	Nitab4.5_0000024g0130.1	-3.31412	DOWN	AT2G06520	photosystem II subunit X	PSBX
GO:0015979	biological_process	photosynthesis	1	6.10129e-35	1	0	6.10129e-35	TRUE	Nitab4.5_0000476g0110.1	-3.31888	DOWN	AT3G54890	chlorophyll a-b binding protein 6	LHCA1
GO:0015979	biological_process	photosynthesis	1	6.10129e-35	1	0	6.10129e-35	TRUE	Nitab4.5_0008761g0030.1	-3.37419	DOWN	AT1G31330	photosystem I subunit F	PSAF
GO:0015979	biological_process	photosynthesis	1	6.10129e-35	1	0	6.10129e-35	TRUE	Nitab4.5_0000039g0170.1	-3.40939	DOWN	AT3G61470	photosystem I light harvesting complex protein	LHCA2
GO:0015979	biological_process	photosynthesis	1	6.10129e-35	1	0	6.10129e-35	TRUE	Nitab4.5_0010502g0010.1	-3.40998	DOWN	AT4G04640	ATPase, F1 complex, gamma subunit protein	ATPC1
GO:0015979	biological_process	photosynthesis	1	6.10129e-35	1	0	6.10129e-35	TRUE	Nitab4.5_0001809g0020.1	-3.415	DOWN	AT1G30380	photosystem I subunit K	PSAK
GO:0015979	biological_process	photosynthesis	1	6.10129e-35	1	0	6.10129e-35	TRUE	Nitab4.5_0000274g0150.1	-3.43241	DOWN	AT5G39830	Trypsin family protein with PDZ domain-containing protein	DEG8
GO:0015979	biological_process	photosynthesis	1	6.10129e-35	1	0	6.10129e-35	TRUE	Nitab4.5_0000335g0220.1	-3.44909	DOWN	AT3G08940	light harvesting complex photosystem II	LHCB4.2
GO:0015979	biological_process	photosynthesis	1	6.10129e-35	1	0	6.10129e-35	TRUE	Nitab4.5_0002946g0010.1	-3.48228	DOWN	AT1G03130	photosystem I subunit D-2	PSAD-2
GO:0015979	biological_process	photosynthesis	1	6.10129e-35	1	0	6.10129e-35	TRUE	Nitab4.5_0017347g0020.1	-3.4837	DOWN	AT1G49975	photosystem I reaction center subunit N
GO:0015979	biological_process	photosynthesis	1	6.10129e-35	1	0	6.10129e-35	TRUE	Nitab4.5_0005870g0020.1	-3.48475	DOWN	AT5G66570	PS II oxygen-evolving complex 1	PSBO1
GO:0015979	biological_process	photosynthesis	1	6.10129e-35	1	0	6.10129e-35	TRUE	Nitab4.5_0000043g0320.1	-3.49655	DOWN	AT1G03130	photosystem I subunit D-2	PSAD-2
GO:0015979	biological_process	photosynthesis	1	6.10129e-35	1	0	6.10129e-35	TRUE	Nitab4.5_0000425g0240.1	-3.50564	DOWN	AT4G09650	F-type H+-transporting ATPase subunit delta	ATPD
GO:0015979	biological_process	photosynthesis	1	6.10129e-35	1	0	6.10129e-35	TRUE	Nitab4.5_0002840g0030.1	-3.52492	DOWN	AT1G54500	Rubredoxin-like superfamily protein
GO:0015979	biological_process	photosynthesis	1	6.10129e-35	1	0	6.10129e-35	TRUE	Nitab4.5_0002345g0070.1	-3.52596	DOWN	AT4G05180	photosystem II subunit Q-2	PSBQ-2
GO:0015979	biological_process	photosynthesis	1	6.10129e-35	1	0	6.10129e-35	TRUE	Nitab4.5_0000611g0120.1	-3.53151	DOWN	AT1G55670	photosystem I subunit G	PSAG
GO:0015979	biological_process	photosynthesis	1	6.10129e-35	1	0	6.10129e-35	TRUE	Nitab4.5_0001219g0180.1	-3.56471	DOWN	AT1G31330	photosystem I subunit F	PSAF
GO:0015979	biological_process	photosynthesis	1	6.10129e-35	1	0	6.10129e-35	TRUE	Nitab4.5_0000505g0080.1	-3.59105	DOWN	AT1G61520	PSI type III chlorophyll a/b-binding protein	LHCA3
GO:0015979	biological_process	photosynthesis	1	6.10129e-35	1	0	6.10129e-35	TRUE	Nitab4.5_0000659g0110.1	-3.60917	DOWN	AT5G38430	Ribulose bisphosphate carboxylase (small chain) family protein	RBCS1B
GO:0015979	biological_process	photosynthesis	1	6.10129e-35	1	0	6.10129e-35	TRUE	Nitab4.5_0002998g0010.1	-3.63427	DOWN	AT1G64860	sigma factor A	SIGA
GO:0015979	biological_process	photosynthesis	1	6.10129e-35	1	0	6.10129e-35	TRUE	Nitab4.5_0002611g0100.1	-3.68743	DOWN	AT4G30720	FAD/NAD(P)-binding oxidoreductase family protein	PDE327
GO:0015979	biological_process	photosynthesis	1	6.10129e-35	1	0	6.10129e-35	TRUE	Nitab4.5_0005544g0070.1	-3.69795	DOWN	AT5G64040	photosystem I reaction center subunit PSI-N, chloroplast, putative / PSI-N, putative (PSAN)	PSAN
GO:0015979	biological_process	photosynthesis	1	6.10129e-35	1	0	6.10129e-35	TRUE	Nitab4.5_0011597g0020.1	-3.71914	DOWN	AT3G08940	light harvesting complex photosystem II	LHCB4.2
GO:0015979	biological_process	photosynthesis	1	6.10129e-35	1	0	6.10129e-35	TRUE	Nitab4.5_0001343g0010.1	-3.72214	DOWN	AT2G01590	chlororespiratory reduction 3	CRR3
GO:0015979	biological_process	photosynthesis	1	6.10129e-35	1	0	6.10129e-35	TRUE	Nitab4.5_0000108g0110.1	-3.79141	DOWN	AT5G66570	PS II oxygen-evolving complex 1	PSBO1
GO:0015979	biological_process	photosynthesis	1	6.10129e-35	1	0	6.10129e-35	TRUE	Nitab4.5_0008037g0010.1	-3.8659	DOWN	AT1G67740	photosystem II BY	PSBY
GO:0015979	biological_process	photosynthesis	1	6.10129e-35	1	0	6.10129e-35	TRUE	Nitab4.5_0006000g0080.1	-3.87593	DOWN	AT1G74470	Pyridine nucleotide-disulfide oxidoreductase family protein
GO:0015979	biological_process	photosynthesis	1	6.10129e-35	1	0	6.10129e-35	TRUE	Nitab4.5_0000611g0130.1	-3.96129	DOWN	AT1G55670	photosystem I subunit G	PSAG
GO:0015979	biological_process	photosynthesis	1	6.10129e-35	1	0	6.10129e-35	TRUE	Nitab4.5_0027240g0010.1	-3.97979	DOWN	AT1G29930	chlorophyll A/B binding protein 1	CAB1
GO:0015979	biological_process	photosynthesis	1	6.10129e-35	1	0	6.10129e-35	TRUE	Nitab4.5_0000021g0930.1	-4.01792	DOWN	AT1G64860	sigma factor A	SIGA
GO:0015979	biological_process	photosynthesis	1	6.10129e-35	1	0	6.10129e-35	TRUE	Nitab4.5_0001090g0130.1	-4.09498	DOWN	AT1G03600	photosystem II family protein	PSB27
GO:0015979	biological_process	photosynthesis	1	6.10129e-35	1	0	6.10129e-35	TRUE	Nitab4.5_0000667g0190.1	-4.10603	DOWN	AT1G60950	2Fe-2S ferredoxin-like superfamily protein	FED A
GO:0015979	biological_process	photosynthesis	1	6.10129e-35	1	0	6.10129e-35	TRUE	Nitab4.5_0000634g0080.1	-4.27676	DOWN	AT3G63540	thylakoid lumenal protein (Mog1/PsbP/DUF1795-like photosystem II reaction center PsbP family protein)
GO:0015979	biological_process	photosynthesis	1	6.10129e-35	1	0	6.10129e-35	TRUE	Nitab4.5_0000611g0110.1	-4.32594	DOWN	AT1G55670	photosystem I subunit G	PSAG
GO:0015979	biological_process	photosynthesis	1	6.10129e-35	1	0	6.10129e-35	TRUE	Nitab4.5_0012949g0010.1	-4.34589	DOWN	AT2G01590	chlororespiratory reduction 3	CRR3
GO:0015979	biological_process	photosynthesis	1	6.10129e-35	1	0	6.10129e-35	TRUE	Nitab4.5_0006014g0070.1	-4.35239	DOWN	AT5G52780	transmembrane protein, putative (DUF3464)
GO:0015979	biological_process	photosynthesis	1	6.10129e-35	1	0	6.10129e-35	TRUE	Nitab4.5_0004129g0010.1	-4.44089	DOWN	AT1G60950	2Fe-2S ferredoxin-like superfamily protein	FED A
GO:0015979	biological_process	photosynthesis	1	6.10129e-35	1	0	6.10129e-35	TRUE	Nitab4.5_0005380g0050.1	-4.4853	DOWN	AT1G03600	photosystem II family protein	PSB27
GO:0015979	biological_process	photosynthesis	1	6.10129e-35	1	0	6.10129e-35	TRUE	Nitab4.5_0002302g0050.1	-4.48785	DOWN	ATCG00020	photosystem II reaction center protein A	PSBA
GO:0015979	biological_process	photosynthesis	1	6.10129e-35	1	0	6.10129e-35	TRUE	Nitab4.5_0003580g0040.1	-4.51298	DOWN	AT5G66570	PS II oxygen-evolving complex 1	PSBO1
GO:0015979	biological_process	photosynthesis	1	6.10129e-35	1	0	6.10129e-35	TRUE	Nitab4.5_0000441g0090.1	-4.57176	DOWN	AT5G15802	chaperone
GO:0015979	biological_process	photosynthesis	1	6.10129e-35	1	0	6.10129e-35	TRUE	Nitab4.5_0000923g0200.1	-4.62695	DOWN	AT1G61520	PSI type III chlorophyll a/b-binding protein	LHCA3
GO:0015979	biological_process	photosynthesis	1	6.10129e-35	1	0	6.10129e-35	TRUE	Nitab4.5_0000073g0060.1	-4.63683	DOWN	AT2G06520	photosystem II subunit X	PSBX
GO:0015979	biological_process	photosynthesis	1	6.10129e-35	1	0	6.10129e-35	TRUE	Nitab4.5_0001083g0080.1	-4.65376	DOWN	AT5G52100	Dihydrodipicolinate reductase, bacterial/plant	CRR1
GO:0015979	biological_process	photosynthesis	1	6.10129e-35	1	0	6.10129e-35	TRUE	Nitab4.5_0009877g0030.1	-4.69305	DOWN	AT5G15802	chaperone
GO:0015979	biological_process	photosynthesis	1	6.10129e-35	1	0	6.10129e-35	TRUE	Nitab4.5_0003551g0040.1	-4.78758	DOWN	AT4G30720	FAD/NAD(P)-binding oxidoreductase family protein	PDE327
GO:0015979	biological_process	photosynthesis	1	6.10129e-35	1	0	6.10129e-35	TRUE	Nitab4.5_0005545g0050.1	-4.79721	DOWN	AT1G64860	sigma factor A	SIGA
GO:0015979	biological_process	photosynthesis	1	6.10129e-35	1	0	6.10129e-35	TRUE	Nitab4.5_0003540g0040.1	-4.94547	DOWN	AT3G62410	CP12 domain-containing protein 2	CP12-2
GO:0015979	biological_process	photosynthesis	1	6.10129e-35	1	0	6.10129e-35	TRUE	Nitab4.5_0002814g0050.1	-5.0167	DOWN	AT1G29930	chlorophyll A/B binding protein 1	CAB1
GO:0015979	biological_process	photosynthesis	1	6.10129e-35	1	0	6.10129e-35	TRUE	Nitab4.5_0002477g0050.1	-5.01925	DOWN	AT3G63540	thylakoid lumenal protein (Mog1/PsbP/DUF1795-like photosystem II reaction center PsbP family protein)
GO:0015979	biological_process	photosynthesis	1	6.10129e-35	1	0	6.10129e-35	TRUE	Nitab4.5_0008050g0040.1	-5.02788	DOWN	AT3G61320	Bestrophin-like protein
GO:0015979	biological_process	photosynthesis	1	6.10129e-35	1	0	6.10129e-35	TRUE	Nitab4.5_0001702g0090.1	-5.33117	DOWN	AT3G61320	Bestrophin-like protein
GO:0015979	biological_process	photosynthesis	1	6.10129e-35	1	0	6.10129e-35	TRUE	Nitab4.5_0004269g0080.1	-5.35587	DOWN	AT1G29930	chlorophyll A/B binding protein 1	CAB1
GO:0015979	biological_process	photosynthesis	1	6.10129e-35	1	0	6.10129e-35	TRUE	Nitab4.5_0006775g0020.1	-5.53625	DOWN	AT4G23890	NAD(P)H-quinone oxidoreductase subunit S	NdhS
GO:0015979	biological_process	photosynthesis	1	6.10129e-35	1	0	6.10129e-35	TRUE	Nitab4.5_0001128g0080.1	-5.73222	DOWN	AT1G74470	Pyridine nucleotide-disulfide oxidoreductase family protein
GO:0015979	biological_process	photosynthesis	1	6.10129e-35	1	0	6.10129e-35	TRUE	Nitab4.5_0002814g0040.1	-6.093	DOWN	AT1G29930	chlorophyll A/B binding protein 1	CAB1
GO:0015979	biological_process	photosynthesis	1	6.10129e-35	1	0	6.10129e-35	TRUE	Nitab4.5_0003611g0080.1	-6.13209	DOWN	AT2G05070	photosystem II light harvesting complex protein 2.2	LHCB2.2
GO:0015979	biological_process	photosynthesis	1	6.10129e-35	1	0	6.10129e-35	TRUE	Nitab4.5_0002210g0110.1	-6.77391	DOWN	AT1G29930	chlorophyll A/B binding protein 1	CAB1
GO:0015979	biological_process	photosynthesis	1	6.10129e-35	1	0	6.10129e-35	TRUE	Nitab4.5_0007160g0010.1	-7.40623	DOWN	AT2G01918	PsbQ-like 3	PQL3
GO:0009416	biological_process	response to light stimulus	1	1.90303e-15	1	0	1.90303e-15	TRUE	Nitab4.5_0011439g0010.1	-2.00302	DOWN	AT1G66840	PLASTID MOVEMENT IMPAIRED protein (DUF827)	PMI2
GO:0009416	biological_process	response to light stimulus	1	1.90303e-15	1	0	1.90303e-15	TRUE	Nitab4.5_0002867g0010.1	-2.02117	DOWN	AT5G24655	response to low sulfur 4	LSU4
GO:0009416	biological_process	response to light stimulus	1	1.90303e-15	1	0	1.90303e-15	TRUE	Nitab4.5_0000508g0060.1	-2.05474	DOWN	AT2G26250	3-ketoacyl-CoA synthase 10	KCS10
GO:0009416	biological_process	response to light stimulus	1	1.90303e-15	1	0	1.90303e-15	TRUE	Nitab4.5_0001511g0020.1	-2.05568	DOWN	AT2G20180	phytochrome interacting factor 3-like 5	PIL5
GO:0009416	biological_process	response to light stimulus	1	1.90303e-15	1	0	1.90303e-15	TRUE	Nitab4.5_0000753g0160.1	-2.07397	DOWN	AT1G66840	PLASTID MOVEMENT IMPAIRED protein (DUF827)	PMI2
GO:0009416	biological_process	response to light stimulus	1	1.90303e-15	1	0	1.90303e-15	TRUE	Nitab4.5_0006137g0030.1	-2.07627	DOWN	AT4G04770	ATP binding cassette protein 1	ABCI8
GO:0009416	biological_process	response to light stimulus	1	1.90303e-15	1	0	1.90303e-15	TRUE	Nitab4.5_0000008g0640.1	-2.07897	DOWN	AT2G38050	3-oxo-5-alpha-steroid 4-dehydrogenase family protein	DET2
GO:0009416	biological_process	response to light stimulus	1	1.90303e-15	1	0	1.90303e-15	TRUE	Nitab4.5_0000872g0010.1	-2.0839	DOWN	AT1G34000	one-helix protein 2	OHP2
GO:0009416	biological_process	response to light stimulus	1	1.90303e-15	1	0	1.90303e-15	TRUE	Nitab4.5_0000332g0110.1	-2.08788	DOWN	AT3G15354	SPA1-related 3	SPA3
GO:0009416	biological_process	response to light stimulus	1	1.90303e-15	1	0	1.90303e-15	TRUE	Nitab4.5_0002100g0140.1	-2.09398	DOWN	AT2G39940	RNI-like superfamily protein	COI1
GO:0009416	biological_process	response to light stimulus	1	1.90303e-15	1	0	1.90303e-15	TRUE	Nitab4.5_0003394g0030.1	-2.10879	DOWN	AT5G02120	one helix protein	OHP
GO:0009416	biological_process	response to light stimulus	1	1.90303e-15	1	0	1.90303e-15	TRUE	Nitab4.5_0000869g0040.1	-2.12017	DOWN	AT1G30040	gibberellin 2-oxidase	GA2OX2
GO:0009416	biological_process	response to light stimulus	1	1.90303e-15	1	0	1.90303e-15	TRUE	Nitab4.5_0006969g0010.1	-2.12549	DOWN	AT2G47450	chloroplast signal recognition particle component (CAO)	CAO
GO:0009416	biological_process	response to light stimulus	1	1.90303e-15	1	0	1.90303e-15	TRUE	Nitab4.5_0000287g0270.1	-2.1272	DOWN	AT5G42900	cold regulated protein 27	COR27
GO:0009416	biological_process	response to light stimulus	1	1.90303e-15	1	0	1.90303e-15	TRUE	Nitab4.5_0002656g0030.1	-2.13149	DOWN	AT2G25930	hydroxyproline-rich glycoprotein family protein	ELF3
GO:0009416	biological_process	response to light stimulus	1	1.90303e-15	1	0	1.90303e-15	TRUE	Nitab4.5_0023821g0010.1	-2.13215	DOWN	AT1G37130	nitrate reductase 2	NIA2
GO:0009416	biological_process	response to light stimulus	1	1.90303e-15	1	0	1.90303e-15	TRUE	Nitab4.5_0000116g0500.1	-2.13382	DOWN	AT4G02380	senescence-associated gene 21	SAG21
GO:0009416	biological_process	response to light stimulus	1	1.90303e-15	1	0	1.90303e-15	TRUE	Nitab4.5_0008740g0010.1	-2.13632	DOWN	AT3G45780	phototropin 1	PHOT1
GO:0009416	biological_process	response to light stimulus	1	1.90303e-15	1	0	1.90303e-15	TRUE	Nitab4.5_0000099g0170.1	-2.14045	DOWN	AT1G34000	one-helix protein 2	OHP2
GO:0009416	biological_process	response to light stimulus	1	1.90303e-15	1	0	1.90303e-15	TRUE	Nitab4.5_0003750g0020.1	-2.14104	DOWN	AT4G13670	plastid transcriptionally active 5	PTAC5
GO:0009416	biological_process	response to light stimulus	1	1.90303e-15	1	0	1.90303e-15	TRUE	Nitab4.5_0011858g0010.1	-2.14192	DOWN	AT3G07650	CONSTANS-like 9	COL9
GO:0009416	biological_process	response to light stimulus	1	1.90303e-15	1	0	1.90303e-15	TRUE	Nitab4.5_0000471g0030.1	-2.14747	DOWN	AT2G21970	stress enhanced protein 2	SEP2
GO:0009416	biological_process	response to light stimulus	1	1.90303e-15	1	0	1.90303e-15	TRUE	Nitab4.5_0001867g0100.1	-2.15769	DOWN	AT5G35840	phytochrome C	PHYC
GO:0009416	biological_process	response to light stimulus	1	1.90303e-15	1	0	1.90303e-15	TRUE	Nitab4.5_0009346g0010.1	-2.16191	DOWN	AT4G18130	phytochrome E	PHYE
GO:0009416	biological_process	response to light stimulus	1	1.90303e-15	1	0	1.90303e-15	TRUE	Nitab4.5_0005508g0010.1	-2.16552	DOWN	AT3G54720	Peptidase M28 family protein	AMP1
GO:0009416	biological_process	response to light stimulus	1	1.90303e-15	1	0	1.90303e-15	TRUE	Nitab4.5_0000705g0030.1	-2.17365	DOWN	AT5G02120	one helix protein	OHP
GO:0009416	biological_process	response to light stimulus	1	1.90303e-15	1	0	1.90303e-15	TRUE	Nitab4.5_0013324g0010.1	-2.17571	DOWN	AT5G24930	zinc finger CONSTANS-like protein	COL4
GO:0009416	biological_process	response to light stimulus	1	1.90303e-15	1	0	1.90303e-15	TRUE	Nitab4.5_0010299g0060.1	-2.19043	DOWN	AT3G17040	high chlorophyll fluorescent 107	HCF107
GO:0009416	biological_process	response to light stimulus	1	1.90303e-15	1	0	1.90303e-15	TRUE	Nitab4.5_0002100g0110.1	-2.20524	DOWN	AT5G08740	NAD(P)H dehydrogenase C1	NDC1
GO:0009416	biological_process	response to light stimulus	1	1.90303e-15	1	0	1.90303e-15	TRUE	Nitab4.5_0000017g0250.1	-2.20606	DOWN	AT1G45474	photosystem I light harvesting complex protein 5	Lhca5
GO:0009416	biological_process	response to light stimulus	1	1.90303e-15	1	0	1.90303e-15	TRUE	Nitab4.5_0000702g0130.1	-2.21816	DOWN	AT4G35090	catalase 2	CAT2
GO:0009416	biological_process	response to light stimulus	1	1.90303e-15	1	0	1.90303e-15	TRUE	Nitab4.5_0012697g0010.1	-2.21899	DOWN	AT3G19820	cell elongation protein / DWARF1 / DIMINUTO (DIM)	DWF1
GO:0009416	biological_process	response to light stimulus	1	1.90303e-15	1	0	1.90303e-15	TRUE	Nitab4.5_0003179g0030.1	-2.24358	DOWN	AT3G46130	myb domain protein 48	MYB48
GO:0009416	biological_process	response to light stimulus	1	1.90303e-15	1	0	1.90303e-15	TRUE	Nitab4.5_0000408g0080.1	-2.2487	DOWN	AT1G10370	Glutathione S-transferase family protein	ERD9
GO:0009416	biological_process	response to light stimulus	1	1.90303e-15	1	0	1.90303e-15	TRUE	Nitab4.5_0006826g0010.1	-2.26435	DOWN	AT5G46110	Glucose-6-phosphate/phosphate translocator-like protein	APE2
GO:0009416	biological_process	response to light stimulus	1	1.90303e-15	1	0	1.90303e-15	TRUE	Nitab4.5_0007679g0010.1	-2.26621	DOWN	AT5G57620	myb domain protein 36	MYB36
GO:0009416	biological_process	response to light stimulus	1	1.90303e-15	1	0	1.90303e-15	TRUE	Nitab4.5_0003463g0070.1	-2.27269	DOWN	AT3G15850	fatty acid desaturase 5	FAD5
GO:0009416	biological_process	response to light stimulus	1	1.90303e-15	1	0	1.90303e-15	TRUE	Nitab4.5_0000842g0040.1	-2.28054	DOWN	AT2G02950	phytochrome kinase substrate 1	PKS1
GO:0009416	biological_process	response to light stimulus	1	1.90303e-15	1	0	1.90303e-15	TRUE	Nitab4.5_0000265g0030.1	-2.3025	DOWN	AT3G19820	cell elongation protein / DWARF1 / DIMINUTO (DIM)	DWF1
GO:0009416	biological_process	response to light stimulus	1	1.90303e-15	1	0	1.90303e-15	TRUE	Nitab4.5_0004200g0090.1	-2.31997	DOWN	AT2G43120	RmlC-like cupins superfamily protein
GO:0009416	biological_process	response to light stimulus	1	1.90303e-15	1	0	1.90303e-15	TRUE	Nitab4.5_0009967g0020.1	-2.32191	DOWN	AT3G50820	photosystem II subunit O-2	PSBO2
GO:0009416	biological_process	response to light stimulus	1	1.90303e-15	1	0	1.90303e-15	TRUE	Nitab4.5_0010299g0040.1	-2.32372	DOWN	AT1G12900	glyceraldehyde 3-phosphate dehydrogenase A subunit 2	GAPA-2
GO:0009416	biological_process	response to light stimulus	1	1.90303e-15	1	0	1.90303e-15	TRUE	Nitab4.5_0010832g0010.1	-2.32734	DOWN	AT3G44610	Protein kinase superfamily protein
GO:0009416	biological_process	response to light stimulus	1	1.90303e-15	1	0	1.90303e-15	TRUE	Nitab4.5_0010301g0010.1	-2.33485	DOWN	AT2G18790	phytochrome B	PHYB
GO:0009416	biological_process	response to light stimulus	1	1.90303e-15	1	0	1.90303e-15	TRUE	Nitab4.5_0002692g0030.1	-2.34066	DOWN	AT3G10490	NAC domain containing protein 52	NAC052
GO:0009416	biological_process	response to light stimulus	1	1.90303e-15	1	0	1.90303e-15	TRUE	Nitab4.5_0025227g0010.1	-2.36002	DOWN	AT5G24240	phosphatidylinositol 4-kinase gamma-like protein
GO:0009416	biological_process	response to light stimulus	1	1.90303e-15	1	0	1.90303e-15	TRUE	Nitab4.5_0001059g0190.1	-2.36364	DOWN	AT3G13550	Ubiquitin-conjugating enzyme family protein	FUS9
GO:0009416	biological_process	response to light stimulus	1	1.90303e-15	1	0	1.90303e-15	TRUE	Nitab4.5_0003157g0020.1	-2.3655	DOWN	AT3G15840	post-illumination chlorophyll fluorescence increase	PIFI
GO:0009416	biological_process	response to light stimulus	1	1.90303e-15	1	0	1.90303e-15	TRUE	Nitab4.5_0000044g0250.1	-2.36684	DOWN	AT1G04400	cryptochrome 2	CRY2
GO:0009416	biological_process	response to light stimulus	1	1.90303e-15	1	0	1.90303e-15	TRUE	Nitab4.5_0000356g0090.1	-2.36892	DOWN	AT2G29650	phosphate transporter 4;1	PHT4;1
GO:0009416	biological_process	response to light stimulus	1	1.90303e-15	1	0	1.90303e-15	TRUE	Nitab4.5_0004605g0070.1	-2.38291	DOWN	AT1G74730	transmembrane protein, putative (DUF1118)
GO:0009416	biological_process	response to light stimulus	1	1.90303e-15	1	0	1.90303e-15	TRUE	Nitab4.5_0001005g0100.1	-2.39149	DOWN	AT1G04400	cryptochrome 2	CRY2
GO:0009416	biological_process	response to light stimulus	1	1.90303e-15	1	0	1.90303e-15	TRUE	Nitab4.5_0000014g0070.1	-2.40135	DOWN	AT5G39660	cycling DOF factor 2	CDF2
GO:0009416	biological_process	response to light stimulus	1	1.90303e-15	1	0	1.90303e-15	TRUE	Nitab4.5_0001022g0030.1	-2.40167	DOWN	AT5G48300	ADP glucose pyrophosphorylase 1	ADG1
GO:0009416	biological_process	response to light stimulus	1	1.90303e-15	1	0	1.90303e-15	TRUE	Nitab4.5_0002155g0040.1	-2.40875	DOWN	AT4G28556	PAK-box/P21-Rho-binding family protein	RIC7
GO:0009416	biological_process	response to light stimulus	1	1.90303e-15	1	0	1.90303e-15	TRUE	Nitab4.5_0004398g0030.1	-2.42369	DOWN	AT1G67080	abscisic acid (aba)-deficient 4	ABA4
GO:0009416	biological_process	response to light stimulus	1	1.90303e-15	1	0	1.90303e-15	TRUE	Nitab4.5_0001103g0040.1	-2.45348	DOWN	AT1G34000	one-helix protein 2	OHP2
GO:0009416	biological_process	response to light stimulus	1	1.90303e-15	1	0	1.90303e-15	TRUE	Nitab4.5_0009332g0020.1	-2.45567	DOWN	AT1G78380	glutathione S-transferase TAU 19	GSTU19
GO:0009416	biological_process	response to light stimulus	1	1.90303e-15	1	0	1.90303e-15	TRUE	Nitab4.5_0004161g0030.1	-2.45908	DOWN	AT5G41790	COP1-interactive protein 1	CIP1
GO:0009416	biological_process	response to light stimulus	1	1.90303e-15	1	0	1.90303e-15	TRUE	Nitab4.5_0000912g0180.1	-2.45935	DOWN	AT3G02570	Mannose-6-phosphate isomerase, type I	MEE31
GO:0009416	biological_process	response to light stimulus	1	1.90303e-15	1	0	1.90303e-15	TRUE	Nitab4.5_0006054g0010.1	-2.47186	DOWN	AT3G61470	photosystem I light harvesting complex protein	LHCA2
GO:0009416	biological_process	response to light stimulus	1	1.90303e-15	1	0	1.90303e-15	TRUE	Nitab4.5_0001646g0060.1	-2.48002	DOWN	AT1G10070	branched-chain amino acid transaminase 2	BCAT-2
GO:0009416	biological_process	response to light stimulus	1	1.90303e-15	1	0	1.90303e-15	TRUE	Nitab4.5_0002760g0070.1	-2.48318	DOWN	AT5G42900	cold regulated protein 27	COR27
GO:0009416	biological_process	response to light stimulus	1	1.90303e-15	1	0	1.90303e-15	TRUE	Nitab4.5_0001485g0090.1	-2.48758	DOWN	AT5G08050	wiskott-aldrich syndrome family protein, putative (DUF1118)
GO:0009416	biological_process	response to light stimulus	1	1.90303e-15	1	0	1.90303e-15	TRUE	Nitab4.5_0007212g0030.1	-2.48794	DOWN	AT2G26250	3-ketoacyl-CoA synthase 10	KCS10
GO:0009416	biological_process	response to light stimulus	1	1.90303e-15	1	0	1.90303e-15	TRUE	Nitab4.5_0004798g0010.1	-2.48849	DOWN	AT5G43630	zinc knuckle (CCHC-type) family protein	TZP
GO:0009416	biological_process	response to light stimulus	1	1.90303e-15	1	0	1.90303e-15	TRUE	Nitab4.5_0000090g0100.1	-2.49955	DOWN	AT3G50820	photosystem II subunit O-2	PSBO2
GO:0009416	biological_process	response to light stimulus	1	1.90303e-15	1	0	1.90303e-15	TRUE	Nitab4.5_0004200g0080.1	-2.51542	DOWN	AT2G43120	RmlC-like cupins superfamily protein
GO:0009416	biological_process	response to light stimulus	1	1.90303e-15	1	0	1.90303e-15	TRUE	Nitab4.5_0004941g0040.1	-2.51771	DOWN	AT5G48250	B-box type zinc finger protein with CCT domain-containing protein	BBX8
GO:0009416	biological_process	response to light stimulus	1	1.90303e-15	1	0	1.90303e-15	TRUE	Nitab4.5_0000308g0260.1	-2.53051	DOWN	AT2G16365	F-box family protein
GO:0009416	biological_process	response to light stimulus	1	1.90303e-15	1	0	1.90303e-15	TRUE	Nitab4.5_0005374g0010.1	-2.54803	DOWN	AT4G39400	Leucine-rich receptor-like protein kinase family protein	BRI1
GO:0009416	biological_process	response to light stimulus	1	1.90303e-15	1	0	1.90303e-15	TRUE	Nitab4.5_0002278g0040.1	-2.54943	DOWN	AT3G20820	Leucine-rich repeat (LRR) family protein
GO:0009416	biological_process	response to light stimulus	1	1.90303e-15	1	0	1.90303e-15	TRUE	Nitab4.5_0007407g0070.1	-2.55787	DOWN	AT3G62410	CP12 domain-containing protein 2	CP12-2
GO:0009416	biological_process	response to light stimulus	1	1.90303e-15	1	0	1.90303e-15	TRUE	Nitab4.5_0002553g0030.1	-2.56601	DOWN	AT1G06040	B-box zinc finger family protein	STO
GO:0009416	biological_process	response to light stimulus	1	1.90303e-15	1	0	1.90303e-15	TRUE	Nitab4.5_0001196g0030.1	-2.568	DOWN	AT1G68920	basic helix-loop-helix (bHLH) DNA-binding superfamily protein
GO:0009416	biological_process	response to light stimulus	1	1.90303e-15	1	0	1.90303e-15	TRUE	Nitab4.5_0004983g0040.1	-2.57275	DOWN	AT2G31380	salt tolerance homologue	STH
GO:0009416	biological_process	response to light stimulus	1	1.90303e-15	1	0	1.90303e-15	TRUE	Nitab4.5_0001864g0050.1	-2.57794	DOWN	AT1G78380	glutathione S-transferase TAU 19	GSTU19
GO:0009416	biological_process	response to light stimulus	1	1.90303e-15	1	0	1.90303e-15	TRUE	Nitab4.5_0000198g0120.1	-2.59609	DOWN	AT1G68050	flavin-binding, kelch repeat, f box 1	FKF1
GO:0009416	biological_process	response to light stimulus	1	1.90303e-15	1	0	1.90303e-15	TRUE	Nitab4.5_0006117g0010.1	-2.59788	DOWN	AT1G09530	phytochrome interacting factor 3	PIF3
GO:0009416	biological_process	response to light stimulus	1	1.90303e-15	1	0	1.90303e-15	TRUE	Nitab4.5_0002912g0030.1	-2.60336	DOWN	AT5G24930	zinc finger CONSTANS-like protein	COL4
GO:0009416	biological_process	response to light stimulus	1	1.90303e-15	1	0	1.90303e-15	TRUE	Nitab4.5_0000935g0090.1	-2.60965	DOWN	AT3G46610	Pentatricopeptide repeat (PPR-like) superfamily protein
GO:0009416	biological_process	response to light stimulus	1	1.90303e-15	1	0	1.90303e-15	TRUE	Nitab4.5_0013057g0010.1	-2.61269	DOWN	AT3G15354	SPA1-related 3	SPA3
GO:0009416	biological_process	response to light stimulus	1	1.90303e-15	1	0	1.90303e-15	TRUE	Nitab4.5_0008097g0030.1	-2.62113	DOWN	AT2G39730	rubisco activase	RCA
GO:0009416	biological_process	response to light stimulus	1	1.90303e-15	1	0	1.90303e-15	TRUE	Nitab4.5_0009497g0010.1	-2.62671	DOWN	AT3G15840	post-illumination chlorophyll fluorescence increase	PIFI
GO:0009416	biological_process	response to light stimulus	1	1.90303e-15	1	0	1.90303e-15	TRUE	Nitab4.5_0000363g0260.1	-2.62785	DOWN	AT3G62410	CP12 domain-containing protein 2	CP12-2
GO:0009416	biological_process	response to light stimulus	1	1.90303e-15	1	0	1.90303e-15	TRUE	Nitab4.5_0000369g0040.1	-2.62898	DOWN	AT2G39940	RNI-like superfamily protein	COI1
GO:0009416	biological_process	response to light stimulus	1	1.90303e-15	1	0	1.90303e-15	TRUE	Nitab4.5_0008348g0010.1	-2.6295	DOWN	AT5G48250	B-box type zinc finger protein with CCT domain-containing protein	BBX8
GO:0009416	biological_process	response to light stimulus	1	1.90303e-15	1	0	1.90303e-15	TRUE	Nitab4.5_0001107g0080.1	-2.64782	DOWN	AT2G25930	hydroxyproline-rich glycoprotein family protein	ELF3
GO:0009416	biological_process	response to light stimulus	1	1.90303e-15	1	0	1.90303e-15	TRUE	Nitab4.5_0000319g0050.1	-2.65883	DOWN	AT5G24470	two-component response regulator-like protein	PRR5
GO:0009416	biological_process	response to light stimulus	1	1.90303e-15	1	0	1.90303e-15	TRUE	Nitab4.5_0011665g0020.1	-2.66293	DOWN	AT2G37860	reticulata-like protein, putative (DUF3411)	LCD1
GO:0009416	biological_process	response to light stimulus	1	1.90303e-15	1	0	1.90303e-15	TRUE	Nitab4.5_0000110g0410.1	-2.6687	DOWN	AT1G75100	J-domain protein required for chloroplast accumulation response 1	JAC1
GO:0009416	biological_process	response to light stimulus	1	1.90303e-15	1	0	1.90303e-15	TRUE	Nitab4.5_0000318g0030.1	-2.67367	DOWN	AT3G53920	RNApolymerase sigma-subunit C	SIGC
GO:0009416	biological_process	response to light stimulus	1	1.90303e-15	1	0	1.90303e-15	TRUE	Nitab4.5_0007665g0010.1	-2.67871	DOWN	AT3G59060	phytochrome interacting factor 3-like 6	PIL6
GO:0009416	biological_process	response to light stimulus	1	1.90303e-15	1	0	1.90303e-15	TRUE	Nitab4.5_0001001g0030.1	-2.68708	DOWN	AT3G08010	RNA binding protein	ATAB2
GO:0009416	biological_process	response to light stimulus	1	1.90303e-15	1	0	1.90303e-15	TRUE	Nitab4.5_0006960g0010.1	-2.7041	DOWN	AT4G35090	catalase 2	CAT2
GO:0009416	biological_process	response to light stimulus	1	1.90303e-15	1	0	1.90303e-15	TRUE	Nitab4.5_0013739g0010.1	-2.70422	DOWN	AT3G02380	CONSTANS-like 2	COL2
GO:0009416	biological_process	response to light stimulus	1	1.90303e-15	1	0	1.90303e-15	TRUE	Nitab4.5_0000104g0140.1	-2.71277	DOWN	AT5G10200	ARM-repeat/Tetratricopeptide repeat (TPR)-like protein
GO:0009416	biological_process	response to light stimulus	1	1.90303e-15	1	0	1.90303e-15	TRUE	Nitab4.5_0000016g0050.1	-2.75753	DOWN	AT2G42280	basic helix-loop-helix (bHLH) DNA-binding superfamily protein	FBH4
GO:0009416	biological_process	response to light stimulus	1	1.90303e-15	1	0	1.90303e-15	TRUE	Nitab4.5_0001031g0200.1	-2.77531	DOWN	AT3G46610	Pentatricopeptide repeat (PPR-like) superfamily protein
GO:0009416	biological_process	response to light stimulus	1	1.90303e-15	1	0	1.90303e-15	TRUE	Nitab4.5_0000868g0070.1	-2.77657	DOWN	AT4G37470	alpha/beta-Hydrolases superfamily protein	KAI2
GO:0009416	biological_process	response to light stimulus	1	1.90303e-15	1	0	1.90303e-15	TRUE	Nitab4.5_0001925g0040.1	-2.78424	DOWN	AT1G51140	basic helix-loop-helix (bHLH) DNA-binding superfamily protein	FBH3
GO:0009416	biological_process	response to light stimulus	1	1.90303e-15	1	0	1.90303e-15	TRUE	Nitab4.5_0008097g0020.1	-2.78431	DOWN	AT2G37678	far-red elongated hypocotyl 1	FHY1
GO:0009416	biological_process	response to light stimulus	1	1.90303e-15	1	0	1.90303e-15	TRUE	Nitab4.5_0000081g0230.1	-2.79612	DOWN	AT1G09530	phytochrome interacting factor 3	PIF3
GO:0009416	biological_process	response to light stimulus	1	1.90303e-15	1	0	1.90303e-15	TRUE	Nitab4.5_0017314g0010.1	-2.82285	DOWN	AT1G79340	metacaspase 4	MC4
GO:0009416	biological_process	response to light stimulus	1	1.90303e-15	1	0	1.90303e-15	TRUE	Nitab4.5_0007787g0010.1	-2.83968	DOWN	AT1G08540	RNApolymerase sigma subunit 2	SIG2
GO:0009416	biological_process	response to light stimulus	1	1.90303e-15	1	0	1.90303e-15	TRUE	Nitab4.5_0010248g0010.1	-2.84399	DOWN	AT5G05690	Cytochrome P450 superfamily protein	CPD
GO:0009416	biological_process	response to light stimulus	1	1.90303e-15	1	0	1.90303e-15	TRUE	Nitab4.5_0000630g0020.1	-2.85894	DOWN	AT1G08970	nuclear factor Y, subunit C9	NF-YC9
GO:0009416	biological_process	response to light stimulus	1	1.90303e-15	1	0	1.90303e-15	TRUE	Nitab4.5_0000257g0220.1	-2.88091	DOWN	AT1G10522	Serine/Threonine-kinase	PRIN2
GO:0009416	biological_process	response to light stimulus	1	1.90303e-15	1	0	1.90303e-15	TRUE	Nitab4.5_0001536g0060.1	-2.89707	DOWN	AT1G18400	BR enhanced expression 1	BEE1
GO:0009416	biological_process	response to light stimulus	1	1.90303e-15	1	0	1.90303e-15	TRUE	Nitab4.5_0004979g0030.1	-2.91916	DOWN	AT3G17040	high chlorophyll fluorescent 107	HCF107
GO:0009416	biological_process	response to light stimulus	1	1.90303e-15	1	0	1.90303e-15	TRUE	Nitab4.5_0000535g0050.1	-2.94101	DOWN	AT4G35470	plant intracellular ras group-related LRR 4	PIRL4
GO:0009416	biological_process	response to light stimulus	1	1.90303e-15	1	0	1.90303e-15	TRUE	Nitab4.5_0000188g0190.1	-2.94246	DOWN	AT2G17770	basic region/leucine zipper motif 27	BZIP27
GO:0009416	biological_process	response to light stimulus	1	1.90303e-15	1	0	1.90303e-15	TRUE	Nitab4.5_0012098g0010.1	-2.94973	DOWN	AT1G08550	non-photochemical quenching 1	NPQ1
GO:0009416	biological_process	response to light stimulus	1	1.90303e-15	1	0	1.90303e-15	TRUE	Nitab4.5_0010082g0040.1	-2.9501	DOWN	AT1G51140	basic helix-loop-helix (bHLH) DNA-binding superfamily protein	FBH3
GO:0009416	biological_process	response to light stimulus	1	1.90303e-15	1	0	1.90303e-15	TRUE	Nitab4.5_0003861g0020.1	-2.96254	DOWN	AT2G36910	ATP binding cassette subfamily B1	ABCB1
GO:0009416	biological_process	response to light stimulus	1	1.90303e-15	1	0	1.90303e-15	TRUE	Nitab4.5_0007671g0020.1	-2.98378	DOWN	AT5G01090	Concanavalin A-like lectin family protein
GO:0009416	biological_process	response to light stimulus	1	1.90303e-15	1	0	1.90303e-15	TRUE	Nitab4.5_0003380g0010.1	-2.99037	DOWN	AT4G08920	cryptochrome 1	CRY1
GO:0009416	biological_process	response to light stimulus	1	1.90303e-15	1	0	1.90303e-15	TRUE	Nitab4.5_0003435g0020.1	-2.99648	DOWN	AT2G23060	Acyl-CoA N-acyltransferases (NAT) superfamily protein
GO:0009416	biological_process	response to light stimulus	1	1.90303e-15	1	0	1.90303e-15	TRUE	Nitab4.5_0003820g0040.1	-3.01101	DOWN	AT3G09600	Homeodomain-like superfamily protein	RVE8
GO:0009416	biological_process	response to light stimulus	1	1.90303e-15	1	0	1.90303e-15	TRUE	Nitab4.5_0000300g0090.1	-3.01157	DOWN	AT2G25930	hydroxyproline-rich glycoprotein family protein	ELF3
GO:0009416	biological_process	response to light stimulus	1	1.90303e-15	1	0	1.90303e-15	TRUE	Nitab4.5_0000883g0180.1	-3.01644	DOWN	AT3G14690	cytochrome P450, family 72, subfamily A, polypeptide 15	CYP72A15
GO:0009416	biological_process	response to light stimulus	1	1.90303e-15	1	0	1.90303e-15	TRUE	Nitab4.5_0011271g0080.1	-3.03641	DOWN	AT5G18030	SAUR-like auxin-responsive protein family
GO:0009416	biological_process	response to light stimulus	1	1.90303e-15	1	0	1.90303e-15	TRUE	Nitab4.5_0010809g0020.1	-3.03763	DOWN	AT5G24470	two-component response regulator-like protein	PRR5
GO:0009416	biological_process	response to light stimulus	1	1.90303e-15	1	0	1.90303e-15	TRUE	Nitab4.5_0000202g0460.1	-3.04375	DOWN	AT3G09600	Homeodomain-like superfamily protein	RVE8
GO:0009416	biological_process	response to light stimulus	1	1.90303e-15	1	0	1.90303e-15	TRUE	Nitab4.5_0013406g0010.1	-3.06046	DOWN	AT5G12250	beta-6 tubulin	TUB6
GO:0009416	biological_process	response to light stimulus	1	1.90303e-15	1	0	1.90303e-15	TRUE	Nitab4.5_0011194g0010.1	-3.06313	DOWN	AT5G47750	D6 protein kinase like 2	D6PKL2
GO:0009416	biological_process	response to light stimulus	1	1.90303e-15	1	0	1.90303e-15	TRUE	Nitab4.5_0000101g0380.1	-3.07349	DOWN	AT2G36990	RNApolymerase sigma-subunit F	SIGF
GO:0009416	biological_process	response to light stimulus	1	1.90303e-15	1	0	1.90303e-15	TRUE	Nitab4.5_0007807g0010.1	-3.08314	DOWN	AT4G40060	homeobox protein 16	HB16
GO:0009416	biological_process	response to light stimulus	1	1.90303e-15	1	0	1.90303e-15	TRUE	Nitab4.5_0000139g0200.1	-3.09181	DOWN	AT3G08010	RNA binding protein	ATAB2
GO:0009416	biological_process	response to light stimulus	1	1.90303e-15	1	0	1.90303e-15	TRUE	Nitab4.5_0002354g0110.1	-3.10572	DOWN	AT4G10340	light harvesting complex of photosystem II 5	LHCB5
GO:0009416	biological_process	response to light stimulus	1	1.90303e-15	1	0	1.90303e-15	TRUE	Nitab4.5_0000722g0100.1	-3.1462	DOWN	AT2G39730	rubisco activase	RCA
GO:0009416	biological_process	response to light stimulus	1	1.90303e-15	1	0	1.90303e-15	TRUE	Nitab4.5_0000050g0200.1	-3.15089	DOWN	AT1G08540	RNApolymerase sigma subunit 2	SIG2
GO:0009416	biological_process	response to light stimulus	1	1.90303e-15	1	0	1.90303e-15	TRUE	Nitab4.5_0008455g0010.1	-3.15288	DOWN	AT2G36910	ATP binding cassette subfamily B1	ABCB1
GO:0009416	biological_process	response to light stimulus	1	1.90303e-15	1	0	1.90303e-15	TRUE	Nitab4.5_0001808g0010.1	-3.15339	DOWN	AT3G61470	photosystem I light harvesting complex protein	LHCA2
GO:0009416	biological_process	response to light stimulus	1	1.90303e-15	1	0	1.90303e-15	TRUE	Nitab4.5_0000707g0050.1	-3.16721	DOWN	AT5G13730	sigma factor 4	SIG4
GO:0009416	biological_process	response to light stimulus	1	1.90303e-15	1	0	1.90303e-15	TRUE	Nitab4.5_0000377g0190.1	-3.16912	DOWN	AT1G58290	Glutamyl-tRNA reductase family protein	HEMA1
GO:0009416	biological_process	response to light stimulus	1	1.90303e-15	1	0	1.90303e-15	TRUE	Nitab4.5_0003328g0100.1	-3.18425	DOWN	AT5G47750	D6 protein kinase like 2	D6PKL2
GO:0009416	biological_process	response to light stimulus	1	1.90303e-15	1	0	1.90303e-15	TRUE	Nitab4.5_0000610g0290.1	-3.1909	DOWN	AT3G46130	myb domain protein 48	MYB48
GO:0009416	biological_process	response to light stimulus	1	1.90303e-15	1	0	1.90303e-15	TRUE	Nitab4.5_0000002g0090.1	-3.20155	DOWN	AT2G30380	MYB family transcription factor
GO:0009416	biological_process	response to light stimulus	1	1.90303e-15	1	0	1.90303e-15	TRUE	Nitab4.5_0001164g0090.1	-3.20262	DOWN	AT2G03500	Homeodomain-like superfamily protein
GO:0009416	biological_process	response to light stimulus	1	1.90303e-15	1	0	1.90303e-15	TRUE	Nitab4.5_0000792g0120.1	-3.21988	DOWN	AT1G08540	RNApolymerase sigma subunit 2	SIG2
GO:0009416	biological_process	response to light stimulus	1	1.90303e-15	1	0	1.90303e-15	TRUE	Nitab4.5_0002691g0070.1	-3.22431	DOWN	AT5G24655	response to low sulfur 4	LSU4
GO:0009416	biological_process	response to light stimulus	1	1.90303e-15	1	0	1.90303e-15	TRUE	Nitab4.5_0000184g0090.1	-3.25358	DOWN	AT4G39400	Leucine-rich receptor-like protein kinase family protein	BRI1
GO:0009416	biological_process	response to light stimulus	1	1.90303e-15	1	0	1.90303e-15	TRUE	Nitab4.5_0000644g0130.1	-3.26266	DOWN	AT5G18570	GTP1/OBG family protein	EMB269
GO:0009416	biological_process	response to light stimulus	1	1.90303e-15	1	0	1.90303e-15	TRUE	Nitab4.5_0000476g0110.1	-3.31888	DOWN	AT3G54890	chlorophyll a-b binding protein 6	LHCA1
GO:0009416	biological_process	response to light stimulus	1	1.90303e-15	1	0	1.90303e-15	TRUE	Nitab4.5_0000119g0330.1	-3.32631	DOWN	AT1G42550	plastid movement impaired1	PMI1
GO:0009416	biological_process	response to light stimulus	1	1.90303e-15	1	0	1.90303e-15	TRUE	Nitab4.5_0002741g0110.1	-3.3442	DOWN	AT1G51400	Photosystem II 5 kD protein
GO:0009416	biological_process	response to light stimulus	1	1.90303e-15	1	0	1.90303e-15	TRUE	Nitab4.5_0000651g0170.1	-3.38924	DOWN	AT2G23060	Acyl-CoA N-acyltransferases (NAT) superfamily protein
GO:0009416	biological_process	response to light stimulus	1	1.90303e-15	1	0	1.90303e-15	TRUE	Nitab4.5_0000421g0020.1	-3.40997	DOWN	AT4G08920	cryptochrome 1	CRY1
GO:0009416	biological_process	response to light stimulus	1	1.90303e-15	1	0	1.90303e-15	TRUE	Nitab4.5_0007765g0010.1	-3.41141	DOWN	AT1G73590	Auxin efflux carrier family protein	PIN1
GO:0009416	biological_process	response to light stimulus	1	1.90303e-15	1	0	1.90303e-15	TRUE	Nitab4.5_0003912g0030.1	-3.42064	DOWN	AT2G45400	NAD(P)-binding Rossmann-fold superfamily protein	BEN1
GO:0009416	biological_process	response to light stimulus	1	1.90303e-15	1	0	1.90303e-15	TRUE	Nitab4.5_0013227g0020.1	-3.43605	DOWN	AT2G42690	alpha/beta-Hydrolases superfamily protein
GO:0009416	biological_process	response to light stimulus	1	1.90303e-15	1	0	1.90303e-15	TRUE	Nitab4.5_0003246g0080.1	-3.45898	DOWN	AT1G75100	J-domain protein required for chloroplast accumulation response 1	JAC1
GO:0009416	biological_process	response to light stimulus	1	1.90303e-15	1	0	1.90303e-15	TRUE	Nitab4.5_0005870g0020.1	-3.48475	DOWN	AT5G66570	PS II oxygen-evolving complex 1	PSBO1
GO:0009416	biological_process	response to light stimulus	1	1.90303e-15	1	0	1.90303e-15	TRUE	Nitab4.5_0000407g0130.1	-3.50168	DOWN	AT4G35090	catalase 2	CAT2
[truncated: 4,230 more rows]

## Sheet: S3 XXM1GL1h GOSlims
	node_id	ontology	node_name	raw_p_underrep	raw_p_overrep	FWER_underrep	FWER_overrep	refined_p_overrep	signif
[truncated: 44 more rows]

[truncated: 1 more sheets: S4 Shared and unshared GOSlim ]
