# Supplementary material for: Probing plant signal processing optogenetically by two channelrhodopsins
Source: Nature. 2024 Aug 28;633(8031):872–7. doi: 10.1038/s41586-024-07884-1 (PMC11424491; doi:10.1038/s41586-024-07884-1)
Supplement: Supplementary file 7 — Calcium-related genes and sodium-related genes triggered by XXM 2.0 stimulation. [file 41586_2024_7884_MOESM7_ESM.xlsx]

## Sheet: S1 Calcium related genes
XXM_calcium_symb1
Gene_ID	Symbol	XXMC_mean	XXM1GL1h	XXM4GL4h	log2fc_1h	log2fc_4h
Nitab4.5_0001618g0300.1	NtACA11A	936	5472	2318	2.54749	1.3083
Nitab4.5_0000082g0260.1	NtACA11B	153	24	10	-2.67243	-3.93546
Nitab4.5_0003803g0050.1	NtACA1A	401	45	10	-3.15561	-5.32553
Nitab4.5_0000164g0110.1	NtACA1B	821	184	34	-2.15768	-4.59378
Nitab4.5_0000692g0010.1	NtACA1C	921	14	95	-6.0397	-3.2772
Nitab4.5_0000284g0080.1	NtACA2A	755	23932	4950	4.98632	2.71288
Nitab4.5_0002119g0020.1	NtACA2B	63	3829	625	5.92547	3.31043
Nitab4.5_0000036g0040.1	NtACA2E	280	16837	2806	5.91006	3.32502
Nitab4.5_0000826g0220.1	NtACA4	1192	5713	1121	2.26086	-0.088598
Nitab4.5_0003668g0060.1	NtACA9A	17	1	3	-4.08746	-2.5025
Nitab4.5_0001691g0150.1	NtACA9B	173	67	15	-1.36854	-3.52774
Nitab4.5_0005702g0030.1	NtCAM2	3801	13582	4599	1.83725	0.274941
Nitab4.5_0018685g0010.1	NtCAM5A	1872	69757	17937	5.21969	3.26029
Nitab4.5_0000430g0020.1	NtCAM5B	1954	54196	11523	4.79368	2.56001
Nitab4.5_0000123g0120.1	NtCAM7A	1168	2112	3624	0.85457	1.63354
Nitab4.5_0000062g0390.1	NtCAM7B	1833	6041	1870	1.72058	0.0288315
Nitab4.5_0000321g0270.1	NtCAM8	10	658	269	6.04002	4.74953
Nitab4.5_0000443g0160.1	NtCAMBP25	12	599	102	5.64145	3.08746
Nitab4.5_0001643g0040.1	NtCAX11	245	633	152	1.36942	-0.68871
Nitab4.5_0000102g0080.1	NtCAX1A	218	187	12	-0.22129	-4.18322
Nitab4.5_0001970g0020.1	NtCAX1B	725	723	38	-0.00398535	-4.25391
Nitab4.5_0000511g0060.1	NtCAX1C	9170	621	24	-3.88426	-8.57774
Nitab4.5_0000335g0090.1	NtCAX1D	14353	1137	31	-3.65805	-8.85487
Nitab4.5_0007548g0030.1	NtCAX2	184	729	216	1.98621	0.231326
Nitab4.5_0022808g0020.1	NtCAX5	108	445	133	2.04277	0.300395
Nitab4.5_0000022g0430.1	NtCAX7A	46	33	3	-0.479168	-3.9386
Nitab4.5_0001345g0040.1	NtCAX7B	39	17	3	-1.19794	-3.70044
Nitab4.5_0003308g0070.1	NtCAX9A	86	1858	67	4.43327	-0.360176
Nitab4.5_0000343g0280.1	NtCAX9B	192	1125	94	2.55075	-1.03037
Nitab4.5_0000258g0200.1	NtCBL8	35	15	5	-1.22239	-2.80735
Nitab4.5_0005986g0020.1	NtCBL9A	61	721	140	3.56312	1.19855
Nitab4.5_0008425g0040.1	NtCBL9B	36	1751	153	5.60404	2.08746
Nitab4.5_0003335g0020.1	NtCBL9C	166	491	856	1.56454	2.36643
Nitab4.5_0004689g0030.1	NtCBL9D	230	150	795	-0.616671	1.78932
Nitab4.5_0000185g0230.1	NtCBL9E	25	779	529	4.96162	4.40327
Nitab4.5_0002719g0070.1	NtCCX4	215	966	237	2.16769	0.14055
Nitab4.5_0000375g0160.1	NtCIPK10A	16	15	646	-0.0931094	5.33539
Nitab4.5_0000126g0060.1	NtCIPK10B	132	8	27	-4.04439	-2.28951
Nitab4.5_0004880g0030.1	NtCIPK10C	14	33	2	1.23704	-2.80735
Nitab4.5_0002279g0100.1	NtCIPK10D	70	92	1361	0.394279	4.28117
Nitab4.5_0001060g0050.1	NtCIPK10E	25	115	8	2.20163	-1.64386
Nitab4.5_0001234g0050.1	NtCIPK10F	181	9259	604	5.67679	1.73856
Nitab4.5_0000002g0120.1	NtCIPK10G	297	1629	524	2.45545	0.819104
Nitab4.5_0004880g0010.1	NtCIPK11A	31	1410	247	5.50728	2.99417
Nitab4.5_0002759g0010.1	NtCIPK11B	59	2137	722	5.17873	3.61321
Nitab4.5_0001060g0060.1	NtCIPK11C	50	1075	301	4.42626	2.58976
Nitab4.5_0002091g0010.1	NtCIPK11D	45	2248	540	5.64257	3.58496
Nitab4.5_0001234g0010.1	NtCIPK11E	100	362	115	1.85599	0.201634
Nitab4.5_0000206g0070.1	NtCIPK12	238	55	22	-2.11346	-3.43539
Nitab4.5_0000325g0050.1	NtCIPK14A	779	546	114	-0.512722	-2.77259
Nitab4.5_0009418g0010.1	NtCIPK14B	170	560	378	1.71989	1.15285
Nitab4.5_0000381g0030.1	NtCIPK14C	320	2642	595	3.04549	0.894818
Nitab4.5_0008086g0040.1	NtCIPK1A	371	2226	286	2.58496	-0.375404
Nitab4.5_0000745g0130.1	NtCIPK1B	185	1223	623	2.72483	1.75171
Nitab4.5_0005171g0010.1	NtCIPK20A	446	9	1	-5.63097	-8.8009
Nitab4.5_0013015g0010.1	NtCIPK20B	60	17	3	-1.81943	-4.32193
Nitab4.5_0000462g0210.1	NtCIPK20C	327	38	83	-3.10522	-1.97811
Nitab4.5_0001930g0020.1	NtCIPK23A	5232	3976	14682	-0.396045	1.48861
Nitab4.5_0004752g0030.1	NtCIPK23B	3813	3704	10997	-0.0418424	1.52811
Nitab4.5_0006384g0020.1	NtCIPK25	667	64	44	-3.38154	-3.92211
Nitab4.5_0005212g0050.1	NtCIPK3	775	166	81	-2.22301	-3.2582
Nitab4.5_0000508g0100.1	NtCIPK5A	69	227	199	1.71802	1.5281
Nitab4.5_0010676g0010.1	NtCIPK5B	50	6	19	-3.05889	-1.39593
Nitab4.5_0000886g0020.1	NtCIPK5C	400	9	11	-5.47393	-5.18442
Nitab4.5_0001478g0040.1	NtCIPK6A	3054	708	374	-2.10888	-3.02959
Nitab4.5_0002315g0110.1	NtCIPK6B	1939	168	124	-3.52878	-3.9669
Nitab4.5_0001856g0050.1	NtCIPK7A	72	1681	753	4.54518	3.38658
Nitab4.5_0007585g0030.1	NtCIPK7B	276	687	1357	1.31564	2.29768
Nitab4.5_0001702g0180.1	NtCIPK9	34	15	66	-1.18057	0.956931
Nitab4.5_0000205g0080.1	NtCML13	206	701	622	1.76677	1.59427
Nitab4.5_0001965g0080.1	NtCML16A	48	1598	810	5.05709	4.07682
Nitab4.5_0004878g0060.1	NtCML16B	111	798	343	2.84583	1.62765
Nitab4.5_0001762g0040.1	NtCML18A	16	209	48	3.70736	1.58496
Nitab4.5_0000021g0610.1	NtCML18B	12	31	1	1.36923	-3.58496
Nitab4.5_0001416g0020.1	NtCML22	5	164	12	5.03562	1.26303
Nitab4.5_0009593g0010.1	NtCML23A	106	1037	94	3.29028	-0.173332
Nitab4.5_0003855g0020.1	NtCML23B	64	2117	63	5.04781	-0.0227201
Nitab4.5_0000036g0500.1	NtCML23C	37	2090	26	5.81983	-0.509014
Nitab4.5_0000922g0050.1	NtCML25A	22	97	14	2.14048	-0.652077
Nitab4.5_0002993g0050.1	NtCML25B	52	5	4	-3.37851	-3.70044
Nitab4.5_0000457g0360.1	NtCML25C	101	46	14	-1.13465	-2.85086
Nitab4.5_0024537g0010.1	NtCML25D	11	21	24	0.932886	1.12553
Nitab4.5_0001024g0060.1	NtCML26A	68	1	3	-6.08746	-4.5025
Nitab4.5_0002501g0010.1	NtCML26B	263	10	1	-4.71699	-8.03892
Nitab4.5_0001847g0020.1	NtCML26C	14	1	10	-3.80735	-0.485427
Nitab4.5_0009467g0010.1	NtCML27A	233	7915	258	5.08619	0.147041
Nitab4.5_0011970g0010.1	NtCML27B	269	12781	126	5.57025	-1.09418
Nitab4.5_0000686g0180.1	NtCML27C	60	10	53	-2.58496	-0.17897
Nitab4.5_0003968g0020.1	NtCML27D	209	7167	2254	5.09979	3.43091
Nitab4.5_0001456g0110.1	NtCML27E	201	5593	1233	4.79835	2.61691
Nitab4.5_0002263g0040.1	NtCML30A	50	11	1	-2.18442	-5.64386
Nitab4.5_0000728g0020.1	NtCML30B	208	32	14	-2.70044	-3.89308
Nitab4.5_0000082g0370.1	NtCML36A	965	2049	2930	1.08632	1.6023
Nitab4.5_0003368g0020.1	NtCML36B	1084	4079	2042	1.91185	0.913618
Nitab4.5_0012187g0010.1	NtCML36C	577	3579	3534	2.63291	2.61466
Nitab4.5_0000677g0010.1	NtCML36D	1945	5792	2608	1.57429	0.423174
Nitab4.5_0002498g0080.1	NtCML37G	6	543	53	6.49985	3.14296
Nitab4.5_0002498g0070.1	NtCML38A	4	3085	31	9.59105	2.9542
Nitab4.5_0007815g0080.1	NtCML38B	3	1935	4	9.33316	0.415037
Nitab4.5_0002183g0010.1	NtCML38C	19	4334	199	7.83356	3.3887
Nitab4.5_0000875g0030.1	NtCML38D	24	5602	501	7.86676	4.3837
Nitab4.5_0007150g0060.1	NtCML38E	13	5553	491	8.73861	5.23914
Nitab4.5_0002887g0060.1	NtCML38F	24	9493	1945	8.62769	6.34059
Nitab4.5_0004052g0010.1	NtCML41A	947	4800	10533	2.3416	3.47541
Nitab4.5_0000382g0130.1	NtCML41B	1872	6066	12487	1.69617	2.73777
Nitab4.5_0003037g0110.1	NtCML42A	164	6690	2599	5.35024	3.98619
Nitab4.5_0000356g0070.1	NtCML42B	23	242	51	3.3953	1.14886
Nitab4.5_0002625g0040.1	NtCML42C	280	7001	5773	4.64406	4.36582
Nitab4.5_0002139g0010.1	NtCML42D	232	7777	3342	5.06702	3.84852
Nitab4.5_0003635g0010.1	NtCML44	4	575	645	7.16742	7.33316
Nitab4.5_0007189g0050.1	NtCML45	3	530	429	7.46489	7.15987
Nitab4.5_0004623g0010.1	NtCML46A	6	408	1313	6.08746	7.77369
Nitab4.5_0011320g0020.1	NtCML46B	27	7761	12569	8.16714	8.86269
Nitab4.5_0000568g0010.1	NtCML46C	58	9328	1418	7.32937	4.61166
Nitab4.5_0001128g0060.1	NtCML46D	2	1698	1831	9.72962	9.83842
Nitab4.5_0002980g0030.1	NtCML46E	73	12829	5068	7.4573	6.11738
Nitab4.5_0000826g0090.1	NtCML49	382	6072	1133	3.99053	1.5685
Nitab4.5_0001618g0140.1	NtCML50A	385	5755	1557	3.90189	2.01584
Nitab4.5_0001319g0030.1	NtCML50B	886	15645	1134	4.14225	0.356042
Nitab4.5_0000677g0130.1	NtCML50C	432	13015	386	4.913	-0.16243
Nitab4.5_0004513g0010.1	NtCML5A	210	625	355	1.57347	0.75743
Nitab4.5_0001580g0030.1	NtCML5B	781	80	99	-3.28725	-2.97982
Nitab4.5_0005658g0030.1	NtCML5C	150	417	42	1.47508	-1.8365
Nitab4.5_0008963g0010.1	NtCMLA	26	79	3	1.60334	-3.11548
Nitab4.5_0000859g0240.1	NtCMLB	87	541	24	2.63654	-1.85798
Nitab4.5_0000602g0030.1	NtCNGC15A	494	153	60	-1.69098	-3.04148
Nitab4.5_0010514g0020.1	NtCNGC15B	518	139	65	-1.89787	-2.99444
Nitab4.5_0000838g0140.1	NtCNGC15C	56	941	39	4.0707	-0.521953
Nitab4.5_0007879g0020.1	NtCNGC18	390	51	189	-2.9349	-1.04509
Nitab4.5_0004506g0120.1	NtCNGC1A	1154	12981	6140	3.49169	2.4116
Nitab4.5_0000015g0320.1	NtCNGC1B	242	782	164	1.69216	-0.561311
Nitab4.5_0000258g0120.1	NtCNGC1C	660	13381	4690	4.34158	2.82905
Nitab4.5_0005134g0020.1	NtCNGC1D	1336	1937	3285	0.535904	1.29797
Nitab4.5_0012336g0020.1	NtCNGC1E	65	1313	55	4.33628	-0.241008
Nitab4.5_0001524g0010.1	NtCNGC1F	188	745	299	1.98651	0.669413
Nitab4.5_0001320g0080.1	NtCNGC4A	1422	69	17	-4.36518	-6.38624
Nitab4.5_0000207g0310.1	NtCNGC4B	755	53	22	-3.83241	-5.1009
Nitab4.5_0001386g0020.1	NtCNGC4C	1840	111	34	-4.05107	-5.75803
Nitab4.5_0000092g0320.1	NtCNGC4D	2931	356	430	-3.04144	-2.76898
Nitab4.5_0000655g0030.1	NtCP1A	209	1235	5342	2.56294	4.67581
Nitab4.5_0000931g0030.1	NtCP1B	120	923	4748	2.9433	5.30621
Nitab4.5_0000119g0100.1	NtCPK13A	68	10	6	-2.76553	-3.5025
Nitab4.5_0007414g0030.1	NtCPK13B	432	178	50	-1.27915	-3.11103
Nitab4.5_0000770g0090.1	NtCPK13C	398	115	55	-1.79113	-2.85526
Nitab4.5_0006119g0050.1	NtCPK16A	1152	12338	1126	3.4209	-0.0329339
Nitab4.5_0000864g0060.1	NtCPK16B	410	2742	359	2.74153	-0.19164
Nitab4.5_0000438g0070.1	NtCPK16C	1430	14308	2473	3.32273	0.790247
Nitab4.5_0003290g0010.1	NtCPK16D	58	3087	156	5.73401	1.42742
Nitab4.5_0006602g0020.1	NtCPK17	23	40	4	0.798366	-2.52356
Nitab4.5_0001781g0060.1	NtCPK1A	154	1236	584	3.00468	1.92304
Nitab4.5_0011494g0030.1	NtCPK1B	228	2329	748	3.3526	1.714
Nitab4.5_0007901g0010.1	NtCPK1C	247	749	272	1.60045	0.139096
Nitab4.5_0000220g0120.1	NtCPK2	19	393	48	4.37046	1.33703
Nitab4.5_0012670g0030.1	NtCPK21A	884	4691	3686	2.40778	2.05994
Nitab4.5_0009398g0010.1	NtCPK21B	267	186	809	-0.521537	1.5993
Nitab4.5_0008201g0010.1	NtCPK21C	1062	2466	3340	1.21539	1.65306
Nitab4.5_0007524g0010.1	NtCPK29	50	9	7	-2.47393	-2.8365
Nitab4.5_0002687g0090.1	NtCPK3	5	178	48	5.15381	3.26303
Nitab4.5_0007282g0040.1	NtCPK30A	371	2224	260	2.58367	-0.512908
Nitab4.5_0004478g0020.1	NtCPK30B	553	1371	688	1.30988	0.315129
Nitab4.5_0000608g0140.1	NtCPK32A	1194	10712	4241	3.16535	1.8286
Nitab4.5_0010957g0010.1	NtCPK32B	896	7830	2347	3.12744	1.38925
Nitab4.5_0000783g0050.1	NtCPK5	1818	4712	2894	1.37399	0.670713
Nitab4.5_0005657g0010.1	NtCPK6A	957	1446	2999	0.595477	1.64789
Nitab4.5_0001700g0130.1	NtCPK6B	266	645	837	1.27787	1.6538
Nitab4.5_0002649g0020.1	NtCPK7A	436	5593	2776	3.68122	2.67061
Nitab4.5_0001907g0040.1	NtCPK7B	372	2277	1633	2.61376	2.13415
Nitab4.5_0001913g0150.1	NtCPK9A	778	2549	1200	1.71209	0.625192
Nitab4.5_0006685g0030.1	NtCPK9B	1023	4081	3016	1.99612	1.55983
Nitab4.5_0000895g0190.1	NtCRSHA	416	27	14	-3.94555	-4.89308
Nitab4.5_0003998g0010.1	NtCRSHB	722	73	58	-3.30603	-3.63787
Nitab4.5_0000307g0060.1	NtECA2A	763	3833	75	2.32872	-3.34672
Nitab4.5_0002527g0060.1	NtECA2B	880	2104	629	1.25756	-0.484444
Nitab4.5_0005401g0020.1	NtECA3	9	7	16	-0.36257	0.830075
Nitab4.5_0004370g0010.1	NtECA4A	2172	7150	4165	1.71892	0.939292
Nitab4.5_0009435g0020.1	NtECA4B	2145	6197	5220	1.53059	1.28307
Nitab4.5_0001365g0050.1	NtEH2	16	49	16	1.61471	0
Nitab4.5_0002885g0110.1	NtGLR2.7A	5	123	15	4.62059	1.58496
Nitab4.5_0001691g0060.1	NtGLR2.7B	11	215	36	4.28876	1.71049
Nitab4.5_0000376g0150.1	NtGLR2.7C	56	5187	2315	6.53333	5.36944
Nitab4.5_0008628g0020.1	NtGLR2.7D	90	2236	968	4.63485	3.42701
Nitab4.5_0001645g0070.1	NtGLR2.7E	34	3795	1736	6.80242	5.67409
Nitab4.5_0000989g0010.1	NtGLR2.7F	20	24	2	0.263034	-3.32193
Nitab4.5_0000989g0020.1	NtGLR2.7G	56	97	205	0.792558	1.87213
Nitab4.5_0008535g0010.1	NtGLR2.8A	102	201	1	0.978626	-6.67243
Nitab4.5_0008535g0020.1	NtGLR2.8B	562	5064	2804	3.17164	2.31884
Nitab4.5_0010570g0040.1	NtGLR2.8C	564	407	3574	-0.470666	2.66377
Nitab4.5_0013452g0010.1	NtGLR2.8D	476	314	5	-0.600197	-6.57289
Nitab4.5_0013452g0020.1	NtGLR2.8E	79	166	1293	1.07126	4.03273
Nitab4.5_0018057g0010.1	NtGLR2.8F	75	55	204	-0.447459	1.44361
Nitab4.5_0002661g0030.1	NtGLR2.8G	477	6807	1422	3.83496	1.57586
Nitab4.5_0007092g0030.1	NtGLR3.4	1082	376	22	-1.5249	-5.62005
Nitab4.5_0001467g0110.1	NtGLR3.6	394	43	27	-3.19579	-3.86716
Nitab4.5_0001902g0020.1	NtKICA	853	209	2185	-2.02904	1.35702
Nitab4.5_0000917g0020.1	NtKICB	849	72	343	-3.5597	-1.30756
Nitab4.5_0001223g0070.1	NtKRP1	55	1061	383	4.26985	2.79984
Nitab4.5_0000273g0030.1	NtKRP1A	13	1368	568	6.71741	5.44931
Nitab4.5_0004384g0050.1	NtKRP1B	53	4187	945	6.30378	4.15625
Nitab4.5_0004384g0060.1	NtKRP1C	143	2278	989	3.99368	2.78996
Nitab4.5_0000207g0410.1	NtKRP1D	253	5273	1137	4.38141	2.16802
Nitab4.5_0011213g0010.1	NtKRP1E	54	4271	346	6.30547	2.67974
Nitab4.5_0009492g0020.1	NtKRP1F	36	1122	342	4.96193	3.24793
Nitab4.5_0001134g0020.1	NtKRP1G	101	15819	3932	7.29116	5.28284
Nitab4.5_0000478g0010.1	NtMICU	62	15	2	-2.04731	-4.9542
Nitab4.5_0006074g0010.1	NtNCL2a	1	1	171	0	7.41785
Nitab4.5_0001645g0090.1	NtNCLA	910	257	2	-1.8241	-8.82972
Nitab4.5_0003202g0060.1	NtNCLB	4838	40139	1565	3.05252	-1.62825
Nitab4.5_0003195g0030.1	NtNDB1	398	91	42	-2.12883	-3.24431
Nitab4.5_0008145g0020.1	NtNDB2	401	3206	2373	2.9991	2.56504
Nitab4.5_0000759g0050.1	NtOSCA1.7A	4	298	49	6.21917	3.61471
Nitab4.5_0000588g0010.1	NtOSCA1.7B	50	136	27	1.44361	-0.888969
Nitab4.5_0007767g0040.1	NtOSCA1.7C	39	969	199	4.63495	2.35122
Nitab4.5_0006180g0030.1	NtOSCA1.7D	7	159	9	4.50553	0.36257
Nitab4.5_0000809g0040.1	NtOSCA1.8A	162	55	9	-1.55849	-4.16993
Nitab4.5_0000543g0110.1	NtOSCA1.8B	796	25	11	-4.99277	-6.17719
Nitab4.5_0000315g0120.1	NtOSCA3.1A	569	6653	97	3.5475	-2.55237
Nitab4.5_0012857g0010.1	NtOSCA3.1B	1221	16844	239	3.7861	-2.35298
Nitab4.5_0001223g0120.1	NtPBP1A	10	2319	70	7.85736	2.80735
Nitab4.5_0000207g0360.1	NtPBP1B	167	510	184	1.61065	0.139858
Nitab4.5_0001252g0040.1	NtPBP1C	41	224	143	2.4498	1.80232
Nitab4.5_0002885g0040.1	NtPSY1RA	788	2506	1333	1.66912	0.758409
Nitab4.5_0001691g0040.1	NtPSY1RB	476	2797	1391	2.55485	1.54709
Nitab4.5_0005215g0040.1	NtRBOHDa	76	35	1	-1.11864	-6.24793
Nitab4.5_0000976g0320.1	NtRBOHDb	650	15269	1096	4.55402	0.753736
Nitab4.5_0002679g0020.1	NtRBOHDc	13	10	1	-0.378512	-3.70044
Nitab4.5_0009037g0050.1	NtRBOHDd	372	4096	292	3.46084	-0.349334
Nitab4.5_0000966g0080.1	NtRBOHF	211	428	240	1.02037	0.185791
Nitab4.5_0002319g0010.1	NtSCSL	1368	286	38	-2.25798	-5.16993
Nitab4.5_0007367g0040.1	NtSOS3B	105	17	1	-2.62678	-6.71425
Nitab4.5_0002664g0030.1	NtTCH2	190	731	89	1.94387	-1.09412
Nitab4.5_0003491g0060.1	NtTPK1A	194	30	71	-2.69302	-1.45017
Nitab4.5_0006886g0040.1	NtTPK1B	104	37	1	-1.49099	-6.70044
Nitab4.5_0000461g0230.1	NtTPK1C	144	23	13	-2.64636	-3.46949
Nitab4.5_0009785g0050.1	NtWAK1	8	44	120	2.45943	3.90689
Nitab4.5_0010990g0010.1	NtWAK2A	3	51	218	4.08746	6.18322
Nitab4.5_0000453g0150.1	NtWAK2B	368	1419	962	1.9471	1.38633
Nitab4.5_0000261g0260.1	NtWAK2C	5	52	443	3.37851	6.46923
Nitab4.5_0000261g0270.1	NtWAK2D	30	80	1205	1.41504	5.32793
Nitab4.5_0006549g0030.1	NtZAR1A	259	33	69	-2.97241	-1.90828
Nitab4.5_0000723g0210.1	NtZAR1B	248	5593	1135	4.49521	2.19428
Nitab4.5_0003313g0020.1	NtZAR1C	625	21473	2631	5.10252	2.07368

## Sheet: S2 Sodium related genes
XXM_sodium_symb1
Gene_ID	label	XXMC_mean	XXM1GL1h	XXM4GL4h	log2fc_1h	log2fc_4h
Nitab4.5_0004587g0030.1	NtAVP1a	90	8	66	-3.49185	-0.447459
Nitab4.5_0003157g0070.1	NtAVP1b	1653	116	28	-3.83289	-5.88352
Nitab4.5_0008536g0010.1	NtAVP1c	66	103	49	0.642106	-0.429684
Nitab4.5_0000373g0160.1	NtAVP1d	26	2	3	-3.70044	-3.11548
Nitab4.5_0000368g0150.1	NtAVP1e	41	36	290	-0.187627	2.82236
Nitab4.5_0003072g0100.1	NtAVP1f	1440	248	382	-2.53766	-1.91442
Nitab4.5_0002329g0070.1	NtAVP1g	34	65	44	0.934905	0.371969
Nitab4.5_0001271g0110.1	NtAVP1h	2357	765	447	-1.62342	-2.39861
Nitab4.5_0011526g0020.1	NtAVP1i	3	7	41	1.22239	3.77259
Nitab4.5_0003587g0020.1	NtAVP1j	2149	248	111	-3.11525	-4.27503
Nitab4.5_0000704g0030.1	NtAVP1k	4090	381	1381	-3.42424	-1.56639
Nitab4.5_0000004g0220.1	NtAVP1l	46	37	38	-0.314109	-0.275634
Nitab4.5_0003328g0070.1	NtCBL2a	560	275	153	-1.026	-1.8719
Nitab4.5_0002216g0040.1	NtCBL2b	235	153	169	-0.619129	-0.475638
Nitab4.5_0003130g0070.1	NtCBL2c	573	366	598	-0.646691	0.0616103
Nitab4.5_0000598g0040.1	NtCBL2d	667	264	422	-1.33715	-0.660444
Nitab4.5_0001622g0010.1	NtCBL2e	642	302	59	-1.08802	-3.44379
Nitab4.5_0000152g0400.1	NtCBL2f	300	256	365	-0.228819	0.282934
Nitab4.5_0000408g0080.1	NtERD9a	30	5	6	-2.58496	-2.32193
Nitab4.5_0001726g0110.1	NtERD9b	607	407	671	-0.576668	0.144616
Nitab4.5_0000413g0220.1	NtHKT1a	7	7	1	0	-2.80735
Nitab4.5_0000053g0070.1	NtHKT1b	785	295	65	-1.41198	-3.59418
Nitab4.5_0001572g0030.1	NtHKT1c	29	21	1	-0.465664	-4.85798
Nitab4.5_0009296g0010.1	NtNHX2a	2	128	17	6	3.08746
Nitab4.5_0011984g0010.1	NtNHX2b	295	239	204	-0.303704	-0.532146
Nitab4.5_0000245g0110.1	NtNHX2d	729	298	941	-1.29061	0.368276
Nitab4.5_0000295g0080.1	NtNHX2e	304	225	1503	-0.434146	2.3057
Nitab4.5_0003067g0080.1	NtNHX2f	337	197	1609	-0.774553	2.25534
Nitab4.5_0002455g0040.1	NtNHX2g	871	396	1255	-1.13717	0.526943
Nitab4.5_0001459g0120.1	NtNHX2h	8	15	1	0.906891	-3
Nitab4.5_0004445g0030.1	NtNHX3	10	8	1	-0.321928	-3.32193
Nitab4.5_0002977g0100.1	NtNHX4	37	71	90	0.940294	1.2824
Nitab4.5_0000083g0040.1	NtNHX6a	270	424	502	0.651105	0.894728
Nitab4.5_0000276g0160.1	NtNHX6b	276	280	893	0.0207586	1.69399
Nitab4.5_0001529g0050.1	NtNHX8	56	41	9	-0.449803	-2.63743
Nitab4.5_0003379g0050.1	NtP5CRa	284	154	74	-0.882961	-1.94029
Nitab4.5_0006282g0020.1	NtP5CRb	184	53	45	-1.79564	-2.03171
Nitab4.5_0000820g0050.1	NtP5CS1a	150	173	141	0.20581	-0.0892673
Nitab4.5_0005907g0010.1	NtP5CS1b	153	96	29	-0.672425	-2.39941
Nitab4.5_0000987g0050.1	NtP5CS1c	277	250	212	-0.147958	-0.385822
Nitab4.5_0009873g0010.1	NtSOS1a	282	52	1132	-2.43911	2.00511
Nitab4.5_0007122g0010.1	NtSOS1b	146	42	49	-1.79751	-1.57511
Nitab4.5_0005031g0060.1	NtSOS1c	117	63	225	-0.893085	0.943416
Nitab4.5_0001529g0040.1	NtSOS1d	533	257	146	-1.05237	-1.86817
Nitab4.5_0004783g0010.1	NtSOS2a	969	322	690	-1.58944	-0.4899
Nitab4.5_0004209g0010.1	NtSOS2b	310	210	128	-0.561879	-1.27612
Nitab4.5_0004209g0020.1	NtSOS2c	117	99	68	-0.241008	-0.782902
Nitab4.5_0001349g0110.1	NtSOS2d	864	305	223	-1.50222	-1.95399
Nitab4.5_0000028g0280.1	NtSOS2e	61	10	74	-2.60881	0.278716
Nitab4.5_0010146g0020.1	NtSOS3a	634	20	87	-4.98641	-2.8654
Nitab4.5_0003639g0030.1	NtSOS3b	85	188	152	1.1452	0.838537
Nitab4.5_0008214g0020.1	NtSOS3c	58	26	28	-1.15754	-1.05063
Nitab4.5_0007367g0040.1	NtSOS3d	105	17	1	-2.62678	-6.71425
Nitab4.5_0011695g0010.1	NtSOS3e	123	12	12	-3.35755	-3.35755
Nitab4.5_0004515g0040.1	NtSOS3f	46	19	45	-1.27563	-0.0317089
Nitab4.5_0004010g0020.1	NtSOS3g	8	2	9	-2	0.169925
