# Supplementary material for: Probing plant signal processing optogenetically by two channelrhodopsins
Source: Nature. 2024 Aug 28;633(8031):872–7. doi: 10.1038/s41586-024-07884-1 (PMC11424491; doi:10.1038/s41586-024-07884-1)
Supplement: Supplementary file 8 — Gene information for Fig. 4. [file 41586_2024_7884_MOESM8_ESM.xlsx]

## Sheet: Fig. 4e ABA_genes
Gene_ID	Cluster	AGI	short_description	Symbol	Aramemnon	Nt_Symbol
Nitab4.5_0005632g0010.1	1	AT1G07430	highly ABA-induced PP2C protein 2	HAI2	AtPP2C3	NtPP2C3
Nitab4.5_0009622g0010.1	1	AT2G29380	highly ABA-induced PP2C protein 3	HAI3	AtPP2C24	NtPP2C24
Nitab4.5_0000647g0160.1	1	AT3G11410	protein phosphatase 2CA	PP2CA	AtPP2C37	NtPP2C37
Nitab4.5_0003583g0030.1	1	AT1G69260	ABI five binding protein	AFP1	AtAFP1	NtAFP1A
Nitab4.5_0000759g0040.1	1	AT3G63060	EID1-like 3	EDL3	AtEDL3	NtEDL3
Nitab4.5_0004704g0020.1	1	AT3G47600	myb domain protein 94	MYB94	AtMYB94	NtMYB94
Nitab4.5_0001428g0140.1	2	AT1G45249	abscisic acid responsive elements-binding factor 2	ABF2	AtABF2	NtABF2
Nitab4.5_0000799g0010.1	2	AT4G24140	alpha/beta-Hydrolases superfamily protein		AtBDG3	NtBDG3
Nitab4.5_0000849g0010.1	3	AT5G13170	senescence-associated gene 29	SAG29	AtSWEET15	NtSWEE15
Nitab4.5_0000231g0240.1	1	AT1G69260	ABI five binding protein	AFP1	AtAFP1	NtAFP1B
Nitab4.5_0008526g0020.1	2	AT4G18780	cellulose synthase family protein	IRX1	AtIRX1	NtIRX1
Nitab4.5_0001924g0060.1	5	AT3G14440	nine-cis-epoxycarotenoid dioxygenase 3	NCED3	AtNCED3	NtNCED3

## Sheet: Fig. 4f Waterstress_genes
Gene_ID	Cluster	AGI	short_description	Symbol	Aramemnon	Nt_Symbol
Nitab4.5_0009795g0020.1	2	AT3G53420	plasma membrane intrinsic protein 2A	PIP2A	AtPIP2A1	NtPIP2A1
Nitab4.5_0000101g0110.1	2	AT2G37170	plasma membrane intrinsic protein 2	PIP2B	AtPIP2B1	NtPIP2B1
Nitab4.5_0000888g0020.1	4	AT3G53600	C2H2-type zinc finger family protein		AtZAT18	NtZNt18
Nitab4.5_0000101g0120.1	5	AT3G53420	plasma membrane intrinsic protein 2A	PIP2A	AtPIP2A2	NtPIP2A2
Nitab4.5_0009795g0010.1	5	AT2G37170	plasma membrane intrinsic protein 2	PIP2B	AtPIP2B2	NtPIP2B2
Nitab4.5_0001068g0010.1	5	AT4G01470	tonoplast intrinsic protein 1;3	TIP1;3	AtTIP1;3	NtTIP1;3
Nitab4.5_0000181g0120.1	5	AT2G37170	plasma membrane intrinsic protein 2	PIP2B	AtPIP2B3	NtPIP2B3
Nitab4.5_0004815g0040.1	6	AT4G30960	SOS3-interacting protein 3	SIP3	AtSIP3	NtSIP3
Nitab4.5_0000820g0050.1	6	AT2G39800	delta1-pyrroline-5-carboxylate synthase 1	P5CS1	AtP5CS1A	NtP5CS1A
Nitab4.5_0000987g0050.1	6	AT2G39800	delta1-pyrroline-5-carboxylate synthase 1	P5CS1	AtP5CS1B	NtP5CS1B
Nitab4.5_0003649g0020.1	6	AT5G58070	temperature-induced lipocalin	TIL	AtTIL	NtTIL
Nitab4.5_0000716g0020.1	7	AT5G52300	CAP160 protein	LTI65	AtLTI65	NtLTI65

## Sheet: Fig. 4g Photosynthesis_genes
Gene_ID	Cluster	AGI	short_description	Symbol	Aramemnon	Nt_Symbol
Nitab4.5_0000233g0050.1	1	AT3G54890	chlorophyll a-b binding protein 6	LHCA1	AtLHCA1	NtLHCA1
Nitab4.5_0005511g0010.1	1	AT2G05070	photosystem II light harvesting complex protein 2.2	LHCB2.2	AtLHCB2.2	NtLHCB2.2
Nitab4.5_0006300g0020.1	1	AT1G29930	chlorophyll A/B binding protein 1	CAB1	AtCAB1	NtCAB1
Nitab4.5_0008321g0040.1	1	AT1G06680	photosystem II subunit P-1	PSBP-1	AtPSBP-1	NtPSBP1
Nitab4.5_0007189g0010.1	2	AT3G47470	light-harvesting chlorophyll-protein complex I subunit A4	LHCA4	AtLHCA4	NtLHCA4
Nitab4.5_0001229g0120.1	2	AT2G05070	photosystem II light harvesting complex protein 2.2	LHCB2.2	AtLHCB2.2	NtLHCB2.3
Nitab4.5_0008360g0020.1	2	AT5G54270	light-harvesting chlorophyll B-binding protein 3	LHCB3	AtLHCB3	NtLHCB3
Nitab4.5_0006563g0030.1	2	AT2G06520	photosystem II subunit X	PSBX	AtPSBX	NtPSBX
Nitab4.5_0007144g0010.1	3	AT4G12800	photosystem I subunit l	PSAL	AtPSAL	NtPSAL
Nitab4.5_0000001g0080.1	3	AT1G64770	NDH-dependent cyclic electron flow 1	PnsB2	AtPnsB2	NtPnsB2
Nitab4.5_0002568g0020.1	3	AT1G15980	NDH-dependent cyclic electron flow 1	PnsB1	AtPnsB1	NtPnsB1
Nitab4.5_0006665g0030.1	3	AT3G01500	carbonic anhydrase 1	CA1	AtCA1	NtCA1

## Sheet: Fig. 4h Auxin_genes
Gene_ID	Cluster	AGI	short_description	Symbol	Aramemnon	Nt_Symbol
Nitab4.5_0000052g0020.1	1	AT5G25620	Flavin-binding monooxygenase family protein	YUC6	AtYUC6	NtYUC6
Nitab4.5_0002096g0120.1	3	AT1G75580	SAUR-like auxin-responsive protein family		AtSAUR51	NtSAUR51
Nitab4.5_0007422g0010.1	3	AT1G77690	like AUX1 3	LAX3	AtLAX3	NtLAX3
Nitab4.5_0009993g0010.1	3	AT2G38120	Transmembrane amino acid transporter family protein	AUX1	AtAUX1	NtAUX1A
Nitab4.5_0001588g0010.1	3	AT2G38120	Transmembrane amino acid transporter family protein	AUX1	AtAUX1	NtAUX1B
Nitab4.5_0010384g0010.1	3	AT3G04730	indoleacetic acid-induced protein 16	IAA16	AtIAA16	NtIAA16
Nitab4.5_0000824g0070.1	3	AT3G62980	F-box/RNI-like superfamily protein	TIR1	AtTIR1	NtTIR1
Nitab4.5_0000316g0050.1	4	AT5G16530	Auxin efflux carrier family protein	PIN5	AtPIN5	NtPIN5
Nitab4.5_0000742g0170.1	4	AT1G70940	Auxin efflux carrier family protein	PIN3	AtPIN3	NtPIN3
Nitab4.5_0007765g0010.1	4	AT1G73590	Auxin efflux carrier family protein	PIN1	AtPIN1	NtPIN1
Nitab4.5_0000747g0050.1	4	AT3G12830	SAUR-like auxin-responsive protein family		AtSAUR72	NtSAUR72
Nitab4.5_0006318g0030.1	4	AT3G28860	ATP binding cassette subfamily B19	ABCB19	AtABC19	NtABC19

## Sheet: Fig. 4i JA_genes
Gene_ID	Cluster	AGI	short_description	Symbol	Aramemnon	Nt_Symbol
Nitab4.5_0002898g0030.1	1	AT1G17420	lipoxygenase 3	LOX3	AtLOX3	NtLOX3
Nitab4.5_0003796g0010.1	1	AT3G45140	lipoxygenase 2	LOX2	AtLOX2	NtLOX2
Nitab4.5_0000110g0020.1	1	AT5G42650	allene oxide synthase	AOS	AtAOS	NtAOS
Nitab4.5_0007287g0040.1	1	AT3G25780	allene oxide cyclase 3	AOC3	tAOC3	NtAOC3
Nitab4.5_0002262g0110.1	1	AT2G46370	Auxin-responsive GH3 family protein	JAR1	AtJAR1	NtJAR1
Nitab4.5_0021182g0010.1	1	AT1G72450	jasmonate-zim-domain protein 6	JAZ6	AtJAZ6	NtJAZ6
Nitab4.5_0000343g0360.1	1	AT1G19180	jasmonate-zim-domain protein 1	JAZ1	AtJAZ1	NtJAZ1
Nitab4.5_0002539g0040.1	1	AT1G32640	Basic helix-loop-helix (bHLH) DNA-binding family protein	MYC2	AtMYC2	NtMYC2
Nitab4.5_0007869g0040.1	1	AT1G20510	OPC-8:0 CoA ligase1	OPCL1	AtOPCL1	NtOPCL1
Nitab4.5_0003393g0050.1	2	AT2G06050	oxophytodienoate-reductase 3	OPR3	AtOPR3	NtOPR3
Nitab4.5_0002046g0020.1	2	AT3G17860	jasmonate-zim-domain protein 3	JAZ3	AtJAZ3	NtJAZ3
Nitab4.5_0009991g0010.1	3	AT1G30135	jasmonate-zim-domain protein 8	JAZ8	AtJAZ8	NtJAZ8

## Sheet: Fig. 4j SA_genes
Gene_ID	Cluster	AGI	short_description	Symbol	Aramemnon	Nt_Symbol
Nitab4.5_0005320g0020.1	1	AT2G37040	PHE ammonia lyase 1	PAL1	AtPAL1	NtPAL1
Nitab4.5_0006493g0020.1	1	AT1G73805	Calmodulin binding protein-like protein	SARD1	AtSARD1	NtSARD1
Nitab4.5_0001552g0090.1	1	AT5G45110	NPR1-like protein 3	NPR3	AtNPR3	NtNPR3A
Nitab4.5_0002297g0080.1	1	AT5G36970	NDR1/HIN1-like 25	NHL25	AtNHL25	NtNHL25
Nitab4.5_0002101g0050.1	1	AT3G48090	alpha/beta-Hydrolases superfamily protein	EDS1	AtEDS1	NtEDS1
Nitab4.5_0006396g0010.1	1	AT3G52430	alpha/beta-Hydrolases superfamily protein	PAD4	AtPAD4	NtPAD4
Nitab4.5_0007814g0030.1	2	AT5G45110	NPR1-like protein 3	NPR3	AtNPR3	NtNPR3B
Nitab4.5_0002593g0010.1	3	AT1G64280	regulatory protein (NPR1)	NPR1	AtNPR1	NtNPR1A
Nitab4.5_0001519g0060.1	3	AT1G64280	regulatory protein (NPR1)	NPR1	AtNPR1	NtNPR1B
Nitab4.5_0002574g0030.1	4	AT5G45110	NPR1-like protein 3	NPR3	AtNPR3	NtNPR3C
Nitab4.5_0010990g0010.1	4	AT1G21270	wall-associated kinase 2	WAK2	AtWAK2	NtWAK2
Nitab4.5_0008224g0010.1	4	AT3G50930	cytochrome BC1 synthesi	BCS1	AtBCS1	NtBCS1

## Sheet: Fig. 4k Ethylene_genes
Gene_ID	Cluster	AGI	short_description	Symbol	Aramemnon	Nt_Symbol
Nitab4.5_0008312g0060.1	1	AT1G02500	S-adenosylmethionine synthetase 1	SAM1	AtSAM1	NtSAM1
Nitab4.5_0000430g0170.1	1	AT1G73500	MAP kinase kinase 9	MKK9	AtMKK9	NtMKK9
Nitab4.5_0000915g0150.1	2	AT1G01480	1-amino-cyclopropane-1-carboxylate synthase 2	ACS2	AtACS2	NtACS2
Nitab4.5_0000302g0110.1	2	AT3G04580	Signal transduction histidine kinase, hybrid-type, ethylene sensor	EIN4	AtEIN4	NtEIN4
Nitab4.5_0003721g0020.1	2	AT3G23150	Signal transduction histidine kinase, hybrid-type, ethylene sensor	ETR2	AtETR2	NtETR2
Nitab4.5_0002758g0040.1	2	AT3G56400	WRKY DNA-binding protein 70	WRKY70	AtWRKY70	NtWRKY70
Nitab4.5_0009635g0010.1	3	AT1G05010	ethylene-forming enzyme	EFE	AtACO4	NtACO4A
Nitab4.5_0002687g0110.1	4	AT3G20770	Ethylene insensitive 3 family protein	EIN3	AtEIN3	NtEIN3
Nitab4.5_0001375g0160.1	4	AT3G15210	ethylene responsive element binding factor 4	ERF4	AtERF4	NtERF4
Nitab4.5_0000600g0080.1	4	AT4G17500	ethylene responsive element binding factor 1	ERF-1	AtERF1	NtERF1
Nitab4.5_0004330g0020.1	3	AT1G05010	ethylene-forming enzyme	EFE	AtACO4	NtACO4B
Nitab4.5_0003273g0040.1	3	AT1G53940	GDSL-motif lipase 2	GLIP2	AtGLIP2	NtGLIP2

## Sheet: Fig. 4l ROS_genes
Gene_ID	Cluster	AGI	short_description	Symbol	Aramemnon	Nt_Symbol
Column1	Column2	Column3	Column4	Column5	Column6	Column7
Nitab4.5_0000338g0250.1	1	AT1G70520	cysteine-rich RLK (RECEPTOR-like protein kinase) 2	CRK2	AtCRK2	NtCRK2
Nitab4.5_0000976g0320.1	1	AT5G47910	respiratory burst oxidase homologue D	RBOHD	AtRBOHD	NtRBOHD
Nitab4.5_0009037g0050.1	1	AT5G47910	respiratory burst oxidase homologue D	RBOHD	AtRBOHD	NtRBOHF
Nitab4.5_0002263g0060.1	1	AT4G36950	mitogen-activated protein kinase kinase kinase 21	MAPKKK21	AtMAPKKK21	NtMAP3K21
Nitab4.5_0005182g0020.1	1	AT3G18040	MAP kinase 9	MPK9	AtMPK9	NtMPK9
Nitab4.5_0002642g0020.1	1	AT4G29810	MAP kinase kinase 2	MKK2	AtMKK2	NtMKK2A
Nitab4.5_0000433g0130.1	1	AT1G34190	NAC domain containing protein 17	NAC017	AtNAC017	NtNAC017
Nitab4.5_0000723g0190.1	2	AT2G18170	MAP kinase 7	MPK7	AtMPK7	NtMPK7
Nitab4.5_0000022g0310.1	2	AT1G07890	ascorbate peroxidase 1	APX1	AtAPX1	NtAPX1
Nitab4.5_0011292g0010.1	2	AT1G07890	ascorbate peroxidase 1	APX1	AtAPX1	NtAPX2
Nitab4.5_0000372g0040.1	2	AT1G07890	ascorbate peroxidase 1	APX1	AtAPX1	NtAPX3
Nitab4.5_0004448g0020.1	2	AT2G17420	NADPH-dependent thioredoxin reductase A	NTRA	AtNTRA	NtNTRA
Nitab4.5_0001519g0180.1	3	AT4G29810	MAP kinase kinase 2	MKK2	AtMKK2	NtMKK2B
Nitab4.5_0003067g0030.1	3	AT1G08830	copper/zinc superoxide dismutase 1	CSD1	AtCSD1	NtCSD1

## Sheet: Fig. 4m PCD_genes
Gene_ID	Cluster	AGI	short_description	Symbol	Aramemnon	Nt_Symbol
Nitab4.5_0013017g0010.1	1	AT1G29690	MAC/Perforin domain-containing protein	CAD1	AtCAD1	NtCAD1
Nitab4.5_0006467g0040.1	1	AT1G59870	ABC-2 and Plant PDR ABC-type transporter family protein	PEN3	AtPEN3	NtPEN3
Nitab4.5_0004177g0010.1	1	AT2G31880	Leucine-rich repeat protein kinase family protein	SOBIR1	AtSOBIR1	NtSOBIR1
Nitab4.5_0000045g0460.1	1	AT3G25070	RPM1 interacting protein 4	RIN4	AtRIN4	NtRIN4
Nitab4.5_0000038g0360.1	1	AT5G48380	BAK1-interacting receptor-like kinase 1	BIR1	AtBIR1	NtBIR1
Nitab4.5_0001691g0020.1	2	AT1G51660	mitogen-activated protein kinase kinase 4	MKK4	AtMKK4	NtMKK4
Nitab4.5_0000826g0220.1	2	AT2G41560	autoinhibited Ca(2+)-ATPase, isoform 4	ACA4	AtACA4	NtACA4
Nitab4.5_0001618g0300.1	2	AT3G57330	autoinhibited Ca2+-ATPase 11	ACA11	AtACA11	NtACA11
Nitab4.5_0007895g0010.1	3	AT5G47650	nudix hydrolase homolog 2	NUDT2	AtNUDT2	NtNUDT2
Nitab4.5_0010769g0010.1	3	AT4G25434	nudix hydrolase homolog 10	NUDT10	AtNUDT10	NtNUDT10
Nitab4.5_0007579g0010.1	1	AT1G28380	MAC/Perforin domain-containing protein	NSL1	AtNSL1	NtNSL1
Nitab4.5_0009058g0010.1	5	AT5G16080	CXE17	CXE17	AtCXE17	NtHSR203J
