# Supplementary material for: Probing plant signal processing optogenetically by two channelrhodopsins
Source: Nature. 2024 Aug 28;633(8031):872–7. doi: 10.1038/s41586-024-07884-1 (PMC11424491; doi:10.1038/s41586-024-07884-1)
Supplement: Supplementary file 9 — Green-light-addressed DEGs. [file 41586_2024_7884_MOESM9_ESM.xlsx]

## Sheet: DEGs_1hGL
DEGs_RETC1h-RET1GL1h
label	description	logFC	logCPM	FDR	Regulation	Gene_ID
AT-HSFB2B	Heat shock factor (HSF)-type, DNA-binding, Heat shock transcription factor, plant, Heat shock transcription factor family, Winged helix-turn-helix DNA-binding domain	2.50190956596885	3.18844825178047	6.63139532282753e-13	Up	Nitab4.5_0005648g0020.1
AT-HSFB2B	Heat shock transcription factor family, Heat shock factor (HSF)-type, DNA-binding, Heat shock transcription factor, plant, Winged helix-turn-helix DNA-binding domain	2.45503603513381	3.26361126130513	3.22183093272636e-12	Up	Nitab4.5_0010472g0010.1
HY5	Basic-leucine zipper domain	2.47111721528453	3.19851177165246	4.52072688755837e-08	Up	Nitab4.5_0009676g0030.1
HY5	Basic-leucine zipper domain	2.24900800202337	3.43792103617252	6.22566272381005e-07	Up	Nitab4.5_0002007g0060.1
Hop3	Tetratricopeptide repeat-containing domain, Tetratricopeptide repeat, Tetratricopeptide-like helical, Heat shock chaperonin-binding, Tetratricopeptide TPR1	2.10365074043673	4.3622129474281	2.80089312649462e-06	Up	Nitab4.5_0001707g0050.1
POM1	Glycoside hydrolase, family 19, Glycoside hydrolase, family 19, catalytic, Lysozyme-like domain	2.40006230450047	3.44320021691041	5.3886716647579e-06	Up	Nitab4.5_0002466g0010.1
HSFA2	Heat shock transcription factor family, Heat shock factor (HSF)-type, DNA-binding, Winged helix-turn-helix DNA-binding domain, Heat shock transcription factor, plant	2.50778722604797	5.38553927212078	5.3886716647579e-06	Up	Nitab4.5_0006852g0070.1
		2.55891411480276	4.3643378357608	1.06798460099701e-05	Up	Nitab4.5_0007728g0020.1
	Zinc finger, RING/FYVE/PHD-type, Zinc finger, RING-type	2.02658088197572	3.46079423438741	2.09553988917133e-05	Up	Nitab4.5_0003995g0030.1
	Alpha crystallin/Hsp20 domain, HSP20-like chaperone	2.32301137356594	3.27123420656805	2.1824656611039e-05	Up	Nitab4.5_0003981g0080.1
	3-oxo-5-alpha-steroid 4-dehydrogenase, C-terminal	2.38789864308938	3.11129304908037	6.23837208401029e-05	Up	Nitab4.5_0002640g0050.1
	Regulator of chromosome condensation 1/beta-lactamase-inhibitor protein II, Regulator of chromosome condensation, RCC1	2.58121325553676	2.55858939130337	7.01703765821063e-05	Up	Nitab4.5_0007140g0010.1
BAG6	BAG domain	2.74136579173584	5.2236443683436	8.34316437981263e-05	Up	Nitab4.5_0000305g0330.1
		2.72900984167665	2.44755912630242	0.000135109843174332	Up	Nitab4.5_0007728g0040.1
FAH1	Cytochrome P450, Cytochrome P450, E-class, group I, Cytochrome P450, conserved site	2.40443978146438	0.979474599823677	0.000160332396840375	Up	Nitab4.5_0000156g0040.1
		2.18173092464238	5.5644510507865	0.000190669217491481	Up	Nitab4.5_0008874g0010.1
	Regulator of chromosome condensation, RCC1, Regulator of chromosome condensation 1/beta-lactamase-inhibitor protein II	2.33730621180694	4.05847116012853	0.000243051137047593	Up	Nitab4.5_0000647g0190.1
UGT78D2	UDP-glucuronosyl/UDP-glucosyltransferase	2.63214791193473	3.10212874868604	0.000524511696844187	Up	Nitab4.5_0001043g0030.1
	Regulator of chromosome condensation, RCC1, Regulator of chromosome condensation 1/beta-lactamase-inhibitor protein II	2.48834625229942	2.90722094632323	0.000524511696844187	Up	Nitab4.5_0006999g0030.1
BAG6		2.66327623652729	3.58670331489636	0.000731929954281948	Up	Nitab4.5_0000305g0340.1
	Alpha crystallin/Hsp20 domain, HSP20-like chaperone	2.00157475129307	4.97329676975098	0.000807656270986336	Up	Nitab4.5_0000278g0040.1
HSFA6B	Heat shock transcription factor family, Winged helix-turn-helix DNA-binding domain, Heat shock factor (HSF)-type, DNA-binding, Heat shock transcription factor, plant	2.15496570046472	3.3063162400904	0.000918062351376158	Up	Nitab4.5_0000459g0060.1
	Regulator of chromosome condensation 1/beta-lactamase-inhibitor protein II, Regulator of chromosome condensation, RCC1	2.45974108785346	2.24215939228427	0.00124074297471131	Up	Nitab4.5_0000722g0020.1
HSP101	ClpA/B family, Clp ATPase, C-terminal, P-loop containing nucleoside triphosphate hydrolase, Double Clp-N motif, ATPase, AAA-2, ClpA/B, conserved site 1, Clp, N-terminal, ClpA/B, conserved site 2, AAA+ ATPase domain, ATPase, AAA-type, core	2.92869919059365	4.72768939196995	0.00141943386362033	Up	Nitab4.5_0001688g0070.1
HSP23.6-MITO	Alpha crystallin/Hsp20 domain, HSP20-like chaperone	2.79482701509421	5.69279139266042	0.0025255416375892	Up	Nitab4.5_0007598g0030.1
	Glycoside hydrolase, superfamily, X8, Glycoside hydrolase, family 17, Glycoside hydrolase, catalytic domain	2.1977691453624	0.904724641250272	0.00349589038423643	Up	Nitab4.5_0000170g0180.1
RUP2	WD40 repeat, conserved site, WD40/YVTN repeat-like-containing domain, WD40 repeat, WD40-repeat-containing domain	2.02493058402671	1.21246319031845	0.00392497331385135	Up	Nitab4.5_0002396g0010.1
FADA	Kua-ubiquitin conjugating enzyme hybrid, localisation	2.21655455335849	3.40123446055582	0.0049647931324216	Up	Nitab4.5_0004336g0020.1
	UDP-glucuronosyl/UDP-glucosyltransferase	2.49247837825098	2.03056938377632	0.00659493759204897	Up	Nitab4.5_0003185g0040.1
		3.65568650395355	3.74638729565902	0.00669585037850039	Up	Nitab4.5_0006272g0030.1
	Leucine-rich repeat, typical subtype, Leucine-rich repeat-containing N-terminal, type 2, Serine-threonine/tyrosine-protein kinase catalytic domain, Serine/threonine- / dual specificity protein kinase, catalytic domain, Protein kinase-like domain, Protein kinase, ATP binding site, Leucine-rich repeat, Protein kinase domain, Concanavalin A-like lectin/glucanase, subgroup, Serine/threonine-protein k…	2.18522138986043	2.38522199369365	0.00677098443542624	Up	Nitab4.5_0000231g0490.1
	GNAT domain, Acyl-CoA N-acyltransferase	2.30986667046132	1.31167735759147	0.00693451613323151	Up	Nitab4.5_0000024g0190.1
HSC70-1	Heat shock protein 70, conserved site, Heat shock protein 70 family	2.07263079028677	7.08295270768795	0.00719120465769056	Up	Nitab4.5_0005133g0020.1
XTH31	Glycoside hydrolase, family 16, Concanavalin A-like lectin/glucanase, subgroup, Xyloglucan endotransglucosylase/hydrolase, Xyloglucan endo-transglycosylase, C-terminal, Concanavalin A-like lectin/glucanases superfamily	2.4860265754597	4.84073063318445	0.00722715524352923	Up	Nitab4.5_0001819g0100.1
HSP17.6II	Alpha crystallin/Hsp20 domain, HSP20-like chaperone	2.20935615164283	3.03385052416355	0.0080746779499735	Up	Nitab4.5_0000738g0040.1
	Bifunctional inhibitor/plant lipid transfer protein/seed storage helical domain	2.55018946054139	1.80111286725484	0.00879786331426737	Up	Nitab4.5_0003908g0010.1
HSP17.6II	Alpha crystallin/Hsp20 domain, HSP20-like chaperone	5.18027812111257	1.87286174483867	0.00889300967717012	Up	Nitab4.5_0000286g0040.1
HSP101	P-loop containing nucleoside triphosphate hydrolase, Clp ATPase, C-terminal, ClpA/B, conserved site 2, AAA+ ATPase domain, ATPase, AAA-2, ClpA/B family, ClpA/B, conserved site 1, Clp, N-terminal, ATPase, AAA-type, core, Double Clp-N motif	2.40646920282537	4.38794247772584	0.00914781019157871	Up	Nitab4.5_0003906g0010.1
	DNA-binding domain, AP2/ERF domain	-2.62310672263245	4.59247566753982	2.30307464574103e-06	Down	Nitab4.5_0002211g0120.1
WRKY11	DNA-binding WRKY, Zn-cluster domain	-2.07180833739777	4.73034472346253	1.64219154236659e-05	Down	Nitab4.5_0001159g0160.1
	Pectinesterase inhibitor domain	-3.39108653890902	4.9526876820132	3.11296793286664e-05	Down	Nitab4.5_0001780g0020.1
		-2.60698555097032	8.87700381194089	4.77214150340159e-05	Down	Nitab4.5_0008653g0010.1
	DNA-binding domain, AP2/ERF domain	-2.33814499618308	2.97553739034355	5.24464940831712e-05	Down	Nitab4.5_0002236g0010.1
PGSIP8	Glycosyl transferase, family 8	-2.01687767262514	5.49469998225747	5.42823145096655e-05	Down	Nitab4.5_0005960g0010.1
RHA1	Heat shock transcription factor, plant, Heat shock factor (HSF)-type, DNA-binding, Winged helix-turn-helix DNA-binding domain, Heat shock transcription factor family	-2.11078165038378	2.75573449802102	6.23837208401029e-05	Down	Nitab4.5_0005259g0020.1
AIM1	3-hydroxyacyl-CoA dehydrogenase, NAD binding, 3-hydroxyacyl-CoA dehydrogenase, conserved site, Crotonase superfamily, Dehydrogenase, multihelical, 6-phosphogluconate dehydrogenase, C-terminal-like, NAD(P)-binding domain, 3-hydroxyacyl-CoA dehydrogenase, C-terminal	-2.26569707642159	6.94721852199213	6.52725119071237e-05	Down	Nitab4.5_0008063g0010.1
RPP13	P-loop containing nucleoside triphosphate hydrolase, Leucine-rich repeat, NB-ARC, Disease resistance protein	-2.2619458067888	1.44343190196338	6.52725119071237e-05	Down	Nitab4.5_0000989g0100.1
	Protein kinase domain, Protein kinase, ATP binding site, Protein kinase-like domain, Serine/threonine- / dual specificity protein kinase, catalytic domain, Concanavalin A-like lectin/glucanase, subgroup, Serine/threonine-protein kinase, active site	-2.36341976294037	2.72996244360691	0.000113117828403127	Down	Nitab4.5_0016580g0010.1
CYP716A2	Cytochrome P450	-2.66208504306877	4.65054094083453	0.00018456127361695	Down	Nitab4.5_0007287g0050.1
	Haem peroxidase, plant/fungal/bacterial, Plant peroxidase, Peroxidases heam-ligand binding site, Peroxidase, active site, Haem peroxidase	-2.56404422648634	5.4889678480877	0.000216975814713241	Down	Nitab4.5_0003858g0010.1
PYL4	START-like domain, Polyketide cyclase/dehydrase	-2.48977613175832	2.50690901705084	0.000331232382042262	Down	Nitab4.5_0005335g0030.1
	Protein kinase domain, Serine/threonine- / dual specificity protein kinase, catalytic domain, Protein kinase-like domain, Protein kinase, ATP binding site, Serine/threonine-protein kinase, active site, Leucine-rich repeat-containing N-terminal, type 2, Serine-threonine/tyrosine-protein kinase catalytic domain, Concanavalin A-like lectin/glucanase, subgroup, Leucine-rich repeat, typical subtype, L…	-2.03357136444456	1.86306195108059	0.000385873217357211	Down	Nitab4.5_0000272g0080.1
		-2.13334276886377	3.37461760836581	0.000411111463100893	Down	Nitab4.5_0016580g0020.1
WRKY40	DNA-binding WRKY	-3.59557002130693	5.25398580304038	0.000420768352026599	Down	Nitab4.5_0002568g0030.1
PGSIP8	Glycosyl transferase, family 8	-2.28644710864739	2.53945542178157	0.00051437389878942	Down	Nitab4.5_0000312g0110.1
	Protein of unknown function DUF4228, plant	-6.95827911009668	1.5313308047446	0.00051437389878942	Down	Nitab4.5_0000456g0140.1
	Bulb-type lectin domain	-5.82298365071926	3.93926488172107	0.000524511696844187	Down	Nitab4.5_0000246g0260.1
PP2C5	Protein phosphatase 2C (PP2C)-like domain, Protein phosphatase 2C, manganese/magnesium aspartate binding site, Protein phosphatase 2C	-2.21584141937954	3.20943118786592	0.00064373604951962	Down	Nitab4.5_0003391g0010.1
PR5K	Serine/threonine-protein kinase, active site, Concanavalin A-like lectin/glucanase, subgroup, Protein kinase domain, Protein kinase, ATP binding site, Serine/threonine- / dual specificity protein kinase, catalytic domain, Protein kinase-like domain	-2.96524302733068	1.1634044596105	0.00064373604951962	Down	Nitab4.5_0016580g0030.1
GSO2		-2.46693187805669	0.634651067563735	0.000777547201823177	Down	Nitab4.5_0000365g0100.1
PDE337	VQ	-5.174159101542	0.400994227923693	0.000811194626781158	Down	Nitab4.5_0000489g0090.1
PAT1	Transcription factor GRAS	-2.01925485892122	6.13721660649241	0.000904668763271291	Down	Nitab4.5_0000552g0060.1
		-5.39762352160524	1.52847478747789	0.00113915698683128	Down	Nitab4.5_0001671g0100.1
	Pathogenic type III effector avirulence factor Avr cleavage site	-2.85969684085519	-0.648657459713192	0.00151200763467021	Down	Nitab4.5_0009266g0010.1
WRKY40	DNA-binding WRKY	-2.61505147988618	5.15638832018329	0.00161286527676363	Down	Nitab4.5_0012161g0030.1
WRKY41	DNA-binding WRKY	-2.55950607175073	3.04412592212817	0.00168989716030119	Down	Nitab4.5_0000223g0340.1
	Rab-GTPase-TBC domain	-6.65843203038778	3.27449253329083	0.00173010454038812	Down	Nitab4.5_0002342g0050.1
AOS	Cytochrome P450, Cytochrome P450, E-class, group IV	-2.80291159330895	5.21761316535393	0.00186137560211419	Down	Nitab4.5_0000110g0020.1
		-5.6019009510345	3.81728104945983	0.00234967114760171	Down	Nitab4.5_0001151g0010.1
UBC2	Ubiquitin-conjugating enzyme/RWD-like, Ubiquitin-conjugating enzyme, E2	-2.2529233245841	0.392412576078376	0.00238468149856681	Down	Nitab4.5_0000002g0390.1
	AP2/ERF domain, DNA-binding domain	-2.20002517142181	1.92743499053365	0.00275592314755952	Down	Nitab4.5_0002211g0050.1
EXLA1	Barwin-like endoglucanase, Expansin/pollen allergen, DPBB domain, RlpA-like double-psi beta-barrel domain, Expansin, cellulose-binding-like domain, Expansin/Lol pI, Major pollen allergen Lol pI	-3.06410641299839	3.55474191022724	0.00319812875919969	Down	Nitab4.5_0000009g0500.1
	Pectinesterase inhibitor domain	-3.10683254232762	3.28108943648638	0.00336108210372794	Down	Nitab4.5_0001780g0010.1
CML38	EF-hand domain, EF-Hand 1, calcium-binding site, EF-hand domain pair	-6.14239358520638	2.35858329341908	0.00406266961016218	Down	Nitab4.5_0007815g0080.1
		-5.83947708754476	3.44822961147949	0.00454920364924175	Down	Nitab4.5_0001151g0020.1
		-2.19610751173991	0.15317386027336	0.00512367772005595	Down	Nitab4.5_0001470g0070.1
	Serine-threonine/tyrosine-protein kinase catalytic domain, Protein kinase, ATP binding site, Protein kinase-like domain, Protein kinase domain, Serine/threonine-protein kinase, active site, Serine/threonine- / dual specificity protein kinase, catalytic domain	-3.54257495412186	1.69061426718546	0.00557951106785158	Down	Nitab4.5_0001323g0150.1
	Systemic acquired resistance protein SAR	-2.17153694652111	3.296125983369	0.00574943592078828	Down	Nitab4.5_0000037g0360.1
PUB23	U box domain, Armadillo-like helical, Zinc finger, RING/FYVE/PHD-type, Armadillo-type fold	-6.59006335798971	2.6451641413666	0.00659493759204897	Down	Nitab4.5_0000077g0100.1
	DNA-binding domain, AP2/ERF domain	-7.51326216037366	0.413390676358063	0.00669585037850039	Down	Nitab4.5_0005249g0050.1
	C2H2- zinc finger protein family, Trihelix transcription factor GT3, Myb-like domain	-6.6637697614036	2.35350536228693	0.00739813846110104	Down	Nitab4.5_0000490g0020.1
	Ankyrin repeat-containing domain, Ankyrin repeat, PGG domain	-6.3298697313683	1.53613796318256	0.00747427768189597	Down	Nitab4.5_0000500g0320.1
		-2.95767619296939	-0.637814388439869	0.00752279657106953	Down	Nitab4.5_0004732g0020.1
PYL6	START-like domain, Polyketide cyclase/dehydrase	-2.62217488850697	3.62548593990275	0.00853883795777449	Down	Nitab4.5_0003710g0010.1
	GNAT domain, Acyl-CoA N-acyltransferase	-2.89452841973869	3.26187332021063	0.00866039479244821	Down	Nitab4.5_0001237g0010.1
	Apple-like, Protein kinase, ATP binding site, Protein kinase-like domain, Bulb-type lectin domain, Concanavalin A-like lectin/glucanase, subgroup, Protein kinase domain, Serine/threonine-protein kinase, active site, S-locus glycoprotein, Serine/threonine- / dual specificity protein kinase, catalytic domain, PAN-2 domain	-2.21929489259734	0.558758887842516	0.00890399599668891	Down	Nitab4.5_0001984g0100.1
	Pectinesterase inhibitor domain	-2.31112234008654	6.24400466533423	0.0093343389748824	Down	Nitab4.5_0001383g0170.1
		-2.47369972869632	4.28641727892447	0.00940170324742051	Down	Nitab4.5_0009003g0030.1
		-5.22066662210047	5.35688043041138	0.00953478062401666	Down	Nitab4.5_0001671g0150.1

## Sheet: enriched_GO_1hGL_down_BP
enriched_GOtermsRETC1h_VS_RET1GL1h_BP_DOWN
	ID	Description	GeneRatio	BgRatio	pvalue	p.adjust	qvalue	geneID	Count	GOType
GO:0009873	GO:0009873	ethylene-activated signaling pathway	4/38	193/32366	7.71899685489058e-05	0.0047806176009239	0.00356296509634743	Nitab4.5_0002211g0120.1/Nitab4.5_0002236g0010.1/Nitab4.5_0002211g0050.1/Nitab4.5_0005249g0050.1	4	BP
GO:0071369	GO:0071369	cellular response to ethylene stimulus	4/38	215/32366	0.00011707541121628	0.0047806176009239	0.00356296509634743	Nitab4.5_0002211g0120.1/Nitab4.5_0002236g0010.1/Nitab4.5_0002211g0050.1/Nitab4.5_0005249g0050.1	4	BP
GO:1904276	GO:1904276	regulation of wax biosynthetic process	2/38	15/32366	0.000139580075939384	0.0047806176009239	0.00356296509634743	Nitab4.5_0002211g0120.1/Nitab4.5_0002211g0050.1	2	BP
GO:0000160	GO:0000160	phosphorelay signal transduction system	4/38	268/32366	0.000271872536710377	0.00744930750586433	0.00555192338124349	Nitab4.5_0002211g0120.1/Nitab4.5_0002236g0010.1/Nitab4.5_0002211g0050.1/Nitab4.5_0005249g0050.1	4	BP
GO:0009723	GO:0009723	response to ethylene	4/38	368/32366	0.000894306815973573	0.0204200056313966	0.0152189054648134	Nitab4.5_0002211g0120.1/Nitab4.5_0002236g0010.1/Nitab4.5_0002211g0050.1/Nitab4.5_0005249g0050.1	4	BP
GO:0009827	GO:0009827	plant-type cell wall modification	2/38	50/32366	0.00158678360964361	0.0310556220744535	0.0231455654338993	Nitab4.5_0001780g0020.1/Nitab4.5_0001383g0170.1	2	BP
GO:0010025	GO:0010025	wax biosynthetic process	2/38	78/32366	0.00381026352578174	0.0486517885373562	0.0362598808153942	Nitab4.5_0002211g0120.1/Nitab4.5_0002211g0050.1	2	BP
GO:0010166	GO:0010166	wax metabolic process	2/38	78/32366	0.00381026352578174	0.0486517885373562	0.0362598808153942	Nitab4.5_0002211g0120.1/Nitab4.5_0002211g0050.1	2	BP
GO:1901570	GO:1901570	fatty acid derivative biosynthetic process	2/38	79/32366	0.00390634798475123	0.0486517885373562	0.0362598808153942	Nitab4.5_0002211g0120.1/Nitab4.5_0002211g0050.1	2	BP
GO:1901568	GO:1901568	fatty acid derivative metabolic process	2/38	83/32366	0.00430189300686896	0.0491132784950873	0.0366038264619552	Nitab4.5_0002211g0120.1/Nitab4.5_0002211g0050.1	2	BP

## Sheet: enriched_GO_1hGL_up_BP
enriched_GOtermsRETC1h_VS_RET1GL1h_BP_UP
	ID	Description	GeneRatio	BgRatio	pvalue	p.adjust	qvalue	geneID	Count	GOType
GO:0010099	GO:0010099	regulation of photomorphogenesis	4/31	72/32366	6.76665224202906e-07	0.000105682615544709	4.99976891991525e-05	Nitab4.5_0009676g0030.1/Nitab4.5_0002007g0060.1/Nitab4.5_0007728g0020.1/Nitab4.5_0008874g0010.1	4	BP
GO:1901141	GO:1901141	regulation of lignin biosynthetic process	3/31	22/32366	1.21009543726192e-06	0.000105682615544709	4.99976891991525e-05	Nitab4.5_0007140g0010.1/Nitab4.5_0000647g0190.1/Nitab4.5_0000722g0020.1	3	BP
GO:0009640	GO:0009640	photomorphogenesis	5/31	214/32366	1.78116767771981e-06	0.000105682615544709	4.99976891991525e-05	Nitab4.5_0009676g0030.1/Nitab4.5_0002007g0060.1/Nitab4.5_0007728g0020.1/Nitab4.5_0008874g0010.1/Nitab4.5_0002396g0010.1	5	BP
GO:2000030	GO:2000030	regulation of response to red or far red light	4/31	104/32366	2.96040333899523e-06	0.000131737948585288	6.23242808209523e-05	Nitab4.5_0009676g0030.1/Nitab4.5_0002007g0060.1/Nitab4.5_0007728g0020.1/Nitab4.5_0008874g0010.1	4	BP
GO:0050826	GO:0050826	response to freezing	3/31	38/32366	6.56035443011141e-06	0.000233548617711966	0.000110490179875561	Nitab4.5_0007140g0010.1/Nitab4.5_0000647g0190.1/Nitab4.5_0000722g0020.1	3	BP
GO:1900376	GO:1900376	regulation of secondary metabolite biosynthetic process	3/31	45/32366	1.09850296114346e-05	0.000298628252143562	0.000141278889245919	Nitab4.5_0007140g0010.1/Nitab4.5_0000647g0190.1/Nitab4.5_0000722g0020.1	3	BP
GO:2000762	GO:2000762	regulation of phenylpropanoid metabolic process	3/31	46/32366	1.1743807668567e-05	0.000298628252143562	0.000141278889245919	Nitab4.5_0007140g0010.1/Nitab4.5_0000647g0190.1/Nitab4.5_0000722g0020.1	3	BP
GO:0070417	GO:0070417	cellular response to cold	3/31	70/32366	4.16949344012829e-05	0.000780982560463749	0.000369477261011827	Nitab4.5_0007140g0010.1/Nitab4.5_0000647g0190.1/Nitab4.5_0000722g0020.1	3	BP
GO:0009639	GO:0009639	response to red or far red light	5/31	415/32366	4.36742015505908e-05	0.000780982560463749	0.000369477261011827	Nitab4.5_0009676g0030.1/Nitab4.5_0002007g0060.1/Nitab4.5_0007728g0020.1/Nitab4.5_0008874g0010.1/Nitab4.5_0002396g0010.1	5	BP
GO:0080167	GO:0080167	response to karrikin	4/31	211/32366	4.81122902780347e-05	0.000780982560463749	0.000369477261011827	Nitab4.5_0009676g0030.1/Nitab4.5_0002007g0060.1/Nitab4.5_0001043g0030.1/Nitab4.5_0004336g0020.1	4	BP

## Sheet: Revigo_BP_DOWN
Revigo_BP_DOWN_OnScreenTable_collapsed
TermID	Name	Value	LogSize	Frequency	Uniqueness	Dispensability	Representative
GO:0000160	phosphorelay signal transduction system	-2.127884097769863	5.876423388797577	2.5024686913261722	0.7227494862841005	0.14604493	null
GO:0009827	plant-type cell wall modification	-1.5078597669884948	2.392696953259666	0.0008182404557240111	0.9902626707742046	0.00407213	null
GO:1901568	fatty acid derivative metabolic process	-1.3088010741192364	4.199947057925218	0.05270665959919788	0.7841282542593316	0.00507494	null
GO:1901570	fatty acid derivative biosynthetic process	-1.3129011895656844	3.871280972857973	0.024726827430293894	0.6161056984158468	0.37183182	null
GO:1904276	regulation of wax biosynthetic process	-2.32051599390106	2.143014800254095	0.0004590129385768843	0.9356803516959347	0	null

## Sheet: Revigo_BP_UP
Revigo_BP_UP_OnScreenTable
TermID	Name	Value	LogSize	Frequency	Uniqueness	Dispensability	Representative
GO:0009640	photomorphogenesis	-3.975996446883142	3.3716219271760215	0.007823177040092983	0.5633346409659904	0.00444478	null
GO:0010099	regulation of photomorphogenesis	-3.975996446883142	3.0285712526925375	0.0035490348221850396	0.8338288150088119	0.10243282	null
GO:1901141	regulation of lignin biosynthetic process	-3.975996446883142	2.037426497940624	0.0003592275171471268	0.6340213334774755	0	null
