# Supplementary material for: Probing plant signal processing optogenetically by two channelrhodopsins
Source: Nature. 2024 Aug 28;633(8031):872–7. doi: 10.1038/s41586-024-07884-1 (PMC11424491; doi:10.1038/s41586-024-07884-1)
Supplement: Supplementary file 10 — Gene information and primers for qPCR. [file 41586_2024_7884_MOESM10_ESM.xlsx]

## Sheet: Genes in qRT-PCR
Gene name	Functions	Annotation
NtP5CS1B	Delta1-pyrroline-5-carboxylate synthase catalyzes the rate-limiting step in proline biosynthesis.	G. Szekely, E. Abraham, A. Cseplo, G. Rigo, L. Zsigmond, J. Csiszar, F. Ayaydin, N. Strizhov, J. Jasik, E. Schmelzer, C. Koncz, L. Szabados, Duplicated P5CS genes of Arabidopsis play distinct roles in stress regulation and developmental control of proline biosynthesis. The Plant journal : for cell and molecular biology 53, 11-28 (2008); published online EpubJan (10.1111/j.1365-313X.2007.03318.x)
NtNCED3	A key enzyme in the abscisic acid (ABA) biosynthetic pathway.	T. Ji, S. Li, L. Li, M. Huang, X. Wang, M. Wei, Q. Shi, Y. Li, B. Gong, F. Yang, Cucumber Phospholipase D alpha gene overexpression in tobacco enhanced drought stress tolerance by regulating stomatal closure and lipid peroxidation. BMC plant biology 18, 355 (2018); published online EpubDec 14 (10.1186/s12870-018-1592-y)
NtPP2C24	HIGHLY ABA-INDUCED PP2C GENE 3. Group A protein phosphatase 2Cs (PP2Cs) are abscisic acid (ABA) co-receptors that negatively regulate the ABA signaling pathway by inhibiting the downstream SnRK2 protein kinases.	X. Wang, C. Guo, J. Peng, C. Li, F. Wan, S. Zhang, Y. Zhou, Y. Yan, L. Qi, K. Sun, S. Yang, Z. Gong, J. Li, ABRE-BINDING FACTORS play a role in the feedback regulation of ABA signaling by mediating rapid ABA induction of ABA co-receptor genes. The New phytologist 221, 341-355 (2019); published online EpubJan (10.1111/nph.15345).
NtLOX3	LOX3 is involved in early steps of jasmonic acid biosynthetic processes.	T. H. Yang, A. Lenglet-Hilfiker, S. Stolz, G. Glauser, E. E. Farmer, Jasmonate Precursor Biosynthetic Enzymes LOX3 and LOX4 Control Wound-Response Growth Restriction. Plant physiology 184, 1172-1180 (2020); published online EpubOct (10.1104/pp.20.00471).
NtAOS	Many AOSs generate precursors of the defense hormone jasmonate.	E. E. Farmer, A. Goossens, Jasmonates: what ALLENE OXIDE SYNTHASE does for plants. Journal of experimental botany 70, 3373-3378 (2019); published online EpubJul 5 (10.1093/jxb/erz254)
NtZAT12	The Zinc Finger Protein Zat12 gene plays a central role in reactive oxygen and abiotic stress signaling.	S. Davletova, K. Schlauch, J. Coutu, R. Mittler, The zinc-finger protein Zat12 plays a central role in reactive oxygen and abiotic stress signaling in Arabidopsis. Plant physiology 139, 847-856 (2005); published online EpubOct (10.1104/pp.105.068254)
NtPAL1A	Phenylalanine ammonialyase (PAL) involved in SA synthesis catalyzes the synthesis of trans-cinnamic acid from phenylalanine.	T. Janda, G. Szalai, M. Pal, Salicylic Acid Signalling in Plants. International journal of molecular sciences 21, (2020); published online EpubApr 10 (10.3390/ijms21072655)
NtHSR203J	Early molecular markers of HR cell death in tobacco.	D. Pontier, S. Gan, R. M. Amasino, D. Roby, E. Lam, Markers for hypersensitive response and senescence show distinct patterns of expression. Plant molecular biology 39, 1243-1255 (1999); published online EpubApr (10.1023/a:1006133311402)

## Sheet: Primers
Gene name	Gene code	Forward primer	Reverse primer
GtACR1	AKN63094	AGCATTACCTGCGATCCCGC	TTGGCCACGCGGATGTA
XXM 2.0		TGCGCTATCGAGATGGTCA	TGTAGTCGTTGGACAAGCC
NtACTIN7	Nitab4.5_0009320g0010.1	CCCAGAAGTCCTCTT	GGGATGCGAGGAT
NtP5CS1B	Nitab4.5_0000987g0050.1	GCTGTAGGTGTTGGTCGTCA	TAGTAGAGCTGCCAAACTGTC
NtAOS	Nitab4.5_0000110g0020.1	CATGTGTTGTGGTCTAATGG	CGTTAAGGTAATAGAAGCACC
NtLOX3	Nitab4.5_0002898g0030.1	CACATTAGCTACTCCAGAGG	TGAAAAACTGCATATTCGGG
NtZAT12	Nitab4.5_0003498g0040.1	TCGCCAGAAAAAAGATGATAC	GGTGTCCGAAAAGAATATAGC
NtPP2C24	Nitab4.5_0009622g0010.1	CAAACGATACTGCATGCG	AGATCAACCACGACAACG
NtPAL1A	Nitab4.5_0000754g0260.1	CTAACCACGTACAAAGCGCC	GTCAGCATAGGCGAAGACGTA
NtNCED3	Nitab4.5_0001924g0060.1	AGCCCAAGTTATCAATGCCATC	TAAAGGGTGTTCGAGTTCGTG
NtHSR203J	Nitab4.5_0009058g0010.1	CCCACCCCATGACTACTTCA	TCCGATGAGGAATACTCGGT
