# Supplementary material for: Probing plant signal processing optogenetically by two channelrhodopsins
Source: Nature. 2024 Aug 28;633(8031):872–7. doi: 10.1038/s41586-024-07884-1 (PMC11424491; doi:10.1038/s41586-024-07884-1)
Supplement: Supplementary file 11 — P values for significance analysis. [file 41586_2024_7884_MOESM11_ESM.xlsx]

## Sheet: Fig. 1a and b
Fig. 1a	P = 1×10-3 for XXM vs. XXM 1.1	1×10-3	two-side
Fig. 1b	P = 8.3×10-5 for XXM vs. XXM 1.1	8.3×10-5	two-side
Analyzed by IBM SPSS Statistics 26

## Sheet: Fig.1c
Fig. 1c
	XXM	XXM 1.1	XXM 1.2	XXM 1.3	XXM 2.0
XXM		0.0144981	9.19199e-06	7.11647e-06	3.44686e-09
XXM 1.1	0.0144981		0.0488419	0.0388383	8.43933e-06
XXM 1.2	9.19199e-06	0.0488419		0.999971	0.0133505
XXM 1.3	7.11647e-06	0.0388383	0.999971		0.01708
XXM 2.0	3.44686e-09	8.43933e-06	0.0133505	0.01708
One-way ANOVA followed by a Tukey post-hoc was performed for the significance analysis, the histogram marked with the different letters differ significantly from each other, in which lowercase letters mean p values at 0.05 levels and capital letters mean p values at 0.01 level.

## Sheet: Fig.1g
Fig. 1g
	WT	Ret-eYFP #1	Ret-XXM 1.2 #1	Ret-XXM 2.0 #1
WT		0.999988	0.000357532	6.8275e-07
Ret-eYFP #1	0.999988		0.000353506	6.91798e-07
Ret-XXM 1.2 #1	0.000357532	0.000353506		0.0061783
Ret-XXM 2.0 #1	6.8275e-07	6.91798e-07	0.0061783
One-way ANOVA followed by a Dunnett T3 post-hoc was performed for significance analysis, the histogram marked with different letters differ significantly from each other, in which lowercase letters mean p values at 0.05 levels and capital letters mean p values at 0.01 level.

## Sheet: Fig. 2a
Fig. 2a
	WT	Ret-eYFP #1	Ret-ACR1 2.0 #1	Ret-ACR1 2.0 #2	Ret-XXM 2.0 #1	Ret-XXM 2.0 #2
WT		1	0.000158879	2.44895e-05	5.19535e-07	5.97328e-07
Ret-eYFP #1	1		0.000152649	2.252e-05	3.30089e-07	3.79382e-07
Ret-ACR1 2.0 #1	0.000158879	0.000152649		1	0.00951378	0.0072381
Ret-ACR1 2.0 #2	2.44895e-05	2.252e-05	1		0.00134121	0.000953963
Ret-XXM 2.0 #1	5.19535e-07	3.30089e-07	0.00951378	0.00134121		0.996004
Ret-XXM 2.0 #2	5.97328e-07	3.79382e-07	0.0072381	0.000953963	0.996004
One-way ANOVA followed by a Dunnett T3 post-hoc was performed for the significance analysis, the histogram marked with different letters differ significantly from each other, in which lowercase letters mean p values at 0.05 levels and capital letters mean p values at 0.01 level.

## Sheet: Extended Data Fig. 1c
Extended Data Fig. 1c
	R120H/D156H	XXM 1.1	H134R/D156H	E83D/H134Q/D156H	E83N/H134Q/D156H	E83S/H134Q/D156H	E101D/H134Q/D156H	E101N/H134Q/D156H	E101S/H134Q/D156H	Q117R/H134Q/D156H
R120H/D156H		0.00158872	0.000208301	0.000358713	0.72782	0.00629461	0.000281291	0.000731897	0.000201278	0.268224
XXM 1.1	0.00158872		0.256836	0.0168718	0.00187259	0.0159389	0.999583	1	0.0526258	0.0947804
H134R/D156H	0.000208301	0.256836		0.00161715	0.000225078	0.07916	0.0534617	0.193104	0.674531	0.8837
E83D/H134Q/D156H	0.000358713	0.0168718	0.00161715		0.000594438	0.000945772	0.0300088	0.0198454	0.00169165	0.000350991
E83N/H134Q/D156H	0.72782	0.00187259	0.000225078	0.000594438		0.000809639	0.000542464	0.000835969	0.000158625	0.132358
E83S/H134Q/D156H	0.00629461	0.0159389	0.07916	0.000945772	0.000809639		0.00281842	0.00932474	0.457632	0.999727
E101D/H134Q/D156H	0.000281291	0.999583	0.0534617	0.0300088	0.000542464	0.00281842		0.999978	0.0101295	0.0277028
E101N/H134Q/D156H	0.000731897	1	0.193104	0.0198454	0.000835969	0.00932474	0.999978		0.0342817	0.0717354
E101S/H134Q/D156H	0.000201278	0.0526258	0.674531	0.00169165	0.000158625	0.457632	0.0101295	0.0342817		0.999958
Q117R/H134Q/D156H	0.268224	0.0947804	0.8837	0.000350991	0.132358	0.999727	0.0277028	0.0717354	0.999958
One-way ANOVA followed by a Games-howell post-hoc was performed for the significance analysis, the histogram marked with different letters differ significantly from each other, in which lowercase letters mean p values at 0.05 levels and capital letters mean p values at 0.01 level.

## Sheet: Extended Data Fig. 1d
Extended Data Fig. 1d
	XXM 1.1	H134R/D156H	E83D/H134Q/D156H	E101D/H134Q/D156H	E101N/H134Q/D156H
XXM 1.1		2.94694e-07	0.0428029	0.00372593	0.00245937
H134R/D156H	2.94694e-07		3.38975e-06	1.37272e-05	1.80631e-05
E83D/H134Q/D156H	0.0428029	3.38975e-06		0.516915	0.36826
E101D/H134Q/D156H	0.00372593	1.37272e-05	0.516915		0.998057
E101N/H134Q/D156H	0.00245937	1.80631e-05	0.36826	0.998057
One-way ANOVA followed by a Tukey post-hoc was performed for the significance analysis, the histogram marked with different letters differ significantly from each other, in which lowercase letters mean p values at 0.05 levels and capital letters mean p values at 0.01 level.

## Sheet: Extended Data Fig. 2d, 2e, 2f
Extended Data Fig. 2d
	WT	Ret-eYFP #1	Ret-eYFP #2	Ret-ACR1 2.0 #1	Ret-ACR1 2.0 #2	Ret-XXM 2.0 #1	Ret-XXM 2.0 #2
WT		1	0.98218	0.999977	0.49708	0.332409	0.656903
Ret-eYFP #1	1		1	0.999855	0.940405	0.625875	0.994772
Ret-eYFP #2	0.98218	1		0.971503	0.845881	0.131992	0.971571
Ret-ACR1 2.0 #1	0.999977	0.999855	0.971503		0.452085	0.981212	0.627275
Ret-ACR1 2.0 #2	0.49708	0.940405	0.845881	0.452085		0.0676537	1
Ret-XXM 2.0 #1	0.332409	0.625875	0.131992	0.981212	0.0676537		0.0818138
Ret-XXM 2.0 #2	0.656903	0.994772	0.971571	0.627275	1	0.0818138
One-way ANOVA followed by a Dunnett T3 post-hoc was performed for the significance analysis.
Extended Data Fig. 2e
	WT	Ret-eYFP #1	Ret-eYFP #2	Ret-ACR1 2.0 #1	Ret-ACR1 2.0 #2	Ret-XXM 2.0 #1	Ret-XXM 2.0 #2
WT		0.999562	0.972572	0.999603	0.998592	0.862523	0.0542088
Ret-eYFP #1	0.999562		0.845361	0.982396	0.966329	0.626467	0.0175064
Ret-eYFP #2	0.972572	0.845361		0.999258	0.999747	0.999747	0.351848
Ret-ACR1 2.0 #1	0.999603	0.982396	0.999258		1	0.981237	0.168415
Ret-ACR1 2.0 #2	0.998592	0.966329	0.999747	1		0.987956	0.175989
Ret-XXM 2.0 #1	0.862523	0.626467	0.999747	0.981237	0.987956		0.589312
Ret-XXM2.0 #2	0.0542088	0.0175064	0.351848	0.168415	0.175989	0.589312
One-way ANOVA followed by a Tukey post-hoc was performed for the significance analysis.
Extended Data Fig. 2f
	WT	Ret-eYFP #1	Ret-eYFP #2	Ret-ACR1 2.0 #1	Ret-ACR1 2.0 #2	Ret-XXM 2.0 #1	Ret-XXM2.0 #2
WT		1	0.999945	0.999923	1	0.999999	0.99998
Ret-eYFP #1	1		0.999917	0.999886	1	0.999998	0.999989
Ret-eYFP #2	1	0.999917		1	0.999675	0.999999	0.99815
Ret-ACR1 2.0 #1	1	0.999886	1		0.999584	0.999998	0.997793
Ret-ACR1 2.0 #2	1	1	0.999675	0.999584		0.999977	0.999999
Ret-XXM 2.0 #1	1	0.999998	0.999999	0.999998	0.999977		0.999687
Ret-XXM 2.0 #2	1	0.999989	0.99815	0.997793	0.999999	0.999687
One-way ANOVA followed by a Tukey post-hoc was performed for the significance analysis.

## Sheet: Extended Data Fig. 2i
	Extended Data Fig. 2i
		Ret-eYFP #2	Ret-XXM 1.2 #2	Ret-XXM 2.0 #2
	Ret-eYFP #2		0.000318174	7.01632e-06
	Ret-XXM 1.2 #2	0.000318174		0.0185667
	Ret-XXM 2.0 #2	7.01632e-06	0.0185667
One-way ANOVA followed by a Games-Howell post-hoc was performed for the significance analysis, the histogram marked with different letters differ significantly from each other, in which lowercase letters mean p values at 0.05 levels and capital letters mean p values at 0.01 level.

## Sheet: Extended Data Fig. 3d
Extended Data Fig. 3d (potential)
	1	2	3
1		0.890468	0.899918
2	0.890468		0.999743
3	0.899918	0.999743
One-way ANOVA followed by a Tukey post-hoc was performed for the significance analysis, histogram marked with the same letter has no significant difference from each other, in which lowercase letters mean p values at 0.05 levels.
Extended Data Fig. 3d (R-GECO1)
	1	2	3
1		0.921869	0.921679
2	0.921869		1
3	0.921679	1
One-way ANOVA followed by a Tukey post-hoc was performed for the significance analysis, histogram marked with the same letter has no signaficant difference from each other, in which lowercase letters means p values at 0.05 levels.

## Sheet: Extended Data Fig. 3i
Extended Data Fig. 3i
	2 s	4 s	10 s	60 s
2 s		2.43814e-05	4.16436e-05	0.000139041
4 s	2.43814e-05		0.0855066	0.158292
10 s	4.16436e-05	0.0855066		0.999999
60 s	0.000139041	0.158292	0.999999
One-way ANOVA followed by a Dunnett T3 post-hoc was performed for the significance analysis, the histogram marked with different letters differ significantly from each other, in which lowercase letters mean p values at 0.05 levels and capital letters mean p values at 0.01 level.

[truncated: 1 more sheets: Extended Data Fig. 6e]
