# Supplementary material for: Probing plant signal processing optogenetically by two channelrhodopsins
Source: Nature. 2024 Aug 28;633(8031):872–7. doi: 10.1038/s41586-024-07884-1 (PMC11424491; doi:10.1038/s41586-024-07884-1)
Supplement: Supplementary file 14 — Source Data Fig. 1 [file 41586_2024_7884_MOESM14_ESM.xlsx]

## Sheet: Tabelle1
Fig. 1a, Blue light (473 nm, 3 mW/mm2) activated calcium current
	XXM	XXM 1.1
Calcium current (μA)	2	5.9
	1.3	2.8
	0.6	3.5
	0.8	6.7
	2.6	4.3
	1.9	6.1
Fig. 1b, Reversal potential shift of XXM and XXM 1.1-expressing oocytes upon blue light (473 nm, 3 mW/mm2) illumination
	XXM	XXM 1.1
Reversal potential shift (mV)	18	33
	20	34
	13	36
	18	39
	22	45
Fig. 1c, Blue light (473 nm, 3 mW/mm2) induced photocurrents of different XXM variants in Xenopus laevis oocytes
Photocurrent (μA)	XXM	XXM 1.1	XXM 1.2	XXM 1.3	XXM 2.0
	10.1	13.7	19	17.3	25.2
	9.4	13.7	20.9	22.4	25
	9	14.6	20	18.1	22.5
	7.8	14.3	15.3	16.9	21.9
	6.1	12.8	14.3	15.5	19.7
	5.7	9	14	14.2	19.5
Fig. 1g, Membrane potential change of WT or transgenic N. tabacum leaves upon green light (532 nm, 180 μW/mm2) irradiation
	WT	Ret-eYFP #1	Ret-XXM 1.2 #1	Ret-XXM 2.0 #1
Depolarization (mV)	3.3	1.3	15.797	55.59
	0.7	1.9	37.031	39.154
	1.2	1.6	29.833	57.846
	1	1.5	39.643	71.609
	2.8	1.7	24.979	43.461
	2.3	1.5	54.306	53.341
	1.77	1.6	23.758	57.362
	1.3	3.4	17.258	41.092
	1.8		21.164	42.787
	2.6		49.621	65.259
Fig. 1h, Aequorin-luminescence measurements in N. benthamiana leaves upon green light (520 nm, 50 µW/mm2) illumination.
Time (s)	Ret-ACR1 2.0 leaf 1	Ret-ACR1 2.0 leaf 2	Ret-ACR1 2.0 leaf 3	Ret-ACR1 2.0 leaf 4	Ret-ACR1 2.0 leaf 5	Ret-ACR1 2.0 leaf 6	Ret-ACR1 2.0 leaf 7	Ret-ACR1 2.0 leaf 8	Ret-eYFP leaf 1	Ret-eYFP leaf 2	Ret-eYFP leaf 3	Ret-eYFP leaf 4	Ret-eYFP leaf 5	Ret-eYFP leaf 6	Ret-eYFP leaf 7	Ret-eYFP leaf 8	Ret-eYFP leaf 9	Ret-XXM 1.2 leaf 1	Ret-XXM 1.2 leaf 2	Ret-XXM 1.2 leaf 3	Ret-XXM 1.2 leaf 4	Ret-XXM 1.2 leaf 5	Ret-XXM 1.2 leaf 6	Ret-XXM 1.2 leaf 7	Ret-XXM 2.0 leaf 1	Ret-XXM 2.0 leaf 2	Ret-XXM 2.0 leaf 3	Ret-XXM 2.0 leaf 4	Ret-XXM 2.0 leaf 5	Ret-XXM 2.0 leaf 6	Ret-XXM 2.0 leaf 7	Ret-XXM 2.0 leaf 8	Ret-XXM 2.0 leaf 9	Ret-XXM 2.0 leaf 10
1	28	60	41	52	56	22	137	22	28	76	43	32	32	41	76	19	33	48	30	25	42	27	27	33	37	28	33	47	47	40	46	33	44	39
2	28	59	27	52	34	42	150	18	34	72	54	30	30	39	72	17	34	59	29	26	58	36	40	22	40	25	35	52	50	35	40	34	36	35
3	28	61	33	55	29	41	131	14	19	71	31	31	31	40	71	34	42	42	25	32	55	25	25	29	29	33	25	38	43	36	36	34	41	38
4	22	69	31	47	37	38	126	11	35	82	41	27	27	38	82	15	32	54	32	37	57	34	32	46	27	30	27	45	41	45	33	24	39	33
5	42	58	29	52	42	30	140	12	33	80	34	37	37	42	80	23	25	43	34	30	40	25	28	39	29	30	30	46	44	39	52	28	52	38
6	23	72	31	60	33	35	123	37	25	70	46	42	42	53	70	28	32	49	20	27	57	23	30	44	32	43	33	28	44	60	28	25	44	40
7	30	71	18	56	30	42	127	34	24	73	33	36	36	37	73	28	36	43	28	36	58	25	27	35	27	25	35	38	44	49	25	41	46	35
8	27	76	27	56	38	35	121	12	25	66	41	23	23	41	66	29	43	43	28	40	55	31	26	39	31	21	24	43	34	34	34	36	50	40
9	31	56	31	48	35	30	141	14	22	78	43	33	33	33	78	18	41	41	30	25	40	32	33	57	18	28	39	31	50	43	31	33	53	33
10	27	62	30	47	0	29	134	29	22	64	30	20	20	40	64	15	40	35	24	38	55	31	44	30	11	16	51	41	48	53	32	26	34	39
11 green light	0	0	0	0	0	0	0	0	0	0	0	0	0	0	0	0	0	0	0	0	0	0	0	0	0	0	0	0	0	0	0	0	0	0
12 green light	0	0	0	0	0	0	0	0	0	0	0	0	0	0	0	0	0	0	0	0	0	0	0	0	0	0	0	0	0	0	0	0	0	0
13	120	255	76	134	118	16	257	187	110	47	8	89	89	47	47	19	3	2605	3538	3549	4296	2822	26036	2570	62476	10876	27118	25794	40252	798	67609	42832	9315	2278
14	126	227	205	172	110	119	184	39	29	134	33	37	37	68	134	26	42	12907	13855	9988	36797	9185	38443	9554	84450	42734	66538	78221	48382	87552	78831	61000	27193	45921
15	79	183	113	136	90	79	196	22	35	71	35	35	35	37	71	31	37	13801	14906	10313	39767	9311	31110	10577	55921	38060	46677	60447	32850	78671	49268	43271	27055	46400
16	62	162	59	112	59	59	166	20	34	68	32	35	35	42	68	30	40	10097	11363	7631	29448	6559	19254	7975	29928	24170	25611	35266	17822	47944	26085	24141	18982	33811
17	40	181	52	109	44	64	125	18	22	54	39	36	36	39	54	26	53	5977	6700	4442	17653	3537	9862	4750	13486	12623	11880	17170	8336	23275	11795	11308	10784	19524
18	39	167	48	107	71	49	142	25	23	80	39	21	21	28	80	25	28	2945	3319	2353	8374	1647	4395	2349	5277	5411	4712	7178	3421	9487	4900	4644	5183	9593
19	41	126	40	102	40	54	140	25	38	65	33	27	27	43	65	21	29	1339	1414	1067	3658	744	1782	1150	1986	2150	1713	2750	1337	3453	2048	1785	2280	4126
20	42	134	33	70	40	49	143	8	24	62	34	19	19	34	62	24	39	662	649	538	1433	346	763	535	826	866	688	1087	594	1270	945	769	1051	1684
21	37	122	33	88	47	41	125	18	19	66	44	23	23	35	66	27	28	305	323	285	715	208	401	284	385	380	342	533	271	553	477	372	543	695
22	40	121	31	65	42	44	126	19	31	58	51	25	25	30	58	30	32	227	189	177	346	117	238	164	223	215	187	291	190	284	317	218	315	351
23	32	105	38	72	47	56	132	18	22	68	39	30	30	40	68	27	23	144	99	125	212	98	180	114	167	120	130	184	126	209	245	162	193	212
24	33	91	35	67	48	49	118	18	32	60	34	29	29	39	60	19	44	129	81	93	149	81	104	86	114	108	98	121	104	136	176	119	157	160
25	27	91	36	61	40	37	107	35	30	79	40	37	37	42	79	27	38	84	62	86	139	65	98	80	108	70	74	131	82	106	161	95	141	129
26	26	95	31	61	55	42	102	22	24	73	35	23	23	34	73	26	50	74	51	63	106	58	81	57	98	94	71	91	78	102	145	84	98	104
27	30	72	32	59	45	31	105	17	26	52	31	25	25	45	52	31	37	60	43	45	82	38	56	37	64	36	56	88	71	74	123	89	98	82
28	39	84	25	69	37	34	118	12	32	72	39	32	32	50	72	24	39	60	41	55	91	47	52	57	73	45	59	79	50	62	116	82	94	65
29	38	81	32	64	30	38	95	21	22	72	44	27	27	42	72	21	33	51	35	44	71	33	52	50	53	45	39	64	49	65	101	72	84	58
30	34	75	28	87	37	44	100	10	18	66	46	39	39	42	66	24	35	68	45	50	78	42	70	44	67	36	41	65	52	79	117	49	79	57
Fig. 1i, R-GECO1 fluorescence change in N. benthamiana mesophyll cells upon local green light (532 nm, 180 µW/mm2) illumination.
Time (min)	R-GECO1 leaf 1	R-GECO1 leaf 2	R-GECO1 leaf 3	R-GECO1 leaf 4	R-GECO1 leaf 5	R-GECO1 leaf 6	R-GECO1 leaf 7	R-GECO1 leaf 8	R-GECO1 leaf 9	R-GECO1 leaf 10	R-GECO1 leaf 11	R-GECO1 leaf 12	R-GECO1 leaf 13	R-GECO1 leaf 14	R-GECO1 leaf 15	R-GECO1 leaf 16	Ret-XXM 2.0/R-GECO1 leaf 1	Ret-XXM 2.0/R-GECO1 leaf 2	Ret-XXM 2.0/R-GECO1 leaf 3	Ret-XXM 2.0/R-GECO1 leaf 4	Ret-XXM 2.0/R-GECO1 leaf 5	Ret-XXM 2.0/R-GECO1 leaf 6	Ret-XXM 2.0/R-GECO1 leaf 7	Ret-XXM 2.0/R-GECO1 leaf 8	Ret-XXM 2.0/R-GECO1 leaf 9	Ret-XXM 2.0/R-GECO1 leaf 10	Ret-XXM 2.0/R-GECO1 leaf 11	Ret-XXM 2.0/R-GECO1 leaf 12	Ret-XXM 2.0/R-GECO1 leaf 13	Ret-XXM 2.0/R-GECO1 leaf 14	Ret-XXM 2.0/R-GECO1 leaf 15	Ret-XXM 2.0/R-GECO1 leaf 16	Ret-XXM 2.0/R-GECO1 leaf 17	Ret-XXM 2.0/R-GECO1 leaf 18	Ret-XXM 2.0/R-GECO1 leaf 19	Ret-XXM 2.0/R-GECO1 leaf 20	Ret-XXM 2.0/R-GECO1 leaf 21	Ret-XXM 2.0/R-GECO1 leaf 22	Ret-XXM 2.0/R-GECO1 leaf 23	Ret-XXM 2.0/R-GECO1 leaf 24	Ret-XXM 2.0/R-GECO1 leaf 25
0	10916	12387.3	12036.1	12264.6	13062.2	12862.4	12560.1	13391.8	12434.1	11375.1	11493.5	10471.4	15564.9	16737.4	14783.5	17213.9	11677.7	11272.4	10968.8	12174.1	10298.5	13211	11756.2	12780.4	15472.3	12737.7	13052.5	12639.7	14155.9	14135.6	12424.7	12847.3	13775.4	13070.6	12992.1	13717.7	13880.9	14138.3	13614.6	14334.4	14163.8
0.108333	10931	12432.4	12066	12276.3	13062.4	12875.2	12558.3	13386	12451.7	11370.2	11462.4	10469.2	15590.9	16732.2	14803.7	17203.5	11694.8	11310.9	11018	12200.1	10321.9	13232.2	11776.9	12775.9	15492.5	12788.6	13052.5	12644.1	14110.3	14158.9	12419.6	12807.9	13780.7	13152.2	12956.7	13669.3	13869.5	14096.1	13619.4	14301.9	14145.5
0.216667	10939.9	12394.5	12123	12311.6	13039.9	12842.6	12538.3	13407.7	12442	11374.6	11431.7	10490.6	15588	16721.6	14838	17142.8	11688.6	11322.2	11019.7	12234.5	10328.2	13238.5	11777.8	12752.2	15518.4	12750.6	13007	12627.5	14086.9	14130.7	12401.7	12823	13767.4	13124.1	12942	13625.3	13855.7	14049.4	13627.2	14306.9	14124.3
0.325	10927.3	12370.4	12133	12335.8	13054.6	12825.2	12527.9	13423.2	12452.3	11362.6	11422	10498.7	15576.8	16698.1	14844.2	17092.7	11670.2	11328.3	11040	12255.3	10334.1	13259	11776.8	12769.9	15512.7	12762.9	12983.8	12621.3	14053	14114.7	12369.3	12813	13756.8	13097.4	12914.1	13608.4	13863.7	14045.6	13617.9	14276.5	14093.7
0.433333	10929.6	12366.1	12147	12372.8	12997.9	12827.7	12528.6	13412.7	12436.5	11357.4	11382.8	10503.8	15595.4	16702	14818.6	17071	11715.3	11344.9	11064.7	12253.4	10329.1	13240.4	11767.3	12778.5	15544.1	12752.3	12964.2	12612	14024.1	14061.3	12331.3	12793.6	13771.2	13117.2	12865.6	13570.9	13855	14018.9	13603.6	14284.1	14053.2
0.541667	10956.7	12328.2	12151.4	12370.1	12973.5	12853.6	12506.4	13412.1	12423.4	11349.3	11355.9	10518.8	15578	16718	14803.1	17091.4	11720.2	11360.5	11069.1	12238	10355.8	13218.1	11768.3	12764.9	15539.9	12728.6	12930	12660	14051.3	14039.2	12311.9	12792.3	13812.5	13095.7	12836.8	13579.4	13838.1	14015.8	13618.1	14302.3	14042.2
0.65	10961.3	12386.5	12184.8	12377.1	13005.5	12859.4	12509.7	13423.2	12401.2	11350.7	11309.9	10534.2	15573.3	16714.3	14812.5	17066.1	11690	11359.4	11088.6	12250.2	10352.4	13198.5	11753.7	12794.9	15519.1	12719.5	12935	12685.1	14035.1	14037	12290	12743.8	13818.4	13087	12827.5	13595.5	13846.1	14005.2	13613.3	14287.8	13976.8
0.758333	10961.2	12425.4	12196.1	12409.5	12962.1	12890	12500.6	13411.7	12392.8	11367.1	11285.4	10561.8	15572	16721.4	14762	17025.8	11677.8	11377.8	11104.5	12232.4	10350	13176.1	11771.7	12784.6	15473.7	12662.6	12912	12643.7	13986.6	14041.3	12271.8	12758	13850.6	13092	12839.7	13584.8	13838.4	13998.4	13570.6	14300	13923.3
0.866667	10943.1	12460.7	12206.3	12398.9	12969.1	12898.6	12494.3	13409.2	12375.3	11387.1	11252.2	10567.3	15535.6	16760.3	14763.4	16981.3	11653.3	11379.4	11126.7	12239.8	10308.8	13151.2	11778.1	12787.4	15452.8	12620.5	12872.2	12654.8	13999.3	14007.8	12267.6	12771.2	13859.1	13114.7	12804.4	13564.5	13849.8	14019.1	13558.3	14294.9	13888.2
0.975	10960.6	12477.8	12187.8	12400.9	12967.9	12920.9	12508.4	13373.5	12350.6	11383.1	11189.8	10582.5	15542	16782.1	14740.4	16960	11636.1	11395.1	11132.7	12220.6	10311.8	13131.1	11755.4	12792	15405.5	12590.3	12877.4	12656.9	13992.5	14028.2	12286.1	12779.9	13900.5	13099.9	12836	13569.5	13855.4	14020.4	13549.2	14271.8	13895.1
1.08333	10972.3	12483.6	12167.1	12371.6	12956.5	12915	12488.4	13351.2	12377.7	11389.8	11162.9	10564	15492.6	16786.4	14721.1	16898.7	11646.7	11388.9	11181.7	12222.2	10299.5	13080.4	11760.5	12776.4	15386.4	12601.1	12897.9	12671.5	13982.2	13972.7	12256.3	12821.5	13870.5	13094.9	12840	13565.5	13866.8	14018.3	13553.1	14286.2	13890.6
1.19167	11029.4	12475.6	12125.9	12362.7	12938.9	12938.5	12457.6	13342.1	12395.7	11421.4	11107.8	10523.2	15579.3	16803.7	14700.2	16850.4	11618	11385.8	11195.1	12220.4	10285.4	13117.8	11775.7	12777.3	15369.5	12612.8	12902	12670.5	14007.8	13978.6	12277.9	12819.3	13883.9	13097.3	12860	13545.5	13832	14044.8	13568.1	14283.9	13925.4
1.3	11020.7	12492.5	12091.3	12351.8	12929.3	12966.8	12508.5	13311.1	12397.2	11409.3	11043.2	10557	15556.7	16790.4	14713.5	16871.1	11602.8	11400.4	11194.5	12217.2	10292.1	13092	11774.5	12791.9	15358.7	12660.4	12880.8	12704.5	14004.8	13970.4	12281.3	12835.2	13860.6	13134	12855.8	13563.5	13783.3	14038.1	13569.6	14294.8	13930.5
1.40833	11049.6	12499	12080.4	12304.6	12925.2	12973.8	12523.9	13304.2	12417	11391.1	11035.9	10527.6	15566.2	16798	14706.8	16855.8	11608.1	11388.5	11210.3	12217.9	10282.3	13057	11764.1	12806.5	15374.6	12656.5	12885.5	12708.9	13985.8	13977	12290	12836.4	13823.4	13118.5	12861.8	13585.1	13763.4	14051.3	13579.4	14291.9	13930
1.51667	11056.2	12481.3	12055.4	12293.5	12930.3	13003	12550.4	13287.3	12435	11393.6	11023.5	10507.4	15558.2	16803.2	14700.6	16853	11610.5	11399.5	11180.1	12237.9	10308.1	13038.8	11794.1	12777.1	15377	12860.2	12884.5	12701.2	13992.7	13962.3	12269.6	12812.9	13792.7	13137.6	12871.2	13570.5	13733.9	14066.8	13592.1	14307.5	13945.4
1.625	10996.5	12475.5	12056.7	12255.2	12952.9	12990	12572.5	13273.6	12444.6	11396.1	11033.4	10523.3	15526.2	16819.1	14689.3	16844.3	11634.7	11386	11179.5	12234.2	10327.3	13016.1	11790.1	12788.1	15386.1	12909.4	12893.7	12699.6	14030.1	13951.8	12290.2	12818.2	13759	13127.3	12830.5	13506.3	13716.7	14036.6	13588.9	14252.6	13951.2
1.73333	10975.7	12472.5	12057	12264.5	12943.9	12973.5	12584	13269.7	12460.1	11405.8	11032.7	10499.2	15533.1	16830.2	14698.5	16852.1	11639.2	11393.4	11152.5	12256.2	10331.7	13012.4	11799.3	12764.8	15382.9	12945.7	12896.2	12701.8	14027.3	13931.4	12286.1	12782.7	13757	13138.2	12859.2	13487.1	13726.8	14051.9	13570.3	14258.4	13910.2
1.84167	10981.6	12464.8	12083.4	12287.7	12918.9	12946	12618.8	13331.2	12459.4	11415.9	11030	10506.5	15500.7	16827.7	14686.6	16814.3	11663.6	11422.7	11147.5	12270.2	10343.6	13006.8	11802.6	12803.8	15411.1	12926.6	12895.5	12724.8	14025.2	13867	12281.7	12766.2	13752.6	13135.9	12844.3	13436.2	13696.5	14059.4	13573.4	14244.4	13997.5
1.95	10974.6	12439.7	12104.9	12285.4	12924.6	12897.4	12646.6	13327.8	12472.8	11410.7	11024.6	10485.3	15487	16817.2	14708.1	16793.9	11688.3	11410.1	11109.5	12299.6	10355.5	13028.4	11801.7	12791.2	15388	12941.8	12922.9	12701.4	14029.3	13880	12298.8	12756.9	13717.1	13118.4	12841.8	13431.8	13675.9	14036.4	13562.2	14198.4	14015
2.05833	11006.7	12412.8	12124.1	12310.4	12937.2	12881.3	12610.3	13329.5	12482.4	11425.4	11044.3	10471.4	15516.2	16783.2	14672	16797	11696.9	11405.6	11110.5	12339.5	10376.7	13023.9	11789.4	12804	15429.2	12938.1	12910.2	12688.2	14007.7	13884.1	12305.4	12751.1	13718.6	13095.2	12827.4	13383.7	13667.8	14019.5	13559.7	14197.4	14011.4
2.16667	11020.7	12422.4	12113	12315	12968.3	12889.2	12581.5	13344.2	12492.6	11395.4	11026.7	10501.2	15532.9	16765.9	14664.1	16779.1	11713.7	11405.8	11122.7	12353.3	10374.9	13031.4	11779.7	12798.6	15419.1	12957.9	12923	12665.7	13997	13896.7	12335.2	12726.5	13730.9	13060.7	12829.6	13372	13637.3	13986.3	13543.3	14188.4	13996.5
2.275	11029.3	12410.3	12166.3	12329.4	12996.1	12835.8	12559.3	13351.7	12490.8	11397.3	11038.9	10513	15525.8	16727.7	14702.4	16733.4	11713.5	11435.7	11138	12375.9	10372	13005.6	11773.4	12805.4	15450.5	12945.5	12877.3	12641.5	13965.8	13913.9	12316.7	12706.9	13708.1	13031.7	12819.9	13343	13686.1	14020.2	13535.6	14157.7	13975.1
2.38333	10998.9	12407.3	12184	12364.6	13039.1	12870.8	12535.9	13368.3	12464.6	11382.4	11018	10527.3	15539.5	16710.3	14692.8	16741.3	11719.1	11408.5	11160.1	12393.7	10377.6	13011.7	11793.5	12799.7	15450.3	12944	12869.7	12627.5	13950.3	13892.8	12292.3	12671.5	13738.8	13023.7	12806.2	13291.3	13691.5	13995.2	13525.7	14148.5	13979.2
2.49167	11000.8	12450	12206.1	12378.2	13022.3	12869.3	12548.2	13362.3	12429.5	11351.2	11022.5	10551.6	15516.3	16668.2	14661.6	16724.5	11723.9	11417.7	11177.1	12385.2	10366	13040	11775.4	12797.9	15452.8	12989.9	12816.5	12632.9	13901.1	13863.8	12253.8	12671	13753.9	12996.9	12778.8	13269	13718	13984	13541.7	14133.3	13979.7
2.6	10988.8	12445.7	12225.9	12379.5	13009.8	12875.8	12528.4	13370.9	12434.4	11364	11017.1	10565.1	15486.9	16653.1	14603	16741	11686.7	11422.3	11190	12368.4	10365.4	13012.5	11779.4	12800.4	15426.3	12979.1	12760.9	12609.6	13877.8	13860.2	12236.4	12662.5	13765.5	12992.5	12761.6	13267.2	13751.1	13966.9	13499.2	14165	13961.2
2.70833	11016.6	12476.5	12215.7	12369.1	13006.1	12881.5	12530.6	13375.7	12410.7	11376.4	10970	10544.8	15487.3	16607.9	14581.2	16736.3	11665.6	11408	11179.7	12369.4	10365.9	12982.3	11783.4	12797.2	15400.2	13004.3	12735.2	12619.1	13887.1	13864.9	12200.7	12678.5	13744.5	12984.6	12742.6	13320.5	13772.8	13971.3	13521.1	14177.8	13951.4
2.81667	11009.6	12471.1	12205	12391.8	13014.2	12919.9	12492.6	13374.4	12391.2	11350.6	10955	10571.1	15493.2	16585.9	14524	16740.5	11658.4	11401.8	11213.2	12377	10343.5	12976.1	11780.9	12792.8	15366.5	12971.2	12719.1	12620.2	13858.8	13900.1	12186.9	12682.2	13765.4	13014.7	12697.9	13345.1	13794.2	13934.9	13516.9	14195	13949.9
2.925	10986.8	12471.5	12187.3	12365.8	12993.5	12914	12513.7	13368.2	12392.5	11375.9	10944.9	10589.5	15517.8	16578.9	14449.9	16755.4	11636.1	11385.4	11188.7	12352.8	10321.8	12893.8	11779.5	12799.5	15336.8	12934.4	12690.4	12635.5	13833.7	13888.7	12156.8	12720.4	13766.5	13017.9	12699.8	13334.5	13753.6	13927.8	13527.9	14238.9	13968.1
3.03333	11005	12480.7	12159.2	12355.9	13014.6	12927.1	12491.1	13360.2	12375.5	11381.5	10912.6	10602.7	15539.1	16566.3	14422	16730.5	11638.7	11397.9	11207	12366	10301.5	12884.3	11778	12800.9	15295.8	12911.5	12691.8	12621.4	13842	13903.5	12151.8	12719.8	13804	13043.6	12704.1	13307.4	13769.2	13882.6	13553.5	14264.3	13980.9
3.14167	10974.4	12472.8	12126.6	12333.8	12959.3	12930.2	12532.5	13345.7	12367.8	11376.4	10867.3	10567.8	15530.3	16582.3	14384.6	16705.9	11611.2	11386.2	11213.1	12345.4	10295.8	12880.1	11798.4	12816.5	15262.6	12853.6	12716.7	12650.6	13869.3	13855.3	12159.7	12721.2	13824.7	13039.3	12721	13295.5	13761.1	13888.1	13525.5	14299	14058.3
3.25	11003.6	12464.4	12130.7	12311.5	12999	12940.9	12554.1	13312.3	12376.6	11390.9	10875.7	10573.4	15538.3	16592.4	14325.4	16720	11607.5	11379.4	11225.6	12351.4	10280.3	12857.8	11785.6	12810.7	15258	12837.7	12746.1	12655.4	13885.9	13851.7	12210.8	12748.6	13849.1	13018.9	12732.5	13287.8	13760.6	13923.8	13522	14298.8	14102.3
3.35833	10997.9	12480.1	12083.1	12311	12966.4	12957	12568.5	13256.8	12367	11413.4	10850.6	10554.2	15516	16615.2	14294.6	16764.3	11611.9	11388.9	11240.9	12333	10271.7	12825	11796.5	12816.3	15240.9	12832.8	12738.5	12663	13874.3	13839	12218.1	12748.1	13797.7	13029.9	12782.5	13280.3	13766.8	13939.1	13514.2	14299.8	14130.7
3.46667	11022.6	12463.6	12102.5	12285.7	12953.7	12941	12589.8	13201.7	12391.3	11423.2	10834	10554.6	15511.2	16607.3	14289.3	16756.4	11636.2	11372.6	11240.9	12349.4	10283.2	12794.2	11784.4	12802.2	15247.9	12835.7	12760.9	12656.8	13894.1	13879.2	12231.9	12730.4	13795	13016.9	12799.8	13299.1	13754.6	13949.9	13536.1	14303.6	14168.6
3.575	11047.8	12444.2	12104.8	12292	12950.6	12921.9	12615.9	13176.5	12453	11427.9	10853.2	10546.7	15503.1	16615.4	14297.5	16787.3	11647.6	11367.1	11220.3	12345.6	10296.9	12822	11800.9	12794.3	15274.4	12843.1	12748.7	12669.8	13907.1	13886.1	12252	12746.1	13777.1	13031.7	12806.3	13310.4	13738.5	13968.8	13481.8	14287.4	14189.4
3.68333	11035.8	12449.5	12133	12302.4	12980.2	12901.6	12616.7	13180.7	12460.9	11406.7	10861.4	10521.5	15552.9	16637	14315.4	16791.2	11673.9	11365.1	11194.9	12360	10317.2	12802.5	11782.4	12812.3	15287.5	12876.4	12751.1	12691.1	13912.9	13903.9	12272.6	12749.4	13763.5	13016.1	12815.5	13286.2	13724.7	13982.5	13504.4	14261.8	14178
3.79167	11045.7	12423.9	12147.8	12308.9	12973.7	12885.3	12614.7	13179.1	12480.2	11409.3	10876.8	10534.8	15536	16627.7	14333.4	16791.5	11671	11381.7	11169	12369.5	10324	12821.6	11793.6	12827.7	15314.2	12875.9	12731.8	12707.8	13940.7	13885.3	12262.7	12742.9	13728.7	13055.6	12825.9	13225.1	13638.5	14014.2	13486.9	14254.3	14168.9
3.9	11007.3	12391.3	12186.5	12341.1	12971.2	12882.5	12624.7	13195.6	12467.8	11423.2	10911.5	10532.9	15526.8	16647	14343.5	16823.6	11680.7	11369.5	11152.3	12414.5	10328	12810.9	11779.5	12792.1	15316	12903.9	12724.6	12713.3	13980.7	13875.9	12271.3	12748.7	13687	13071.5	12812.6	13199.4	13661.2	14017.2	13482	14231.3	14187.7
4.00833	11012.2	12382.4	12183.9	12343.9	12957.4	12855.4	12605	13179.9	12479.2	11423.5	10902.3	10522.4	15531.1	16619.1	14336.5	16869	11690.4	11367.5	11159.5	12403.3	10332.8	12793.7	11789.8	12802.2	15283.5	12923.1	12708.1	12811.2	13991.3	13895.1	12283.2	12744.8	13658.6	13067.7	12818.1	13191.7	13661.5	14013.8	13484.9	14221.7	14172.8
4.11667	11025.3	12386.6	12196.4	12334.9	12951.3	12831	12599.3	13183.5	12481.8	11415.8	10914.9	10547.7	15486.4	16607.6	14331.8	16909.4	11706	11372.1	11150.7	12415.7	10347.2	12808	11781.6	12808.3	15302.5	12916.1	12741.7	12855.5	14000.7	13916.9	12286.2	12722.7	13651.9	13067.4	12811.7	13177.9	13667.2	13983.9	13497.1	14212	14151.2
4.225	11030.9	12393	12259.5	12347.4	12947.5	12823.4	12574.1	13198.6	12485.3	11420.1	10905.8	10550	15470.3	16567.8	14332	16899.8	11713.3	11345.1	11150.1	12429.9	10372.6	12817.6	11773.8	12820.1	15322.5	12909.7	12731.7	12828.7	14019.1	13959.4	12291.3	12703.7	13630.4	13074.1	12782.4	13177.5	13722.1	13959.7	13486.4	14194.9	14096.2
4.33333	11034.9	12391	12239.2	12356.3	12940.2	12831.3	12566.7	13214.5	12469.3	11423	10913	10562.6	15475.3	16565.2	14319.8	16895.4	11707	11331.6	11151.4	12423	10384.5	12816.4	11776.9	12824.2	15341	12890.3	12731	12828.2	14019.3	13954.9	12289.6	12689.8	13640.6	13024.3	12769.3	13158	13736.4	13957.6	13497.8	14197.7	14064.1
4.44167	11008	12427.1	12255.9	12389.5	12918.6	12843.2	12541.3	13205.9	12450.9	11403	10927.1	10606.2	15464.3	16567	14333.5	16875.1	11683.4	11306.4	11178.2	12432.7	10386.8	12828.6	11774	12834.5	15301.6	12892.8	12759.6	12796.9	13987.9	13941.8	12273	12654.4	13698.5	13011.8	12757.1	13169.4	13744.3	13911.8	13528.1	14190.1	13995.8
4.55	10999.5	12416.7	12252.1	12374.1	12953.1	12851.9	12526.8	13218.1	12428.8	11386.6	10923.7	10635.9	15482.9	16536.6	14330.6	16881.5	11662.9	11289.5	11176.8	12407.1	10396.8	12800.4	11775.7	12826.9	15312.8	12895.5	12769.9	12791.7	13970.4	13905.5	12249.3	12637.4	13721.1	12997.2	12772.3	13138.3	13750.2	13893.3	13504.3	14233.5	13976.2
4.65833	11045.7	12442.1	12263	12355.2	12922	12891.2	12510.4	13240	12392.9	11372.9	10895.2	10644.9	15477.8	16504.6	14305.6	16857.8	11653	11289	11204.2	12382	10366.5	12750.4	11767.3	12807.6	15284.5	12909.3	12747.3	12767.8	13954.3	13916.7	12234.4	12630.3	13734.6	12958.8	12771.7	13157.1	13729	13877.3	13523.9	14237.6	13962.8
4.76667	11009	12462.2	12220	12352.4	12922.1	12872.6	12489.9	13261.7	12386.9	11341.8	10895.9	10676.4	15482.9	16457	14264.2	16870	11647.3	11271.4	11208.3	12357.8	10361.3	12713	11778.7	12809.7	15286	12888.1	12727.3	12807.2	13914.5	13909.2	12205.5	12659.6	13763.5	12947.5	12746.4	13165.9	13741.3	13890.6	13500.9	14265.9	13899
4.875	10993.9	12476.8	12207.4	12283.5	12923.1	12906.6	12508.4	13248.4	12317.9	11330	10880	10684.9	15468.1	16458.7	14257.2	16934.3	11631.4	11285.8	11208.5	12347	10323.4	12669.5	11765.6	12827.5	15255.9	12860.8	12712.8	12782.3	13902.2	13947.9	12182.5	12690.5	13783.9	12956.8	12745.2	13182.2	13752.2	13873.7	13479.8	14269.3	13889.9
4.98333	10996.9	12490.8	12186.8	12265.4	12907.7	12912.5	12544	13257	12308.8	11322.6	10883.6	10708	15410.9	16479	14244.1	16962.1	11599.4	11307	11217.1	12331.9	10314.1	12659.3	11772.4	12833	15221.1	12878.9	12678.1	12784	13926.5	13957.4	12150.9	12709.8	13771.2	12951	12735.9	13230.6	13757	13854.9	13464.4	14250.8	13906
5.09167	10965.4	12467.7	12187.2	12274.6	12897.5	12933.1	12552	13226.7	12312.4	11316.2	10871.6	10706.2	15429	16492.9	14228.9	16977.6	11602.4	11330.3	11207.8	12322.8	10298.9	12643.4	11762.7	12815.8	15203.6	12869.6	12627.3	12813.1	13910	13967.7	12141.4	12721.6	13775.9	12969.2	12737.3	13222.1	13796.1	13868	13457.2	14286	13937.5
5.2	10990.9	12457.4	12130.6	12245.6	12913.6	12933.7	12564.9	13203.4	12292.7	11361.2	10834.3	10710.8	15399.3	16520.2	14195.6	17050.9	11624.2	11327.3	11217.3	12311.4	10295.4	12634.9	11757.2	12837	15183.8	12851.7	12620.6	12817	13915.3	13956.5	12143.9	12737.3	13798.7	12972.6	12755.3	13217.9	13816	13940.4	13447.5	14293.7	13926.8
5.30833	11004	12441.5	12128.9	12250.4	12926.5	12974.5	12563.3	13200.1	12298.9	11386.1	10836.6	10703.8	15420.8	16543.7	14195.2	17051	11644.6	11309.4	11210.3	12290.6	10286.2	12623.7	11753.3	12854.1	15194.7	12821.8	12595	12832.6	13899.6	13937	12151.4	12717.4	13769.9	13002.8	12769.1	13219.3	13797	13920.1	13448.5	14302.5	13946.1
5.41667	10971.5	12436.2	12150.9	12274	12934.6	12950.3	12597.5	13174.3	12307.4	11368.8	10827.9	10728.6	15424.4	16568.8	14198.8	17051.4	11675.3	11304.9	11215.2	12283.4	10295.9	12608.8	11752.1	12836.4	15208.8	12806.4	12569.8	12821.8	13945	13940.7	12182.7	12741	13751.2	13002	12776.8	13217.6	13771.8	13946	13445.7	14365	13926.6
5.525	10983.7	12395.6	12163.7	12305	12935.1	12917.1	12598.6	13176.8	12310	11389.4	10830.7	10733	15414.8	16556.4	14255.1	17071.9	11687.8	11305	11216	12256.6	10295.3	12635.4	11738.4	12839	15263.5	12795.5	12596.6	12843.7	13922.6	13986.3	12221.5	12747.8	13766.4	12992.3	12796.4	13182.8	13735.7	13962.9	13464.6	14347.7	13936.3
5.63333	10963.9	12386.8	12181.1	12331.2	12932.5	12909.4	12607.1	13160.7	12327	11398.1	10857.7	10710	15431.7	16628.4	14256.4	17075.8	11686.8	11290.8	11191.5	12300.5	10311.4	12647.6	11746.7	12840.9	15284.9	12796.2	12603	12853.4	13952.4	13987.9	12251.4	12752.3	13766.3	13026.6	12849	13166.1	13703.4	13993.5	13452.1	14383.7	13919.2
5.74167	10974	12382	12211.9	12321.1	12910.5	12897.3	12613.5	13138.9	12351.8	11416.5	10858	10704	15450.8	16614.4	14282.6	17049.1	11724.5	11282.7	11173.1	12296.8	10334.5	12664.7	11742	12864.7	15305.5	12793.9	12635.3	12878	13972.4	13987.2	12261	12782.6	13745	13025.3	12848.7	13148.8	13673.4	13994.3	13456	14368.3	13907.5
5.85	10988.4	12389.2	12205.4	12329.6	12909.8	12846.8	12592	13110.1	12360.9	11410	10888.3	10698.2	15431.5	16620.8	14319.5	17013.2	11738	11301.6	11161	12318.4	10364.5	12647.5	11739.1	12861	15334.3	12820.5	12665.4	12904.7	13994.6	13982.4	12262.1	12753	13738.7	13032.1	12864.3	13120.3	13672.7	14014.1	13449.9	14348.7	13917.2
5.95833	10993.2	12379.7	12238.6	12374.4	12918	12854.7	12572.7	13123.7	12377.5	11422.5	10893.1	10689.8	15409	16596.3	14316.6	17010.2	11751.6	11293.4	11128.2	12317	10372.3	12654	11770	12835.3	15335.9	12832.9	12637.5	12933.5	14000.2	13962.4	12260.6	12763.9	13748.6	13034	12887.3	13104.5	13693.9	14031.8	13448	14369.5	13897.2
6.06667	11007.6	12423.8	12243.8	12370	12903	12837.5	12546.6	13140.3	12406.1	11416.2	10892.2	10699.7	15446.9	16574.1	14295.2	17013.8	11774.3	11265.7	11127.6	12315.8	10375.3	12668.2	11754.8	12876.9	15315.3	12855.6	12655.3	12936.2	14029.4	13950.6	12264.2	12729.6	13735.9	13072	12882.3	13059.9	13677.9	13996.9	13437.5	14319.7	13916
6.175	11037.8	12412.8	12289.4	12385.2	12887.6	12842	12524.9	13154.7	12411.5	11415.5	10902.9	10752.8	15430.4	16558.7	14302.2	17035.8	11758.1	11290.7	11106.3	12333.9	10372.2	12669.9	11758.3	12870.4	15327.8	12826.7	12662	12941.1	14033.7	13977.3	12257.6	12696.4	13706.8	13055.5	12869.6	13026.1	13708.2	13979	13450.7	14323.7	13909.1
6.28333	11046.6	12443.2	12272.8	12364.2	12894.4	12858.4	12505.6	13179.3	12413.4	11432.4	10916.5	10746.8	15462.5	16531.6	14328.5	17036.9	11741.3	11273.8	11111.3	12344.3	10386.9	12677.5	11767	12859.5	15339.6	12880.6	12690.8	12930.4	14056.2	14018.3	12220.1	12700	13698.7	13066.6	12832.1	13016.7	13746.1	13976.8	13432.1	14288.4	13876.9
6.39167	11021.2	12466.6	12293.3	12377	12931.9	12863.6	12473.4	13192.3	12423.5	11399.4	10927.8	10774.5	15453.9	16516.5	14292.5	17033	11723.8	11297.8	11158.5	12353.1	10392.7	12672.6	11762.8	12890.1	15338.5	12880.3	12654.7	12888	14052.3	13996	12217.4	12683.4	13728	13067.7	12817.2	13058.2	13724.1	13961	13415.5	14270.2	13877.1
6.5	11038.9	12478.4	12282.3	12333.6	12919.5	12858.2	12477.1	13231.8	12426.4	11402.4	10910.2	10781.1	15446.2	16466.8	14286.1	17069.2	11699	11290	11168.1	12361.3	10397.9	12675.4	11740.8	12893.5	15335.7	12877.1	12650.9	12863.3	14072.4	13978.3	12205.7	12676.5	13768.5	13063.3	12812	13097.1	13730	13924.4	13418.9	14268.2	13861.8
6.60833	11011.9	12473.2	12298.9	12318.7	12923	12866.9	12471.7	13248.7	12392.5	11404.1	10856.8	10798.8	15416.6	16429.3	14283.1	17082.1	11688.7	11285.6	11191.7	12353.1	10381.3	12643.6	11761.4	12877.4	15335.2	12880	12659.9	12829.5	14079	13988.3	12203.8	12693.7	13771.6	13022.9	12788.6	13098.4	13750.3	13933.3	13426.2	14271.2	13844.9
6.71667	11041.2	12495.6	12300	12327.5	12933.6	12849.5	12490.1	13270.9	12381.7	11365	10830	10827.8	15420.6	16437.1	14275.9	17082.4	11674.7	11272.5	11204.8	12320.5	10358.9	12620.9	11744.2	12873.4	15295.3	12871	12670.1	12808.5	14038.3	13985.7	12199.5	12704	13808	12992.7	12806.6	13092	13730.6	13957.1	13437.3	14300.9	13814.1
6.825	11036.2	12483.4	12247.6	12331.4	12938.4	12878.1	12507.6	13276.7	12374.8	11362.2	10842.3	10838.5	15394	16438	14262.9	17096.9	11670.6	11272.9	11188.3	12293.7	10341.6	12597.2	11727	12884.7	15269.2	12846.1	12660.3	12808.9	14016.3	14000.2	12173.2	12706.1	13828.9	12991.9	12819.5	13115.1	13798.8	13928.2	13424	14322.3	13816
6.93333	11040.8	12462.1	12205.3	12303.5	12980.6	12897.2	12521.1	13292.4	12366.1	11326.4	10820.2	10829.6	15413.5	16481	14239.4	17135.3	11680.5	11287.8	11194.4	12294.1	10321.5	12602.9	11743.7	12881	15267.6	12785.5	12662.3	12811.8	14006.8	14023.2	12175.5	12726.2	13850.7	12995.2	12802.5	13114	13783.6	13930.3	13429.9	14376.7	13797.3
7.04167	11008.9	12447.6	12198.5	12314.3	12975	12881	12543.2	13277.7	12350.1	11329.3	10807.5	10819	15439.2	16488.5	14204.9	17073	11690	11289.6	11204.5	12275	10321.8	12581.6	11738.9	12874	15248.8	12777.3	12611.9	12814.1	14002.7	14035.5	12161.7	12720.3	13858.7	12963.5	12792.6	13172.3	13795.8	13933	13464.5	14387.2	13754.5
7.15	11014.3	12432.9	12169	12288.8	12974.4	12871.7	12547.9	13264.2	12326.2	11306.3	10806.8	10818.8	15430.1	16500.9	14198.7	17057.1	11681	11277.8	11229.8	12238	10292.5	12580.6	11739	12884.6	15202	12762.5	12618.4	12872.1	14014.1	14039.5	12149.7	12733.2	13856	12979.3	12811.3	13166.7	13796.3	13929.1	13437.5	14379.5	13761.3
7.25833	11013.1	12424.8	12178.8	12318.2	13010.1	12886.5	12561.8	13278.3	12327	11278.8	10795	10780	15431.1	16489.7	14196	17024.2	11714.5	11287.6	11222.8	12228	10287.2	12543.1	11726.3	12884.3	15215.5	12754.5	12598	12887.7	14020.4	14017.9	12158.1	12754.5	13848.6	12963.6	12836.7	13182.8	13787.6	13973.6	13451.3	14422.8	13770.3
7.36667	11020.4	12392.9	12148	12341.8	13031.1	12851.9	12573.9	13284	12318	11293.6	10817.7	10774.8	15431.2	16542.7	14161.6	17004.8	11712.5	11272.2	11198.2	12223.8	10286.4	12550	11715.2	12897.2	15247.6	12745.4	12596	12900.8	13991.8	14021.5	12199.1	12760.9	13811.1	12977.9	12847.1	13156.6	13790.2	13976.8	13448.8	14420.7	13797.3
7.475	11014	12389.1	12160.6	12374.3	13009.9	12861.5	12561.8	13291.8	12310	11316.3	10811.2	10777	15388.8	16562.6	14148.3	17016.9	11748.4	11274.3	11223.3	12225.1	10315.4	12554.4	11709.3	12873.4	15264.3	12741	12500.6	12935	13982.9	14029.2	12194.8	12811.5	13796.8	12997.3	12840.6	13152.8	13749.4	13997.2	13454.5	14448.5	13810.5
7.58333	11006.8	12398.2	12168.5	12356.8	13000.5	12844.4	12554.7	13281.1	12325.5	11339.7	10844.1	10764.9	15400.6	16572.5	14150.7	17040.9	11739	11294.6	11230.7	12235.6	10316.8	12564.8	11721	12869.2	15296.7	12799.1	12506.5	12957.1	14004.6	14075.8	12211.9	12807.8	13802.5	13017.2	12871.8	13143.8	13743.4	14028.7	13454.8	14439.8	13828.6
7.69167	11020.1	12384.5	12206.4	12363.9	12987.7	12805.1	12540.1	13283.3	12351.3	11382.3	10841.2	10758.1	15402.8	16566.7	14146.6	17022.1	11739.1	11296	11240	12257.3	10331.3	12601.5	11700	12906.2	15352.4	12815.8	12521.8	12947.9	14043.4	14092.9	12253.2	12819.3	13798.9	13028.6	12873.6	13150.5	13698.3	14029.6	13403.7	14437.5	13881.8
7.8	11023.3	12407	12230.1	12377.6	12967.4	12798.1	12523	13270.6	12365.7	11395.9	10878.1	10775.7	15418.8	16544.7	14170.1	17013.2	11749.8	11290.4	11219.6	12283.6	10332.9	12593.6	11725	12916.2	15379.5	12840.8	12530.7	12959	14031.2	14078.6	12259.3	12824.3	13786.6	13024.4	12893.1	13120.3	13714	14068.1	13393.1	14440.9	13901.8
7.90833	11013.5	12431.7	12230.7	12376.6	12994.4	12788.4	12502.7	13291.8	12370.9	11393.7	10887	10777.1	15447.9	16529.1	14182.7	16997.6	11753.6	11274.6	11199.4	12279.4	10352.2	12579.9	11699.5	12894.1	15393.5	12837.6	12540.9	12964.4	14042.9	14067.8	12270.1	12810.4	13794.7	13014.2	12913.7	13115.5	13703.7	14075.2	13404.6	14420.9	13918
8.01667	11039.4	12434.4	12252.4	12365.8	13010.8	12811	12492.5	13298.4	12401.3	11407.9	10892.2	10773	15470.4	16508.3	14177.9	17000.5	11739.9	11262.9	11173.9	12301.7	10369.3	12583	11704.9	12889.9	15428.8	12847.7	12569.1	12980	14064	14068.2	12287.1	12776.6	13787	13030.8	12942.9	13075.8	13699.4	14077.5	13413.7	14408.3	13921.3
8.125	11037.1	12457.5	12245.2	12382.4	12981.6	12830	12482.1	13320.6	12409.1	11422.3	10903.7	10804.8	15481.6	16507.5	14169.7	16983.9	11723.4	11258.7	11170.6	12322.2	10378.7	12572.7	11717.2	12870.9	15446.9	12836.7	12584.6	12964.6	14081.3	14053.8	12283	12740.6	13776.6	13062.1	12937.5	13049.6	13691.7	14113.3	13408.1	14403	13917.1
8.23333	11022.7	12478.5	12264.3	12368.5	13002.3	12847.6	12456.1	13343.1	12415	11403.3	10938.6	10833.3	15443.3	16442.8	14192.5	16925.5	11724.1	11212.4	11140.8	12317.8	10375.9	12597.1	11711.2	12905.5	15381.9	12825.9	12627.3	12970.5	14105.8	14070.1	12285.3	12739.5	13810.5	13064.3	12925.4	13061.6	13673	14106.2	13399.5	14384	13924.5
8.34167	11031.7	12483.5	12288.2	12374.2	13018.9	12858.5	12460.7	13334.4	12420.4	11423.9	10948	10838.8	15440.6	16401.8	14180.2	16912.2	11690.1	11196.7	11141.6	12335.1	10386.4	12620.6	11713.7	12885.5	15368.1	12812.2	12623.2	12976.9	14130.7	14111.7	12259.2	12731.3	13794.5	13104.2	12913.4	13086	13716	14051.4	13444.9	14385.4	13880
8.45	11030.4	12465.6	12303.3	12359.5	13012.9	12850.9	12437.2	13346.7	12411.2	11436.5	10919	10886.3	15437.4	16387.5	14221.1	16827.5	11694.3	11189.8	11141.8	12339.4	10368.6	12592.3	11704	12893.5	15355.3	12834	12628.1	12946.3	14132.6	14119.9	12264	12755.1	13789.2	13120.6	12897.1	13118.3	13736	14097.1	13440.4	14396.2	13837.8
8.55833	11051.9	12472.3	12299.5	12329.8	13025.9	12876.6	12447.4	13352.4	12441.1	11434.1	10913.6	10901.2	15421.1	16375	14210.2	16825.8	11669.3	11203.1	11164.7	12360.8	10351.2	12586.8	11706.9	12887.9	15343.1	12854.4	12651.2	12925.4	14163.6	14098.9	12233.6	12719.8	13795.6	13095.2	12842	13120.7	13723.1	14065.2	13436.6	14378.1	13832.5
8.66667	11048.4	12453	12276.2	12298.4	13015.2	12882.1	12475.6	13357.9	12453.9	11394.6	10894	10934.3	15455.1	16347	14232.9	16756.5	11656.7	11180.8	11187.4	12339.8	10328.2	12526.8	11717	12868.7	15321.6	12834.6	12654.7	12915.1	14153.6	14071.1	12217	12724.2	13805.8	13069.5	12856.2	13116.1	13767.8	14053.9	13427.1	14391.7	13807.5
8.775	11060.3	12430.7	12231.8	12282.2	13019.9	12903.4	12493	13365	12433.4	11393.3	10884.6	10967.9	15442.7	16376.5	14223	16725.3	11693.4	11169.8	11200	12326.7	10308.8	12526.9	11718.9	12893.4	15357.2	12800	12686.9	12910.1	14162.7	14076	12216.9	12733.8	13852.4	13050.8	12850.6	13122	13813.9	14022.2	13444.3	14397.1	13806.1
8.88333	11034	12409.1	12237.9	12294.9	12991.5	12939.3	12511.1	13360.1	12424.3	11343.5	10863	10991.3	15468.1	16393.4	14257.9	16714.7	11689.1	11198.1	11221.3	12304.1	10299.7	12507.2	11717.6	12893.5	15353.1	12809.1	12645.4	12852.7	14130.7	14089.7	12234.8	12712	13855.2	12983.6	12827.8	13155.4	13812.7	14004.5	13431.7	14421.3	13766.7
8.99167	11023.7	12390	12212.1	12303.3	13008.7	12930.1	12519.2	13345.9	12417	11340.6	10885.2	10990.5	15448.2	16439.8	14246.9	16679.6	11724	11200.1	11212.5	12293	10290.5	12502.8	11720.2	12923.6	15345	12783.5	12631.9	12829.2	14091.5	14131.5	12225.9	12734	13864.2	13017.6	12838.3	13196.6	13818.5	13989.8	13423.5	14401.8	13800.4
9.1	11013.1	12359.5	12189.1	12306.9	12996.1	12932.6	12513.7	13313.5	12394.5	11314.5	10872.1	11002.4	15409.4	16503.4	14239.4	16657.2	11732	11195.9	11231.3	12270.3	10281.3	12496.4	11707.2	12872.5	15339.7	12771.8	12608.6	12860.7	14077.4	14122.9	12201.4	12755.7	13900.7	12991.8	12826.8	13211.7	13806.4	13996.7	13411.2	14409.5	13815.6
9.20833	11034.1	12351.5	12156.6	12382.3	13006.6	12907.2	12532.6	13297	12381.5	11301.3	10911.5	11005.6	15428.9	16513.6	14183.4	16606.8	11743.8	11180.2	11248.8	12243.3	10283.7	12484	11697.9	12894.6	15347.9	12746.7	12600.6	12893.8	14077	14130.2	12208.1	12748.9	13896.1	12981.7	12873.2	13209.2	13780.3	14029.6	13392.7	14414.9	13831.1
9.31667	11034	12353.6	12176.9	12454.3	13042.5	12896	12535.7	13274.6	12349.3	11287.7	11019.4	10995.5	15400.7	16521.1	14144.7	16575.6	11749.9	11187.3	11243.6	12233.7	10288.1	12459.5	11706.9	12894.8	15371.2	12726	12576.9	12922.1	14059.1	14124.4	12227.2	12777.6	13895	12974.2	12904.1	13184.7	13837.5	14030.1	13388.4	14420.9	13845.7
9.425	11017.3	12379.8	12177.3	12474.5	13046.4	12865.8	12521.5	13254.7	12343.1	11294	11082.5	10986.5	15405	16536.7	14126.1	16560.2	11766.9	11184	11269	12234.9	10277.6	12447.2	11718.7	12902.1	15389.1	12754.5	12568.1	12951.5	14053.6	14107.7	12208.4	12841.3	13866.3	13021.7	12924.3	13202.6	13816.3	14053.7	13403.3	14448.1	13874.2
9.53333	11020	12391.3	12205.3	12479.2	13027.5	12888.6	12488.3	13245.3	12350.7	11324.4	11147	10992.7	15425.6	16537.7	14079.2	16533.5	11776.3	11189.4	11272.7	12236.7	10306.4	12456.5	11692.5	12884.8	15430.8	12754.2	12578.5	12999.1	14063.7	14140.1	12221.7	12860.1	13857.4	13037.1	12932.6	13220.7	13849.2	14118.1	13405	14471.1	13904.5
9.64167	11063.9	12396	12223.5	12479.4	13006.6	12842	12468.1	13228.4	12357.9	11334	11203.9	10991.2	15412.6	16552.3	14041.1	16516	11754.9	11192.4	11262.1	12231.6	10321.1	12473.8	11692.2	12862.4	15435.3	12758.3	12519.6	13011.8	14104.7	14177.8	12248.6	12853	13825	13045.2	12921.8	13233.9	13816	14140.7	13413.7	14526.5	13983
9.75	11089.6	12426.3	12250.4	12482	13013.4	12861.5	12453.4	13207.9	12379.1	11350	11271.6	11000.3	15417.3	16533.2	14023.1	16621.3	11760.4	11183.6	11237.2	12249.6	10316.5	12494.2	11707.4	12861.5	15464.5	12778.8	12537.3	13001.3	14083.8	14170.1	12255.5	12878.4	13779.3	13012.5	12907.8	13190.4	13823.3	14169.3	13397.4	14529.3	13997.8
9.85833	11126.5	12432.5	12236.3	12469.3	12989.4	12854	12426.8	13229.2	12382.6	11351.6	11287.3	11007.4	15381.4	16509.4	14007.5	16624.9	11738.5	11170.5	11219.3	12269.2	10339.4	12475.3	11671.5	12866.7	15487.4	12770.3	12531.5	13014.8	14129	14176	12265.7	12827.7	13780.8	13065.7	12923	13178	13812.5	14192.8	13449.8	14551.8	14014
9.96667	11139	12443.5	12272.7	12434.3	12982.2	12848.6	12445.7	13244	12361.1	11385.7	11320.8	11014.4	15363.7	16493.8	14007.7	16644.3	11726.9	11174.5	11189.7	12268.9	10371.1	12484	11695.1	12877.7	15533.1	12775.7	12555.3	12961.5	14091.3	14162.8	12311.3	12805.1	13758.6	13062.4	12941.9	13147.4	13762.5	14199.2	13459.2	14544.4	14023.3
10.075	11158.7	12465.8	12282.4	12393.3	12964.4	12868.1	12427.7	13275.3	12387.4	11396.3	11312.4	11047.1	15339.1	16424	14014.9	16636.6	11720.9	11183.4	11175.8	12287.3	10372.6	12493.1	11695.2	12874.2	15545.4	12804	12847.9	12993.7	14114.2	14175.7	12315.7	12781.1	13743.7	13075.3	12956.5	13119.7	13761.3	14200.7	13451.7	14520.4	14056.1
10.1833	11172	12477.1	12267.4	12416.1	12963.1	12880.6	12423.5	13273.1	12377.7	11409.8	11345.6	11059.6	15352.7	16418.6	14024	16610.2	11715.3	11166.5	11153.6	12291.9	10375.6	12491	11695.3	12878.2	15540.7	12852	12823.3	12987.6	14118.7	14164.9	12325	12773.3	13733.1	13068.2	12916.8	13113.7	13736.2	14169.8	13459	14485.8	14036.4
10.2917	11147.4	12466.8	12265.6	12355.8	12973.1	12891.6	12440.4	13298.9	12376.1	11404.6	11333.1	11078	15375.3	16402.5	14029	16595.2	11684.8	11157.9	11139.3	12324.4	10377.3	12511.6	11686.4	12869	15495.1	12869.9	12854.4	12977.8	14133.1	14205.2	12323.2	12801.8	13756.5	13077.7	12932.4	13134.1	13763.2	14163.5	13459.5	14415.1	14047.2
10.4	11122.8	12462.1	12304.6	12328.2	12984.5	12913.3	12470.6	13316.9	12406.3	11421.8	11348.8	11086.2	15340.3	16359	14013	16598.1	11665.5	11163.1	11123.4	12319.8	10354	12498.6	11693.1	12854.5	15473.9	12892.6	12880.3	12960.1	14140.3	14224	12305.5	12780.5	13751.9	13100.4	12931.9	13175.5	13821.6	14146.8	13441.8	14422.9	14027.7
10.5083	11129.9	12443.5	12284.2	12330.3	12943.6	12909.6	12478.8	13349.8	12401.3	11418.6	11327.2	11093.8	15336.4	16341.1	14007.1	16591.4	11659.5	11162.2	11139.5	12342.4	10325.7	12472.8	11691.1	12880.2	15437.2	12896	12881.9	12919.2	14163.9	14216.4	12273.4	12783.5	13789.5	13111.6	12917.5	13184.8	13834.1	14132	13426.7	14415.3	14028.1
10.6167	11132.2	12423.5	12245.8	12318.5	12957.2	12926.3	12503.9	13351.2	12400.3	11405.3	11319	11099.7	15298.5	16334	14017.4	16553.6	11667.4	11176.8	11148.7	12350.6	10316.8	12459.3	11684.6	12870.3	15435.2	12888.5	12893.7	12932.8	14193	14236.8	12261.7	12749.1	13802.5	13143.7	12868.1	13174.9	13861.1	14126.1	13428	14429.8	13988.5
10.725	11128.4	12414.9	12192.6	12309.6	12955.5	12934.7	12511.3	13363.6	12401.2	11416.6	11317.3	11093	15298.1	16365.1	14013.5	16542.6	11697.4	11196.9	11169.5	12344.1	10307.6	12444.5	11686.8	12860.2	15444.6	12892.7	12940.9	12934.8	14194.1	14195.5	12229.6	12756.1	13815.2	13118.2	12879.7	13216.3	13863.3	14130.9	13434.5	14430.8	13959
10.8333	11135.1	12402	12184.2	12317.8	12975.7	12926.4	12525.3	13370.1	12381.6	11394.7	11317.5	11093.6	15276.1	16389.6	14054.4	16532.5	11728.1	11195.8	11183.3	12349.5	10307.2	12405.9	11675.2	12859.1	15427.9	12843	12932.9	12922.8	14156.2	14200.2	12240.5	12739.6	13822.7	13097.4	12833.1	13235.9	13854	14119.9	13430.7	14436.4	13935
10.9417	11117	12423.3	12161.1	12329	12970.7	12952.2	12532.7	13384.7	12352.5	11378.8	11277.5	11072.5	15277.4	16450.2	14051.3	16524.3	11748.6	11208.8	11182.8	12318.9	10271.5	12417.8	11680.6	12856.8	15431.7	12798.2	12935	12906.1	14158.5	14208.7	12207.7	12773.3	13810.9	13077.3	12826.9	13258.2	13857.1	14128.4	13421.5	14502.5	13919
11.05	11109.8	12442.8	12165.7	12341.2	12989.4	12933.9	12560.4	13374	12345.3	11363.8	11246.1	11058.4	15306.9	16481.5	14041.7	16522.6	11740.1	11191.5	11199.4	12313.4	10287.5	12400.9	11685	12862.8	15445.4	12784.2	12916.4	12907.1	14098.9	14255.6	12237.9	12770.2	13825.4	13061	12813.6	13258.8	13870.2	14130.1	13459.3	14541.8	13848.3
11.1583	11127.8	12444.5	12146.2	12356.2	12969.3	12918	12551	13339.4	12361.1	11356.9	11247.6	11051.9	15269.4	16471.8	13988.3	16508.9	11769.8	11198.9	11239.7	12283.2	10270.4	12376.3	11691.7	12854	15488.5	12763.9	12920.4	12884.5	14088.4	14240.2	12239.5	12793.4	13856.2	13011.7	12843.1	13232.2	13884.9	14122.9	13467.1	14557.7	13882.5
11.2667	11136.3	12475.7	12168.5	12363.6	12943.5	12895.1	12543.1	13330.5	12340.6	11314.9	11264.4	11036.7	15291.1	16511.6	13948.4	16502.4	11774.4	11177.5	11271.9	12266.4	10276.3	12376.1	11698.8	12858.1	15512.6	12759.6	12895.2	12916.8	14063	14242.8	12262.2	12834.2	13862.5	13019.5	12864.7	13237.6	13918.5	14122.4	13471.4	14550.2	13890.4
11.375	11099.7	12463.8	12185	12413.8	12935.6	12862.8	12510.7	13322.6	12332.7	11296.5	11277.2	11006.4	15260.6	16513.2	13936.7	16503.9	11784.1	11227.9	11274.2	12247.6	10289.2	12390.6	11692.2	12867.6	15559.2	12760.4	12840.4	12945.5	14038.4	14219.5	12256.7	12848.1	13906	13011.3	12901.1	13258.3	13932	14122.7	13443.9	14596.4	13910.1
11.4833	11064.8	12462.1	12185.6	12423.5	12979.8	12859.5	12486.3	13304.2	12332.4	11303.6	11287.1	10991.7	15229.5	16494.1	13910.2	16485.4	11789.9	11216.7	11281.4	12242.6	10315.5	12396.9	11707.2	12871.7	15575.1	12804.1	12814.5	12949	14031.9	14258.2	12257.3	12853.4	13870.2	12990.4	12930.3	13299.8	13907.3	14155.7	13456.8	14591.7	13932.2
11.5917	11059.5	12478.3	12233.4	12442	12990.8	12828.6	12461.9	13309.4	12318.1	11306.5	11290.6	10982.3	15248.5	16496	13870.5	16466.4	11802.6	11215.5	11282.2	12226	10325	12430.1	11689.8	12886.3	15557.4	12824.4	12808.9	12958.4	14050.3	14257.5	12345.9	12858.3	13875.7	13014.6	12937.6	13318	13890.3	14134.1	13453.4	14578	13933.9
11.7	11084.2	12478.1	12252.9	12442.8	12989.7	12829.9	12446.1	13316.3	12351.8	11322.3	11305.1	10951.9	15233	16489	13855.6	16424	11777.2	11222.5	11268.7	12222.4	10323.1	12445.2	11694.3	12894	15588.2	12824.9	12780.3	13016.5	14057.3	14333.1	12367.4	12844.1	13849	13072.4	12948.1	13287.5	13872.9	14150.3	13462.4	14573.2	14000.8
11.8083	11084	12492.4	12260	12409.1	12962	12818.9	12425.5	13309.9	12377	11344	11274.5	10935.8	15266.7	16450.1	13803.3	16398	11772.6	11218.8	11270.2	12229.8	10329.2	12462.8	11694.7	12870.9	15631.1	12845.6	12788.8	13035.8	14085.4	14310.8	12358.7	12848.3	13832.6	13090.3	12955.5	13256.8	13812.3	14159.9	13447	14604	14013.2
11.9167	11107.2	12500.5	12279.9	12390	12966.3	12853.8	12417	13311.2	12406.9	11349.5	11285.2	10913.9	15263.9	16397.1	13782.6	16381.9	11761.8	11238.4	11243.9	12250.1	10346.6	12466.2	11691.5	12884.9	15622.9	12847.5	12777.7	13018.6	14139.3	14315	12390.1	12834.5	13813	13101.5	12952.1	13230.6	13803.6	14200.1	13449.1	14587.8	14020.1
12.025	11117	12486.9	12275.3	12363.7	12982.8	12857.5	12446.9	13348.6	12417.8	11364.6	11257.9	10936.4	15260.2	16366	13817.4	16376.9	11725.5	11210.5	11223.4	12262.3	10338.5	12463.5	11697.4	12872.5	15607.4	12844.1	12807.5	13024.6	14132.9	14306.2	12396.6	12816.1	13786.8	13114.9	12938.1	13234.9	13797.5	14229.3	13447.6	14621.5	14027.3
12.1333	11103.1	12461	12293.2	12348	12957.3	12884	12473.1	13353.5	12444.3	11371.9	11246.7	10937.4	15252.9	16368.6	13811	16360.1	11720.5	11216.1	11215.7	12290.9	10357	12467.5	11688.5	12886.5	15627.2	12821.4	12823.4	13042.6	14140.9	14301.9	12405.9	12819.2	13764.9	13128.4	12940.3	13208	13763.8	14215.2	13454.3	14599.6	14054.7
12.2417	11128.6	12504.9	12284.6	12327.5	12964.3	12891.5	12491.4	13383.1	12449.6	11375.5	11235.6	10933.8	15221.1	16343.5	13827.7	16385.2	11706.8	11198.5	11193.9	12314	10326.6	12497.8	11704.4	12863.6	15621.5	12834	12843.9	13007.6	14138.6	14302	12440.9	12817.2	13770.9	13122.5	12910.3	13226	13822.1	14294.6	13464.3	14568.5	14089.6
12.35	11090.9	12486	12284.3	12306.5	12962	12936.7	12492.2	13412.3	12456.6	11391.5	11196.1	10946.8	15224.4	16299.6	13837.1	16421.9	11697.7	11227.4	11178.2	12306	10330.1	12477.9	11698.6	12863.9	15614.2	12846.5	12865.2	12973.2	14171.2	14314.7	12446.6	12790	13760.1	13138.9	12873.3	13237.1	13849.2	14285.7	13444.7	14579.4	14077.8
12.4583	11120.2	12445.7	12275.5	12287.6	12955.4	12952.1	12507	13445.2	12430	11409.1	11184	10935.4	15216.8	16287.1	13842.2	16422.6	11695.3	11204.9	11197.1	12345.9	10319.1	12460.8	11690.5	12886.7	15582.7	12865.2	12866.8	12959.7	14172.2	14338	12435.2	12793.2	13758.9	13160.3	12870.6	13233.5	13846.8	14262.3	13491.3	14568.6	14070.3
12.5667	11124	12432.3	12244	12350.7	12947.4	12920.6	12517.4	13479.7	12438.8	11409.1	11187.7	10957.5	15247.4	16265.9	13846.9	16456.9	11708	11202.1	11213.4	12339.9	10293.5	12444.1	11698.3	12895.7	15563.5	12860.3	12860.1	12947.3	14212.7	14338.1	12400.9	12776.5	13822.9	13145.9	12873.5	13220.3	13882.8	14240.9	13483.8	14539.9	14070.6
12.675	11106.4	12401.3	12228.5	12353.3	12960	12946.6	12550.4	13502.8	12470.2	11435.1	11180.7	10937.3	15233.7	16315.5	13858.4	16451.5	11744.7	11222.9	11209.4	12350.1	10284.9	12429.2	11685.5	12903.6	15552.3	12843.7	12854.2	12931.6	14236.1	14363.3	12396.3	12735.9	13842.9	13151.9	12885.6	13254.5	13868.8	14227	13508.5	14546.7	14094.1
12.7833	11094.8	12430.4	12177.3	12381.7	12947.4	12949.5	12544	13510.2	12451.9	11412.4	11164.8	10958.6	15231.2	16333.3	13874.4	16451.7	11773.5	11224	11244.2	12320	10275.7	12454	11705.1	12892.9	15547.6	12832.6	12870.9	12915.9	14248.5	14335.2	12341.2	12742.8	13862.3	13167.3	12863	13273	13882.1	14210.7	13502.4	14518	14076.9
12.8917	11091.9	12459.2	12165.9	12374.9	12949.3	12936.3	12558.7	13507.3	12425.7	11414.7	11187.2	10902.6	15243.9	16363.6	13897.2	16476	11773.4	11221.6	11259.4	12334	10268.8	12406.3	11716.8	12904.2	15543.8	12820.5	12885.1	12928.8	14211.9	14358.5	12344.1	12778.7	13854.7	13145.4	12861.5	13310.5	13909.3	14226.2	13506.4	14527.3	14046.6
13	11115.3	12467.5	12156.7	12417.5	12946.3	12936.7	12534.5	13507.2	12424.7	11398.1	11184.4	10909.5	15200.2	16385.5	13899.6	16472.7	11806.2	11229.7	11270.9	12313.8	10271.1	12401.3	11702.9	12907.9	15554.9	12807	12910.3	12922.1	14192	14343.8	12326.9	12802.7	13885.5	13133.8	12853.9	13342.3	13906.9	14194.5	13507.1	14512.7	14014.8
13.1083	11110.1	12482.8	12146.5	12397.9	12936	12896	12516.7	13506	12379.9	11364.1	11178	10866.9	15215.5	16395.7	13894.1	16485.7	11816.7	11224.2	11280.9	12300.2	10290.4	12385	11722.3	12907.8	15576	12776	12896.4	12925.2	14183.3	14369.6	12329	12839.7	13867.3	13115.5	12845.2	13348	13938.3	14191.1	13496.2	14536.6	14043.4
13.2167	11090.9	12476.6	12177.1	12422.6	12948.3	12878.4	12494.7	13463.7	12369.5	11366.2	11203.9	10836.8	15213.6	16426.8	13914.8	16508.4	11800.7	11232.6	11293	12279.6	10326.8	12395.3	11735.4	12925.9	15621.9	12758.9	12914.8	12936	14166.2	14350.8	12314.9	12866.3	13881.5	13109.2	12826.4	13363.9	13943.4	14197.7	13472.3	14542	14026.2
13.325	11087.8	12479.9	12185.6	12454.2	12914.4	12861.3	12488	13442.9	12351.6	11341.5	11230.1	10830.4	15235.9	16453.1	13863	16525.4	11800	11252.2	11284.9	12281.5	10320.7	12410.3	11711.4	12930.4	15642.1	12754.2	12929.6	12986.7	14134.9	14370.8	12357.1	12868.5	13917.3	13059.1	12852.2	13324.1	13929.9	14191.2	13466.7	14574.4	14026.1
13.4333	11112	12510.4	12189.3	12463.3	12919.3	12831.8	12457.2	13433.8	12350	11329.7	11221.6	10823	15228.1	16457.1	13824.1	16530.2	11810.4	11249.9	11296.3	12259	10341.8	12426.2	11711	12917.8	15675.4	12729.2	12898.2	12980.8	14119.9	14331.7	12360.8	12896.8	13911.7	13036.6	12843.2	13344.6	13906.7	14198.7	13467.8	14608.8	14059.5
13.5417	11107.8	12516.6	12231.7	12473.3	12935.8	12805.6	12462.4	13408.5	12333.8	11328.3	11253.2	10779.7	15243.5	16454.6	13786.2	16533.4	11825	11252.5	11284.3	12267.6	10331	12454.2	11740.3	12895.3	15691.7	12737	12893.8	12972.2	14131.9	14352.5	12383.6	12888.4	13886.3	13027.6	12868.2	13357.3	13843.6	14237.5	13452.5	14605.6	14090.9
13.65	11123.8	12528.5	12228.6	12421.3	12947.6	12791.7	12437.5	13408.9	12361.6	11299.5	11235.9	10764.3	15233.2	16428	13788.7	16519.8	11774.5	11258.2	11260.8	12263.7	10347.6	12490.7	11737.5	12911.2	15719.7	12876.7	12861.6	12989.3	14122.5	14380.7	12415.9	12854	13896.8	13024.7	12884	13386.7	13831.4	14278.8	13453.5	14657.8	14092.2
13.7583	11124	12484.6	12257.5	12401.6	12956.7	12834.7	12443.6	13398.8	12369.5	11292.6	11240.4	10722.5	15196.8	16411.5	13750.1	16503.1	11742.9	11248.1	11256.2	12246.3	10358.2	12477.8	11735.5	12916.5	15759.4	12912.8	12852.7	13008.9	14144.4	14408.7	12423.5	12875.2	13882.2	13061.2	12910.9	13383.3	13816.7	14322.2	13470.7	14646.5	14071.5
13.8667	11120.5	12499.2	12270.9	12372.8	13021.7	12832.4	12469.9	13344.9	12399.5	11293.4	11242.9	10753.7	15188.7	16380.3	13707.4	16499.6	11755.5	11266.7	11228.3	12277.5	10371.5	12481.3	11726	12947.4	15690.8	12920.8	12836.9	13014.8	14163.7	14405.7	12407.2	12855.6	13858.4	13056.4	12922.3	13344.4	13814.7	14338.2	13494.9	14666.4	14093.8
13.975	11104.5	12478.1	12278.8	12360.5	13091.9	12856.4	12495.1	13371.8	12418.4	11328.3	11271.1	10752.1	15186	16340.1	13699.7	16477.5	11730.9	11261.4	11226.2	12274.7	10355.6	12511.1	11744.5	12931.5	15702.2	12956.3	12790.3	13025.3	14221.8	14417.8	12412.9	12869.7	13831.1	13104.3	12918.8	13328.2	13833.7	14360.2	13480	14675.4	14098.2
14.08333 green light on	11211.3	12651.5	12405.6	12494.7	13176.6	13034.5	12656.1	13793.1	12616.8	11388	11453.3	11078	15341.6	16635.6	13684.1	16700.5	12898.2	12196.5	11992.2	13158.7	10490.6	13611	12121.8	13292.6	19143.9	16131.1	15929.7	16002	17392.6	15748.8	13449.4	13631.4	14918.4	14285.3	13821.6	14513	14666.4	15217.7	15269.5	16498.5	15276.7
14.1917	11256.4	12709.9	12437.5	12514.9	13170.5	13093.2	12732.6	13904.8	12652.9	11412.6	11525.4	11209.8	15353.7	16695.9	13905.3	16730.3	13344.7	13012.5	12351.4	13717.4	10860.2	14146.1	12491.6	13456.4	20193.1	16745.2	16490.1	16617.5	17993.7	16493.9	14016.4	14140.4	15511	14941.2	14374.3	15203.1	15164.9	15909.2	16035	16977.5	15822.7
14.3	11254.8	12709.5	12389.7	12525.3	13209	13132.7	12780.3	13962.6	12687.2	11435.6	11552.1	11264.4	15360.9	16735.4	13966	16762.2	13511.7	13574.9	12575.2	14090.7	11057.8	14390.1	12695	13572	20391.6	16816.1	16586.9	16688.5	18162.3	16935.1	14277.6	14505.8	15784.6	15272.7	14635.4	15522.4	15452	16402.3	16341.2	17074.8	16089.1
14.4083	11267.3	12722.2	12375.2	12547	13201.6	13144.4	12776.5	14057.1	12706.1	11421.2	11520.5	11249.6	15360.4	16788.6	14040.1	16801.2	13581	13924.7	12711.9	14308	11128.2	14482.7	12841.8	13611	20371.6	16730.2	16528.8	16639.6	18134.1	17130	14480.8	14701.2	15962.5	15399.5	14760.4	15726	15564.6	16669.7	16378.4	17101.5	16234.1
14.5167	11258.3	12714.9	12355.2	12556.9	13185.6	13163.8	12779.5	14119.8	12740.1	11419.5	11495.6	11208.2	15332.9	16778.7	14069.9	16776.1	13550.6	14126.3	12789.2	14465.4	11175.1	14533.5	12943.7	13665.7	20179.9	16581.2	16425.4	16503.3	18060.6	17202.6	14488.1	14763.7	16059	15402.2	14816	15810.7	15569.3	16837.1	16313.9	17051.9	16207.1
14.625	11269.2	12738.5	12316.5	12588.5	13174.3	13144.4	12767.3	14114.9	12751.1	11424.1	11431.8	11128.5	15326.7	16752.2	14102.2	16812.5	13507.7	14260.9	12806.4	14537.5	11162.1	14544.9	12981.8	13667.5	19946.2	16416	16264.4	16342.1	17956.7	17170.9	14398	14841.7	16067.4	15411.7	14828.4	15818.3	15578.8	16913.6	16210.6	17000.1	16146.7
14.7333	11258.1	12759.5	12281	12547.4	13156.6	13092.1	12744.9	14025.4	12699	11398.1	11390	11062.6	15321.2	16684	14125.8	16885.1	13466.4	14289.5	12785.2	14610.1	11131.9	14490.5	13018.7	13682.4	19670.1	16207.5	16063.9	16144.2	17845	17105.7	14311.9	14825.5	16063.2	15359.6	14791	15723	15524.5	16928.1	16115.4	16941.2	16046.3
14.8417	11265.3	12739.8	12261.3	12517.2	13127.7	13040.3	12682.7	13818.5	12554.9	11371.4	11322.1	10961.8	15314.1	16580.2	14159.1	16926.3	13393.6	14267.1	12758.5	14616.3	11091.4	14448.1	13033.1	13706.6	19365.5	15990.9	15884.3	15962.2	17739.2	17017.8	14217	14799.9	16024.3	15273.4	14750.8	15620.9	15465.3	16897.3	15996	16883.1	15938.1
14.95	11255.3	12726.2	12166.8	12444.3	13108.5	12999.9	12651.5	13623.9	12380.7	11356.4	11243.2	10870.2	15268.2	16440.8	14122.5	17021.4	13327.9	14180.9	12711.5	14574.9	11053.2	14394.1	13036.4	13701.8	19095.4	15812.5	15727.8	15805.1	17609.6	16852.9	14096.1	14757.9	15975.4	15186.8	14665.2	15514.6	15418.4	16868.5	15881.2	16865.8	15848.4
15.0583	11252.5	12717	12143.4	12391.7	13095.7	12943.7	12573.7	13462.6	12243.7	11353.9	11228	10741.6	15258.4	16317.1	14075.4	17122.3	13264.1	14115.2	12664.7	14518.9	11036.1	14366.5	13006.6	13708.8	18849.6	15660.3	15589.5	15659	17485.7	16755.1	13987.2	14691.9	15886	15187.4	14615.7	15374.1	15335.7	16800.2	15790.2	16832.6	15703.3
15.1667	11232.1	12690.9	12126.8	12360.9	13095.9	12904.1	12519.8	13316.3	12153.4	11326.9	11164.7	10678	15193.6	16211.4	14009	17148.8	13204.7	14027.4	12615.8	14469.2	11021.3	14366.9	13000.3	13682.8	18603.3	15521.8	15439.1	15519	17365.1	16661.7	13899.1	14674.6	15824.1	15084.5	14536.6	15309.5	15266.9	16738	15699.6	16824.7	15607.3
15.275	11251.2	12687.8	12103.2	12340.4	13070.1	12878	12451.2	13180.9	12060.2	11291.7	11146.6	10569.7	15123.9	16144.5	13942.3	17146.3	13155.1	13942.1	12562.8	14403.9	10983.7	14359.6	12999.4	13692.8	18353.4	15371.7	15335.8	15469.3	17278.2	16631.2	13831.5	14609.5	15740.3	14988.2	14482	15175.7	15157.4	16653.7	15618.6	16811.3	15518.9
15.3833	11220.2	12660.5	12103.4	12335.1	13043.5	12854	12407.9	13066.4	12005.2	11234.3	11157.3	10514	15080.4	16076	13850.8	17151.3	13114.5	13844.2	12523.8	14352.6	10961.7	14359.8	12991.2	13677	18152.8	15299.6	15226.3	15403.5	17213.2	16537	13748.4	14562.9	15665.9	14894.2	14441.7	15071.1	15045.9	16564.3	15520.6	16771.7	15506
15.4917	11240.6	12627.1	12093.5	12286.8	13009.8	12836.7	12373.7	12999.6	11949.4	11174.7	11140.7	10444.5	15039.5	16037.2	13790.6	17103.9	13044.1	13751.2	12460.9	14285.1	10969.9	14364.3	12956.5	13687.4	18011.1	15254.8	15118	15337.3	17112.2	16468.9	13733.2	14461.5	15613.9	14854.4	14399.4	14953.7	14957.7	16433.8	15434.1	16776.4	15457.5
15.6	11215.6	12570.7	12099.5	12215.8	13004.6	12841.9	12377.3	12928	11881.2	11134.3	11138.1	10436.7	14985	16014.7	13720.2	16991.7	12985.1	13646.6	12399.1	14249.2	10949.6	14321.1	12920	13682	17866.3	15187.3	15011.5	15270.5	17043.7	16400.7	13707.6	14399.4	15530.2	14780.2	14312.8	14897.8	14864	16421.5	15364.9	16732.4	15434.3
15.7083	11179.1	12515.2	12105.6	12132.2	12977.3	12842.1	12354.1	12861	11841.2	11105.7	11120.6	10424.8	14996.9	15982.6	13601.6	16860.6	12918.2	13533.4	12330.6	14203.8	10940.9	14348.1	12884.4	13680.8	17765.4	15139.1	14938	15210.1	17007.6	16361	13688.7	14380.9	15436.4	14714.1	14287.8	14786.2	14795.7	16394.1	15302	16717.8	15440.6
15.8167	11113.8	12465	12111.1	12072.5	12936.3	12835.7	12357.9	12869.3	11845.2	11089.2	11116.1	10424.6	14943	15922.2	13497.9	16749.6	12885.3	13441.5	12274.8	14173.7	10930.7	14343	12860.1	13687.3	17641.4	15107.1	14918.8	15143.4	17018.6	16312.9	13660.2	14356.1	15402.4	14704.6	14256.6	14708.8	14728.9	16302.2	15254.5	16699.9	15423.6
15.925	11071	12411.5	12131.7	12025.6	12901.9	12834.2	12350.2	12908.2	11831.3	11093	11114.8	10427.4	14920.9	15900.8	13411.3	16706.8	12848.9	13335	12227.3	14161.8	10933.2	14344.5	12844.5	13673.1	17500.3	15073.2	14856.8	15085.3	17004.3	16323	13642.5	14313.1	15358.8	14687.3	14243.8	14675.5	14708.3	16254.7	15164.3	16719.9	15396.4
16.0333	11000.8	12331.8	12127.6	11963	12875	12850.4	12315.5	12948.9	11807	11096.5	11079.9	10438.3	14883.6	15864.2	13364.2	16632.1	12824.3	13288.5	12193.1	14146.1	10933.4	14342.2	12844.7	13653	17345.4	15039.2	14821.3	15065.1	17019	16282.2	13574	14269.3	15312.9	14672.5	14196.1	14572.5	14646.2	16213.6	15167.1	16679.8	15384.8
16.1417	10936.7	12255	12133	11904.3	12875.3	12863.3	12298.5	12994.5	11867.2	11084.9	11085.3	10452.5	14855.9	15887.4	13312.9	16574.2	12805.7	13203	12135.8	14131.5	10889.2	14305	12856.4	13653.2	17230.1	15000.9	14783.1	15043.4	17039.1	16244.5	13551	14199.5	15292.5	14654.7	14170.2	14507.1	14619.6	16176.4	15123.4	16652	15391.1
16.25	10896.7	12204	12112.7	11894.6	12844	12874.2	12281.4	13050.3	11870.6	11062.4	11086.5	10476.8	14852.1	15873.4	13264	16477.4	12784	13126.1	12093.5	14134.8	10849.7	14284	12819.4	13660.8	17138.9	14950.5	14792	15022.9	17015.5	16170.3	13536.6	14145.1	15230.1	14651	14142	14416.6	14616.7	16153.3	15091.6	16651.1	15397
16.3583	10842.8	12193.4	12090.6	11876.2	12793	12883.1	12249.9	13069.2	11873	11070.4	11074.4	10499.7	14882.2	15871.1	13249.7	16375.5	12781.7	13064.6	12069.1	14121.9	10838.7	14239	12798	13657.4	17068.5	14910	14797.4	15007.8	17006.5	16156.6	13509.6	14096	15222.2	14640.7	14117.6	14393.1	14586.4	16081.5	15066.9	16572	15430.9
16.4667	10792.8	12178.9	12084	11886.7	12793.5	12864.3	12270.5	13102	11895.1	11076.5	11063.1	10533.2	14857	15878.7	13260	16229.5	12798.7	13004.7	12081.4	14109.8	10834.5	14205.3	12790.5	13635.3	16981.2	14902.2	14773.8	15024.5	17012.3	16123.6	13486.4	14054.2	15182.6	14643.4	14072.9	14363	14565.1	16058.4	15076.4	16551	15427.2
16.575	10780.8	12184.2	12068.9	11888.2	12792.6	12848.4	12246.1	13141.9	11886.1	11066.1	11071.9	10548.9	14863	15861.4	13270.4	16118.6	12795.5	12979.2	12105.3	14093	10807.9	14181.4	12774	13619.5	16937.2	14853.4	14779.6	14988.8	17018.8	16093	13469.7	14025.5	15199.9	14640.2	14018.2	14344.7	14576.4	15970.5	15086.4	16527.9	15397.4
16.6833	10760.2	12142	12059.3	11916.1	12802.3	12851.2	12215	13143.3	11903.7	11077.7	11053.4	10584.1	14869.1	15961.4	13264.6	16029.9	12809.2	12930.9	12117.1	14080.4	10785.3	14154.5	12754.6	13609.1	16873.7	14807.7	14782.6	14964.2	16982.1	16094	13443.9	13999.2	15207.2	14625.4	13984	14390.4	14550.1	15914.8	15065.2	16489.8	15367.3
16.7917	10726.7	12107.6	12060.6	11941.6	12803.2	12834.7	12212.6	13198.8	11919	11073.7	11075.2	10611.7	14843.4	16018.6	13316.9	15916	12807.8	12915.3	12119.2	14071.8	10768	14117.3	12757.7	13614.3	16868	14786.6	14786.1	14957.3	16937	16037	13402.2	13995.5	15173.4	14589.6	13936.6	14400.9	14547.6	15850.5	15072.1	16456.7	15308.8
16.9	10739	12109.7	12088.6	11932.4	12820.6	12830.6	12195.5	13226.5	11912.4	11033.7	11099.9	10607.9	14819	16059.6	13322	15834.8	12816.2	12894.6	12135.6	14047.5	10782	14083.2	12755.2	13623.7	16903.7	14752.7	14774.5	14935	16967.3	16015.5	13338.8	13959.7	15203.9	14572.2	13896.3	14404.2	14534.6	15753.6	15060.7	16409.5	15274.8
17.0083	10704.9	12130.2	12082.8	11946.8	12838.9	12829.2	12186.2	13236.7	11915.7	11037.7	11142.8	10589.7	14839.4	16097.1	13346.9	15781.5	12835.8	12880.7	12125.1	14022.4	10786.9	14093.6	12751.6	13619.5	16882.1	14721.3	14788.6	14907.7	16911.2	15972.2	13330.2	13969.4	15218.3	14556.7	13870.7	14375.4	14545.2	15734.3	15065.2	16401.2	15247.4
17.1167	10711.4	12117.6	12117.4	11946.5	12819	12797.5	12193.8	13217.6	11911.5	11017.3	11150.7	10610.7	14869.7	16103.7	13372.6	15760.2	12837.2	12855.6	12153	13995.4	10795.1	14099.4	12750.6	13613.6	16873.7	14701.1	14807	14897.5	16862.8	15982.6	13306.7	13970	15238.8	14566.8	13850.9	14399	14541.1	15659.4	15054.3	16421.2	15242.1
17.225	10704	12117	12125.9	11929.7	12808.8	12795.8	12176	13201.5	11925.8	10981.4	11173.9	10606.2	14860.9	16130.6	13407.6	15716.8	12806.8	12841.9	12169.2	13973.9	10815.1	14101.1	12728.2	13595.6	16872.2	14656.1	14820.6	14902.3	16876.2	15968.1	13262.2	13973.8	15236.8	14562.3	13826.6	14383.3	14492.6	15614.7	15071.3	16424.3	15194.3
17.3333	10721.7	12122.5	12152.1	11951.1	12810.1	12833.4	12197.5	13172.7	11948.5	10977.9	11187.1	10599.6	14856.2	16157.2	13442.1	15650.9	12782.9	12814.1	12175	13972.9	10824.9	14114.6	12741.7	13587.5	16894.7	14613.5	14815	14899.4	16841.5	15974	13240.4	13946.8	15261.5	14541.1	13837.3	14396.4	14455.2	15586.6	15057.8	16443.6	15155.7
17.4417	10705.2	12092.2	12147.6	11930	12830.7	12831	12213.7	13135.3	11940.1	10987.9	11213.4	10584.5	14840.2	16185.7	13452.5	15575.4	12762.6	12807	12155.4	13936.4	10819	14130.7	12732.9	13583.7	16910.5	14595.1	14816.8	14936	16821.8	15930.4	13193	13945.4	15279	14525.7	13881.2	14411.4	14440	15572.1	15036	16429.3	15129.5
17.55	10711.3	12066.8	12186.6	11875.6	12788.7	12852.2	12237.4	13060.4	11976.1	10999	11215.8	10595.3	14814.9	16198.9	13472.4	15545	12770.4	12789.9	12136.5	13913.6	10821.1	14143.1	12714.8	13579.9	16912.5	14597.6	14787.4	14935.1	16764.1	15905.9	13189.6	13962.8	15212.8	14520.9	13883.2	14412.6	14416.4	15545.6	15047.4	16477.9	15168.6
17.6583	10714.3	12067.6	12211.7	11906.5	12790.2	12897.1	12243.4	13023	11992.3	10993.1	11240.9	10591.1	14799.8	16205.1	13457.2	15502.2	12730.1	12753.5	12101.8	13918.6	10829.4	14151.1	12694.4	13583	17003.5	14607.8	14751.8	14998	16752.8	15899.4	13196.1	13955.5	15165.6	14503.3	13864.1	14376.8	14393.4	15557.2	15062	16460	15174.7
17.7667	10693	12052.1	12228.4	11904	12802.8	12919	12265.1	13005.5	12087.6	10997.7	11277.3	10609	14817.5	16193.8	13445.9	15456.6	12721.5	12715	12121	13905.3	10814.4	14170.6	12697.7	13563.8	17006.8	14605.4	14729.5	15032.5	16703.7	15877	13231.1	13965.5	15152.4	14473.3	13858.3	14360.9	14373.8	15548.6	15056.1	16478.4	15164.3
17.875	10703.7	12034.2	12231.6	11919.7	12817.9	12930.5	12270.9	12945.2	12150.7	11005.2	11276.2	10642.5	14841.8	16185.5	13442.3	15465.3	12699.3	12696.3	12083.9	13892.8	10802.4	14162.7	12691	13548.6	16969.5	14608.2	14703.2	15055.1	16715.9	15894.4	13232.8	13972.7	15128.1	14432.4	13866.2	14312.6	14352.8	15617.4	15051.8	16496.7	15180.2
17.9833	10692.6	12033.6	12240	11926.9	12839.8	12951.7	12300.4	12906	12198.3	11030.1	11264	10677.3	14836.1	16152.8	13416.5	15449	12688.3	12693.5	12044.2	13910.4	10792.9	14138.3	12694.1	13567.8	16952.6	14599.4	14686.9	15031.2	16700.5	15865.1	13235.8	13979.3	15141.5	14403	13884.9	14291.8	14307.8	15629.9	15074.3	16495	15174
18.0917	10678.8	12055.7	12221.5	11954.7	12854.9	12983	12332.7	12921	12275.2	11044.7	11231.4	10698.2	14835.5	16156.9	13424.3	15445.3	12719.3	12692	12040.2	13925.1	10785.6	14100.3	12668.5	13548.7	16950.2	14629.6	14645.5	15087.8	16727.1	15848	13214.5	13952.1	15124.4	14373.1	13854.6	14299.3	14303.1	15635.2	15071.2	16489.2	15174.1
18.2	10687.5	12073.7	12221.9	11990.3	12844.4	13007.6	12344.4	12906.8	12344.8	11062.6	11240.2	10707.6	14803.5	16135.1	13386.2	15432.8	12714.1	12664	12033.8	13930.8	10754.6	14078.4	12660.2	13540	16905.9	14645.8	14611.8	15063	16740.2	15828.1	13232.5	13869.3	15106	14407.1	13872.3	14306.4	14271.5	15636.5	15072.7	16456.3	15185.5
18.3083	10654	12103.1	12205.9	12015.6	12865.4	13019.6	12343.5	12910.1	12409.8	11074	11215.1	10741.9	14805.7	16093	13368.5	15436.1	12701.8	12640.5	12042.8	13927.9	10730.3	14063.9	12657	13524.5	16873.4	14628.8	14623.7	15068.5	16771.6	15803.7	13203.1	13829.7	15074.9	14398.3	13863	14272.6	14303.5	15651.4	15039.7	16439.8	15210
18.4167	10666.7	12138.1	12190.9	12038.8	12880.7	12995.5	12347.6	12879.4	12470.6	11084.3	11218.4	10784.5	14804.7	16083.4	13390	15436.7	12728.5	12645.8	12065.8	13929.3	10703.6	14035.1	12647.6	13552.4	16879.4	14629.7	14613.7	15080.1	16791.5	15808.7	13188.3	13825	15075.9	14399.3	13826.2	14236.8	14280.2	15647.3	15054.3	16399.6	15228.2
18.525	10669.6	12132.1	12190.5	12037.8	12889.6	12948	12333.6	12873.6	12521.4	11104.5	11204.9	10792.2	14801.6	16072.5	13387.4	15454.8	12746.3	12614.7	12083.6	13920.4	10699.6	14019.8	12650.6	13541.5	16983.1	14619.8	14633.5	15073.7	16809	15812.3	13157.1	13793.9	15074	14441	13821.1	14268.3	14293.5	15638.6	15041.6	16370.9	15238
18.6333	10649.7	12164.7	12203.5	12091.4	12888.1	12924.9	12324.2	12867.8	12567.2	11107.5	11207.7	10806.6	14838.9	16044.1	13416.5	15386.7	12744.9	12594.8	12097.3	13948.7	10666.8	14013.4	12624.8	13520	17006.1	14614.4	14654.2	15087.2	16851.3	15786.5	13152.5	13761.9	15074.4	14444.9	13800	14262	14323.6	15525.7	15019.3	16326.2	15236.1
18.7417	10674.3	12176.5	12198.5	12085.2	12854.1	12900.2	12292.7	12876.1	12608	11105.2	11211.9	10813.7	14831.7	16078	13441.1	15379.2	12744.4	12542.5	12119.5	13949.2	10667.2	13986.6	12635.6	13506.6	17023.1	14577.5	14639.2	15071.7	16857.6	15774.1	13137.8	13778.6	15089.5	14461.2	13778.7	14272.7	14347.2	15480.2	14985.1	16311.7	15197.9
18.85	10662.2	12161.9	12232.6	12116.9	12878.5	12867.5	12277.6	12874.8	12647.9	11088.6	11235.1	10820.8	14843.1	16079.1	13457.1	15349.2	12759.1	12549.4	12125.1	13932.3	10663.3	13950.1	12632.4	13512.2	17050.5	14535.5	14629.1	15058	16863.3	15752.1	13150.5	13764.3	15108.4	14453.6	13782.3	14307.9	14336.6	15455.3	14996.9	16301.1	15160.5
18.9583	10658.3	12198.4	12211	12157.9	12883.3	12868.9	12288.4	12870	12630.5	11062	11256.7	10805.1	14807.5	16075.2	13489.2	15347.4	12768.4	12561	12132.5	13886.1	10687.8	13982.3	12613.3	13532.5	17070.5	14518.2	14636.8	15059.7	16790.6	15760	13139.7	13758.5	15119.5	14488.1	13764	14352.7	14347.7	15442.2	14984.6	16289.7	15149
19.0667	10705.2	12175.3	12235.4	12141.3	12873.8	12832.3	12280.6	12852.7	12615.7	11062.5	11267.1	10815.7	14819.6	16056.9	13491.8	15329.1	12751.8	12567.9	12155.7	13870.5	10694.9	13994.4	12621.9	13488.7	17090.1	14500.8	14642	15056.5	16746.3	15752.5	13123.5	13780.5	15147.7	14462	13731.6	14354.6	14366.6	15445.6	14997.9	16306.3	15104.9
19.175	10730.3	12152.2	12246.1	12160.5	12884.1	12843.2	12280.3	12815.8	12606.3	11041.3	11268.7	10809.9	14816.1	16084.8	13511.8	15330.5	12732.7	12546.1	12143.7	13822	10714.3	14002.1	12607.7	13496.1	17116.8	14497.9	14671.7	15068.1	16700.5	15740.2	13088.1	13758	15144.9	14458.2	13689.1	14390.2	14279.5	15446.7	14991.8	16331.8	15077.7
19.2833	10772.1	12133.3	12252.6	12104.5	12852.2	12871.6	12315.1	12786.8	12598.8	11042.1	11296.9	10814.4	14864.6	16076.4	13526.4	15306.5	12721.5	12543.6	12152.1	13824.3	10711	14018.2	12589.7	13491.5	17141.9	14452.5	14727	15041.2	16644.1	15748.1	13078	13760.4	15166.1	14475.4	13717.8	14395.4	14267.2	15491.8	14986.5	16346.8	15065.7
19.3917	10748.1	12111.7	12247.3	12147.7	12836.2	12872.9	12332.6	12742.8	12552.6	11025.4	11303.1	10813.8	14842	16075.2	13534.7	15314.9	12676.9	12544.7	11686.9	13785.2	10710.4	14028.6	12578.5	13474.7	17155.6	14485.5	14726.3	15029.1	16609.6	15725.8	13058.4	13765	15192.2	14461.1	13748.8	14373.6	14246.7	15498.1	15030.4	16366.5	15037.7
19.5 green light off	10726.5	11911.1	12239.8	11989.5	12763.8	12602.2	12128.4	12413.7	12453.3	10996	11036.6	10404.2	14635.4	15566.1	13533.4	14920.9	11929.5	12010.5	11426.9	13206.5	10450.1	13695.5	12583.3	13331.5	15952.7	13977.6	13613.3	14011.8	16065.7	14739.2	12341.2	13279.5	14561.1	13718.8	13321.3	13496.6	13802.3	14743.2	13947.6	15898.6	14266.7
19.6083	10644.2	11918.7	12252.2	11849.5	12736	12489.7	12124.3	12440.5	12485	10978.4	10888.1	10181.7	14615.5	15562.4	13232.5	14844.6	11644.2	11390.2	11257.8	12837.7	10300.2	13199.3	12243.8	13274.5	15023.1	13384.5	13058.8	13369.1	15514.8	14109	12025.1	12906.9	14062.4	13275	12911.4	13018.9	13376.7	14249	13433.1	15420.3	13775.5
19.7167	10645.8	11920.9	12225.7	11897.6	12750.8	12443.3	12172.8	12455.8	12512.5	11006.4	10810	10118.4	14621.5	15622.8	13156.8	14832.5	11551.7	10952.3	11148.2	12619.6	10225.9	12939.7	12023.7	13177.6	14430.9	13133.5	12775.1	13094.7	15230.5	13756.7	11835.9	12728.3	13787.3	13007.5	12744.6	12775.4	13152.5	13896.5	13188	15156.4	13569.2
19.825	10637	12156.1	12202.6	11950.5	12773	12463.9	12234.2	12505.8	12552.3	11033	10782.1	10129	14637.6	15672.1	13170.6	14840.7	11498.7	10659.3	11092.5	12480.2	10192.8	12762.2	11889.7	13146.4	14025.8	12979	12594	12950.1	15014.1	13603.2	11751.4	12565.1	13622.9	12857.2	12618.3	12603.3	13024	13650.9	13047.1	15006.8	13443.4
19.9333	10646.6	12148.4	12167.3	11995.9	12790.6	12477.8	12265.5	12542.5	12600	11099.3	10754.7	10161.9	14691.8	15723.3	13173.1	14867.2	11500.3	10485.7	11034.7	12416.1	10128.6	12625.2	11785.3	13073.4	13775.5	12879.9	12444.5	12890.9	14894.9	13493.2	11721.1	12474.3	13481.3	12774.4	12547.4	12541.8	12947.7	13482.7	12963.1	14861.6	13346.5
20.0417	10645.6	12101.5	12182.3	12074.9	12829.4	12512.1	12317.1	12616.9	12615.9	11125.5	10745.3	10224.3	14743.6	15787	13157.7	14890.9	11530.5	10350.2	10982.9	12361.2	10098.9	12527.2	11717.2	13049.1	13570.4	12777.9	12365.9	12860.4	14768.5	13442.6	11718.8	12388.2	13425	12685.1	12489.2	12465.9	12891.4	13372.5	12881.2	14762.9	13339.5
20.15	10692.8	12108.9	12167.9	12167.4	12864.5	12525.2	12356.4	12683.8	12619.5	11170.9	10753.9	10245.4	14777.1	15841.1	13191.4	14954.1	11543.9	10302.9	10970.1	12309.4	10081.3	12455.8	11644	13038.2	13482.3	12751	12295.3	12860.4	14654.9	13386.3	11702.7	12331.1	13359.1	12579.4	12457.5	12395.6	12870	13286.9	12819.4	14654.4	13321.5
20.2583	10735.8	12160.6	12149.6	12221.8	12947.5	12516.8	12383.5	12742	12614.3	11193.7	10785.6	10326.3	14818.5	15876	13212	15017.8	11564.5	10265.4	10961.4	12262.4	10038	12385	11600.5	12996.7	13443.8	12747	12291.4	12863.2	14603.9	13372.8	11693.7	12249.6	13342.2	12570.3	12416	12386.7	12907.4	13216.7	12795.9	14579.7	13315
20.3667	10796.5	12188.3	12133	12300.7	12995.9	12520.9	12420.7	12813.8	12590.5	11226.7	10784.6	10381.2	14835.9	15959	13252.4	15070.2	11600.6	10248.5	10971.2	12253.3	10042.3	12327.2	11551.3	12974.5	13462.9	12731.9	12284.1	12849.7	14526.5	13358.4	11702.5	12218.5	13303.1	12567.4	12334.2	12395.4	12909.7	13186.3	12810.5	14500.6	13303.4
20.475	10786.8	12215.6	12117.1	12347.5	13005.1	12526	12434.1	12861.6	12560.9	11246.1	10817.8	10446.9	14888.6	16021.3	13293.8	15116.2	11638.7	10235.5	10999.4	12250	10021.2	12273.2	11535.6	12941.7	13582.4	12747.5	12287.3	12852.8	14471.5	13399.5	11716.7	12212.1	13316.7	12561.8	12315.3	12467	12964.3	13136.7	12805.1	14413.1	13324.3
20.5833	10787.5	12253.8	12130.9	12410.5	12989.3	12519.7	12432.8	12901.5	12550.1	11248.2	10851.2	10487	14927.7	16055.8	13356.6	15191.1	11667.1	10254.5	10983	12250.4	10025.3	12235.5	11508.8	12918.3	13721.8	12743.1	12331.8	12843.4	14418.3	13390	11702.8	12171.2	13301.6	12546.2	12288.8	12483.6	13017	13145.5	12789.3	14362.3	13330.5
20.6917	10815.3	12286.6	12164.2	12490	13014.3	12540.3	12464.8	12948	12528.1	11263.7	10918	10559.9	14983.7	16121.5	13382.2	15230.4	11717.7	10275.3	11009.9	12231.4	10016.8	12194.9	11509	12926.3	13882.8	12761.2	12328.7	12839.2	14356.4	13403.7	11721.2	12148.6	13307.1	12593.1	12236.9	12530.5	13024.2	13133.8	12833.4	14306.3	13335.7
20.8	10833.1	12271.8	12165.4	12529.8	13003.9	12559.2	12482.1	12976.4	12492.6	11287.9	10963.8	10572.1	15036.7	16189.4	13468.7	15278	11736.3	10302.9	11034	12248.9	10040.2	12207.6	11500.7	12914.9	14110	12749.7	12356.2	12864	14301.4	13398.2	11727.8	12172.8	13329.8	12614.7	12257.3	12547.3	13039.3	13128.2	12827.8	14282.5	13332.5
20.9083	10854.9	12265	12178.1	12584.7	12991.9	12549	12510.8	13016.1	12457	11274.4	11024	10581.9	15091	16258.3	13506.1	15313.8	11730	10320	11034.2	12243.1	10071.2	12211.2	11495.8	12897.1	14303.1	12775.6	12369.1	12870	14265.7	13422	11723.2	12182.1	13351.1	12630	12263.3	12594.6	13096.7	13111.4	12851.4	14214	13354.3
21.0167	10885.7	12279.6	12177	12620	12995	12589.2	12558.7	13057	12409.9	11243.2	11091.5	10594.8	15130.6	16310.9	13543.9	15366.1	11713.3	10368	11063.4	12223	10076.5	12214.9	11479.1	12896.3	14533.3	12794.7	12388.7	12879.4	14197.8	13451.6	11696.8	12196.2	13394.4	12645	12261.6	12639	13075	13135.8	12870.8	14194.3	13397.3
21.125	10923.3	12289.6	12174.6	12680.7	13014.8	12652.2	12609.3	13069.3	12365.9	11253.8	11127.3	10610.6	15129.1	16355.3	13607.7	15412.2	11726	10356	11099.3	12217.1	10089.5	12223.6	11504.6	12907.5	14703.5	12803.5	12403	12938.5	14089.2	13482.2	11742.1	12235.6	13441.1	12656.1	12268.5	12686.1	13089.3	13180	12890.1	14204	13382.9
21.2333	10942.2	12277.8	12198.3	12736.7	13003.3	12717.1	12696.9	13071.8	12361.9	11237.9	11183.7	10627.3	15164.8	16378	13683.3	15421.4	11714.2	10418.8	11106.6	12195.9	10117.9	12226.3	11492	12885.2	14912.1	12830.6	12376.4	12964.9	14045.2	13526.5	11751.7	12262.4	13453.3	12693.1	12275.5	12749.2	13111.3	13219.3	12903.4	14208.4	13421.5
21.3417	10937.8	12254.3	12188.1	12756.4	12994.9	12741.3	12747.5	13068.7	12334	11187.8	11248	10649	15204.5	16396.2	13710.7	15491.1	11698.2	10434.6	11090.3	12189.1	10122.4	12234.6	11491.8	12872.2	15083.2	12805.5	12372.4	12978.2	13975.9	13546.7	11755	12277.8	13478.7	12678.9	12310.5	12785.8	13099.8	13293.7	12915.9	14174.1	13411.3
21.45	10968.2	12309.4	12169.6	12822	13014.5	12814.1	12774.6	13067.5	12293.7	11186.7	11293.3	10652.6	15255.8	16419.7	13760	15518.3	11689.3	10463.9	11116.4	12176.3	10142.9	12247.5	11470.3	12871.6	15184.8	12846.7	12377.8	13011.8	13940.2	13538.8	11769.1	12291.4	13532.7	12705.8	12345.4	12787.4	13139.1	13341.4	12916.5	14205.7	13444.5
21.5583	10974	12330	12152.9	12823.8	12994.2	12834.8	12810	13069.2	12251	11180.4	11368.1	10676.7	15273.5	16478.8	13786	15578.3	11679.2	10485.8	11104.9	12162.8	10142.1	12259.6	11488.9	12869.6	15275.6	12876.2	12372.6	13074.5	13888.2	13590.3	11767.7	12315.4	13491	12704.7	12349.5	12794.8	13149.9	13440.6	12950.1	14280.8	13470.2
21.6667	10971.9	12380.6	12140.7	12894.3	12981.5	12886.9	12837.9	13064.9	12250.7	11171.1	11400.5	10687.8	15278.1	16476.9	13799.5	15636.5	11676.1	10540.4	11108.5	12156.8	10155.3	12270.3	11484.8	12873.2	15365.5	12896.9	12391.7	13089.9	13873.2	13620.1	11776.7	12347.6	13450.8	12698.4	12367.6	12796.2	13173.8	13499.2	12977.4	14296.2	13494.5
21.775	10976.7	12406.4	12123.4	12927.2	12998.4	12920.9	12865.1	13049.6	12237.3	11188.9	11408.9	10706.1	15269.6	16453.4	13813.2	15697.3	11665.4	10549.6	11104	12163.5	10160.7	12234.3	11479	12864.2	15383.5	12925.6	12436.4	13126	13830.9	13660.4	11774.1	12369.4	13456.4	12711.4	12404.2	12831.4	13178.4	13542.1	13009.1	14309.3	13533.4
21.8833	10942.8	12469.4	12112.3	12967.7	13024.9	12947.1	12881.1	13025.6	12233.8	11224.6	11466.2	10739.7	15292.1	16400.3	13782.4	15724	11694.6	10597.2	11130.3	12178.2	10148	12232.6	11482.7	12848.6	15424.1	12996.6	12437.7	13179.3	13853	13709.2	11813	12430.4	13445.5	12751.7	12415.2	12837	13153.2	13584.3	13024.5	14313.7	13576.9
21.9917	10942.1	12489.8	12099.5	13018.4	13036.8	12954.3	12877.4	13020.1	12242.4	11241.8	11466.7	10774.5	15291.2	16371.7	13775.1	15785.6	11733.8	10604.2	11150	12188.8	10148.1	12208.9	11500.2	12859.2	15468.9	13018.4	12458.7	13201.6	13843.1	13716.6	11861.1	12439.7	13453	12758.1	12428.8	12885.4	13156	13641.3	13048.5	14336.8	13644.8
22.1	10946.3	12536.1	12104.4	13013.1	13023.2	12964.4	12864.7	13043.8	12260.4	11267.8	11506.9	10820.8	15281.5	16338	13767.8	15837.3	11758.8	10639.5	11174.2	12214	10136.6	12228.9	11484.6	12865.1	15467.4	13041.4	12475	13226.7	13828.8	13734.4	11891.4	12444.9	13490.7	12756.9	12461.5	12912.1	13211.9	13700.5	13117.1	14381.2	13692.2
22.2083	10948	12573.6	12081.4	13031.2	13027.7	12967.6	12865.2	13077.5	12294.4	11287.6	11540.5	10818.4	15282	16301.9	13744.7	15888.4	11768.4	10660.2	11217.7	12247.2	10142.4	12226.2	11496.2	12847	15452.7	13038.2	12475.2	13311.7	13837.7	13769.4	11955.6	12446.2	13499.2	12761.9	12500.1	12947.5	13251.2	13749.2	13140.9	14331.4	13745.8
22.3167	10970.5	12606.5	12119.9	13032.7	13015.2	12964	12847.6	13083	12327.9	11306.5	11559.7	10836.7	15286.5	16280.4	13732.7	15956	11777.8	10714.1	11242.4	12245	10136.6	12224.3	11498.5	12846.9	15453.6	13050.4	12483.7	13363	13817.3	13797.7	11988.5	12454.2	13500.2	12764.2	12506.7	12972.9	13322.5	13765.6	13161.9	14324.2	13780.4
22.425	10986.1	12604	12134.1	13023.6	13132.7	12970.8	12845.5	13093.2	12363.9	11299.7	11607.9	10863.2	15275.9	16266.1	13723.9	15952.5	11808.1	10726.1	11268.2	12283.5	10121.8	12221.8	11524.1	12855.5	15494.7	13065.4	12493	13391.6	13805.5	13864.9	12021.9	12406.7	13535.1	12784.5	12507.4	13013.8	13361.9	13776.8	13230.4	14315.7	13842.2
22.5333	10974.8	12606.1	12132.4	13011.4	13142.9	12959.6	12820.9	13111.6	12342.6	11346.2	11625.2	10869.3	15243.8	16224.7	13685.3	16000.6	11825.5	10733.4	11328.1	12296.9	10122	12205.8	11541.2	12848.6	15533.1	13007.9	12530.8	13410.9	13821.2	13875.5	12028.7	12413	13569.1	12830.8	12537.9	13061.3	13403.4	13819.4	13256.5	14317.4	13894
22.6417	11027.6	12631.8	12151.9	12979.7	13150	12939.5	12763	13122.4	12380.2	11398.2	11681.8	10868.7	15231.2	16218.2	13689.7	16054.6	11845.1	10767.1	11356.7	12320.5	10148.1	12228.2	11575	12854.2	15531.5	12987	12572.4	13407.9	13831.4	13910.7	12079.3	12442.1	13585.6	12867.8	12531.8	13126	13434.7	13828.5	13284.8	14321.2	13951.2
22.75	11041	12607.9	12152.8	12920.9	13152.5	12950.9	12767.7	13114.3	12403.8	11409.2	11715.8	10848.2	15217.6	16242.6	13728.9	16097.7	11847.5	10780.3	11390.8	12356.8	10156.2	12254.6	11547.7	12868.9	15566.4	12966.9	12631	13414.5	13836.2	13933.5	12125.3	12442.7	13609	12907.1	12552.5	13190.5	13460.9	13878.9	13322.3	14325.4	13997.2
22.8583	11069.2	12590.7	12202.3	12852.9	13117.3	13003.3	12757.1	13124.3	12426.6	11411.1	11767.6	10840.2	15243.1	16262.5	13722.3	16131.3	11826.4	10802.3	11415.1	12345.4	10174.3	12265.9	11553.5	12864.2	15587.4	12946.1	12680.2	13381.2	13858.3	13992.3	12101	12435.3	13664.5	12946.8	12538.4	13255.2	13449	13915.2	13337.7	14346.4	14002
22.9667	11050.6	12566.5	12182.7	12840	13100.9	12990.5	12757	13142.4	12441.7	11418.2	11805.5	10822.8	15234.2	16279.2	13719.8	16212.1	11808.5	10830.4	11430.9	12329.7	10179.5	12271.1	11591.2	12858.1	15589.4	12902.4	12746.5	13385.2	13876.7	14007.3	12117.3	12485.9	13686	12953.2	12553.5	13276.5	13477.1	13987.4	13388.6	14369.5	14014
23.075	11232.8	12568	12185.4	12809.1	13086.2	12999	12751.3	13171.7	12431.2	11411	11816.9	10815.2	15221.1	16298.8	13724.9	16237.3	11797.1	10882	11455	12311.1	10202.7	12290	11574.5	12859.3	15596.9	12940.8	12834.1	13369.8	13857.6	14088.4	12116.3	12509.4	13743.7	13033.9	12561.1	13314.9	13511.3	14009.3	13409.1	14353.3	13982.4
23.1833	11222.6	12581.4	12170.6	12776.4	13079.1	13011.6	12758.2	13181.8	12424.3	11397.5	11832.9	10802.3	15165.1	16298	13759.3	16288	11783.4	10911.4	11489.4	12293	10216	12324.8	11599.5	12846.8	15593.4	12929.5	12884.5	13367.4	13843.9	14108.4	12115.3	12530.3	13770.7	13051.2	12601.1	13341.8	13519.5	14048.8	13453.5	14390.8	14026.7
23.2917	11137.3	12593.2	12152.5	12731.4	13056.8	13015.2	12755.9	13143.7	12408.5	11391.1	11845.4	10784.5	15159.1	16297	13756.2	16299.6	11781.4	10935.6	11490.3	12272.8	10240	12326.4	11590.4	12854.5	15584.8	12914.4	12910.4	13362.7	13839.7	14139.6	12117.6	12570.3	13802	13084.6	12638.1	13360.7	13535.9	14134.4	13507.8	14427.2	14033.2
23.4	11121.4	12609.2	12147.9	12708.3	13061.9	12995.7	12739.5	13099.4	12397.2	11368.3	11859.6	10784.7	15143.9	16355.5	13732	16372.7	11767	10989.4	11485.4	12274.1	10251	12327.3	11594.7	12872.3	15516.6	12966.6	12929	13378.5	13809.8	14139.6	12159.4	12592.6	13802.2	13120.7	12706.3	13384.6	13561.9	14198.4	13533.3	14447.2	14035.9
23.5083	11094	12635.9	12102.9	12714.2	13048	13037.5	12732.3	13095	12374.9	11356.6	11869.4	10789.4	15131.2	16359.8	13765.8	16383.2	11750.8	11007.2	11517	12260.9	10250	12346.7	11607.4	12859.2	15471.9	12980	12953.6	13426.1	13815.2	14200.8	12165.1	12580.4	13792.5	13112.2	12762.6	13434.4	13565.1	14233.8	13602.9	14475.4	14071
23.6167	11077.5	12622.2	12128.4	12721.5	13031.6	13051.1	12729.8	13077.9	12366.4	11335.7	11838.9	10784.2	15177.4	16376.1	13749.2	16392	11755.4	11014	11479.6	12264.4	10255.4	12339.5	11622.8	12859.6	15435.7	12998.4	12972.7	13465.3	13816.4	14242.9	12197	12630	13762	13072.9	12786	13462.9	13565.5	14302.7	13641.5	14495.3	14080.2
23.725	11081.5	12623.4	12095.6	12765.8	13016.2	13054.4	12717.4	13073.3	12366.7	11323	11814.9	10791.1	15153.9	16338.1	13744.1	16404.2	11811.1	11042.6	11475.5	12256.7	10239.1	12320.3	11602	12865	15435.6	12975.7	12976.1	13474.8	13830.3	14305.3	12217.7	12647.4	13748.6	13072.8	12812.3	13463.9	13586	14337.2	13670.6	14538.5	14186.6
23.8333	11065.9	12627.6	12115	12772.6	13030.9	13009.4	12671.5	13066.1	12343.9	11310.6	11782.4	10806.2	15134.8	16311.4	13718.9	16423.8	11830.4	11065	11486.9	12282	10216.5	12313.5	11607.7	12862.6	15396	13002.8	13008	13502.8	13818.8	14349.5	12216.8	12673.6	13747.7	13107.9	12864.3	13494	13540.4	14383	13715.9	14552.6	14216.1
23.9417	11063.4	12618.7	12102.7	12822.3	13018.9	12998.2	12657.3	13063.8	12340.7	11319.9	11750.2	10827.1	15119.3	16308.6	13677.8	16414.6	11857.5	11092.3	11487.2	12282.2	10216.5	12317.6	11619.4	12868.5	15398.1	13001.9	13032.2	13522.1	13887.3	14389.7	12214.3	12696.8	13732.5	13085.1	12899.3	13491.4	13576	14451.8	13750.2	14542.8	14272.5
24.05	11091.1	12610.1	12132.2	12905	13016.9	12973.6	12649.3	13053.4	12348.1	11336.8	11715.1	10822.2	15111.6	16284.4	13646.7	16411.4	11881.7	11099.5	11518.3	12291.5	10202.3	12300.9	11638.6	12884.7	15370.5	13035	13079.7	13514	13938.4	14379.5	12288.9	12730.7	13742.8	13098.3	12916.1	13498.7	13619.4	14501	13772.4	14607.8	14299.7
24.1583	11094.6	12593.2	12151.5	12908.7	13001.1	12946.7	12622.6	13056.4	12376.9	11340.2	11686.8	10847.9	15083.8	16282.8	13626.8	16449.8	11888.6	11127.3	11528.2	12314.4	10185.2	12306.4	11650.6	12876.2	15334.6	13043.8	13102.4	13536.5	13971.6	14420.8	12318.8	12728.7	13732.9	13146.2	12950.7	13544.8	13660.8	14533.9	13804.9	14654.6	14371.2
24.2667	11142.6	12600.5	12177.6	12991.8	13024.8	12947.5	12606	13073.6	12364.9	11355.5	11659.2	10860.3	15101.7	16242.5	13575.5	16436.2	11888.2	11138.3	11560.4	12307.6	10179.8	12291.3	11668.4	12898	15355.5	13083.7	13161.4	13535.1	14001.6	14472.6	12356.7	12729.9	13761.6	13158.5	12955.3	13584.2	13731.6	14554	13834.5	14661.2	14385.5
24.375	11207.1	12558.9	12175.3	13017.6	13050.8	12922.4	12586.6	13081.9	12378.6	11364	11645.6	10844.7	15092	16211.1	13582.6	16433.5	11908.9	11174.1	11565.2	12341.3	10168.8	12287.8	11675.6	12898	15384.4	13085.2	13211.5	13556.2	14039.4	14525.8	12392.3	12724.8	13759.7	13166.8	12973.7	13673.8	13742.6	14593.1	13868.2	14657.6	14405.6
24.4833	11207.2	12528.8	12193.1	13042.4	13085.2	12898.2	12583.5	13087.8	12383.3	11375.2	11645.5	10841.8	15103.8	16211.5	13547.3	16415.9	11918.3	11175.1	11595.2	12333.2	10169.9	12299.9	11665.1	12894.8	15363.7	13078	13215.8	13546	14046.5	14586.7	12433.9	12677.8	13770.1	13193.4	12977.1	13742.3	13788.6	14591.6	13912.8	14646.8	14452.6
24.5917	11209.4	12497.8	12203.4	13054.5	13081.6	12893.8	12579	13101.8	12396.9	11387.8	11620.8	10868.2	15103.9	16238.2	13537.6	16451.1	11905.4	11194	11598.2	12348.9	10187.6	12339.8	11666.3	12888.2	15356.8	13052.6	13253.1	13553.8	14065.8	14655.3	12477.9	12681.4	13791.7	13231.2	12994.6	13789.1	13821.3	14638.6	13928.3	14644.6	14482.2
24.7	11205.7	12506.8	12214.3	13084.3	13030.9	12911.8	12592.9	13114.8	12401.3	11405.1	11613.8	10849.9	15053.8	16263.4	13568.9	16439.1	11891.9	11200.7	11645.6	12346	10207.1	12351.4	11685.4	12874	15364.3	13049.9	13275.7	13563.9	14099.7	14636.9	12484.8	12676.9	13817.3	13262.3	13015.6	13802.1	13871.8	14654.4	13976.9	14638	14514.4
24.8083	11200.4	12492	12219.9	13105.1	13029.6	12923.9	12636.9	13121.8	12425.3	11397.2	11607.5	10836.9	15057.4	16296.6	13599.4	16456.5	11881.3	11201.6	11638.9	12358.7	10201.9	12377.5	11686.7	12875.6	15385.9	13029	13307.5	13558.8	14131.4	14705	12523.2	12693.1	13850.6	13275.1	13060.5	13846.5	13860.5	14674.2	14025	14646	14517.1
24.9167	11185.4	12483.1	12211	13105.3	13069.3	12960.2	12650.9	13137.9	12382.3	11393.2	11605.4	10851.7	15051.5	16323	13611.4	16475.8	11866.3	11229.4	11654.3	12328.5	10245.1	12401.6	11680.3	12870	15420.6	13000.3	13306	13507.4	14152.7	14720	12548.1	12684.5	13883.5	13283.5	13046.7	13896.5	13870	14695.7	14037.6	14641	14534.6
25.025	11135.3	12445.7	12228.6	13089.9	13048.7	12956.8	12682.8	13148.4	12388.8	11372.2	11594.7	10830	15058.7	16347.7	13641.6	16512.3	11837.5	11246.4	11634.4	12322.6	10233.3	12426.9	11699.6	12874.8	15416.5	12990.9	13322.8	13490.4	14218.3	14782.1	12504.8	12716.7	13924.3	13297.6	13082.4	13932.8	13879	14719.5	14063	14629.2	14574.5
25.1333	11131.2	12476.1	12202.9	13064.2	13019.6	12964.4	12688.5	13140.3	12358.4	11372.8	11553.8	10841.6	15049.6	16401.4	13650.6	16539.4	11836.8	11264.9	11652.1	12306	10245	12441.3	11714.8	12890.9	15439.8	12972.6	13375.6	13417.1	14214.9	14789.1	12530.4	12726.6	13963.5	13246.4	13085.3	13994.4	13858.5	14707.3	14091	14664.8	14581.6
25.2417	11085	12513.6	12184	13063.7	13029.8	12988.4	12724	13164.1	12321.2	11340.1	11556.8	10865	15045.6	16396.4	13682.6	16532	11862.5	11264.7	11640.2	12295.7	10266.8	12460.1	11692.9	12878.8	15407.3	13012.9	13435.4	13362.1	14219.4	14825.1	12514.3	12754.8	13962.8	13346.2	13089.9	14013.3	13847.7	14746.3	14100.1	14679.6	14582.2
25.35	11086.6	12545	12184.5	13079.2	13013.5	13005.8	12743	13130.3	12312.3	11330.3	11521	10874.8	15035.6	16406.4	13690.2	16590.7	11820.2	11267.7	11624.4	12299.9	10282.7	12457.4	11706.9	12868.7	15367.7	13033.1	13476.2	13348	14228.7	14850	12535.6	12773.4	13970.1	13395.3	13109.2	14021.6	13876	14795.4	14120.7	14721.4	14574.3
25.4583	11085.9	12600.8	12172.4	13109.5	13045.1	12998	12782.8	13129.5	12286.2	11310.1	11478.1	10851.8	15006.4	16434.4	13734.9	16614.8	11851	11264.1	11592.3	12281.6	10264.2	12446.1	11726	12839.7	15314.9	13068.7	13514.9	13365	14210.8	14861.1	12530.5	12793	13979.9	13391.5	13145.2	13982.1	13846.4	14841.7	14148.2	14748.3	14574.4
25.5667	11078.4	12592.8	12170.2	13166.6	13041	13007.1	12773	13092.3	12276.9	11306.3	11483.6	10890	15017.7	16425.1	13721.3	16602.5	11876.5	11303.8	11594.6	12282.9	10273.8	12421.7	11729	12868.9	15272.3	13093.8	13573.9	13378.5	14177.4	14937	12551.6	12832	13928.6	13401.3	13179.4	14000.8	13824.1	14907.1	14145.5	14800.2	14550.4
25.675	11060.2	12625.3	12165.1	13182.5	13041.8	12985.4	12761.7	13103.9	12261.8	11297	11433.5	10918.7	15013.8	16441.5	13733.1	16573.7	11880.2	11306.4	11589.8	12280.3	10252.2	12404.5	11718	12858.8	15246.4	13138.9	13598.5	13413.9	14199.2	14983.4	12572	12848.5	13930.7	13398.6	13193.2	14019.6	13824.4	14936.7	14150.6	14815.7	14555.8
25.7833	11064.6	12625.2	12163.4	13221.3	13058.9	12956.8	12742	13105	12255.8	11301.8	11389.1	10956.7	15049.4	16440.4	13726.5	16581.5	11898.1	11308.7	11598.3	12273.4	10243.2	12409	11727.9	12873.3	15228.9	13150.3	13608.1	13467.3	14199.5	15001.1	12568.5	12848.9	13921.5	13371.4	13231.5	14047.9	13818.2	15006.7	14163.6	14856.1	14549.9
25.8917	11047.7	12621.8	12166.5	13257.1	13065.9	12915.8	12727.6	13116.6	12234.3	11310.1	11378.4	11001.8	15038.8	16405.2	13705.6	16543.1	11898.3	11337.8	11589.6	12279.7	10215.4	12401.8	11730.6	12873.6	15221	13146.6	13601.1	13478.6	14193.4	15009.9	12572.6	12877	13893.2	13363.9	13288.7	14075.3	13788.7	15034.6	14193.1	14881.8	14589.3
26	11082.1	12621	12178.3	13232.7	13073.9	12904	12722.7	13112	12247.2	11331.4	11356.5	11024.1	15028.3	16345.9	13665.9	16561.6	11880.3	11334.1	11626.8	12303.5	10209.4	12380.2	11720.2	12875.8	15236.7	13162	13585.8	13506.9	14221	15039.8	12588.8	12915.4	13916.5	13340	13332.1	14057.3	13816.3	15066.2	14202.4	14899.1	14627
26.1083	11106.9	12610.3	12207.8	13284.1	13062	12876	12692.2	13128.6	12281.7	11339.9	11306.8	11039.8	14996.6	16332.7	13635.4	16525.5	11901.5	11342.2	11623.5	12300.5	10197.3	12373.2	11745.9	12850.6	15243.3	13151.8	13564.2	13535.8	14268.8	15061.9	12587.9	12947.5	13912.7	13320.9	13344.6	14095.4	13840.6	15104	14211.4	14937.4	14672.2
26.2167	11115.7	12574.9	12242.4	13239.3	13064.9	12855.3	12666.8	13150	12311.9	11347.5	11274.5	11067.5	14963.4	16337.4	13620.9	16516.2	11898.8	11370.1	11639.7	12329.7	10184.8	12370.7	11754.5	12887	15251.1	13164.2	13559.2	13549.2	14317	15121.4	12647.4	12929	13890.4	13345	13345	14105.7	13881.6	15112.4	14249.4	14903	14695.3
26.325	11116.8	12564.8	12246.3	13194.4	13092.2	12874.7	12642.2	13184.6	12305	11338.5	11268.3	11074.2	14965.3	16323.3	13593.5	16474.6	11910	11381.9	11675.2	12354.3	10175.9	12352.6	11757.2	12862.7	15266.2	13181.2	13528.9	13566.3	14329.8	15164.4	12647.1	12916	13881.4	13335.4	13328.7	14152.4	13881.1	15103.2	14230.4	14883.6	14723.2
26.4333	11135.1	12570.9	12247.2	13178.9	13093	12871.5	12635.6	13203.1	12331.3	11347.8	11246.8	11079.2	14961.6	16307.3	13565.5	16501.2	11891.5	11421.5	11679.1	12371.2	10185.3	12344.4	11759.6	12878.5	15269.4	13155.4	13541.6	13527.2	14390.6	15187.9	12667.6	12917.9	13876.3	13347.6	13319.2	14163.9	13935.7	15083.2	14233.7	14906.5	14774.8
26.5417	11177.9	12540.2	12256	13175.7	13118.5	12893.7	12633.9	13199	12324	11369.3	11239.6	11094.6	14987.6	16296.1	13544.3	16470.2	11882.5	11419.5	11704	12368.8	10211.7	12374.3	11770.9	12867.8	15268.7	13148.9	13525.3	13554	14411.6	15189.8	12699.9	12889.1	13878.6	13387.9	13303.4	14256	13927	15064.1	14222.2	14891.7	14779.3
26.65	11191.6	12500.5	12258.4	13173.6	13084.9	12908.5	12649.2	13202.3	12333.1	11370.1	11212	11088.4	14967.7	16324.1	13528.8	16428.6	11867.4	11420.6	11726	12387.5	10219.2	12375.2	11773.6	12891.9	15243.3	13143.7	13520.7	13548.4	14405.9	15193.3	12756.8	12878.8	13904.9	13420.3	13281.2	14247.2	13943.6	15069.1	14256.8	14861.5	14811.7
26.7583	11171.8	12482.2	12260.2	13199.1	13115	12911.7	12669.4	13235.6	12337.2	11375.1	11212.6	11069.3	14957.3	16400.3	13520.5	16437.4	11841.5	11424.6	11743.4	12387.5	10229.1	12418	11767.5	12890.4	15250.9	13126.6	13545.7	13517.2	14418.7	15224.1	12748.4	12860.2	13936	13441.3	13268.7	14286.3	13960.7	15070.7	14262.7	14835.2	14839.7
26.8667	11128.7	12506.2	12246.2	13191.1	13077.8	12945.8	12671.1	13243.1	12345.5	11380.5	11204	11048.4	14931.4	16420	13530.9	16415.4	11827.9	11434.1	11763.8	12383.6	10233.6	12407.7	11788.4	12887.2	15239.7	13118.3	13529.8	13496	14441.8	15278.9	12768.2	12851.8	13921	13453.7	13266	14271.7	13975.7	15045.7	14236.7	14867	14856.5
26.975	11106.9	12507.2	12219.8	13187.6	13093.9	12956.5	12671.4	13283.4	12352.9	11341	11184.5	11048.6	14911.4	16425.7	13544.8	16384.7	11814.3	11454.7	11759.8	12359	10238.4	12434.6	11779.6	12872.7	15248.5	13089.7	13528.6	13499.4	14480.8	15261.6	12799.8	12892.2	13954.7	13482.2	13256.4	14292	13907.4	15047.8	14235.1	14857.3	14822.4
27.0833	11078.4	12527.6	12221.5	13193.4	13069.8	12969.3	12679.3	13271.9	12337.8	11352.8	11169.6	11062.1	14895.2	16438.8	13554.4	16353	11805.4	11434.3	11772.4	12351.3	10245	12465.5	11779.6	12875.7	15253.6	13079.8	13523.5	13458.6	14474	15290.3	12782.4	12892.3	13952.7	13458.4	13238.6	14290.1	13889.3	15048.8	14231.2	14843	14777.4
27.1917	11091.3	12546	12209.6	13229.1	13095.5	12961.6	12695.1	13226.3	12327	11314.9	11172.6	11046.4	14887.9	16424.1	13575.7	16338.6	11785	11447.7	11770.7	12347.1	10258.8	12471.4	11779.7	12876.7	15243.3	13096.8	13494.7	13447.1	14454.4	15303	12764.7	12906	13973.5	13456.7	13266.7	14301.9	13884.6	15056.7	14254.5	14839.3	14754.2
27.3	11078.6	12569.2	12212.9	13248.6	13114.8	12994.1	12714.7	13187	12311.9	11322.3	11144.7	11042.2	14917.6	16447.9	13616.7	16298	11802.6	11487.6	11759.5	12342.8	10266.7	12475.1	11768.7	12898.2	15188.8	13082.6	13487.9	13417.8	14461.1	15310.1	12729	12919.2	13991.6	13461.3	13281.4	14277.1	13877	15070.5	14246.1	14855.9	14740.1
27.4083	11067.9	12575.2	12203.5	13274.2	13111	12974.8	12682.1	13160.8	12252.1	11315.8	11086.7	11029.7	14916.7	16450	13621.4	16289.8	11805	11484.6	11742	12314.3	10269.9	12474.7	11780.9	12898	15157.4	13085.2	13462	13406.5	14446	15338.6	12716.2	12936.3	13993.4	13509	13285.3	14277.5	13841.1	15091.5	14220.4	14872	14718.2
27.5167	11041.5	12570.9	12198.4	13285.6	13122.6	12947.4	12672.4	13144.8	12220.8	11337.9	11077.8	11028.8	14921.9	16468.5	13630.5	16297.9	11828.7	11486	11724.2	12308.2	10253.9	12490	11796.4	12885.8	15102	13103.1	13493.1	13373.7	14416.5	15369.6	12684.5	12918.5	13970.6	13486.2	13319.3	14258.1	13865	15127.4	14232.7	14922	14692.9
27.625	11047.5	12597	12198	13281.6	13083.3	12921.6	12653	13122.7	12228.9	11330.8	11034.1	11074.9	14872.2	16449.4	13640.3	16316.1	11853.2	11500.3	11679.4	12289.9	10242.9	12466.3	11801.9	12916.2	15062.5	13112.4	13527.2	13384.4	14424.3	15363.4	12698.1	12945.2	13938.5	13492.7	13325.3	14206.4	13839.2	15169.6	14236.3	14891.4	14695.6
27.7333	11045.7	12600.7	12202.6	13380.7	13071	12890.5	12619.2	13101.7	12205.5	11320.9	11010.5	11066.7	14873	16434.5	13666.5	16283	11887.2	11507.5	11655.4	12293.7	10230.5	12461.7	11805.5	12886.2	15033.2	13121.1	13526.9	13407.6	14412.2	15344.5	12696.8	12972.8	13919.7	13470.4	13327.5	14227.7	13814.1	15180.5	14246.1	14919.5	14742.9
27.8417	11058	12574.6	12219.1	13391.9	13107.6	12863.9	12601.7	13100	12216.3	11319.4	10991.2	11070.8	14869	16414.9	13647.7	16263	11908.4	11507.1	11635.5	12301.7	10222.4	12446.4	11821.3	12877.4	15022.9	13145.9	13549.4	13407	14390.1	15353.5	12696.2	12990	13900.2	13444.1	13312.7	14200.6	13799.1	15220.9	14260.3	14963.3	14761.1
27.95	11076.2	12534.1	12225.6	13374.2	13076.8	12826	12609.6	13073.3	12201	11338.1	10965	11100.6	14877.5	16413.4	13603.5	16299.3	11897.3	11497.4	11634.2	12351.2	10182.5	12434.1	11817.3	12894.8	15032.6	13164.3	13551.3	13412.7	14366.5	15363.6	12688.7	13032.1	13885.1	13436	13299.4	14224.4	13815.5	15205.3	14249	14979.7	14769.2
28.0583	11126.9	12544.2	12237.2	13360.8	13069.6	12830.8	12589.5	13049.3	12225.5	11337.1	10968.4	11118.7	14876.5	16392.9	13597.4	16272.4	11899.9	11500.5	11647.2	12339.8	10179.4	12409.3	11811.5	12905.3	15048.7	13169.4	13614.3	13451	14387.1	15378.3	12708.4	13040.1	13891.6	13414.5	13313.8	14249.4	13796.1	15226.6	14256	14997.3	14776.6
28.1667	11159.1	12525.5	12271.6	13346.3	13056.5	12820.8	12552.3	13058.7	12227	11358.8	10966.1	11127.3	14865.4	16385.2	13559.1	16235.8	11889	11495.2	11651.7	12368.6	10166.9	12377	11814.4	12919.3	15068.9	13161.1	13562.7	13469.5	14424.3	15368.4	12713	13062.9	13882.4	13415.4	13308.9	14267.2	13816.3	15241.7	14244	15006.3	14802.3
28.275	11216.9	12536.6	12260.4	13338.9	13068.4	12834.1	12566.9	13080.7	12244.1	11375.1	10982.6	11127.6	14880.9	16397.3	13538.5	16219.8	11865.4	11521.4	11658.3	12379.6	10161.3	12383	11835.5	12922.1	15088.9	13165.4	13561.7	13446.4	14436	15361.6	12732.1	13060.5	13876.4	13411.3	13297.3	14260.2	13803.5	15244.9	14219.4	15038.6	14835.3
28.3833	11228.2	12522.7	12287.2	13299.3	13044.7	12838.5	12591.9	13100.8	12262.8	11396.7	10974.7	11127.4	14829	16385.5	13503.6	16241.2	11856.2	11516.9	11664.2	12371.5	10183.6	12404.3	11836.7	12932.7	15079.8	13161.1	13522	13447.4	14459.9	15358.5	12717.1	13013.1	13845.7	13379.2	13292.4	14294.8	13802.2	15201.3	14221.1	15047.4	14810
28.4917	11229.9	12521	12273.7	13284.9	13020.2	12881.6	12589.8	13157	12276.5	11394.2	10962.8	11116.3	14833	16376.2	13510.8	16270.1	11835.5	11520.7	11674.1	12392.5	10190.8	12424.9	11825.2	12922.4	15089.6	13088.2	13505.6	13452.7	14491	15398.6	12724.3	12949.3	13778.1	13383.7	13282.5	14305.3	13807.1	15213.7	14196.8	15035.5	14816.1
28.6	11204.2	12510.3	12304.8	13285.8	13023.2	12905.6	12611	13176.3	12305	11425	10979.4	11102.6	14827.1	16395.8	13501.1	16261.4	11817.7	11554	11684.9	12410.1	10210.4	12442.8	11828.4	12932.2	15084.9	13055.2	13456.4	13456.5	14489.3	15389.9	12746.7	12932.6	13813.1	13387.8	13248.5	14342.4	13854.4	15222.4	14223	15010.8	14821.5
28.7083	11154.6	12486	12290.1	13298.6	13020.1	12908.8	12607	13192.1	12349.3	11420.7	10994.5	11077.5	14857.6	16398.7	13495	16277.7	11801.9	11584.9	11687.2	12395.1	10227.8	12467.3	11822.8	12930.6	15067.4	13032.5	13442	13375.1	14507.7	15383.6	12750.5	12905.4	13816.9	13425.5	13233.9	14317.8	13850	15216.8	14205.1	15004.8	14831.1
28.8167	11115.5	12522.1	12257.9	13275.7	13002.7	12927.6	12602.3	13197.9	12354.4	11396.1	10981.2	11085	14860	16441	13523	16298.3	11793.1	11568.5	11700.6	12406.4	10235.1	12487.2	11838.8	12910.1	15023.9	13020.1	13441.6	13376.7	14508.3	15352.8	12767.3	12918.8	13844.8	13460.4	13221.2	14351.5	13842	15197.1	14215.7	14983.2	14815.7
28.925	11118.5	12517.4	12247.6	13309.7	13022.3	12922.2	12630.8	13215.8	12371.5	11374.4	10995.3	11053.6	14835	16457.6	13559.1	16298.8	11804.1	11583.1	11697.8	12420.9	10240.9	12464.8	11839.9	12911	15029.2	13007.8	13425.9	13354.3	14534.8	15350.1	12815.1	12930.6	13874.2	13445.3	13177.6	14324.4	13818.3	15189.7	14234.7	14945.4	14850.1
29.0333	11106.4	12529.7	12230.5	13314.5	13037.3	12956.2	12641	13242.9	12371.9	11376.5	11005.1	11022.5	14836.7	16471.7	13595.3	16292.5	11773.6	11576.8	11693.2	12384.8	10240.4	12491.4	11810.4	12933.8	15027.4	13023.5	13409.7	13343.3	14509.1	15370.1	12822.3	12915	13902.7	13478.7	13147.3	14300.6	13799.5	15180.9	14213.7	14941.8	14874.9
29.1417	11116.2	12546.8	12231.4	13322.1	13037.4	12977.2	12679.2	13273.7	12349.8	11349.8	10963.2	11038.5	14797.1	16453.5	13634.3	16266.9	11776.5	11573.9	11692.9	12366.7	10261.7	12500.3	11808.9	12926.8	14986.6	13035.3	13398.3	13317.5	14505.7	15375.2	12810.8	12913.3	13933.2	13495.1	13132.5	14295.4	13751.9	15191.7	14206.8	14928	14852.4
29.25	11085.1	12547.4	12222.2	13307.2	13042.4	12993.6	12679.3	13236.1	12347	11335.2	10955.8	11020.2	14800.2	16397.3	13662.9	16235	11817.4	11573.6	11661.7	12346.1	10275.3	12524.5	11814.9	12929.6	14958	13046.5	13403.6	13333.8	14479.4	15383.8	12793.4	12908.4	13945.6	13518.2	13113.8	14252.6	13728.6	15189.3	14214.9	14912	14815.2
29.3583	11084.7	12565.9	12178.8	13315.2	13032.4	12968	12650	13227.8	12320	11334.3	10933.7	11018.4	14793.1	16493.2	13666.7	16213.4	11832.8	11575.6	11625.1	12327.3	10280.7	12541.6	11805.5	12908.3	14938	13056.2	13404.2	13317	14446.9	15320.3	12769.4	12945.6	13948.9	13503.9	13114.4	14256.9	13687.8	15150	14201	14925.3	14804
29.4667	11097.1	12579.6	12188.4	13314.2	12995.3	12962.8	12619.8	13227.5	12298.7	11314.4	10905.5	11022.9	14819.2	16482.5	13701	16194	11861.5	11563	11589.1	12312.9	10243.6	12517.4	11797.8	12917.8	14920.1	13079.8	13374.9	13292.5	14424.5	15340.5	12740	12937	13917.1	13483	13124	14200.9	13661.5	15140.1	14208.5	14938.8	14776
29.575	11112.5	12577.9	12204.5	13342.3	12988.3	12928.7	12597.9	13237.1	12295.3	11302.9	10898	11052.1	14844.2	16464.7	13699.7	16174.3	11850.8	11565.1	11590	12314.9	10236.5	12516.9	11811.6	12922.8	14895.4	13040.4	13410.7	13310.6	14431.9	15314.8	12708.1	12940.2	13920.1	13477.3	13146.4	14149.8	13645.7	15178.1	14212.4	14996.2	14749.3
29.6833	11123.8	12547.1	12238.8	13312.8	12975.4	12913.4	12578.2	13237.5	12279.1	11308.4	10899.3	11073.9	14837.5	16448.3	13725.6	16172	11867.9	11576	11559.5	12272.8	10218.2	12482.5	11817.9	12929.9	14862.8	13023.3	13408.9	13307.8	14419.6	15313.7	12720.1	12954.8	13907.8	13457.3	13197.6	14117.5	13656.6	15199.8	14193.5	15026.4	14686.2
29.7917	11178	12524.1	12238.8	13267.1	13008.5	12912.6	12557.2	13228.7	12272.2	11286.5	10891.5	11077.3	14830.9	16437.7	13710.4	16183.7	11886	11589.2	11528.2	12279.3	10211.1	12465.3	11815.1	12893.6	14821	13034.9	13428.1	13345.6	14417.8	15333.7	12689.4	12970.8	13877.1	13462.4	13203.8	14122.8	13627.3	15206.6	14172.5	15058.5	14667.4
29.9	11193.4	12505.6	12240.7	13220.7	13022.6	12911.3	12568.6	13199.4	12269	11284.5	10883.5	11085.7	14782.6	16396.9	13696.8	16163.7	11898.8	11579	11528	12273.3	10192	12470.2	11814.8	12903.5	14810.1	13051.1	13448.9	13300.4	14418.3	15280.9	12683.9	13013.7	13852.5	13406.3	13213.3	14168.3	13656.4	15237.4	14150.8	15058.8	14669.1
30.0083	11194.4	12482.4	12241.3	13197.5	12993.9	12885.2	12561.2	13206.1	12251	11334.1	10861.8	11090.8	14781.9	16407.7	13641.4	16205.3	11888	11573.9	11538.4	12277.5	10186.4	12436.7	11817.8	12900.4	14773	13039.5	13449.1	13344	14415	15274.9	12716.6	13007.6	13856.6	13425.8	13192.4	14225.6	13673.5	15281	14145.4	15084.4	14683.6
30.1167	11208.9	12516.6	12267.6	13181.2	12986.3	12883.4	12548.8	13215.4	12286.4	11343.9	10907.3	11100.2	14790.6	16407.8	13604.1	16148.3	11874.2	11548.3	11535.3	12283.1	10168.4	12430.8	11795.1	12897.8	14786	13038.5	13462.8	13319.2	14404.1	15294.3	12715.7	13038.5	13846.1	13414.1	13193.8	14280	13668.7	15299	14159	15082.4	14706.4
30.225	11202.8	12481.4	12275.6	13161.3	12978.4	12915.5	12589	13280.9	12294.2	11354.7	10916	11099.4	14818.6	16371.1	13599.3	16176.1	11840	11553.6	11560.6	12290.2	10187.9	12415.3	11784	12881.8	14800.4	13073.3	13468	13333.8	14419.5	15275.7	12722.2	13030.2	13827.8	13396.3	13196	14325.4	13648.7	15322.3	14158.2	15061.4	14712.9
30.3333	11219.7	12492.6	12326.8	13113	12974.9	12924.3	12583.7	13302	12308.1	11377.1	10918	11101.4	14796.9	16361.1	13580.8	16141.2	11825.5	11577.7	11579.4	12306.5	10198.2	12452.7	11778.1	12889	14808.8	13071.6	13450.3	13329.8	14425	15279.9	12731.7	12986.6	13815.3	13373.9	13166.9	14312.3	13645.3	15305.3	14185.5	15069	14763.7
30.4417	11191.7	12516.7	12333.3	13140.8	12959.2	12924	12599.5	13313	12310.8	11388.5	10942.8	11100	14811.2	16345.8	13557.5	16175.4	11808.3	11573	11584.4	12304.9	10214.4	12447.9	11776.7	12907.4	14816.1	13041	13463.3	13368.6	14448.1	15226.7	12744.2	12969.9	13774.3	13361.4	13149.3	14344.4	13649.1	15250.2	14167.4	15068.8	14793.7
30.55	11159.3	12579.3	12311.7	13124.1	12949.1	12930.5	12621	13321.7	12329.6	11394.5	10943.9	11083.4	14796.6	16347.5	13528.2	16161.8	11792.2	11532.2	11601.3	12318.3	10229.2	12460.4	11777.5	12887.9	14896.8	12997.8	13427.3	13363.5	14452.4	15196.1	12740.4	12942.9	13773.3	13342.1	13122.2	14355	13678.2	15216.5	14174.3	15039	14818.7
30.6583	11147	12603.1	12300	13124.9	12955.1	12928.6	12609.5	13342.9	12361.5	11393.2	10973.2	11077.4	14751.7	16389.7	13529.4	16121.8	11779.5	11549	11612	12325.2	10254.7	12453.8	11770.8	12880.3	14878.4	12995.6	13415.6	13350.6	14495.1	15203.7	12749.1	12907	13795.3	13343.6	13090.8	14380.8	13660.3	15204.6	14160.4	15044.5	14824.5
30.7667	11115.2	12607.4	12260.9	13142.8	12964.3	12948.8	12593.9	13347.5	12340.7	11401.4	10978.6	11071.1	14767.5	16383.7	13506.8	16144.1	11753.8	11560	11619.9	12352.5	10243.7	12488.9	11783.2	12861.6	14872.1	12945.3	13398.5	13336.2	14495.5	15241.2	12726.5	12910.7	13793.5	13349.1	13074.7	14408.9	13704.5	15183.8	14156.1	15022.8	14913.1
30.875	11133.7	12608.5	12257.2	13150.8	12960.7	12948.3	12618.2	13356.2	12342.6	11401.4	10992	11074.4	14757.1	16397.1	13506.8	16153.4	11761.7	11576.7	11607.9	12333	10255	12498	11777.4	12899.4	14888.8	12917.2	13400.7	13312.2	14495.2	15266.1	12756.9	12900.6	13820	13383	13073.3	14425.5	13709.9	15148.5	14167.6	15028.5	14866.5
30.9833	11111	12668.3	12236.3	13208.2	12990.7	12941.5	12597.4	13384.2	12355	11391.7	10966.2	11063.2	14755.1	16404.8	13525.7	16121.2	11775	11576.8	11605	12337.3	10268.7	12510.6	11781.9	12889.3	14853.6	12910.3	13377.9	13263.9	14502.1	15264.1	12752.4	12875.2	13858.2	13410.5	13085.6	14390	13686.5	15137.4	14124.2	15034.8	14867.6
31.0917	11119.1	12651.7	12205.7	13217.3	13010	12899.7	12572.9	13427.5	12344.2	11381.5	10952.4	11066.8	14773.9	16432.8	13574.3	16106.9	11804.9	11566.9	11598.3	12317.5	10253.6	12529	11779.6	12866.5	14779.4	12896.1	13327.5	13233.9	14514.4	15225.4	12774.1	12870.7	13876	13428.8	13080.7	14355.5	13648.9	15093.1	14120.7	15020.3	14823.2
31.2	11133.1	12680.5	12212.7	13234.8	12991.5	12897.4	12533.2	13434.9	12342.2	11323.6	10910.9	11033.5	14783.5	16442	13580.5	16143	11820.8	11587.5	11551.2	12287.1	10243.6	12546.6	11769.1	12912.7	14757.7	12905.8	13304.3	13223.7	14511.5	15212.5	12748.6	12846.5	13839.9	13455	13053.6	14333.6	13630.3	15108.6	14118.9	15028.4	14777.2
31.3083	11112.6	12659.4	12188.9	13247.9	12969.8	12881.3	12514	13405.8	12346.4	11309.8	10914.8	11012.3	14769.9	16462.4	13571.1	16137.8	11840.1	11547.7	11536.6	12295.1	10222.2	12522.5	11790.3	12895.2	14709.8	12920.8	13319.8	13214	14473.7	15182.8	12743	12837	13883.3	13441.2	13062.9	14294.2	13604.1	15087.1	14128	15023	14700
31.4167	11155.4	12678.8	12209.4	13242.7	12971.9	12865.7	12496.8	13392.2	12307.1	11311.2	10908.4	11027.6	14741.6	16462.2	13590.9	16125.7	11845.5	11554.2	11506.6	12286.9	10212.2	12501.5	11801.2	12891.9	14678.2	12962.2	13315.4	13212.3	14457.5	15209.7	12705.5	12844.4	13842.6	13425.3	13069.3	14317.6	13554	15088.2	14138.7	15002.5	14666.8
31.525	11159.2	12670.9	12239.2	13209.3	12965.2	12815.8	12482.6	13359.7	12311	11303.1	10897	11055.6	14735.3	16451.7	13608.7	16124.2	11844	11550.8	11496.4	12254.9	10181.4	12491.6	11797.1	12875.7	14657.9	12959	13279.7	13195.1	14446.1	15222.2	12702.1	12858.1	13841.6	13384.2	13079.4	14295.3	13527.3	15135	14115.7	15044.6	14644.2
31.6333	11202.2	12626.8	12231.7	13175.4	12968.8	12809.1	12474.2	13345.5	12288.5	11291.8	10875.3	11070.3	14710.6	16472.8	13623.4	16129.5	11873.8	11560.1	11484.8	12256.9	10189.3	12470.6	11815.9	12884.4	14680.8	12965.6	13314.1	13222.9	14420.1	15173.7	12682.2	12881.8	13852.2	13389	13052.8	14279.8	13510.8	15136.1	14136.9	15014.5	14623.1
31.7417	11225.6	12592.7	12261.1	13187.7	12958.6	12776.2	12468.5	13346.9	12297.3	11285.8	10878.6	11086.1	14691.2	16431.4	13614.3	16129.8	11878.2	11548.3	11473.1	12250.1	10158.9	12487.8	11806.2	12877.6	14647.1	12972.4	13358.9	13260.8	14431.5	15170.6	12629.1	12935.1	13804.6	13353.1	13070.7	14281	13483.4	15159.9	14141.1	15060	14686.2
31.85	11195.9	12552	12273	13148.7	12948.3	12772.5	12457.6	13332.6	12272.4	11267.8	10885.8	11092.8	14720.6	16388.2	13618	16127.1	11874.4	11534.5	11474.6	12239.1	10164.7	12467.7	11808.8	12890.2	14655.1	12964.4	13382.4	13245.5	14404.6	15184.7	12613.6	12908	13784.8	13351.1	13078.8	14219.9	13504.9	15179.4	14138.8	15079.2	14677.9
31.9583	11223.1	12538.1	12285.7	13152.4	12957.2	12795.6	12460.4	13333.5	12268.1	11283.5	10903.2	11070.7	14742.3	16379.6	13553.3	16135.8	11838.1	11523.9	11488.6	12261.5	10151.1	12426.4	11803.1	12868.4	14661.9	12969.1	13407.8	13240.2	14391.4	15196.2	12606.3	12951.8	13799	13322.7	13100.2	14219.9	13528.4	15182.8	14123.3	15112.3	14672.7
32.0667	11189.6	12516.5	12279.4	13114.5	12970.6	12806.1	12483.4	13337	12295.1	11284.3	10933.4	11065.4	14714.4	16337.2	13536.4	16126.9	11834	11527.1	11503.4	12293	10184.1	12452.6	11787.5	12882.7	14661.3	12978.1	13427.2	13265.4	14392.2	15184.8	12588.4	12964.6	13775.2	13304.4	13080.1	14212.3	13545.9	15205.3	14136.6	15108.7	14708
32.175	11241.4	12515.5	12310.5	13112.1	12950.8	12807.4	12511.3	13371.3	12298.9	11317.8	10935.4	11060.6	14687.7	16308.9	13536.1	16108.5	11805.5	11506.1	11514.1	12292.7	10181.9	12455.1	11775.9	12883.5	14655.5	12985.8	13436.1	13230.3	14402.7	15180.2	12619.1	12943.1	13755.4	13280.9	13101.6	14253.1	13555.1	15179.2	14129.9	15131.6	14739
32.2833	11212.3	12522.6	12286.8	13093.6	12952.8	12845.8	12518.8	13391.8	12322	11333.4	10948.9	11060.4	14664.5	16290.7	13499	16128.8	11772.1	11519.7	11520.1	12334.2	10203.3	12472.8	11767	12868.1	14680.3	12932.5	13413.2	13240.4	14382.6	15146.6	12667.8	12938.2	13746.9	13286.8	13138.1	14265.6	13569.5	15191	14113.3	15168.3	14775.3
32.3917	11193.9	12588.7	12278.5	13084.7	12968.4	12852.9	12534.5	13385.7	12346.3	11371	10980.3	11050	14670.1	16255.3	13513.4	16161.9	11764.1	11500.8	11519.4	12344	10226.1	12476.5	11777.8	12855.5	14703.7	12921.1	13431.2	13266.2	14390.9	15131.8	12675.2	12910.3	13717.8	13292.7	13086.8	14267.5	13572.1	15177.1	14093	15175	14767.1
32.5	11218.6	12587.7	12286.8	13066.1	12945.7	12857.9	12542.2	13416.3	12317.1	11377.1	10997.1	11003.7	14686.4	16214.1	13492.6	16116.1	11748.7	11510.5	11535.2	12355.6	10247	12479.6	11805.1	12879.8	14704.9	12935.4	13396	13281.7	14407.9	15167.1	12686	12908.1	13705.1	13293.6	13089.9	14271.7	13525.2	15154.7	14095.9	15182.1	14770.6
32.6083	11155.7	12610.5	12267.9	13076.8	12942.9	12867.6	12559	13406.9	12324.9	11394.2	11017.6	10985.3	14701.4	16239.9	13470.3	16140.2	11751.4	11498.7	11544.8	12379.8	10263.8	12540.5	11788.9	12902.1	14683.7	12921.1	13401.7	13268.2	14447.3	15148	12685.6	12867.1	13728.7	13312.2	13047.2	14246	13523.5	15097.8	14080.4	15171.1	14779.7
32.7167	11162.7	12623.9	12249.7	13124	12934.4	12880.5	12566.7	13424.3	12337.2	11388	11029.4	10969.6	14699.3	16227	13446.4	16140.8	11744.9	11524.3	11541.3	12365.7	10257	12567.4	11801.3	12880.4	14719.8	12919.2	13373.4	13289.3	14444.7	15158.2	12685.5	12889.5	13728.8	13329.1	13016.8	14251.8	13547.6	15075.4	14086.8	15125.2	14794.4
32.825	11144.3	12622.4	12240.8	13116	12956	12904.5	12590.7	13463.8	12351.4	11394.6	11033.9	10951	14697	16245.4	13442.2	16130.9	11739.6	11518.6	11544.2	12387.4	10260.6	12569.5	11785.8	12894.1	14694.5	12903.3	13358.9	13266.5	14476.1	15118.5	12681.2	12888.1	13729.4	13327.6	12979.7	14280.9	13556.2	15070.2	14090.7	15106.3	14793
32.9333	11157.7	12644.8	12241.6	13146.2	12945.1	12871	12576.8	13464	12354.2	11407	11031.7	10923.3	14678	16277.2	13477.1	16112.1	11756.8	11532.2	11543.4	12358.5	10268	12564.7	11783.6	12886.5	14713.7	12884.3	13357.9	13248.3	14505.5	15094.4	12673.9	12874.9	13776.1	13305.9	12960.6	14263.9	13571.8	15092.9	14059.3	15084.8	14838.1
33.0417	11181.1	12667.1	12185.4	13166.7	12950.6	12838.1	12545.9	13503.2	12360.9	11379.6	11022.9	10920.3	14683	16270	13490	16080.5	11783.3	11552.9	11547.8	12380.5	10262.5	12575.6	11778.9	12906.2	14695.8	12865.4	13344.9	13209.9	14498.4	15075.1	12676.9	12858.3	13803.8	13323	12961.8	14236.3	13559.7	15054.8	14099.4	15048.5	14866.2
33.15	11220.7	12694.1	12200.1	13176.2	12962.2	12862	12504.9	13491.2	12350.4	11355.9	10996.5	10877.8	14641.4	16264	13515.4	16119.2	11799.3	11553.2	11510.2	12357.6	10254	12567.5	11783	12898.3	14687.4	12857	13324.2	13218.1	14525.1	15123.3	12665.9	12822.8	13781.4	13309.2	12937.6	14184.4	13540.2	15053.5	14086	15015.7	14855
33.2583	11237.2	12710.4	12192.8	13183.4	12941.2	12849.4	12477.9	13491.1	12327.6	11351	10994.8	10867.5	14650.3	16277.5	13526.3	16105.4	11812.6	11529.8	11490.4	12348.2	10225.9	12547.5	11779.5	12911.5	14624.7	12863.4	13321.8	13187	14525.2	15094.2	12627.9	12820.6	13793.2	13322.4	12926.6	14177.3	13521.2	15010.8	14093.1	15016.8	14830.8
33.3667	11241.9	12682.3	12206.5	13198.5	12952.5	12813.1	12473.4	13491.1	12315.2	11349.6	10969.7	10867.6	14704	16317	13552.7	16115.3	11813.4	11517.7	11483	12329.9	10213.2	12513.7	11784.1	12908.2	14622.4	12881.7	13312.5	13131.3	14501.4	15069.1	12646.3	12828.8	13790.5	13343.3	12932.9	14137	13489.6	15017.2	14087.4	14991.5	14797.7
33.475	11279.6	12704.6	12267.6	13167.7	12950.5	12817.6	12435.8	13480	12303.1	11343.6	10972.4	10886.6	14700.6	16326.3	13574.3	16107.4	11823.4	11506	11461.4	12325.2	10210.3	12541	11780.1	12899.5	14596.3	12864.2	13314.4	13126.9	14459.6	15047.9	12613.6	12855.7	13761.9	13352.6	12966	14109.7	13493.7	15007.7	14078.9	15041.8	14781.9
33.5833	11253.8	12639.6	12278.5	13141.3	12950.1	12804.1	12433.4	13472.1	12291.1	11304.7	10973.6	10874.3	14707.3	16282	13586.4	16150.9	11821.8	11494.6	11446.1	12314.1	10196.1	12489.7	11772.1	12891.4	14568.6	12874.5	13274.3	13119	14437.6	15033.2	12582.4	12890.8	13759	13324.5	12972.1	14097.5	13413	15005.7	14086.8	15065.7	14743.7
33.6917	11279.9	12601.5	12278.3	13089.5	12921.6	12801.1	12425.5	13481	12297.7	11292.9	10967.4	10879	14669.9	16240	13610.2	16180.1	11823.6	11494.1	11426.2	12291.4	10187.3	12477.9	11767.6	12917.4	14550.9	12905.2	13271.4	13130.8	14425.4	15056.8	12558.8	12888.8	13753.7	13309.6	12997.1	14087.4	13409.9	15020.3	14066.4	15119.5	14710.8
33.8	11243.1	12602.3	12272.6	13042.6	12911.2	12814.1	12450.2	13494.4	12295.9	11273.5	10993	10898.7	14687.4	16208.4	13595.7	16187.5	11816	11505.6	11441.4	12302.6	10168.6	12466.7	11802	12899.6	14576.8	12913.4	13279.5	13154.9	14410.1	15095.9	12547.8	12914.2	13713.4	13280.7	13010.8	14088.1	13366.7	15050.2	14046.4	15120.3	14693.8
33.9083	11221.4	12573.9	12288.1	12991.9	12937	12818.2	12474.9	13480.2	12286.1	11274.2	11009.8	10884.1	14688.6	16195.8	13584.3	16253.6	11795.6	11514.7	11439	12322.4	10199.7	12459.9	11778.6	12916.6	14587.2	12942.9	13320.7	13184.6	14383.7	15116.1	12502.5	12934.2	13704.8	13267.7	12991	14089.2	13410.1	15056.4	14049.5	15157	14668.6
34.0167	11269.9	12560.1	12305.2	13000.4	12944.4	12866.8	12471.7	13496.8	12282.4	11288.6	11043	10874.1	14727.4	16164	13548.8	16320.6	11778.1	11517.8	11478.4	12341.6	10196.1	12480.8	11780.3	12915.7	14620.2	12936.7	13319.2	13192.9	14412.4	15123	12499.5	12929.7	13703.8	13225.1	13000.3	14086.3	13404.5	15081.5	14043	15178.7	14645.3
34.125	11203.1	12532.9	12295.4	13000.1	12933.6	12855	12497.5	13493.2	12325.5	11320.4	11054.3	10865.3	14729.1	16128.9	13500.1	16357.9	11750.6	11510	11474.6	12334.1	10209.7	12512.7	11790.3	12895.1	14622.5	12922.1	13358.5	13216.3	14389.2	15132.7	12507	12929.9	13695.5	13184.3	12982.6	14035.1	13473.7	15087.3	14043.3	15177.7	14662.9
34.2333	11178.3	12566.5	12279.4	12947.5	12928.5	12873.9	12510.8	13514.1	12332.8	11320.2	11087.4	10829.6	14708.2	16068.4	13509.5	16390.3	11726.7	11500.6	11489.7	12338.8	10219.5	12507.6	11776.1	12917.6	14658.3	12889.9	13385.8	13235.1	14386.2	15150.3	12510.6	12935	13690.5	13192.2	12962.7	14049.7	13460	15097.6	14022.6	15191	14701.9
34.3417	11152.6	12586.2	12273.5	12986.5	12939.8	12900.1	12516.6	13561	12359.4	11337.4	11096.9	10836.6	14728.5	16071.1	13471.8	16389	11712.7	11481.2	11502.5	12355.8	10251.4	12553.5	11779.9	12913.4	14633	12825.9	13382.7	13242.9	14421.6	15182.9	12530	12925.9	13671.2	13184.9	12984.5	14059.6	13470.9	15138.3	14060.8	15197.5	14742.4
34.45	11147.4	12596	12265.8	12988.5	12961.5	12909.5	12514.1	13583.9	12376	11344.2	11124.5	10802.6	14707.1	16061.9	13437.7	16397.2	11691.3	11471.9	11493.8	12361.2	10254.9	12590.3	11760.2	12918.3	14655.8	12824.1	13389.3	13219.2	14437.3	15193.4	12561.3	12907.5	13658.1	13192.5	12957.2	14062.4	13633.5	15133.5	14061.5	15199.1	14780.5
34.5583	11119.9	12623.5	12227.8	12990.5	12977.8	12918.9	12517.8	13602.7	12371.2	11366.7	11121.2	10792.5	14696.9	16065.8	13441.7	16395.7	11688.7	11447.1	11505.7	12363.9	10256.6	12614.7	11756.3	12902.9	14662.1	12802.5	13379.3	13230.7	14433.2	15150.4	12591.1	12921.2	13644.2	13267	12936.1	14070.4	13631.8	15076.8	14079.4	15179.4	14789
34.6667	11122.2	12632.2	12221.7	13050.4	12958	12903.1	12523.1	13624.3	12402	11362	11139.1	10761.5	14692.7	16074.4	13425.8	16416.6	11697.2	11447.6	11508.9	12366.1	10261.6	12584.9	11746.6	12933.3	14678.4	12782.6	13368.5	13239	14444.6	15103.8	12586.9	12900.1	13641.5	13272.8	12923.4	14127.5	13619.5	15082.2	14060.7	15137.9	14810.6
34.775	11109.7	12652.9	12192.1	13083	12978.7	12905.3	12490.8	13659.5	12404.9	11390.6	11165.7	10724.7	14717.3	16079.7	13389.6	16388.3	11710.1	11493.7	11532.9	12379.6	10283.2	12603	11760.2	12921	14697.4	12774.9	13324.9	13233.3	14459.6	15098.5	12606.3	12893.3	13641.8	13286.9	12918.7	14138.1	13650.3	15072.4	14047.6	15121.3	14809.5
34.8833	11107.7	12666.8	12184.8	13100.4	12957.9	12857.6	12449.6	13669	12424.5	11413.9	11151.6	10708.7	14717.9	16114.1	13413.7	16400.4	11731.8	11508.7	11529.6	12374.3	10261.3	12633.5	11760.1	12922.5	14702.7	12768.2	13303.2	13237.3	14487.4	15076.8	12606.9	12860.3	13676.7	13309.8	12882.9	14150.7	13632.4	15069	14052.1	15092	14857.7
