# Supplementary material for: Probing plant signal processing optogenetically by two channelrhodopsins
Source: Nature. 2024 Aug 28;633(8031):872–7. doi: 10.1038/s41586-024-07884-1 (PMC11424491; doi:10.1038/s41586-024-07884-1)
Supplement: Supplementary file 15 — Source Data Fig. 2 [file 41586_2024_7884_MOESM15_ESM.xlsx]

## Sheet: Fig. 2a, b, d
Fig. 2a, Plasma membrane depolarization triggered by ACR1 2.0 or XXM 2.0 stimulation with global green light (520 nm, 9µW/mm2) illumination.
	WT	Ret-eYFP #1	Ret-ACR1 2.0 #1	Ret-ACR1 2.0 #2	Ret-XXM 2.0 #1	Ret-XXM 2.0 #2
Depolarization (mV)	6.84	4.34	148.22	119.686	77.208	87.246
	4.73	6.87	123.326	134.702	89.352	75.107
	7.02	5.52	152.892	131.596	94.786	91.094
	7.6	11.17	159.852	153.165	91.886	89.474
	10.46	9.03	161.042	137.264	85.171	80.104
	10.5	8.11	110.136	159.513	88.347	85.086
Fig. 2b, Mean R-GECO1 fluorescence change in transgenic N. tabacum mesophyll cells upon global green light (520 nm, 9 µW/mm2) illumination
Time (min)	R-GECO1 plant 1	R-GECO1 plant 2	R-GECO1 plant 3	R-GECO1 plant 4	R-GECO1 plant 5	R-GECO1 plant 6	R-GECO1 plant 7	R-GECO1 plant 8	Ret-XXM 2.0/R-GECO1 plant 1	Ret-XXM 2.0/R-GECO1 plant 2	Ret-XXM 2.0/R-GECO1 plant 3	Ret-XXM 2.0/R-GECO1 plant 4	Ret-XXM 2.0/R-GECO1 plant 5	Ret-XXM 2.0/R-GECO1 plant 6	Ret-XXM 2.0/R-GECO1 plant 7
0	0	0	0	0	0	0	0	0	0	0	0	0	0	0	0
0.108333	24.693	53.437	-24.621	-36.3	41.255	-28.145	-16.933	-20.098	-35.643	16.202	-10.717	18.017	4.838	-13.628	7.089
0.216666	36.668	61.735	-58.699	-27.475	37.445	-16.7	-32.383	-46.295	-38.895	36.22	-1.894	17.356	37.594	-37.741	18.041
0.324999	48.742	71.458	-69.322	-71.212	99.816	-16.375	-12.473	-61.161	-37.617	33.988	27.839	23.315	41.102	-38.875	11.729
0.433332	54.609	87.929	-83.855	-101.83	96.263	16.786	35.43	-43.877	-65.947	64.222	22.601	42.218	24.157	-54.027	15.528
0.541665	59.34	42.166	-97.156	-111.521	118.556	16.563	28.19	-36.479	-73.572	58.151	42.57	22.153	27.714	-47.798	25.309
0.649998	33.691	60.364	-97.376	-88.686	115.766	3.493	9.699	-78.343	-81.625	69.872	48.606	38.697	9.338	-76.087	30.856
0.758331	19.643	77.809	-71.873	-82.477	106.653	-7.156	24.922	-35.042	-80.711	66.555	51.087	38.759	8.416	-67.057	50.39
0.866664	-5.185	70.501	-136.347	-49.564	67.798	-10.442	38.619	-32.246	-78.035	59.69	45.584	20.05	-10.894	-51.812	44.41
0.974997	-40.036	98.422	-102.733	-21.747	42.9	-17.587	66.398	-28.545	-83.124	56.606	45.936	8.446	-26.3	-30.656	45.919
1.08333	-46.603	57.43	-89.632	-5.889	35.334	11.172	95.767	-15.684	-70.198	56.034	69.108	4.391	-37.425	-39.259	33.419
1.19166	-76.432	54.899	-113.547	-19.05	25.858	7.979	81.896	-16.502	-50.639	54.195	80.171	-4.98	-62.917	-19.104	16.587
1.3	-92.301	28.583	-127.332	-15.559	50.446	-14.515	55.595	-7.335	-31.898	50.717	66.779	6.096	-53.267	-21.428	36.325
1.40833	-88.89	1.332	-127.772	-13.536	54.283	-13.627	47.315	-1.926	-20.968	28.345	58.042	-2.997	-30.439	-17.703	7.554
1.51666	-68.536	-31.966	-80.367	-15.582	37.404	4.667	54.931	46.687	-24.514	45.523	49.829	17.391	-22.577	7.161	-0.223
1.62499	-87.848	-39.725	-71.29	16.637	22.39	25.587	31.529	54.977	-26.118	39.755	27.471	14.009	-19.277	22.663	-7.984
1.73333	-109.807	-72.598	-41.823	10.648	20.069	11.787	37.961	61.439	-10.689	36.117	42.191	-7.045	2.891	25.196	-13.877
1.84166	-73.919	-75.66	-17.001	31.338	8.335	35.327	3.01	24.805	-33.911	29.395	34.188	8.773	-7.117	35.746	-1.403
1.94999	-68.295	-65.2	5.506	4.931	41.445	3.443	-12.356	-24.408	-46.034	42.705	26.055	-0.727	-3.484	16.983	8.814
2.05833	-58.953	-63.349	4.55	-17.732	49.349	18.424	-10.118	-20.585	-62.542	54.331	33.917	-15.249	9.351	18.788	18.861
2.16666	-35.858	-53.062	-12.111	-13.526	-1.543	23.692	7.816	-54.282	-65.464	61.602	38.005	-6.123	26.133	-0.353	24.313
2.27499	-24.278	-41.487	-10.587	-28.797	2.267	38.519	34.1	-63.383	-83.969	63.894	27.457	-5.687	32.836	-11.062	37.513
2.38333	-41.541	-68.558	-66.348	-62.704	42.708	41.463	39.685	-70.787	-95.043	63.156	30.898	-6.983	5.552	-6.007	29.171
2.49166	-48.253	-44.089	-64.542	-81.838	61.203	17.226	27.985	-43.554	-86.022	89.969	54.992	-24.446	8.389	-29.559	37.726
2.59999	-24.858	-37.641	-95.826	-100.003	85.109	16.476	32.937	-33.11	-77.394	83.464	48.568	10.498	-3.405	-59.611	42.936
2.70832	-10.883	-34.41	-100.065	-92.714	100.397	22.555	52.241	-42.331	-91.946	104.034	31.764	5.294	-24.342	-51.054	29.932
2.81666	-27.513	-0.549	-82.706	-77.824	75.98	39.662	70.217	-8.108	-83.209	95.642	59.568	7.677	-32.101	-39.56	37.661
2.92499	-53.448	15.697	-77.376	-39.969	64.62	36.935	99.868	-40.891	-68.03	100.008	64.899	12.727	-41.554	-20.813	56.237
3.03332	-74.907	12.401	-101.292	-30.516	57.721	49.512	106.562	-35.301	-63.909	92.598	71.387	13.065	-47.242	-10.527	36.828
3.141657 geen light start	-54.029	-2.124	-105.042	-19.213	28.655	29.3	56.261	-16.648	-53.639	449.224	69.441	-19.491	-67.666	6.817	30.491
3.24999	-25.4	-14.631	-102.389	-4.808	35.178	35.724	94.397	72.859	626.521	724.266	659.122	589.982	492.106	976.826	1238.64
3.35832	-30.676	-49.715	-133.27	-7.902	64.224	45.91	91.938	125.755	498.517	621.915	541.758	486.903	393.414	761.644	901.11
3.46666	-12.38	-74.125	-136.48	-10.875	69.469	74.339	132.661	174.894	443.053	548.897	505.799	367.976	344.232	687.846	804.84
3.57499	-46.533	-82.729	-107.656	-20.643	68.103	57.252	117.196	158.954	415.979	508.831	471.127	277.863	304.257	666.527	750.913
3.68332	-51.431	-105.353	-86.636	5.365	65.949	69.396	99.451	134.784	403.219	483.77	469.401	239.331	301.773	646.483	735.773
3.79165	-31.654	-86.604	-70.221	17.287	31.73	70.662	75.993	150.379	398.944	472.839	471.013	225.349	312.613	670.43	744.965
3.89999	-24.958	-87.38	-29.492	31.978	44.838	76.364	82.667	149.044	400.688	468.92	465.587	210.54	335.668	668.475	732.824
4.00832	-37.067	-108.709	-11.94	12.495	58.975	89.277	102.195	110.513	391.21	477.17	507.2	210.177	378.343	639.079	744.246
4.11665	-10.849	-85.187	0.428	5.844	65.148	88.528	116.999	109.535	403.223	494.712	507.195	198.184	404.783	635.869	754.485
4.22499	8.078	-67.592	36.845	5.809	89.327	97.775	161.2	86.742	392.722	498.46	520.172	180.113	412.89	631.645	773.401
4.33332	11.271	-54.493	31.69	7.98	111.443	73.077	147.484	93.442	401.651	525.734	526.121	190.022	406.859	630.52	759.923
4.44165	33.456	-31.255	-8.294	-37.837	91.663	70.766	118.718	149.004	411.994	531.239	518.174	194.576	424.953	623.208	783.348
4.54999	37.523	-22.214	-27.617	-59.024	83.375	86.481	170.746	154.684	422.871	544.044	525.82	203.376	399.539	616.517	810.122
4.65832	36.555	-31.369	-45.9	-53.057	57.693	95.977	174.087	174.636	459.431	581.721	546.003	235.784	403.992	626.386	815.457
4.76665	29.631	11.213	-65.932	-56.043	32.726	81.475	199.796	182.911	459.808	599.039	563.816	245.808	387.516	623.127	830.669
4.87498	45.883	38.663	-65.568	-42.341	-30.287	94.12	204.831	163.29	473.397	574.055	569.878	269.461	377.248	649.367	838.375
4.98332	28.873	25.52	-55.547	16.241	-64.597	79.917	165.161	149.885	490.568	562.395	586.003	271.807	336.321	636.116	863.584
5.09165	24.899	33.902	-56.633	15.051	-80.253	68.453	147.266	137.375	498.716	555.525	584.527	281.593	317.939	637.925	831.629
5.19998	-9.988	6.796	-67.007	39.734	-124.849	103.87	130.834	141.727	513.524	566.829	602.705	287.448	322.666	639.625	827.838
5.30832	-12.911	16.801	-71.598	60.506	-126.12	102.939	120.361	144.576	538.545	545.739	591.164	294.779	309.662	662.035	858.419
5.41665	-34.045	-18.951	-61.309	34.669	-128.141	88.569	113.383	157.627	534.982	532.226	591.635	289.388	328.521	669.238	817.027
5.52498	-36.999	-29.389	-118.689	32.205	-116.184	79.306	106.18	156.588	563.605	553.028	566.347	296.702	332.198	693.04	831.57
5.63332	-39.946	-39.334	-130.982	60.525	-144.621	71.332	78.666	140.215	579.778	516.603	563.55	277.796	342.981	686.568	823.283
5.74165	-74.873	-49.807	-104.07	71.016	-119.218	60.888	93.859	126.174	555.043	542.097	560.772	309.648	355.153	718.949	815.001
5.84998	-81.982	-58.215	-84.333	62.93	-160.322	95.668	62.78	101.348	566.965	564.729	576.1	287.823	381.399	689.472	808.144
5.95831	-55.75	-74.891	-45.117	97.1	-164.219	90.092	87.519	51.005	573.388	555.695	585.882	305.649	390.592	687.593	847.339
6.06665	-49.586	-94.256	-25.018	83.718	-141.705	73.486	101.166	7.017	579.249	584.91	564.563	315.914	411.192	671.355	879.248
6.17498	-26.217	-132.389	6.214	59.832	-109.591	71.472	127.502	-27.501	543.849	603.854	587.525	296.856	389.94	669.868	889.789
6.28331	-15.148	-107.233	-0.396	57.241	-54.02	70.723	134.762	-56.53	558.77	607.997	604.514	303.635	358.825	662.46	863.566
6.39165	-8.428	-77.474	27.322	46.162	-26.891	92.326	129.421	-20.65	566.22	629.861	625.872	308.697	365.347	667.566	876.586
6.49998	5.436	-55.663	4.696	-15.458	16.866	79.814	140.411	-29.161	594.343	652.127	623.346	322.255	373.5	637.668	897.144
6.60831	60.567	-11.405	-25.623	-15.679	12.274	78.122	158.653	-22.322	594.646	623.013	652.45	351.255	359.594	653.417	916.763
6.71665	68.45	-6.323	-21.521	-31.315	50.771	67.097	123.855	-9.255	614.716	605.477	660.566	377.283	348.574	660.804	924.19
6.82498	77.985	6.875	-26.041	-41.603	32.792	59.127	143.276	0.969	643.886	602.858	667.246	391.779	339.694	689.517	959.819
6.93331	53.398	20.788	-58.954	1.09	35.898	65.877	151.135	-30.678	652.972	597.919	684.072	424.133	333.597	701.953	942.072
7.04164	26.438	31.244	-35.363	17.761	25.966	84.263	133.575	-18.768	680.174	580.178	686.309	433.524	346.717	704.02	929.613
7.14998	39.491	5.45	-54.457	31.213	33.44	71.085	116.559	-13.199	710.089	588.014	669.344	437.814	371.983	717.142	940.609
7.25831	3.073	-1.96	-62.204	14.211	18.962	67.799	63.023	-10.27	716.137	568.648	680.76	427.326	378.741	730.704	913.741
7.36664	-18.153	8.678	-82.337	37.962	24.791	64.216	54.167	32.23	716.198	557.846	649.401	405.114	393.257	746.661	942.835
7.47498	-47.902	-4.179	-82.969	32.013	27.539	53.941	20.069	12.189	708.915	569.069	649.557	417.994	394.999	760.404	925.391
7.58331	-71.524	-7.082	-106.064	34.601	13.794	75.86	29.382	-6.763	712.135	591.683	652.297	397.382	390.446	769.466	919.545
7.69164	-83.117	38.088	-98.386	38.454	23.039	71.775	57.975	-29.374	709.96	587.466	653.482	388.724	408.89	776.57	929.481
7.79998	-92.792	83.195	-126.898	63.188	-11.97	52.333	57.484	-33.528	689.582	598.666	647.354	403.726	419.044	757.823	931.647
7.90831	-81.172	60.456	-114.826	81.807	-14.477	46.557	65.312	-50.366	698.895	601.737	654.497	392.961	428.163	754.832	964.895
8.01664	-64.931	53.532	-102.243	84.28	8.614	40.948	53.254	-54.242	691.699	630.179	685.35	390.23	428	732.677	993.111
8.12497	-51.417	8.433	-48.273	69.413	21.789	67.715	66.654	-69.592	679.796	655.834	682.602	406.704	415.485	738.78	1001.09
8.23331	-27.475	-7.451	-40.874	37.927	44.602	60.162	60.408	-60.103	717.012	652.514	718.55	374.668	410.732	718.318	995.48
8.34164	9.158	-14.772	-26.894	15.706	131.046	53.311	90.715	-7.298	716.046	650.346	716.611	366.315	394.242	716.624	1011.69
8.44997	9.203	-8.296	-2.559	-3.813	131.75	35.793	102.094	5.398	734.492	646.582	732.986	351.901	379.624	701.911	1021.29
8.558307 green light off	48.4	56.621	-26.347	-41.175	113.528	40.879	95.359	31.389	759.591	639.83	632.121	322.558	374.467	711.613	1030.31
8.66664	34.835	60.394	-30.776	-39.756	155.968	35.521	71.527	-44.515	359.176	260.376	349.109	2.482	-4.418	335.216	300.325
8.77497	32.924	80.611	-47.451	-52.927	123.775	57.536	47.309	-49.809	333.708	124.422	330.445	-251.596	-108.09	182.457	237.525
8.88331	4.659	83.737	-70.137	-79.142	127.813	58.971	6.978	-33.756	357.946	171.887	320.047	-284.435	-100.58	247.045	305.927
8.99164	-30.754	73.745	-89.485	-58.92	151.644	29.971	-2.614	-17.338	343.35	231.782	304.599	-292.067	-60.305	305.744	358.758
9.09997	-79.629	58.96	-79.355	-36.624	109.014	33.267	15.793	0.716	348.772	236.528	252.331	-268.84	-52.82	300.938	348.231
9.2083	-101.598	61.255	-84.335	-30.307	93.583	10.036	14.62	-29.587	303.906	260.361	246.761	-228.356	-24.296	303.33	358.334
9.31664	-130.768	67.745	-84.371	-19.63	124.277	35.739	-7.154	-24.119	256.946	246.322	229.87	-211.271	-21.839	266.734	350.875
9.42497	-146.339	55.983	-106.516	9.673	107.27	29.521	1.05	-31.491	235.401	271.126	180.465	-156.823	-7.567	265.955	332.786
9.5333	-160.063	71.584	-124.001	-20.101	93.518	29.41	-33.623	-36.077	194.706	250.716	163.365	-114.002	6.933	256.718	319.88
9.64164	-168.865	48.336	-153.267	-45.747	62.961	4.836	-49.434	-55.483	172.159	262.868	174.862	-61.14	21.951	229.294	300.261
9.74997	-180.778	12.426	-158.457	-13.464	44.827	-5.707	-35.338	-89.266	141.791	253.007	164.862	-36.551	27.045	226.665	302.838
9.8583	-208.354	-2.113	-163.833	-9.692	35.198	25.573	-8.082	-84.079	115.31	265.373	155.376	10.711	30.67	198.496	321.15
9.96664	-161.721	-33.939	-163.53	6.791	32.646	25.526	-26.781	-103.486	93.904	258.46	182.545	32.541	38.813	197.634	338.552
10.075	-140.236	-68.342	-134.634	25.878	27.648	29.075	8.934	-98.611	110.293	258.782	183.118	35.415	27.997	191.696	346.877
10.1833	-90.992	-92.756	-129.183	6.693	16.986	2.628	24.11	-79.32	109.349	248.031	197.346	49.241	4.936	180.251	345.848
10.2916	-88.776	-114.603	-105.037	-0.067	67.471	6.591	0.878	-59.29	109.41	224.581	200.139	34.201	0.389	170.032	361.75
10.4	-77.277	-100.592	-79.518	-15.881	99.558	23.384	23.963	-67.233	123.117	200.365	197.019	47.011	-19.45	157.647	360.903
10.5083	-80.729	-59.455	-80.957	-57.453	96.955	21.386	35.732	-20.159	133.922	191.997	221.356	47.394	-38.534	176.348	390.129
10.6166	-55.437	-42.557	-92.438	-79.402	123.615	32.475	62.581	-21.871	158.082	189.276	204.745	35.966	-64.295	182.807	380.944
10.725	-44.537	-27.398	-96.346	-90.121	112.936	16.975	53.347	-17.871	143.796	184.622	200.748	30.222	-68.751	192.059	374.446
10.8333	-61.708	-5.134	-74.326	-102.361	137.554	4.167	54.702	1.018	160.793	147.409	185.628	50.936	-69.368	196.081	364.706
10.9416	-58.939	-11.172	-60.488	-104.85	129.269	16.689	34.237	37.492	170.292	153.997	182.007	27.458	-79.248	203.218	357.437
11.05	-85.158	-30.413	-87.904	-99.133	143.624	44.463	5.088	0.372	164.098	142.251	163.428	49.791	-71.659	206.193	350.936
11.1583	-105.19	-11.239	-70.806	-96.603	140.598	28.493	-3.647	1.308	145.305	153.929	154.471	40.101	-80.741	199.396	347.5
11.2666	-112.218	-10.731	-86.696	-71.098	156.305	21.417	-25.229	-15.452	152.453	173.676	158.576	10.601	-66.708	193.988	334.867
11.375	-121.366	-10.835	-97.381	-47.064	171.757	24.828	-13.733	-28.048	121.816	189.36	152.887	3.585	-63.265	208.755	314.059
11.4833	-128.067	9.891	-112.263	-46.509	138.607	25.384	-8.019	-29.828	108.142	185.513	149.293	2.221	-36.841	217.996	307.725
11.5916	-114.197	2.101	-131.255	-43.863	124.005	37.293	-12.155	-23.272	98.403	204.749	156.267	-8.892	-40.962	193.876	322.063
11.7	-123.975	-14.089	-143.438	-53.046	109.314	43.361	14.373	-19.466	76.034	226.31	174.709	-13.449	-64.182	185.411	303.457
11.8083	-133.748	-36.009	-158.963	-23.966	91.936	14.941	3.551	-28.158	88.839	216.401	184.819	10.354	-52.299	159.94	304.17
11.9166	-101.671	-47.755	-159.332	-33.557	71.89	30.543	22.935	-38.907	75.89	210.429	174.221	7.546	-72.485	159.024	328.604
12.025	-108.782	-59.806	-165.083	8.279	64.558	29.321	36.852	-14.819	72.233	202.55	187.138	-12.899	-104.911	154.353	330.267
12.1333	-71.01	-106.162	-137.384	29.442	48.015	58.324	53.96	-18.242	84.781	184.256	193.701	-11.065	-116.034	137.043	324.428
12.2416	-66.327	-136.871	-122.033	43.154	74.735	58.368	76.33	4.04	126.849	188.277	213.39	-29.854	-130.715	134.924	330.998
12.35	-48.812	-138.847	-109.067	-9.732	75.977	62.7	84.402	28.269	117.175	159.718	213.793	-15.944	-150.306	100.835	336.159
12.4583	-50.16	-129.825	-74.193	-13.463	126.397	37.908	77.428	34.383	134.602	155.96	204.646	-20.803	-178.476	114.212	336.031
12.5666	-58.377	-88.226	-51.215	-52.649	128.739	28.903	58.706	46.702	143.03	135.254	209.134	-19.894	-190.522	118.573	345.229
12.675	-40.371	-83.928	-72.872	-73.245	165.422	62.442	60.081	66.596	151.256	116.159	194.164	-24.232	-204.921	143.923	348.512
12.7833	-52.181	-48.482	-67.289	-83.006	135.858	60.74	36.603	96.315	153.972	119.721	202.206	-7.369	-196.179	155.803	351.521
12.8916	-16.852	-20.502	-61.321	-120.603	148.634	64.791	42.982	91.542	163.212	125.61	187.376	-0.536	-205.59	158.322	327.083
13	-43.274	-30.86	-57.119	-149.602	171.862	29.701	46.24	101.652	139.433	158.552	175.738	-8.441	-188.156	160.019	323.19
13.1083	-49.076	-40.323	-56.224	-190.885	179.196	32.522	42.1	64.66	116.926	161.342	175.805	-4.148	-184.286	169.104	331.358
13.2166	-36.518	-18.835	-48.567	-192.915	185.957	55.962	0.767	21.094	107.353	175.289	177.594	-11.935	-166.916	176.683	323.021
13.325	-47.773	-22.961	-68.807	-157.658	172.68	45.54	16.166	-1.087	110.185	185.885	166.277	0.604	-155.843	197.921	317.892
13.4333	-49.345	-1.682	-63.724	-129.993	167.82	45.302	33.349	-9.614	103.911	197.745	201.553	29.697	-162.729	195.994	304.836
13.5416	-68.812	20.368	-76.431	-99.953	136.259	28.538	63.138	-4.883	85.115	222.163	220.196	25.166	-146.9	192.531	318.739
13.65	-97.444	11.428	-102.943	-94.732	147.315	28.26	71.848	-36.552	88.335	231.533	211.279	11.919	-140.284	175.398	311.858
13.7583	-126.082	-17.262	-120.892	-86.881	105.03	31.158	84.477	-64.624	75.373	230.846	231.275	60.12	-152.486	175.539	325.491
13.8666	-109.778	-33.384	-133.054	-65.08	99.296	50.306	91.242	-29.78	93.774	215.277	233.403	56.001	-150.256	163.336	351.389
13.975	-131.46	-55.471	-130.798	-55.323	82.7	43.707	75.901	-20.674	111.252	197.404	242.841	69.138	-184.231	161.469	345.206
Fig. 2d, Relative ion leakage from leaf tissue at different time points upon global green light (520 nm, 9 µW/mm2) treatment.
Ret-eYFP #1								Ret-ACR1 2.0 #1								Ret-XXM 2.0 #1
Time (h)	plant 1	plant 2	plant 3	plant 4	plant 5	plant 6		Time (h)	plant 1	plant 2	plant 3	plant 4	plant 5	plant 6		Time (h)	plant 1	plant 2	plant 3	plant 4	plant 5	plant 6
0	3.23144	3.20135	3.36538	2.89017	3.29557	3.17146		0	3.04387	2.43243	3.04569	2.76786	3.22292	3.22245		0	3.48606	3.64892	2.91829	3.07692	2.66241	3.10766
1	3.42857	3.61781	3.74891	3.21058	3.36735	3.2992		1	5.8924	6.55608	5.50388	7.67888	7.16204	8.79346		1	6.85484	6.17042	6.1117	4.55016	4.84966	4.49438
4	3.15789	3.33969	2.8777	3.59788	3.30296	2.85388		4	12.1382	13.6788	10.7784	9.91811	9.38628	10.7447		4	6.78497	5.91341	6.93756	5.11811	4.96536	5.46512
8	3.69261	3.72549	3.41615	3.13316	3.02245	3.16973		8	13.9706	13.5593	13.3056	14.3786	13.3397	13.0909		8	8.07882	9.28726	8.26446	6.14125	6.95742	7.59952
14	3.62453	3.37591	3.26923	3.60874	3.72984	3.53179		14	20	15.1073	18.2559	14.9194	19.6429	19.6474		14	12.487	13.4573	12.3113	14.9133	13.9908	10.8395
19	4.05014	3.96902	3.81471	3.90698	4.09134	3.64742		19	24.7285	26.087	31.6379	23.4295	22.7472	22.3684		19	37.2172	38.6385	37.5276	31.2697	31.2309	34.9372
24	3.81232	3.40807	3.3737	3.75546	3.9069	3.53618		24	33.4459	35.8451	33.9286	32.2335	28.8356	27.289		24	38.8482	44.5093	36.4648	39.0164	44.9004	45.6805

## Sheet: Fig. 2f 
Fig. 2f, Simultaneous amperometric quantification of hydrogen peroxide (H2O2) dynamics and membrane potential with intracellular microelectrodes in transgenic N. tabacum leaves upon global green light (520 nm, 9 µW/mm2) illumination.
Time (min)	Ret-XXM 2.0 ROS Mean	Ret-XXM 2.0 ROS sem	Ret-XXM 2.0 Vm mean	Ret-XXM 2.0 Vm sem	Ret-ACR1 2.0 ROS Mean	Ret-ACR1 2.0 ROS sem	Ret-ACR1 2.0 Vm mean	Ret-ACR1 2.0 Vm sem	Ret-eYFP ROS Mean	Ret-eYFP ROS sem	Ret-eYFP Vm mean	Ret-eYFP Vm sem
-2.5	0.206765	0.118852	-142.748	4.3851	0.0238639	0.0304087	-142.093	2.39242	0.060577	0.0967825	-142.032	4.92807
-2.49667	0.206565	0.118871	-142.796	4.379	0.0238416	0.0304055	-142.016	2.41914	0.0606088	0.0967698	-142.025	4.87354
-2.49333	0.206367	0.11889	-142.685	4.40094	0.0238234	0.0304015	-141.996	2.3646	0.060641	0.0967578	-142.146	4.85555
-2.49	0.213853	0.11696	-142.767	4.36148	0.0238048	0.0303971	-141.928	2.3814	0.0606699	0.0967468	-142.068	4.86265
-2.48667	0.213659	0.116981	-142.848	4.31914	0.0237895	0.0303922	-141.958	2.40202	0.0606983	0.0967357	-142.074	4.85404
-2.48333	0.213468	0.117001	-142.845	4.3386	0.023773	0.0303871	-141.912	2.414	0.0607207	0.0967254	-141.988	4.89173
-2.48	0.213278	0.117021	-142.793	4.35772	0.0237581	0.0303816	-141.968	2.40618	0.0607418	0.0967158	-141.971	4.91716
-2.47667	0.213088	0.117042	-142.71	4.35277	0.0237384	0.0303761	-141.868	2.35055	0.0607618	0.0967064	-142.098	4.93744
-2.47333	0.2129	0.117062	-142.73	4.36567	0.02371	0.030371	-141.913	2.38067	0.0607812	0.0966973	-142.005	4.92613
-2.47	0.212711	0.117083	-142.796	4.35553	0.0236765	0.0303661	-141.915	2.34508	0.0607957	0.096689	-142.052	4.94295
-2.46667	0.212522	0.117104	-142.772	4.37534	0.0236388	0.0303614	-141.936	2.37422	0.0608077	0.0966812	-142.168	4.93618
-2.46333	0.227514	0.129907	-142.849	4.3425	0.0236001	0.0303568	-141.918	2.37889	0.0608164	0.0966741	-142.247	4.94522
-2.46	0.227325	0.129929	-142.826	4.4021	0.023557	0.0303531	-141.966	2.40106	0.0608266	0.0966671	-142.038	4.90769
-2.45667	0.227134	0.129951	-142.842	4.37871	0.0235126	0.0303496	-141.966	2.37858	0.0608398	0.09666	-141.918	4.92749
-2.45333	0.242122	0.142998	-142.836	4.39914	0.0234658	0.0303461	-141.917	2.39939	0.0608574	0.096652	-141.898	4.97604
-2.45	0.241931	0.143021	-142.892	4.36579	0.0234202	0.0303424	-141.836	2.36334	0.0608776	0.0966439	-141.908	4.94609
-2.44667	0.256924	0.156248	-142.894	4.374	0.0233728	0.0303387	-141.853	2.39242	0.0608979	0.0966357	-141.902	4.94649
-2.44333	0.256736	0.156272	-142.873	4.40178	0.0233253	0.0303347	-141.899	2.38077	0.0609164	0.0966271	-142.032	5.0101
-2.44	0.271728	0.169638	-142.881	4.39831	0.0232772	0.0303309	-141.894	2.39484	0.0609313	0.0966191	-141.898	4.9529
-2.43667	0.271537	0.169663	-142.844	4.41316	0.0232268	0.0303269	-141.896	2.37145	0.0609499	0.0966111	-141.961	5.00092
-2.43333	0.286529	0.183138	-143.072	4.3459	0.0231773	0.0303225	-141.847	2.38453	0.0609716	0.0966032	-141.829	5.00041
-2.43	0.286337	0.183163	-143.034	4.31558	0.0231323	0.0303167	-141.81	2.4028	0.0609987	0.0965947	-141.953	4.98026
-2.42667	0.301326	0.196724	-143.009	4.35293	0.0230892	0.0303099	-141.804	2.43002	0.0610291	0.0965861	-142.058	4.92892
-2.42333	0.301131	0.19675	-142.919	4.36275	0.0230473	0.0303021	-141.77	2.40876	0.0610568	0.0965785	-142.083	5.01319
-2.42	0.316117	0.210381	-142.935	4.37191	0.0230075	0.0302937	-141.79	2.45498	0.0610861	0.0965715	-142.044	5.0007
-2.41667	0.315921	0.210408	-143.022	4.37424	0.0229682	0.0302851	-141.916	2.39367	0.0611137	0.0965648	-141.984	4.98511
-2.41333	0.315725	0.210435	-143.015	4.44162	0.0229296	0.0302761	-141.736	2.37496	0.0611433	0.096558	-142.113	5.00487
-2.41	0.330709	0.224123	-143.265	4.33572	0.0228924	0.0302675	-141.756	2.4202	0.061176	0.0965511	-142.036	5.02598
-2.40667	0.338193	0.222776	-143.185	4.37769	0.0228584	0.0302583	-141.8	2.40517	0.0612118	0.0965445	-142.002	5.01383
-2.40333	0.353175	0.236521	-143.091	4.39019	0.0228252	0.0302495	-141.799	2.38438	0.0612493	0.096538	-141.912	5.00555
-2.4	0.352978	0.23655	-143.051	4.41709	0.0227929	0.0302406	-141.814	2.38483	0.0612888	0.0965318	-141.854	5.01848
-2.39667	0.367963	0.250334	-142.937	4.44393	0.0227667	0.0302328	-141.816	2.37709	0.061327	0.0965264	-141.911	5.04474
-2.39333	0.367766	0.250363	-142.931	4.45802	0.0227341	0.0302264	-141.814	2.38887	0.061365	0.0965208	-141.937	5.0211
-2.39	0.36757	0.250392	-142.873	4.47933	0.0226945	0.0302206	-141.836	2.40815	0.0614058	0.096515	-142.043	4.94551
-2.38667	0.382559	0.264207	-143.004	4.45515	0.0226508	0.0302146	-141.855	2.3924	0.0614474	0.0965094	-142.029	4.9635
-2.38333	0.382368	0.264236	-142.862	4.46511	0.0226051	0.0302089	-141.772	2.3828	0.0614924	0.0965035	-142.149	4.94742
-2.38	0.370765	0.267747	-142.79	4.48983	0.0225586	0.0302034	-141.747	2.37185	0.0615373	0.0964976	-142.052	4.98344
-2.37667	0.385757	0.281504	-142.789	4.48056	0.0225132	0.0301987	-141.749	2.37796	0.0615843	0.0964918	-141.996	4.94879
-2.37333	0.385568	0.281532	-142.633	4.53613	0.022468	0.0301948	-141.755	2.41609	0.0616331	0.0964862	-141.933	4.95435
-2.37	0.400562	0.29532	-142.642	4.55954	0.0224192	0.0301915	-141.876	2.37766	0.0616875	0.0964802	-142.042	4.97788
-2.36667	0.400377	0.295347	-142.626	4.56657	0.022367	0.0301882	-141.908	2.42224	0.0617419	0.0964745	-141.983	4.94463
-2.36333	0.40019	0.295374	-142.646	4.61995	0.022314	0.0301865	-141.938	2.40986	0.0617984	0.0964692	-142.031	4.95504
-2.36	0.407505	0.309655	-142.7	4.54709	0.0222612	0.0301846	-141.904	2.37623	0.0618572	0.0964637	-142.03	4.97667
-2.35667	0.407319	0.309681	-142.865	4.49771	0.0222106	0.0301824	-141.929	2.39902	0.0619171	0.0964585	-141.929	4.93622
-2.35333	0.407133	0.309708	-142.816	4.55011	0.0221616	0.0301803	-141.962	2.38316	0.0619762	0.0964539	-142.01	4.92136
-2.35	0.406947	0.309735	-142.875	4.4674	0.0221134	0.030178	-141.889	2.3674	0.0620337	0.0964496	-142.009	4.88199
-2.34667	0.421944	0.323604	-142.95	4.47573	0.0220648	0.0301758	-141.895	2.35809	0.0620905	0.096446	-142.082	4.84819
-2.34333	0.421759	0.323631	-142.872	4.45805	0.0220184	0.0301738	-141.99	2.36788	0.0621479	0.0964425	-141.993	4.89478
-2.34	0.421574	0.323657	-142.933	4.45499	0.021973	0.0301721	-141.921	2.35759	0.0622041	0.0964392	-141.966	4.91213
-2.33667	0.43657	0.337545	-142.845	4.50502	0.0219264	0.0301709	-142.015	2.39049	0.0622599	0.0964358	-142.508	5.25342
-2.33333	0.436384	0.337571	-142.777	4.55782	0.0218825	0.0301706	-141.983	2.38052	0.0623144	0.0964327	-141.551	5.09292
-2.33	0.436198	0.337598	-142.868	4.54453	0.0218393	0.0301708	-141.889	2.4189	0.062374	0.0964288	-141.878	4.9024
-2.32667	0.436013	0.337625	-142.932	4.49928	0.0217961	0.0301708	-141.925	2.42423	0.0624348	0.0964249	-141.975	4.90349
-2.32333	0.451012	0.351528	-143.012	4.48629	0.0217574	0.0301702	-141.895	2.40049	0.0624951	0.0964213	-141.895	4.88068
-2.32	0.458508	0.350471	-143.02	4.45618	0.0217227	0.0301685	-141.852	2.39592	0.0625515	0.0964183	-141.948	4.89037
-2.31667	0.458324	0.350499	-142.995	4.48077	0.0216912	0.0301667	-141.909	2.41035	0.0626067	0.0964153	-142.191	4.8956
-2.31333	0.458138	0.350526	-142.984	4.46504	0.0216688	0.0301641	-141.926	2.45909	0.0626555	0.0964124	-142.051	4.88452
-2.31	0.457954	0.350554	-142.835	4.47421	0.0216495	0.0301611	-141.947	2.40476	0.0627008	0.0964096	-141.995	4.87442
-2.30667	0.47295	0.364468	-142.902	4.4697	0.0216333	0.0301566	-141.905	2.4262	0.0627443	0.0964069	-141.836	4.93469
-2.30333	0.472767	0.364496	-142.841	4.4665	0.0216203	0.03015	-141.923	2.43429	0.0627832	0.0964047	-141.874	4.86665
-2.3	0.472585	0.364523	-142.796	4.46298	0.021607	0.0301426	-141.951	2.43009	0.0628224	0.0964023	-141.972	4.86456
-2.29667	0.472406	0.36455	-142.814	4.44918	0.0215929	0.0301337	-141.913	2.41851	0.0628598	0.0964005	-142.021	4.86056
-2.29333	0.472225	0.364578	-142.852	4.47434	0.0215807	0.0301241	-141.949	2.41777	0.0628935	0.0963996	-141.955	4.83728
-2.29	0.487224	0.378504	-142.835	4.47078	0.0215692	0.0301141	-142.014	2.43362	0.062924	0.0963993	-141.928	4.85238
-2.28667	0.487043	0.378532	-142.676	4.45464	0.0215572	0.0301041	-141.96	2.42056	0.0629538	0.0963994	-141.879	4.78917
-2.28333	0.486862	0.378559	-142.61	4.45825	0.0215455	0.0300941	-141.938	2.41503	0.06299	0.0963991	-141.969	4.85796
-2.28	0.486681	0.378587	-142.502	4.47043	0.021533	0.0300843	-141.96	2.38803	0.0630241	0.0963988	-141.868	4.8517
-2.27667	0.4865	0.378615	-142.572	4.45439	0.0215224	0.0300744	-142.002	2.40711	0.0630562	0.0963984	-141.841	4.83868
-2.27333	0.486321	0.378642	-142.499	4.44923	0.0215116	0.0300641	-142.005	2.43802	0.0630936	0.0963967	-141.776	4.85278
-2.27	0.501325	0.39258	-142.545	4.41544	0.0214957	0.0300533	-141.934	2.4027	0.0631496	0.0963924	-141.752	4.85477
-2.26667	0.501141	0.392608	-142.496	4.381	0.0214793	0.030042	-142.03	2.45531	0.0632204	0.0963865	-141.74	4.86325
-2.26333	0.500954	0.392636	-142.393	4.40447	0.0214616	0.0300307	-142.097	2.44088	0.0632995	0.0963802	-141.638	4.86612
-2.26	0.500771	0.392664	-142.363	4.4006	0.0214435	0.0300198	-142.054	2.43425	0.0633792	0.096374	-141.65	4.86254
-2.25667	0.500589	0.392692	-142.294	4.37264	0.0214249	0.0300092	-142.06	2.43337	0.0634641	0.0963674	-141.69	4.87312
-2.25333	0.500404	0.392721	-142.136	4.40883	0.0214037	0.0299981	-142.079	2.44635	0.0635492	0.0963607	-141.624	4.91986
-2.25	0.500221	0.392749	-142.146	4.38022	0.0213808	0.029987	-142.107	2.43846	0.063632	0.0963543	-141.699	4.90484
-2.24667	0.500039	0.392777	-142.078	4.37876	0.0213558	0.0299761	-142.167	2.45095	0.0637114	0.0963483	-141.657	4.90646
-2.24333	0.499856	0.392805	-141.905	4.38061	0.021325	0.0299646	-142.127	2.46052	0.0637889	0.0963431	-141.689	4.88606
-2.24	0.514852	0.406754	-141.807	4.38635	0.0212941	0.0299528	-142.169	2.44497	0.0638665	0.0963388	-141.787	4.8671
-2.23667	0.514665	0.406783	-141.888	4.35513	0.0212577	0.0299403	-142.046	2.47815	0.0639456	0.0963352	-141.75	4.90221
-2.23333	0.514478	0.406812	-141.744	4.39405	0.0212143	0.0299277	-142.069	2.45141	0.0640202	0.0963325	-141.672	4.90337
-2.23	0.51429	0.406841	-141.829	4.30055	0.0211648	0.0299148	-142.082	2.4557	0.0640929	0.0963311	-141.58	4.86228
-2.22667	0.521784	0.405908	-141.669	4.3675	0.0211061	0.029902	-142.063	2.43938	0.0641632	0.0963307	-141.695	4.89784
-2.22333	0.521598	0.405937	-141.704	4.36477	0.0210438	0.0298899	-142.108	2.44106	0.0642316	0.0963313	-141.694	4.87688
-2.22	0.521412	0.405967	-141.674	4.38781	0.0209796	0.0298781	-142.085	2.43173	0.0642981	0.0963326	-141.673	4.88754
-2.21667	0.521227	0.405996	-141.684	4.43615	0.0209122	0.029866	-142.101	2.42796	0.0643621	0.0963351	-141.801	4.85986
-2.21333	0.521042	0.406026	-141.787	4.41715	0.020846	0.029854	-142.018	2.43609	0.0644235	0.096339	-141.787	4.89489
-2.21	0.520854	0.406055	-141.86	4.43886	0.0207767	0.0298409	-142.156	2.46112	0.0644852	0.0963438	-141.722	4.90153
-2.20667	0.520666	0.406085	-142.087	4.42043	0.0207053	0.0298285	-142.143	2.4485	0.0645459	0.0963499	-141.664	4.90377
-2.20333	0.52048	0.406115	-142.023	4.45987	0.0206298	0.0298173	-142.085	2.43057	0.0646039	0.0963569	-141.607	4.90356
-2.2	0.520294	0.406144	-142.038	4.47606	0.0205563	0.0298059	-142.08	2.45911	0.0646602	0.0963643	-141.511	4.85643
-2.19667	0.520109	0.406174	-142.144	4.49505	0.0204822	0.0297949	-142.106	2.45325	0.0647144	0.0963724	-141.582	4.8245
-2.19333	0.519923	0.406204	-142.046	4.52037	0.0204102	0.029784	-142.036	2.42931	0.0647664	0.0963809	-141.642	4.8089
-2.19	0.519733	0.406234	-142.143	4.49067	0.0203423	0.0297734	-141.996	2.41939	0.0648165	0.0963891	-141.555	4.82552
-2.18667	0.519545	0.406264	-142.04	4.54611	0.0202777	0.0297627	-142.086	2.44167	0.0648633	0.0963977	-141.757	4.8456
-2.18333	0.51936	0.406294	-142.142	4.57488	0.0202149	0.0297519	-142.068	2.47567	0.0649075	0.0964067	-141.853	4.83719
-2.18	0.534356	0.420245	-142.153	4.57037	0.0201543	0.0297416	-141.967	2.47164	0.0649502	0.0964161	-141.804	4.87926
-2.17667	0.534171	0.420274	-142.254	4.58965	0.0200973	0.0297313	-142.047	2.42941	0.0649916	0.0964258	-141.786	4.87788
-2.17333	0.533987	0.420304	-142.252	4.59178	0.0200399	0.0297222	-142.014	2.46262	0.0650294	0.0964355	-141.87	4.9176
-2.17	0.533802	0.420333	-142.334	4.56134	0.0199806	0.0297138	-142.072	2.47932	0.065065	0.0964453	-141.667	4.94228
-2.16667	0.533619	0.420363	-142.378	4.5413	0.0199211	0.0297053	-142.028	2.4445	0.0650958	0.0964557	-141.635	4.9893
-2.16333	0.533432	0.420393	-142.479	4.51936	0.0198593	0.0296974	-142.064	2.43015	0.0651231	0.0964664	-141.681	4.94308
-2.16	0.533248	0.420422	-142.416	4.53631	0.0197983	0.0296898	-142.044	2.45186	0.0651465	0.0964778	-141.739	5.01857
-2.15667	0.533062	0.420452	-142.54	4.49765	0.0197409	0.0296821	-142.099	2.46236	0.0651676	0.0964898	-141.798	5.03967
-2.15333	0.532871	0.420483	-142.475	4.54067	0.0196859	0.0296738	-142.067	2.45515	0.0651891	0.0965023	-141.78	5.03778
-2.15	0.53268	0.420513	-142.445	4.55271	0.0196305	0.0296658	-142.042	2.45547	0.0652099	0.0965156	-141.78	4.99889
-2.14667	0.517308	0.406622	-142.449	4.5379	0.019575	0.0296581	-142.031	2.46798	0.0652298	0.0965297	-141.736	4.97323
-2.14333	0.51712	0.406653	-142.436	4.58908	0.0195184	0.0296503	-142.035	2.4962	0.0652493	0.0965444	-141.81	4.93235
-2.14	0.516931	0.406683	-142.403	4.60763	0.0194649	0.0296414	-142.079	2.43045	0.0652657	0.0965601	-141.938	4.92482
-2.13667	0.516739	0.406713	-142.523	4.62181	0.0194181	0.0296324	-141.978	2.47214	0.0652846	0.096576	-141.915	4.88364
-2.13333	0.516545	0.406744	-142.59	4.62857	0.0193725	0.0296225	-141.983	2.43344	0.0653006	0.0965926	-141.927	4.87685
-2.13	0.516351	0.406775	-142.481	4.62437	0.0193288	0.029612	-141.99	2.42544	0.0653157	0.0966091	-141.957	4.89007
-2.12667	0.523835	0.405984	-142.482	4.6262	0.0192905	0.0295998	-141.991	2.42543	0.0653314	0.0966261	-141.855	4.90095
-2.12333	0.523635	0.406016	-142.466	4.66874	0.0192562	0.0295865	-142.021	2.4247	0.0653475	0.0966438	-141.841	4.92356
-2.12	0.523432	0.406049	-142.559	4.61561	0.0192233	0.0295727	-142.097	2.44728	0.0653661	0.0966614	-141.826	4.91614
-2.11667	0.52323	0.406081	-142.541	4.59955	0.0191906	0.0295583	-142.009	2.43911	0.0653853	0.0966791	-141.823	4.88374
-2.11333	0.523027	0.406114	-142.414	4.63998	0.0191582	0.0295422	-142.019	2.43699	0.0654046	0.096697	-141.767	4.85512
-2.11	0.522822	0.406147	-142.298	4.61846	0.0191261	0.0295246	-142.011	2.45833	0.0654255	0.0967153	-141.9	4.82596
-2.10667	0.522617	0.40618	-142.247	4.67488	0.0190927	0.0295064	-142.005	2.46584	0.0654459	0.096734	-141.918	4.80347
-2.10333	0.522411	0.406213	-142.203	4.62411	0.0190555	0.0294882	-142.049	2.45095	0.0654704	0.0967526	-141.793	4.78183
-2.1	0.522206	0.406247	-142.132	4.6428	0.0190179	0.0294698	-141.925	2.44613	0.0654945	0.0967714	-141.818	4.74725
-2.09667	0.522001	0.40628	-142.219	4.60827	0.0189753	0.0294512	-141.985	2.45655	0.06552	0.0967901	-141.822	4.77314
-2.09333	0.521798	0.406313	-142.285	4.59943	0.0189282	0.0294323	-142.102	2.48399	0.0655442	0.0968092	-141.95	4.79249
-2.09	0.521593	0.406346	-142.316	4.62294	0.0188814	0.029414	-142.049	2.45691	0.0655705	0.0968286	-141.964	4.73449
-2.08667	0.521387	0.40638	-142.186	4.6624	0.0188316	0.0293958	-142.094	2.52197	0.0655976	0.0968488	-141.822	4.78879
-2.08333	0.52118	0.406413	-142.205	4.68793	0.0187759	0.029378	-141.973	2.49756	0.0656238	0.09687	-141.768	4.8454
-2.08	0.520972	0.406447	-142.453	4.59483	0.0187191	0.0293609	-141.981	2.48208	0.0656511	0.0968916	-141.966	4.85553
-2.07667	0.520762	0.406481	-142.43	4.62907	0.01866	0.0293444	-141.992	2.4641	0.0656774	0.0969134	-141.967	4.84746
-2.07333	0.50537	0.392618	-142.366	4.65981	0.0185975	0.0293274	-142.07	2.48523	0.0657021	0.0969352	-141.868	4.87172
-2.07	0.505159	0.392653	-142.394	4.65693	0.018534	0.0293096	-142.174	2.45852	0.0657283	0.096957	-141.874	4.8954
-2.06667	0.497267	0.393454	-142.426	4.66881	0.0184741	0.0292914	-142.098	2.46833	0.0657556	0.096979	-141.927	4.85992
-2.06333	0.497056	0.393488	-142.393	4.65452	0.0184131	0.029273	-142.101	2.49254	0.0657846	0.0970018	-141.9	4.83725
-2.06	0.496843	0.393522	-142.367	4.64281	0.0183517	0.0292549	-142.077	2.46421	0.0658167	0.0970246	-142.029	4.87506
-2.05667	0.50431	0.392912	-142.252	4.68407	0.0182947	0.0292361	-142.02	2.49544	0.0658465	0.0970479	-142.04	4.86615
-2.05333	0.504096	0.392947	-142.218	4.68426	0.0182404	0.0292171	-141.996	2.50106	0.0658769	0.0970715	-142.119	4.86232
-2.05	0.503879	0.392982	-142.256	4.67333	0.0181902	0.0291977	-142.045	2.48821	0.0659045	0.0970953	-141.982	4.88075
-2.04667	0.503661	0.393018	-142.242	4.70446	0.0181429	0.0291778	-141.983	2.48376	0.0659279	0.0971199	-141.968	4.94444
-2.04333	0.503441	0.393054	-142.413	4.63624	0.0180997	0.0291576	-142.088	2.48101	0.0659483	0.0971446	-141.97	4.93104
-2.04	0.503218	0.39309	-142.41	4.62273	0.0180587	0.0291374	-142.032	2.45778	0.0659655	0.0971698	-141.9	5.0095
-2.03667	0.502997	0.393126	-142.327	4.65682	0.0180213	0.0291171	-142.126	2.47671	0.0659863	0.097195	-142.129	4.99775
-2.03333	0.487596	0.379282	-142.328	4.61969	0.0179876	0.0290965	-142.067	2.52069	0.0660088	0.0972203	-142.08	4.97158
-2.03	0.487377	0.379318	-142.357	4.60963	0.0179572	0.0290756	-142.04	2.49012	0.0660289	0.0972458	-142.039	5.05622
-2.02667	0.487156	0.379354	-142.4	4.63339	0.0179292	0.0290547	-142.034	2.49685	0.0660506	0.0972711	-141.937	4.996
-2.02333	0.486937	0.37939	-142.352	4.63005	0.0179022	0.0290338	-141.991	2.44185	0.0660774	0.0972959	-141.943	4.97716
-2.02	0.486716	0.379426	-142.33	4.62302	0.0178752	0.0290138	-141.968	2.46217	0.0661097	0.0973206	-141.855	4.95679
-2.01667	0.486498	0.379462	-142.403	4.56358	0.0178469	0.0289939	-141.98	2.49074	0.0661425	0.0973456	-141.949	5.00768
-2.01333	0.486279	0.379498	-142.454	4.52802	0.0178143	0.0289746	-142.021	2.47388	0.0661817	0.0973698	-142.018	5.02679
-2.01	0.486059	0.379534	-142.477	4.5532	0.0177771	0.0289563	-142.004	2.50814	0.0662245	0.0973941	-141.938	5.05893
-2.00667	0.485838	0.37957	-142.529	4.5596	0.0177379	0.0289385	-142.043	2.53947	0.0662703	0.0974184	-142.02	5.03871
-2.00333	0.485613	0.379607	-142.455	4.56401	0.017697	0.0289211	-141.966	2.49872	0.0663148	0.097444	-141.881	5.05871
-2	0.470207	0.365778	-142.448	4.59261	0.0176552	0.0289042	-142.016	2.52523	0.0663604	0.0974704	-141.804	5.04619
-1.99667	0.469985	0.365814	-142.296	4.65049	0.017614	0.0288881	-142.036	2.53362	0.0664046	0.0974982	-141.947	5.02661
-1.99333	0.469764	0.365851	-142.382	4.6423	0.0175695	0.0288711	-142.077	2.51658	0.0664515	0.0975264	-141.934	5.0447
-1.99	0.477226	0.365436	-142.483	4.62024	0.0175242	0.0288534	-141.959	2.51464	0.0664967	0.0975554	-141.94	5.02555
-1.98667	0.477003	0.365473	-142.499	4.64084	0.0174797	0.0288358	-142.117	2.5164	0.0665431	0.0975854	-141.923	5.01679
-1.98333	0.476782	0.365511	-142.412	4.6359	0.0174352	0.0288165	-141.703	2.38984	0.0665908	0.0976161	-142.012	4.95534
-1.98	0.476562	0.365548	-142.413	4.58837	0.0173916	0.0287968	-142.151	2.55362	0.0666404	0.0976467	-141.915	4.9687
-1.97667	0.476345	0.365584	-142.774	4.55616	0.017349	0.0287769	-142.116	2.52577	0.0666909	0.0976781	-142.074	4.99276
-1.97333	0.47613	0.365621	-142.63	4.61164	0.0173059	0.0287573	-142.084	2.53692	0.0667427	0.0977099	-142.116	4.95106
-1.97	0.460733	0.351836	-142.764	4.59938	0.0172626	0.0287378	-142.114	2.53612	0.0667936	0.0977417	-141.964	4.95623
-1.96667	0.460516	0.351872	-142.738	4.56942	0.0172223	0.028719	-142.093	2.53251	0.0668444	0.0977744	-142.017	4.97779
-1.96333	0.460298	0.351909	-142.637	4.60954	0.017184	0.0287	-142.1	2.54167	0.066899	0.0978071	-142.015	4.97838
-1.96	0.460079	0.351946	-142.729	4.56286	0.0171433	0.0286818	-142.126	2.57556	0.0669549	0.0978404	-141.99	4.9786
-1.95667	0.45986	0.351983	-142.761	4.55564	0.0171036	0.0286636	-142.136	2.5496	0.0670118	0.097874	-141.887	5.02155
-1.95333	0.45964	0.352021	-142.657	4.58395	0.0170658	0.0286458	-142.156	2.48981	0.0670744	0.0979077	-141.963	5.02318
-1.95	0.459419	0.352058	-142.606	4.60002	0.0170301	0.028628	-142.184	2.56326	0.0671345	0.0979417	-141.995	5.00367
-1.94667	0.459201	0.352095	-142.684	4.53054	0.0169946	0.0286101	-142.13	2.53432	0.0671942	0.0979761	-141.93	4.94801
-1.94333	0.458981	0.352132	-142.568	4.57801	0.0169579	0.0285922	-142.104	2.54106	0.0672514	0.0980112	-141.953	4.96072
-1.94	0.443579	0.338369	-142.701	4.5308	0.016918	0.0285741	-142.094	2.53406	0.0673058	0.0980465	-141.909	4.95785
-1.93667	0.44336	0.338406	-142.759	4.55852	0.0168787	0.0285556	-142.117	2.55111	0.0673592	0.0980815	-141.947	4.9403
-1.93333	0.443139	0.338443	-142.712	4.51385	0.0168416	0.0285359	-142.125	2.54996	0.0674123	0.0981163	-141.932	4.96445
-1.93	0.44292	0.33848	-142.64	4.52614	0.0168097	0.0285149	-142.215	2.57232	0.0674649	0.0981512	-142.177	4.96666
-1.92667	0.442702	0.338517	-142.523	4.58075	0.0167804	0.0284934	-142.167	2.5782	0.0675159	0.0981863	-142.212	4.96414
-1.92333	0.442482	0.338554	-142.596	4.53444	0.0167479	0.0284721	-142.059	2.5668	0.0675574	0.0982225	-142.069	4.91444
-1.92	0.442261	0.338591	-142.564	4.51129	0.0167217	0.0284513	-142.128	2.59652	0.0675925	0.0982596	-142.047	4.91341
-1.91667	0.442041	0.338628	-142.354	4.53561	0.0166911	0.0284309	-142.056	2.54666	0.0676246	0.0982964	-141.947	4.92681
-1.91333	0.426639	0.324887	-142.443	4.53002	0.016656	0.0284116	-142.03	2.55779	0.0676522	0.0983333	-142.105	4.94484
-1.91	0.434101	0.324744	-142.501	4.54961	0.0166173	0.0283918	-142.146	2.58631	0.067677	0.0983703	-142.223	4.92618
-1.90667	0.433885	0.324781	-142.454	4.53271	0.0165741	0.0283724	-142.096	2.55663	0.067697	0.0984076	-142.118	4.96552
-1.90333	0.433668	0.324818	-142.458	4.52964	0.0165295	0.028353	-142.171	2.57465	0.0677163	0.098445	-142.203	5.02329
-1.9	0.433453	0.324855	-142.578	4.48488	0.016482	0.028333	-142.102	2.57381	0.0677365	0.098482	-142.093	5.02017
-1.89667	0.433241	0.324892	-142.511	4.49784	0.0164343	0.028312	-142.075	2.5739	0.0677574	0.0985184	-141.976	5.037
-1.89333	0.433031	0.324928	-142.483	4.52681	0.0163864	0.0282916	-142.198	2.59103	0.0677736	0.0985544	-142.09	4.99674
-1.89	0.432821	0.324964	-142.611	4.49274	0.0163348	0.0282713	-142.128	2.58153	0.0677865	0.0985905	-142.07	4.97913
-1.88667	0.417433	0.311293	-142.579	4.56724	0.01628	0.0282511	-142.056	2.58185	0.0677991	0.0986262	-142.015	4.97886
-1.88333	0.417226	0.311328	-142.579	4.55068	0.0162253	0.0282302	-142.181	2.59779	0.0678115	0.098662	-141.925	4.99739
-1.88	0.417018	0.311364	-142.632	4.52119	0.0161655	0.0282088	-142.18	2.59014	0.0678228	0.0986973	-141.974	4.9728
-1.87667	0.416811	0.3114	-142.549	4.56187	0.0161043	0.0281875	-142.158	2.55153	0.0678328	0.0987323	-142.091	4.96923
-1.87333	0.416603	0.311436	-142.426	4.59301	0.0160424	0.0281663	-142.147	2.56594	0.0678433	0.0987672	-142.076	4.94627
-1.87	0.416397	0.311471	-142.436	4.58899	0.0159798	0.0281443	-142.182	2.57691	0.0678529	0.0988018	-142.097	4.96518
-1.86667	0.416194	0.311506	-142.661	4.57187	0.0159199	0.0281228	-142.136	2.55849	0.0678614	0.0988362	-142.156	4.96996
-1.86333	0.415994	0.31154	-142.7	4.53891	0.015863	0.0281016	-142.167	2.57836	0.0678707	0.0988701	-142.304	4.9934
-1.86	0.400615	0.297901	-142.688	4.56046	0.015804	0.0280804	-142.273	2.57759	0.0678783	0.0989037	-142.226	4.95879
-1.85667	0.400417	0.297935	-142.812	4.49237	0.0157456	0.0280596	-142.179	2.61181	0.0678894	0.0989365	-142.257	4.93396
-1.85333	0.400221	0.297969	-142.841	4.49089	0.0156884	0.0280385	-142.259	2.61858	0.0678992	0.0989692	-142.298	4.95493
-1.85	0.400027	0.298003	-142.74	4.54645	0.0156304	0.0280184	-142.232	2.60443	0.0679115	0.0990012	-142.353	4.95833
-1.84667	0.399833	0.298036	-142.801	4.55217	0.0155694	0.0279996	-142.185	2.58973	0.067922	0.0990337	-142.449	4.92723
-1.84333	0.399639	0.298069	-142.75	4.55043	0.0155076	0.0279813	-142.188	2.59769	0.0679321	0.0990655	-142.365	4.93618
-1.84	0.399449	0.298102	-142.835	4.56488	0.0154476	0.0279639	-142.233	2.62358	0.0679413	0.0990967	-142.227	4.91817
-1.83667	0.384079	0.284499	-142.973	4.53741	0.0153922	0.0279471	-142.213	2.63379	0.0679509	0.0991277	-142.182	4.93102
-1.83333	0.383892	0.284531	-142.746	4.62903	0.0153374	0.0279295	-142.279	2.56517	0.067958	0.0991584	-142.132	4.91939
-1.83	0.38371	0.284563	-142.845	4.57072	0.0152883	0.0279111	-142.268	2.63308	0.0679645	0.0991886	-142.24	4.95109
-1.82667	0.383527	0.284594	-142.801	4.59569	0.0152452	0.0278925	-142.327	2.59676	0.0679664	0.0992189	-142.247	4.93874
-1.82333	0.383348	0.284625	-142.698	4.65438	0.015208	0.0278737	-142.241	2.57515	0.0679675	0.0992488	-142.316	4.93781
-1.82	0.383168	0.284656	-142.831	4.60986	0.0151731	0.0278547	-142.317	2.59893	0.0679687	0.0992784	-142.293	4.92592
-1.81667	0.39067	0.284856	-142.658	4.66216	0.0151381	0.0278357	-142.326	2.61919	0.0679691	0.0993075	-142.396	4.98413
-1.81333	0.382811	0.28571	-142.636	4.62094	0.0151048	0.0278166	-142.332	2.62206	0.0679722	0.0993364	-142.41	4.99435
-1.81	0.367453	0.272199	-142.657	4.64755	0.0150718	0.0277977	-142.385	2.6312	0.067977	0.099365	-142.444	4.97961
-1.80667	0.367279	0.272229	-142.758	4.58313	0.0150387	0.0277791	-142.366	2.6363	0.0679811	0.0993935	-142.431	4.99268
-1.80333	0.367106	0.272258	-142.696	4.57336	0.0150057	0.0277614	-142.274	2.60151	0.0679858	0.0994217	-142.479	4.96055
-1.8	0.366932	0.272288	-142.597	4.5986	0.0149721	0.0277439	-142.303	2.64781	0.0679906	0.0994501	-142.398	4.98475
-1.79667	0.366762	0.272317	-142.513	4.55377	0.0149329	0.0277264	-142.297	2.64066	0.067993	0.0994788	-142.419	5.0002
-1.79333	0.366593	0.272346	-142.323	4.52823	0.0148895	0.0277097	-142.339	2.61773	0.0679947	0.0995078	-142.359	5.03855
-1.79	0.366425	0.272375	-142.157	4.59414	0.0148402	0.0276937	-142.311	2.60661	0.0679965	0.0995366	-142.451	4.99503
-1.78667	0.366257	0.272404	-142.239	4.52746	0.0147909	0.0276781	-142.329	2.61317	0.0679996	0.0995652	-142.39	5.02292
-1.78333	0.366088	0.272433	-142.153	4.5452	0.0147379	0.0276629	-142.295	2.60676	0.0680041	0.0995935	-142.452	4.98426
-1.78	0.350737	0.258976	-142.129	4.52095	0.0146843	0.0276469	-142.327	2.62855	0.068012	0.0996216	-142.43	4.97604
-1.77667	0.350566	0.259005	-142.038	4.51128	0.0146283	0.0276305	-142.235	2.56845	0.068017	0.0996497	-142.55	4.98192
-1.77333	0.350395	0.259034	-142.178	4.46968	0.014571	0.0276143	-142.365	2.61913	0.0680206	0.0996779	-142.433	4.99643
-1.77	0.350226	0.259063	-142.164	4.52411	0.0145106	0.0275978	-142.299	2.58412	0.0680267	0.0997062	-142.574	4.97556
-1.76667	0.350055	0.259092	-142.195	4.52707	0.0144496	0.0275808	-142.248	2.58453	0.0680301	0.0997342	-142.441	5.00278
-1.76333	0.349888	0.25912	-142.223	4.53923	0.0143894	0.0275625	-142.278	2.61235	0.0680347	0.0997618	-142.34	5.00126
-1.76	0.349719	0.259148	-142.254	4.56831	0.0143307	0.0275436	-142.324	2.6199	0.0680413	0.0997885	-142.448	4.99303
-1.75667	0.34955	0.259177	-142.472	4.49635	0.0142739	0.027525	-142.34	2.58515	0.0680494	0.0998146	-142.336	4.97216
-1.75333	0.334199	0.245784	-142.532	4.56713	0.0142191	0.0275065	-142.365	2.59185	0.0680587	0.0998397	-142.423	4.99085
-1.75	0.334029	0.245812	-142.59	4.57908	0.0141665	0.0274873	-142.332	2.62467	0.0680678	0.0998646	-142.412	4.95957
-1.74667	0.333862	0.24584	-142.828	4.55605	0.0141173	0.0274684	-142.282	2.60251	0.0680781	0.099889	-142.233	4.95017
-1.74333	0.333696	0.245868	-142.777	4.59784	0.0140668	0.0274499	-142.262	2.61257	0.0680891	0.0999127	-142.272	4.95471
-1.74	0.33353	0.245896	-142.708	4.58729	0.0140218	0.027431	-142.328	2.60816	0.068101	0.0999365	-142.257	4.93952
-1.73667	0.333365	0.245924	-142.766	4.58753	0.0139782	0.0274118	-142.233	2.60749	0.0681143	0.0999601	-142.327	4.92503
-1.73333	0.333203	0.245951	-142.677	4.58033	0.0139363	0.0273927	-142.222	2.58768	0.0681254	0.0999835	-141.84	5.11058
-1.73	0.333041	0.245978	-142.684	4.64094	0.0138989	0.0273746	-142.3	2.62701	0.0681388	0.100006	-142.162	4.94512
-1.72667	0.332881	0.246005	-142.751	4.60372	0.0138636	0.0273566	-142.379	2.65278	0.0681515	0.100029	-142.173	4.94948
-1.72333	0.317539	0.232686	-142.945	4.59115	0.0138264	0.0273384	-142.357	2.66117	0.0681623	0.100052	-142.264	4.91267
-1.72	0.317377	0.232713	-142.934	4.62524	0.0137886	0.0273204	-142.319	2.6417	0.0681721	0.100075	-142.364	4.94404
-1.71667	0.317215	0.232741	-142.917	4.61999	0.0137511	0.027303	-142.335	2.65669	0.068182	0.100096	-142.737	4.97393
-1.71333	0.317056	0.232768	-142.994	4.63467	0.0137102	0.0272857	-142.183	2.64362	0.0681928	0.100119	-142.291	4.88902
-1.71	0.316896	0.232795	-142.95	4.6631	0.0136707	0.0272691	-142.259	2.6335	0.0682053	0.10014	-142.29	4.89345
-1.70667	0.316736	0.232823	-143.087	4.59753	0.0136322	0.0272536	-142.266	2.63984	0.0682169	0.100162	-142.234	4.88019
-1.70333	0.316577	0.23285	-143.129	4.60175	0.0135962	0.027239	-142.243	2.62646	0.0682272	0.100183	-142.325	4.88313
-1.7	0.316418	0.232877	-143.011	4.64237	0.0135609	0.0272251	-142.264	2.66979	0.0682335	0.100204	-142.193	4.8877
-1.69667	0.316259	0.232905	-142.997	4.62897	0.0135253	0.0272122	-142.272	2.65346	0.0682409	0.100224	-142.356	4.93591
-1.69333	0.300919	0.219675	-142.994	4.67966	0.0134936	0.0272001	-142.233	2.64796	0.0682457	0.100245	-142.31	4.91213
-1.69	0.300761	0.219702	-143.116	4.62685	0.013463	0.0271888	-142.203	2.65566	0.0682473	0.100264	-142.343	4.87248
-1.68667	0.300603	0.219729	-143.144	4.60239	0.0134326	0.0271777	-142.237	2.68136	0.0682455	0.100284	-142.193	4.84342
-1.68333	0.300448	0.219756	-143.059	4.5975	0.0133972	0.0271678	-142.219	2.63697	0.0682432	0.100302	-142.254	4.84817
-1.68	0.307969	0.220681	-142.99	4.6187	0.0133596	0.0271589	-142.214	2.65215	0.0682406	0.10032	-142.288	4.82166
-1.67667	0.307809	0.220709	-142.832	4.65345	0.0133255	0.0271505	-142.273	2.64886	0.0682385	0.100338	-142.282	4.83329
-1.67333	0.307653	0.220737	-142.966	4.57268	0.0132873	0.0271422	-142.17	2.6369	0.0682366	0.100356	-142.322	4.80521
-1.67	0.307498	0.220764	-142.747	4.64878	0.0132469	0.0271338	-142.17	2.62458	0.0682352	0.100374	-142.326	4.87454
-1.66667	0.307346	0.22079	-142.524	4.66527	0.0132057	0.0271263	-142.283	2.64514	0.0682335	0.100391	-142.254	4.83353
-1.66333	0.292011	0.207803	-142.6	4.67749	0.0131646	0.0271186	-142.168	2.67621	0.0682317	0.100409	-142.375	4.86313
-1.66	0.291857	0.20783	-142.743	4.57062	0.0131239	0.0271112	-142.223	2.61397	0.0682272	0.100428	-142.399	4.84197
-1.65667	0.291702	0.207857	-142.846	4.56518	0.013084	0.0271043	-142.214	2.65458	0.0682255	0.100449	-142.476	4.84678
-1.65333	0.291546	0.207884	-142.794	4.63191	0.0130456	0.0270974	-142.191	2.60419	0.0682282	0.100469	-142.351	4.85511
-1.65	0.291394	0.20791	-142.704	4.69113	0.0130057	0.0270911	-142.2	2.66001	0.0682314	0.10049	-142.405	4.83375
-1.64667	0.291245	0.207937	-142.932	4.63292	0.0129667	0.027083	-142.189	2.64769	0.0682292	0.100512	-142.283	4.87834
-1.64333	0.291096	0.207963	-142.885	4.64961	0.0129232	0.0270735	-142.143	2.65713	0.0682269	0.100534	-142.337	4.88222
-1.64	0.290947	0.207989	-142.727	4.72994	0.0128755	0.0270633	-142.244	2.65014	0.0682244	0.100557	-142.339	4.88534
-1.63667	0.290801	0.208014	-142.93	4.70291	0.0128229	0.0270522	-142.257	2.66209	0.0682208	0.10058	-142.125	4.86171
-1.63333	0.290655	0.20804	-142.973	4.66725	0.0127717	0.0270403	-142.237	2.66557	0.068214	0.100604	-142.17	4.86471
-1.63	0.290508	0.208066	-142.956	4.63923	0.0127209	0.0270283	-142.227	2.69552	0.0682053	0.100628	-142.087	4.8898
-1.62667	0.275182	0.195223	-142.868	4.69751	0.012671	0.0270162	-142.222	2.66204	0.0681958	0.100652	-142.142	4.91725
-1.62333	0.275034	0.195249	-142.841	4.74349	0.0126193	0.0270041	-142.281	2.67097	0.0681858	0.100677	-142.212	4.92661
-1.62	0.274885	0.195276	-142.803	4.76084	0.0125678	0.026992	-142.298	2.66782	0.068176	0.100702	-142.219	4.95156
-1.61667	0.274738	0.195302	-142.811	4.71026	0.0125172	0.0269791	-142.279	2.6663	0.0681651	0.100728	-142.261	4.95996
-1.61333	0.274589	0.195328	-142.826	4.70254	0.0124664	0.0269655	-142.303	2.71979	0.0681526	0.100754	-142.189	4.95044
-1.61	0.266759	0.196205	-142.865	4.72422	0.0124112	0.0269508	-142.279	2.66051	0.0681413	0.10078	-142.326	4.91657
-1.60667	0.266608	0.196231	-143.139	4.63293	0.012355	0.0269352	-142.24	2.68261	0.0681281	0.100807	-142.413	4.92511
-1.60333	0.266455	0.196257	-143.095	4.68821	0.0122998	0.0269194	-142.236	2.66932	0.0681125	0.100834	-142.212	4.96074
-1.6	0.266303	0.196283	-142.996	4.7135	0.0122424	0.0269031	-142.306	2.70427	0.0680945	0.100862	-142.339	4.95936
-1.59667	0.266152	0.196309	-143.076	4.70881	0.0121846	0.0268869	-142.304	2.6709	0.068075	0.100891	-142.379	4.97512
-1.59333	0.266004	0.196334	-143.079	4.6692	0.0121259	0.0268702	-142.26	2.68008	0.068052	0.100921	-142.358	4.93144
-1.59	0.250677	0.183635	-142.963	4.71104	0.0120636	0.0268537	-142.297	2.64965	0.0680231	0.100952	-142.35	4.95437
-1.58667	0.250531	0.18366	-142.89	4.72589	0.0120001	0.0268371	-142.264	2.63345	0.0679913	0.100983	-142.413	5.00445
-1.58333	0.250386	0.183684	-142.787	4.71637	0.0119358	0.0268206	-142.222	2.63143	0.0679557	0.101015	-142.47	4.99325
-1.58	0.250239	0.183709	-142.736	4.72155	0.01187	0.0268037	-142.349	2.64974	0.0679178	0.101047	-142.295	4.99223
-1.57667	0.250092	0.183734	-142.624	4.74039	0.0118023	0.0267867	-142.304	2.72108	0.0678829	0.101079	-142.453	4.98076
-1.57333	0.249948	0.183759	-142.681	4.72342	0.0117345	0.0267696	-142.344	2.66578	0.0678495	0.101111	-142.462	4.95615
-1.57	0.249805	0.183783	-142.548	4.7148	0.0116642	0.0267528	-142.341	2.63708	0.0678196	0.101143	-142.408	5.00998
-1.56667	0.249666	0.183807	-142.702	4.70569	0.0115934	0.026737	-142.303	2.60544	0.0677899	0.101174	-142.365	5.01879
-1.56333	0.249528	0.183831	-142.722	4.66354	0.0115196	0.0267211	-142.372	2.65092	0.0677564	0.101205	-142.184	4.96838
-1.56	0.249389	0.183855	-142.778	4.6496	0.0114431	0.0267055	-142.328	2.62298	0.067723	0.101236	-142.317	5.0093
-1.55667	0.249251	0.183879	-142.773	4.68179	0.0113671	0.0266903	-142.362	2.62543	0.0676911	0.101268	-142.477	5.01769
-1.55333	0.249112	0.183903	-142.734	4.66896	0.0112879	0.0266756	-142.433	2.66299	0.0676596	0.1013	-142.355	5.02277
-1.55	0.248974	0.183926	-142.795	4.66912	0.011203	0.0266612	-142.376	2.64008	0.0676247	0.101334	-142.479	5.00015
-1.54667	0.233653	0.171434	-142.818	4.63336	0.0111203	0.0266464	-142.321	2.67873	0.0675899	0.101367	-142.403	5.03045
-1.54333	0.233517	0.171457	-142.731	4.65615	0.0110328	0.0266316	-142.368	2.67788	0.0675571	0.101401	-142.384	5.01342
-1.54	0.233381	0.171481	-142.594	4.70628	0.0109453	0.0266174	-142.392	2.66437	0.0675269	0.101435	-142.331	5.08125
-1.53667	0.233243	0.171504	-142.733	4.6571	0.0108573	0.0266042	-142.436	2.66002	0.0675005	0.10147	-142.425	5.05884
-1.53333	0.233106	0.171527	-142.665	4.70254	0.010771	0.0265925	-142.371	2.64676	0.0674722	0.101505	-142.29	5.05824
-1.53	0.232969	0.171551	-142.735	4.67994	0.0106855	0.0265817	-142.249	2.64193	0.0674441	0.101541	-142.394	5.0454
-1.52667	0.232832	0.171574	-142.694	4.65702	0.0105997	0.0265725	-142.425	2.67821	0.0674135	0.101577	-142.336	5.09609
-1.52333	0.232695	0.171597	-142.757	4.63712	0.010513	0.0265638	-142.46	2.69009	0.0673799	0.101613	-142.291	5.08457
-1.52	0.23256	0.17162	-142.664	4.66004	0.0104266	0.0265558	-142.362	2.66137	0.0673457	0.10165	-142.216	5.07871
-1.51667	0.232424	0.171643	-142.55	4.67295	0.0103417	0.0265487	-142.431	2.70113	0.0673124	0.101687	-142.187	5.07401
-1.51333	0.232291	0.171666	-142.656	4.63069	0.0102617	0.026544	-142.427	2.64857	0.0672787	0.101725	-142.202	5.0142
-1.51	0.232156	0.171689	-142.572	4.68377	0.0101796	0.0265392	-142.43	2.68119	0.0672449	0.101762	-142.354	4.99665
-1.50667	0.23202	0.171713	-142.721	4.63018	0.0100987	0.0265343	-142.455	2.66063	0.0672128	0.101799	-142.385	4.97114
-1.50333	0.231885	0.171736	-142.642	4.67671	0.01002	0.0265289	-142.432	2.68971	0.0671786	0.101837	-142.349	4.9716
-1.5	0.216569	0.159499	-142.657	4.6709	0.00994084	0.0265236	-142.456	2.69333	0.0671427	0.101875	-142.266	4.94695
-1.49667	0.216435	0.159522	-142.548	4.73953	0.00986322	0.0265184	-142.486	2.68477	0.0671039	0.101915	-142.45	5.00812
-1.49333	0.2163	0.159545	-142.642	4.67546	0.00978255	0.0265139	-142.454	2.70149	0.0670612	0.101956	-142.443	4.93915
-1.49	0.216168	0.159568	-142.663	4.71217	0.00970037	0.0265092	-142.466	2.69951	0.0670157	0.101998	-142.479	4.93123
-1.48667	0.21604	0.15959	-142.701	4.6777	0.00961648	0.0265044	-142.48	2.63785	0.0669665	0.102041	-142.391	4.99323
-1.48333	0.215911	0.159612	-142.538	4.69205	0.00953122	0.0264993	-142.454	2.67737	0.0669143	0.102085	-142.29	4.98589
-1.48	0.215784	0.159634	-142.552	4.71665	0.00944574	0.0264944	-142.473	2.68227	0.0668634	0.102129	-142.424	4.98383
-1.47667	0.215657	0.159655	-142.658	4.69731	0.00936126	0.0264896	-142.452	2.68678	0.0668145	0.102174	-142.336	4.98068
-1.47333	0.215531	0.159677	-142.553	4.70866	0.00927824	0.0264863	-142.511	2.65478	0.0667662	0.102219	-142.323	4.96955
-1.47	0.215403	0.159699	-142.66	4.70201	0.00919043	0.026483	-142.437	2.69968	0.0667171	0.102265	-142.372	4.97722
-1.46667	0.215274	0.159721	-142.606	4.69149	0.00909921	0.0264801	-142.4	2.61686	0.0666742	0.102311	-142.357	4.94798
-1.46333	0.215144	0.159743	-142.616	4.7201	0.00900852	0.0264771	-142.31	2.6603	0.0666302	0.102359	-142.407	4.90981
-1.46	0.215016	0.159765	-142.516	4.70302	0.00891606	0.0264748	-142.365	2.64372	0.0665896	0.102407	-142.347	4.94772
-1.45667	0.21489	0.159786	-142.608	4.69309	0.00882533	0.026473	-142.304	2.63668	0.066547	0.102457	-142.264	4.94583
-1.45333	0.214766	0.159807	-142.552	4.70436	0.00873542	0.0264719	-142.418	2.65244	0.0665066	0.102509	-142.309	4.97446
-1.45	0.214642	0.159827	-142.682	4.66799	0.0086457	0.0264719	-142.353	2.61631	0.0664716	0.102564	-142.262	5.01933
-1.44667	0.214518	0.159847	-142.64	4.68478	0.00855328	0.0264726	-142.346	2.66427	0.0664418	0.102621	-142.38	5.04599
-1.44333	0.214395	0.159867	-142.634	4.69726	0.00845873	0.0264733	-142.249	2.64715	0.0664322	0.102697	-142.287	5.00713
-1.44	0.214272	0.159887	-142.653	4.6963	0.00835945	0.0264739	-142.302	2.66662	0.0665049	0.102846	-142.326	5.02486
-1.43667	0.198967	0.147964	-142.496	4.75559	0.00825803	0.0264742	-142.304	2.66166	0.0666658	0.103074	-142.317	5.00408
-1.43333	0.198842	0.147984	-142.577	4.7428	0.00815777	0.0264746	-142.36	2.71	0.0669042	0.103374	-142.371	5.01826
-1.43	0.198717	0.148004	-142.578	4.7422	0.00805975	0.0264752	-142.375	2.71629	0.0672124	0.10374	-142.453	5.02054
-1.42667	0.198594	0.148024	-142.628	4.75401	0.00796303	0.0264757	-142.289	2.68771	0.0675822	0.104164	-142.32	4.99108
-1.42333	0.198476	0.148043	-142.739	4.74393	0.0078646	0.0264774	-142.353	2.73888	0.0680049	0.104639	-142.303	4.98457
-1.42	0.198357	0.148061	-142.678	4.74147	0.00776992	0.0264789	-142.374	2.71687	0.0684792	0.105159	-142.41	5.00564
-1.41667	0.198236	0.148081	-142.717	4.74561	0.00767708	0.0264798	-142.421	2.69473	0.0689969	0.105718	-142.278	4.99667
-1.41333	0.198115	0.1481	-142.756	4.73974	0.00758597	0.0264805	-142.37	2.70746	0.0695517	0.106312	-142.229	4.98619
-1.41	0.197993	0.14812	-142.759	4.77108	0.00749771	0.0264813	-142.417	2.72085	0.0701351	0.106938	-142.317	5.03927
-1.40667	0.197872	0.14814	-142.766	4.75612	0.0074089	0.0264818	-142.409	2.74386	0.0707444	0.10759	-142.378	5.00816
-1.40333	0.197754	0.148159	-142.714	4.77285	0.00732269	0.0264815	-142.468	2.76665	0.0713799	0.108266	-142.413	4.98385
-1.4	0.197637	0.148179	-142.708	4.79332	0.00724108	0.0264808	-142.453	2.71332	0.0720376	0.108962	-142.463	4.96379
-1.39667	0.197523	0.148197	-142.708	4.80819	0.00716297	0.0264794	-142.388	2.71464	0.0727149	0.109676	-142.451	4.96673
-1.39333	0.197408	0.148216	-142.626	4.8351	0.00709049	0.0264778	-142.3	2.69096	0.0734092	0.110405	-142.372	4.98028
-1.39	0.197297	0.148235	-142.745	4.781	0.00701936	0.0264758	-142.409	2.70007	0.074119	0.111146	-142.422	5.01864
-1.38667	0.197185	0.148253	-142.783	4.7879	0.00694787	0.0264731	-142.348	2.71068	0.0748391	0.111899	-142.322	4.97303
-1.38333	0.197069	0.148272	-142.687	4.81574	0.00687462	0.0264709	-142.259	2.68036	0.0755701	0.112661	-142.424	4.96353
-1.38	0.196955	0.148291	-142.62	4.80961	0.00680138	0.0264684	-142.386	2.66658	0.0763089	0.113432	-142.406	4.96902
-1.37667	0.196842	0.14831	-142.605	4.81449	0.00673417	0.0264663	-142.316	2.69448	0.0770579	0.11421	-142.306	4.96847
-1.37333	0.196733	0.148328	-142.616	4.82627	0.00666663	0.0264649	-142.385	2.72474	0.0778131	0.114992	-142.451	4.99256
-1.37	0.196623	0.148346	-142.632	4.79142	0.00659598	0.0264637	-142.372	2.73289	0.0785733	0.115779	-142.463	4.99837
-1.36667	0.196513	0.148364	-142.605	4.79377	0.00652626	0.0264632	-142.394	2.7575	0.0793369	0.116568	-142.441	4.96892
-1.36333	0.196402	0.148382	-142.438	4.873	0.00645719	0.0264628	-142.379	2.70497	0.0801023	0.11736	-142.433	4.99471
-1.36	0.196291	0.1484	-142.47	4.79728	0.00638883	0.0264629	-142.373	2.74964	0.0808668	0.118154	-142.31	4.9696
-1.35667	0.19618	0.148419	-142.454	4.84549	0.00631953	0.0264643	-142.449	2.7308	0.0816282	0.118949	-142.276	4.95203
-1.35333	0.180889	0.136891	-142.486	4.81155	0.00625036	0.0264662	-142.331	2.73021	0.0823857	0.119745	-142.351	4.97966
-1.35	0.180779	0.136909	-142.648	4.71091	0.0061808	0.0264679	-142.376	2.69355	0.0831427	0.12054	-142.596	4.94406
-1.34667	0.180665	0.136928	-142.624	4.73451	0.00611347	0.0264692	-142.368	2.70955	0.0839022	0.121333	-142.557	4.9845
-1.34333	0.180556	0.136945	-142.582	4.73126	0.00604647	0.0264708	-142.294	2.65057	0.0846603	0.122123	-142.534	5.02288
-1.34	0.180446	0.136963	-142.553	4.76413	0.00598644	0.0264724	-142.356	2.70711	0.0854197	0.122911	-142.541	5.02246
-1.33667	0.180336	0.13698	-142.512	4.72632	0.00592601	0.0264737	-142.291	2.67186	0.0861745	0.123696	-142.487	4.91976
-1.33333	0.180225	0.136998	-142.433	4.74444	0.00586633	0.026475	-142.387	2.72551	0.0869265	0.124478	-142.444	4.94824
-1.33	0.180117	0.137016	-142.572	4.70186	0.00580995	0.0264763	-142.343	2.73544	0.0876704	0.125256	-142.552	4.94703
-1.32667	0.18001	0.137033	-142.615	4.72188	0.00575787	0.0264765	-142.369	2.73874	0.088406	0.12603	-142.469	4.94305
-1.32333	0.179911	0.137048	-142.615	4.69028	0.00570714	0.0264765	-142.355	2.70932	0.0891371	0.126799	-142.487	4.97676
-1.32	0.179814	0.137064	-142.551	4.7064	0.00565516	0.0264763	-142.268	2.6845	0.0898605	0.127563	-142.288	5.00823
-1.31667	0.179716	0.137079	-142.481	4.72937	0.00560438	0.0264755	-142.406	2.72508	0.090574	0.128322	-142.328	4.94943
-1.31333	0.179619	0.137095	-142.314	4.72807	0.00555563	0.0264738	-142.353	2.70192	0.0912814	0.129075	-142.353	4.94111
-1.31	0.179525	0.137111	-142.425	4.73983	0.00551811	0.026472	-142.332	2.68601	0.0919816	0.129822	-142.508	4.93744
-1.30667	0.179432	0.137126	-142.477	4.75453	0.00549234	0.0264717	-142.402	2.73368	0.0926733	0.130562	-142.351	4.92507
-1.30333	0.179343	0.137141	-142.447	4.78221	0.00546864	0.0264724	-142.369	2.70774	0.0933579	0.131296	-142.333	4.90493
-1.3	0.179252	0.137156	-142.4	4.81026	0.00544924	0.0264738	-142.328	2.68053	0.0940342	0.132022	-142.441	4.93004
-1.29667	0.179158	0.137172	-142.621	4.7201	0.00543456	0.0264755	-142.31	2.68361	0.0947034	0.132742	-142.412	4.90751
-1.29333	0.179063	0.137188	-142.782	4.71121	0.00542425	0.0264774	-142.315	2.72339	0.0953651	0.133453	-142.29	4.92885
-1.29	0.178966	0.137204	-142.816	4.7371	0.0054191	0.0264801	-142.379	2.74985	0.09602	0.134156	-142.391	4.93537
-1.28667	0.178868	0.137221	-142.817	4.71228	0.00541418	0.0264839	-142.358	2.74122	0.0966702	0.134851	-142.457	4.98531
-1.28333	0.17877	0.137237	-142.874	4.73452	0.0054113	0.026488	-142.34	2.77114	0.0973132	0.135537	-142.425	4.95456
-1.28	0.178671	0.137254	-142.864	4.74614	0.00541518	0.0264919	-142.257	2.75377	0.097949	0.136215	-142.354	4.97195
-1.27667	0.178574	0.13727	-142.938	4.70739	0.00541844	0.0264964	-142.391	2.75061	0.0985761	0.136884	-142.436	5.02425
-1.27333	0.178476	0.137286	-143.018	4.68282	0.00542036	0.0265012	-142.377	2.7518	0.0991959	0.137545	-142.507	4.93761
-1.27	0.178376	0.137303	-142.959	4.71768	0.00542489	0.0265064	-142.426	2.7449	0.0998061	0.138196	-142.42	4.95791
-1.26667	0.178275	0.13732	-142.924	4.72593	0.00542672	0.0265122	-142.384	2.7839	0.100406	0.138839	-142.579	4.97965
-1.26333	0.178173	0.137337	-143.006	4.72939	0.005425	0.0265181	-142.372	2.74912	0.100993	0.139472	-142.395	4.96657
-1.26	0.17807	0.137354	-143.006	4.69775	0.00542415	0.0265239	-142.351	2.76004	0.101571	0.140097	-142.46	4.96188
-1.25667	0.177968	0.137371	-142.915	4.73283	0.00542592	0.0265293	-142.416	2.77246	0.102137	0.140711	-142.432	4.96904
-1.25333	0.185546	0.140206	-142.971	4.72384	0.00542902	0.026534	-142.424	2.79639	0.102693	0.141317	-142.329	4.99822
-1.25	0.185442	0.140224	-142.989	4.7288	0.00543159	0.0265394	-142.345	2.76408	0.103237	0.141912	-142.243	4.93153
-1.24667	0.185338	0.140242	-142.942	4.75519	0.00543304	0.0265456	-142.423	2.76046	0.103769	0.142499	-142.297	4.95773
-1.24333	0.185231	0.140261	-142.974	4.74029	0.00543276	0.0265522	-142.493	2.78907	0.104291	0.143076	-142.362	4.98757
-1.24	0.185125	0.140279	-142.964	4.73654	0.00543209	0.0265594	-142.477	2.76745	0.104805	0.143644	-142.309	4.89475
-1.23667	0.185019	0.140298	-142.944	4.70279	0.00543455	0.026567	-142.429	2.74881	0.105306	0.144202	-142.307	4.89132
-1.23333	0.184912	0.140317	-143.014	4.67939	0.00543661	0.026575	-142.439	2.79298	0.105797	0.144751	-142.407	4.8663
-1.23	0.184803	0.140336	-142.894	4.6846	0.005437	0.0265839	-142.404	2.78568	0.10628	0.14529	-142.409	4.93451
-1.22667	0.184695	0.140355	-142.961	4.68774	0.00543557	0.0265929	-142.474	2.78427	0.106751	0.145819	-142.359	4.95446
-1.22333	0.184589	0.140373	-142.963	4.63965	0.00543077	0.0266021	-142.479	2.77998	0.107209	0.146338	-142.412	4.92256
-1.22	0.184486	0.140392	-142.926	4.67149	0.00542033	0.0266116	-142.552	2.81325	0.107655	0.146849	-142.399	4.93984
-1.21667	0.184384	0.14041	-142.923	4.6724	0.00540825	0.0266213	-142.556	2.82106	0.108088	0.14735	-142.984	4.9677
-1.21333	0.184279	0.140428	-142.936	4.67104	0.00539777	0.0266315	-142.507	2.81222	0.108505	0.147843	-142.464	4.91732
-1.21	0.184175	0.140447	-143.034	4.67337	0.00538914	0.0266416	-142.458	2.78839	0.108914	0.148325	-142.496	4.90547
-1.20667	0.184069	0.140466	-142.989	4.66662	0.0053754	0.0266521	-142.501	2.80738	0.10931	0.148798	-142.454	4.9338
-1.20333	0.183963	0.140486	-142.978	4.68548	0.00535751	0.0266625	-142.39	2.79339	0.109696	0.149261	-142.496	4.91803
-1.2	0.183858	0.140505	-142.964	4.66177	0.00533471	0.0266729	-142.429	2.7702	0.110071	0.149714	-142.563	4.92794
-1.19667	0.183752	0.140525	-142.878	4.68384	0.00530775	0.0266824	-142.341	2.80147	0.110436	0.150158	-142.719	4.92898
-1.19333	0.183647	0.140544	-142.832	4.68504	0.00528296	0.0266914	-142.398	2.8009	0.110794	0.150592	-142.492	4.91182
-1.19	0.183541	0.140564	-142.927	4.66688	0.00525458	0.0266999	-142.396	2.80882	0.11114	0.151016	-142.535	4.90858
-1.18667	0.183438	0.140584	-142.915	4.65928	0.00522403	0.0267088	-142.283	2.78382	0.111474	0.151431	-142.545	4.90156
-1.18333	0.183337	0.140603	-142.829	4.66266	0.00518899	0.0267183	-142.338	2.78808	0.111797	0.151836	-142.492	4.92921
-1.18	0.183235	0.140622	-142.817	4.66682	0.00515275	0.0267278	-142.38	2.80857	0.112113	0.152232	-142.544	4.9331
-1.17667	0.183133	0.140641	-142.845	4.66031	0.00511664	0.0267367	-142.419	2.80831	0.11242	0.152618	-142.416	4.92291
-1.17333	0.167848	0.129984	-142.748	4.68248	0.00507848	0.0267455	-142.387	2.8213	0.112719	0.152994	-142.532	4.90194
-1.17	0.16775	0.130002	-142.698	4.70245	0.00504287	0.0267541	-142.421	2.80724	0.113007	0.15336	-142.439	4.89332
-1.16667	0.167654	0.130021	-142.583	4.69403	0.0050091	0.0267629	-142.506	2.83924	0.113285	0.153717	-142.542	4.88524
-1.16333	0.167562	0.130039	-142.713	4.6985	0.0049739	0.0267719	-142.543	2.84095	0.113551	0.154065	-142.449	4.92731
-1.16	0.167474	0.130056	-142.634	4.70778	0.00493933	0.0267807	-142.483	2.87403	0.113809	0.154404	-142.567	4.92149
-1.15667	0.167388	0.130072	-142.838	4.65523	0.00490434	0.0267889	-142.554	2.85409	0.114056	0.154734	-142.479	4.91041
-1.15333	0.167305	0.130088	-142.85	4.65052	0.00486966	0.0267979	-142.5	2.86653	0.114294	0.155055	-142.315	4.89641
-1.15	0.167223	0.130104	-142.91	4.67503	0.00483808	0.0268059	-142.559	2.86673	0.114524	0.155366	-142.3	4.94478
-1.14667	0.16714	0.13012	-142.775	4.72551	0.00480518	0.0268116	-142.483	2.8163	0.114746	0.155668	-142.36	4.94978
-1.14333	0.167058	0.130137	-142.744	4.72233	0.00477588	0.0268162	-142.433	2.78826	0.114957	0.155962	-142.471	4.95333
-1.14	0.166977	0.130152	-142.686	4.77739	0.00475069	0.0268205	-142.437	2.82246	0.115155	0.156247	-142.41	4.94619
-1.13667	0.166894	0.130168	-142.576	4.80309	0.00472803	0.0268239	-142.439	2.78867	0.115341	0.156523	-142.351	4.96507
-1.13333	0.166813	0.130184	-142.637	4.76371	0.00470613	0.0268253	-142.451	2.82399	0.115519	0.156791	-142.383	4.99096
-1.13	0.166729	0.1302	-142.629	4.76131	0.00468957	0.0268261	-142.457	2.82718	0.115686	0.157051	-142.373	4.94556
-1.12667	0.166648	0.130215	-142.665	4.76603	0.00467713	0.0268262	-142.441	2.83336	0.115845	0.157301	-142.42	4.96975
-1.12333	0.166569	0.13023	-142.539	4.78377	0.00467022	0.0268255	-142.435	2.84818	0.115991	0.157543	-142.45	4.96285
-1.12	0.166488	0.130246	-142.535	4.74897	0.00466673	0.0268244	-142.38	2.81677	0.116127	0.157777	-142.321	4.9854
-1.11667	0.16641	0.130262	-142.578	4.73785	0.00466888	0.0268223	-142.431	2.87372	0.116253	0.158002	-142.365	4.9666
-1.11333	0.166333	0.130277	-142.446	4.70492	0.00466831	0.0268199	-142.357	2.83364	0.11637	0.158219	-142.298	4.94351
-1.11	0.166255	0.130292	-142.444	4.71712	0.00467327	0.0268175	-142.337	2.83303	0.116478	0.158428	-142.334	4.96934
-1.10667	0.166176	0.130307	-142.449	4.65044	0.00468151	0.0268144	-142.334	2.83676	0.11658	0.158629	-142.545	5.02698
-1.10333	0.166092	0.130323	-142.318	4.6631	0.00469178	0.0268109	-142.362	2.88674	0.116673	0.158823	-142.462	4.96568
-1.1	0.166004	0.13034	-142.35	4.6601	0.00470802	0.0268064	-142.327	2.8437	0.116757	0.159008	-142.554	4.95003
-1.09667	0.165919	0.130356	-142.27	4.67214	0.00472565	0.0268007	-142.312	2.83354	0.116831	0.159185	-142.641	4.97515
-1.09333	0.165832	0.130372	-142.233	4.65181	0.00474237	0.0267934	-142.378	2.8564	0.116897	0.159355	-142.491	4.95122
-1.09	0.165745	0.130389	-142.068	4.6708	0.00475532	0.0267856	-142.444	2.86861	0.116956	0.159516	-142.476	4.92606
-1.08667	0.165658	0.130406	-142.103	4.67962	0.00477012	0.0267764	-142.307	2.85095	0.116998	0.15967	-142.502	4.92666
-1.08333	0.16557	0.130423	-141.961	4.68248	0.00478596	0.0267676	-142.461	2.87568	0.117021	0.159816	-142.478	4.93032
-1.08	0.16548	0.130441	-141.977	4.70223	0.00479813	0.0267589	-142.365	2.86826	0.117023	0.159955	-142.411	4.92227
-1.07667	0.165389	0.130459	-141.951	4.72035	0.00480808	0.0267498	-142.456	2.90917	0.11702	0.160084	-142.297	4.88077
-1.07333	0.165296	0.130477	-141.79	4.74537	0.00481831	0.0267403	-142.413	2.85763	0.117036	0.160199	-142.368	4.88079
-1.07	0.165204	0.130496	-141.827	4.76891	0.00482771	0.0267308	-142.502	2.87931	0.117107	0.160294	-142.418	4.86109
-1.06667	0.165112	0.130515	-141.698	4.80676	0.00483976	0.0267205	-142.35	2.86032	0.117297	0.160357	-142.323	4.86777
-1.06333	0.165019	0.130534	-141.811	4.79618	0.0048525	0.0267101	-142.399	2.87499	0.117663	0.160379	-142.463	4.89924
-1.06	0.164923	0.130553	-141.79	4.83829	0.00486743	0.0267	-142.365	2.85969	0.118154	0.16037	-142.443	4.91445
-1.05667	0.164825	0.130574	-141.768	4.8456	0.00488326	0.0266897	-142.435	2.86901	0.118672	0.160348	-142.359	4.89475
-1.05333	0.164724	0.130595	-141.777	4.85802	0.0048995	0.0266792	-142.415	2.85888	0.119188	0.16032	-142.567	4.89384
-1.05	0.164624	0.130616	-141.782	4.90065	0.00491409	0.0266692	-142.379	2.85863	0.119697	0.160287	-142.869	4.85108
-1.04667	0.164522	0.130637	-141.779	4.88578	0.00493411	0.0266595	-142.377	2.85405	0.120193	0.160248	-142.684	4.85024
-1.04333	0.164419	0.130659	-141.875	4.90477	0.00495268	0.0266496	-142.46	2.84767	0.12067	0.160206	-142.734	4.86419
-1.04	0.164313	0.130682	-141.88	4.89907	0.00497036	0.0266403	-142.402	2.84512	0.121128	0.16016	-142.685	4.89792
-1.03667	0.164206	0.130705	-141.936	4.91952	0.00499044	0.0266313	-142.403	2.86556	0.121567	0.160111	-142.767	4.88377
-1.03333	0.164097	0.130728	-141.924	4.9129	0.00501238	0.0266231	-142.418	2.84422	0.121988	0.160058	-142.638	4.89851
-1.03	0.163986	0.130751	-142.01	4.88054	0.0050298	0.0266151	-142.464	2.88349	0.122393	0.160001	-142.609	4.88464
-1.02667	0.156194	0.131569	-142.116	4.89168	0.00504586	0.0266068	-142.436	2.86744	0.12278	0.15994	-142.535	4.91265
-1.02333	0.156082	0.131592	-142.089	4.90846	0.00505845	0.0265982	-142.469	2.8342	0.123145	0.159877	-142.616	4.91464
-1.02	0.155969	0.131615	-142.164	4.90462	0.00507125	0.02659	-142.41	2.77174	0.123492	0.15981	-142.672	4.89978
-1.01667	0.155856	0.131639	-142.069	4.89851	0.00508671	0.0265827	-142.415	2.77953	0.12382	0.159739	-142.705	4.8732
-1.01333	0.155738	0.131663	-142.112	4.88693	0.00510124	0.0265749	-142.467	2.81994	0.12413	0.159666	-142.781	4.84771
-1.01	0.15562	0.131687	-142.073	4.89257	0.00511566	0.0265666	-142.475	2.82776	0.12442	0.159589	-142.704	4.85618
-1.00667	0.155504	0.131711	-142.219	4.8386	0.00512633	0.0265585	-142.392	2.81664	0.124695	0.159509	-142.674	4.83957
-1.00333	0.155391	0.131734	-142.254	4.86106	0.00513763	0.0265503	-142.525	2.84204	0.124952	0.159426	-142.666	4.88222
-1	0.155278	0.131758	-142.259	4.86817	0.00514342	0.0265429	-142.511	2.83431	0.125192	0.159339	-142.706	4.8346
-0.996667	0.155168	0.131781	-142.271	4.8472	0.00514707	0.0265352	-142.497	2.79893	0.125417	0.159249	-142.668	4.86404
-0.993333	0.15506	0.131804	-142.201	4.85604	0.00514926	0.0265282	-142.518	2.83155	0.125628	0.159156	-142.658	4.84411
-0.99	0.15495	0.131827	-142.156	4.87438	0.00514695	0.0265205	-142.42	2.82317	0.125823	0.159061	-142.655	4.85108
-0.986667	0.154839	0.13185	-142.134	4.86186	0.00514528	0.0265125	-142.373	2.79894	0.126004	0.158961	-142.735	4.88789
-0.983333	0.154725	0.131875	-142.155	4.83659	0.00514449	0.0265041	-142.443	2.80802	0.126173	0.158858	-142.724	4.90845
-0.98	0.15461	0.131899	-142.218	4.7973	0.00514721	0.0264957	-142.461	2.79393	0.126328	0.158752	-142.645	4.86879
-0.976667	0.154495	0.131923	-142.148	4.81841	0.00515094	0.026487	-142.577	2.82393	0.126465	0.158643	-142.63	4.86533
-0.973333	0.15438	0.131947	-142.261	4.81094	0.00515397	0.0264793	-142.447	2.78363	0.126586	0.158531	-142.659	4.83856
-0.97	0.154261	0.131973	-142.233	4.82847	0.00515696	0.0264726	-142.423	2.85314	0.126691	0.158416	-142.748	4.83988
-0.966667	0.154144	0.131998	-142.21	4.8511	0.00516199	0.0264669	-142.442	2.79279	0.126782	0.158297	-142.712	4.89113
-0.963333	0.154029	0.132023	-142.337	4.78711	0.00516962	0.0264613	-142.43	2.82054	0.12686	0.158176	-142.787	4.84224
-0.96	0.153912	0.132049	-142.257	4.77397	0.00518139	0.026456	-142.366	2.79968	0.126924	0.158051	-142.719	4.83904
-0.956667	0.153793	0.132075	-142.137	4.75846	0.00519665	0.0264504	-142.368	2.76469	0.126976	0.157923	-142.759	4.8882
-0.953333	0.153671	0.132102	-142.254	4.73083	0.00521081	0.0264442	-142.386	2.75901	0.127014	0.157792	-142.582	4.87435
-0.95	0.153548	0.132129	-142.177	4.7205	0.00522418	0.0264386	-142.282	2.80205	0.12704	0.157659	-142.556	4.86075
-0.946667	0.153426	0.132156	-142.274	4.68241	0.00523994	0.0264328	-142.252	2.79014	0.127052	0.157523	-142.426	4.87176
-0.943333	0.153305	0.132183	-142.25	4.66796	0.00525522	0.0264264	-142.296	2.77131	0.127052	0.157384	-142.511	4.89042
-0.94	0.153185	0.13221	-142.227	4.69383	0.00526905	0.0264187	-142.277	2.79287	0.127044	0.157242	-142.489	4.93103
-0.936667	0.153062	0.132237	-142.353	4.62488	0.00528553	0.0264095	-142.386	2.77449	0.127029	0.157098	-142.522	4.90744
-0.933333	0.152939	0.132265	-142.259	4.60145	0.00530083	0.0264001	-142.278	2.76645	0.127003	0.15695	-142.45	4.91498
-0.93	0.152818	0.132292	-142.271	4.62184	0.00531478	0.0263904	-142.284	2.75136	0.126966	0.1568	-142.502	4.91521
-0.926667	0.152694	0.13232	-142.28	4.60406	0.00532499	0.0263811	-142.261	2.75659	0.126923	0.156647	-142.467	4.92598
-0.923333	0.152572	0.132347	-142.199	4.59512	0.00533234	0.0263722	-142.279	2.79106	0.126873	0.156492	-142.439	4.94483
-0.92	0.152456	0.132374	-142.337	4.57772	0.00533532	0.0263632	-142.308	2.77777	0.126823	0.156332	-142.504	4.99359
-0.916667	0.152342	0.1324	-142.332	4.59237	0.0053416	0.0263547	-142.289	2.757	0.126769	0.156169	-142.59	5.0231
-0.913333	0.152233	0.132425	-142.48	4.51964	0.00534876	0.0263464	-142.274	2.82894	0.126714	0.156003	-142.626	5.02941
-0.91	0.152122	0.13245	-142.476	4.56505	0.00535673	0.0263389	-142.259	2.80549	0.126655	0.155834	-142.433	5.00647
-0.906667	0.15201	0.132476	-142.681	4.53205	0.00536785	0.0263306	-142.264	2.79658	0.126593	0.155661	-142.62	5.02921
-0.903333	0.151898	0.132502	-142.791	4.51782	0.00538481	0.0263227	-142.336	2.81227	0.126525	0.155486	-142.66	5.06961
-0.9	0.151785	0.132529	-142.795	4.51801	0.00540034	0.0263152	-142.276	2.8386	0.126455	0.155308	-142.538	5.08739
-0.896667	0.151669	0.132556	-142.815	4.50214	0.00541557	0.0263081	-142.254	2.83596	0.126381	0.155128	-142.451	5.06232
-0.893333	0.151552	0.132583	-142.844	4.47719	0.00542821	0.026301	-142.26	2.80577	0.126305	0.154944	-142.434	5.04653
-0.89	0.151434	0.132611	-142.832	4.51958	0.00544224	0.0262932	-142.258	2.79077	0.126226	0.154757	-142.537	5.0574
-0.886667	0.151318	0.132638	-142.876	4.53562	0.00545942	0.0262854	-142.241	2.82626	0.126144	0.154567	-142.575	5.10068
-0.883333	0.151199	0.132666	-142.851	4.50353	0.00547955	0.0262769	-142.286	2.80293	0.126057	0.154375	-142.493	5.09992
-0.88	0.151081	0.132695	-142.859	4.48872	0.00549702	0.0262675	-142.27	2.80885	0.125967	0.154181	-142.465	5.06957
-0.876667	0.150965	0.132722	-142.838	4.46432	0.00551691	0.0262585	-142.278	2.78998	0.125874	0.153983	-142.534	5.09716
-0.873333	0.150849	0.13275	-142.801	4.50461	0.00553586	0.0262497	-142.258	2.83824	0.125779	0.153783	-142.527	5.07808
-0.87	0.15073	0.132778	-142.734	4.50759	0.0055566	0.0262403	-142.268	2.82492	0.12568	0.15358	-142.515	5.08119
-0.866667	0.150613	0.132806	-142.719	4.5014	0.0055834	0.0262311	-142.322	2.84134	0.125576	0.153374	-142.55	5.06291
-0.863333	0.150496	0.132834	-142.896	4.35867	0.00561181	0.0262221	-142.287	2.82059	0.125468	0.153166	-142.524	5.073
-0.86	0.150379	0.132861	-142.787	4.40279	0.00564482	0.0262134	-142.274	2.80204	0.125356	0.152955	-142.655	5.09933
-0.856667	0.14258	0.129614	-142.829	4.37328	0.00567959	0.0262052	-142.257	2.79538	0.125239	0.152742	-142.746	5.07483
-0.853333	0.142463	0.129642	-142.765	4.37111	0.00571302	0.0261977	-142.216	2.78442	0.125124	0.152526	-142.668	5.06386
-0.85	0.142347	0.129669	-142.658	4.3935	0.00574212	0.0261907	-142.254	2.81024	0.125011	0.152308	-142.687	5.04728
-0.846667	0.142234	0.129696	-142.658	4.35284	0.00576779	0.026185	-142.27	2.87202	0.1249	0.152086	-142.624	5.03137
-0.843333	0.142122	0.129722	-142.631	4.33782	0.00579017	0.0261794	-142.286	2.86438	0.124788	0.151862	-142.462	5.04993
-0.84	0.142008	0.129749	-142.646	4.32501	0.00580892	0.0261737	-142.175	2.84724	0.124675	0.151635	-142.476	5.08416
-0.836667	0.141891	0.129777	-142.576	4.30811	0.00582274	0.0261675	-142.359	2.87334	0.124561	0.151406	-142.503	5.10857
-0.833333	0.141774	0.129804	-142.427	4.30777	0.0058318	0.0261617	-142.355	2.88139	0.124448	0.151174	-142.517	5.05742
-0.83	0.141656	0.129832	-142.334	4.33779	0.00583773	0.0261559	-142.306	2.90649	0.124334	0.15094	-142.439	5.05575
-0.826667	0.141537	0.12986	-142.281	4.29626	0.0058406	0.0261507	-142.324	2.87659	0.124217	0.150705	-142.493	5.04774
-0.823333	0.141414	0.129888	-142.287	4.27291	0.00584169	0.0261463	-142.352	2.86848	0.124094	0.150467	-142.533	5.02467
-0.82	0.141289	0.129917	-142.389	4.26296	0.0058458	0.0261424	-142.389	2.89237	0.123967	0.150228	-142.546	5.00804
-0.816667	0.141167	0.129945	-142.4	4.21412	0.00585407	0.0261391	-142.363	2.82635	0.123838	0.149987	-142.496	4.98262
-0.813333	0.141042	0.129974	-142.49	4.23644	0.00586123	0.0261354	-142.4	2.80728	0.123706	0.149745	-142.614	5.03549
-0.81	0.140916	0.130003	-142.462	4.30023	0.0058702	0.0261314	-142.364	2.86987	0.123574	0.149501	-142.629	5.04292
-0.806667	0.140788	0.130033	-142.544	4.23858	0.00588093	0.0261272	-142.332	2.87257	0.123443	0.149255	-142.659	5.01252
-0.803333	0.14066	0.130062	-142.675	4.2207	0.00589213	0.0261223	-142.271	2.81992	0.123302	0.149008	-142.61	4.96121
-0.8	0.140533	0.130091	-142.889	4.16993	0.00590504	0.0261171	-142.385	2.8344	0.123158	0.14876	-142.666	4.95036
-0.796667	0.140407	0.13012	-142.98	4.12375	0.00592046	0.0261129	-142.43	2.86451	0.12301	0.148511	-142.685	4.96832
-0.793333	0.140278	0.13015	-142.984	4.13461	0.00594011	0.0261091	-142.35	2.85267	0.122858	0.148262	-142.665	4.9706
-0.79	0.140145	0.13018	-143.049	4.18925	0.00595862	0.0261054	-142.33	2.86898	0.122701	0.148011	-142.736	4.98647
-0.786667	0.140011	0.13021	-143.082	4.15423	0.00597766	0.0261017	-142.381	2.86294	0.122538	0.147761	-142.724	4.99438
-0.783333	0.139876	0.13024	-143.306	4.09519	0.00599698	0.0260984	-142.24	2.84985	0.122371	0.147509	-142.69	5.00103
-0.78	0.139743	0.13027	-143.249	4.15566	0.00602011	0.026096	-142.32	2.87633	0.122202	0.147258	-142.755	4.93801
-0.776667	0.139612	0.1303	-143.314	4.12326	0.00604731	0.0260946	-142.291	2.83896	0.122032	0.147005	-142.839	4.95824
-0.773333	0.139482	0.130329	-143.304	4.09565	0.00607627	0.026093	-142.404	2.8834	0.121859	0.146751	-142.893	4.95228
-0.77	0.139352	0.130359	-143.354	4.04814	0.00610587	0.0260917	-142.38	2.88307	0.121683	0.146497	-142.913	4.9096
-0.766667	0.139222	0.130388	-143.302	4.06992	0.00613589	0.0260914	-142.428	2.8747	0.121502	0.146243	-142.838	4.90563
-0.763333	0.139094	0.130417	-143.282	4.06851	0.00616756	0.0260918	-142.362	2.8845	0.121316	0.145988	-142.774	4.95432
-0.76	0.138965	0.130446	-143.245	4.05456	0.0062029	0.026093	-142.454	2.88063	0.121127	0.145732	-142.772	4.95795
-0.756667	0.138838	0.130474	-143.161	4.04365	0.00623634	0.0260947	-142.423	2.93204	0.120932	0.145476	-142.821	4.96639
-0.753333	0.13871	0.130503	-143.083	4.02832	0.00626765	0.0260967	-142.406	2.85717	0.120737	0.145219	-142.8	4.96497
-0.75	0.138576	0.130533	-142.991	4.0381	0.00630124	0.0260978	-142.333	2.8933	0.12054	0.144961	-142.843	4.98445
-0.746667	0.138439	0.130564	-143.042	4.01779	0.00633583	0.0260976	-142.482	2.92073	0.120342	0.144702	-142.726	4.96245
-0.743333	0.138299	0.130595	-142.888	4.05216	0.00637101	0.0260969	-142.386	2.92385	0.120139	0.144442	-142.717	4.95534
-0.74	0.138157	0.130626	-143.046	3.98446	0.00640642	0.0260949	-142.441	2.92669	0.119935	0.144181	-142.716	4.96939
-0.736667	0.138012	0.130658	-142.925	4.01429	0.00644111	0.0260918	-142.462	2.85588	0.119732	0.143919	-142.83	4.94951
-0.733333	0.13787	0.13069	-143.028	3.98134	0.00647555	0.0260874	-142.511	2.90338	0.119531	0.143656	-142.745	4.94203
-0.73	0.126315	0.135661	-143.079	4.02455	0.00651281	0.0260824	-142.482	2.91444	0.119325	0.143393	-142.811	4.92738
-0.726667	0.12617	0.13569	-143.197	4.00665	0.00655088	0.0260778	-142.505	2.92071	0.119117	0.143128	-142.919	4.97937
-0.723333	0.126024	0.135719	-143.192	3.99338	0.00658661	0.026073	-142.45	2.93256	0.118906	0.142862	-142.922	4.91929
-0.72	0.125878	0.135749	-143.243	3.98497	0.00661669	0.0260676	-142.462	2.95348	0.118701	0.142599	-142.986	4.90051
-0.716667	0.12573	0.135778	-143.26	4.00486	0.00664519	0.0260617	-142.391	2.98653	0.118506	0.142346	-142.985	4.95963
-0.713333	0.125582	0.135808	-143.363	3.98241	0.0066714	0.0260561	-142.404	2.95193	0.118322	0.142103	-142.961	4.95948
-0.71	0.125434	0.135838	-143.387	3.99552	0.00669692	0.0260512	-142.404	2.96418	0.118143	0.14187	-142.851	4.95344
-0.706667	0.125287	0.135867	-143.38	4.03819	0.00672249	0.0260466	-142.518	2.93638	0.117968	0.141645	-142.883	4.95739
-0.703333	0.125142	0.135897	-143.355	4.04108	0.00674599	0.0260415	-142.402	2.92167	0.1178	0.141428	-142.777	4.90017
-0.7	0.124994	0.135927	-143.298	4.06639	0.00676954	0.0260368	-142.414	2.97067	0.117635	0.141217	-142.679	4.94658
-0.696667	0.124849	0.135957	-143.505	4.05587	0.00679331	0.0260324	-142.423	2.98485	0.117475	0.141011	-142.609	4.94681
-0.693333	0.124705	0.135987	-143.412	4.08996	0.00681703	0.0260289	-142.524	2.96577	0.117318	0.140811	-142.757	4.9485
-0.69	0.124562	0.136017	-143.403	4.09347	0.00684049	0.0260251	-142.464	3.01689	0.117168	0.140615	-142.689	4.98493
-0.686667	0.124418	0.136047	-143.478	4.04234	0.00686168	0.0260222	-142.35	3.0058	0.117026	0.140423	-142.658	4.99268
-0.683333	0.124271	0.136077	-143.371	4.08609	0.00688137	0.02602	-142.456	2.95306	0.116886	0.140235	-142.645	4.9643
-0.68	0.124124	0.136108	-143.259	4.13616	0.00690038	0.0260185	-142.465	2.94785	0.116748	0.140051	-142.766	4.97659
-0.676667	0.123974	0.136139	-143.299	4.11821	0.00691982	0.0260176	-142.412	2.93546	0.116609	0.139872	-142.739	4.95528
-0.673333	0.123823	0.136171	-143.224	4.1545	0.0069408	0.0260176	-142.39	2.94524	0.116473	0.139695	-142.589	4.92357
-0.67	0.123672	0.136202	-143.171	4.18441	0.00696089	0.0260169	-142.341	2.91967	0.116339	0.139521	-142.635	4.95264
-0.666667	0.115837	0.137105	-143.108	4.17377	0.0069821	0.0260168	-142.371	2.92025	0.116204	0.139348	-142.499	4.95487
-0.663333	0.11568	0.137136	-143.093	4.19823	0.00700386	0.0260175	-142.366	2.85893	0.116067	0.139178	-142.525	4.92807
-0.66	0.115524	0.137167	-143.002	4.24551	0.0070278	0.0260195	-142.349	2.91776	0.115933	0.13901	-142.47	4.94084
-0.656667	0.115366	0.137199	-143.092	4.19776	0.00705138	0.0260222	-142.383	2.9221	0.115799	0.138843	-142.601	4.93007
-0.653333	0.115206	0.137231	-142.994	4.22126	0.00707465	0.0260251	-142.455	2.95626	0.115663	0.138677	-142.662	4.97641
-0.65	0.115048	0.137263	-142.896	4.27456	0.00710006	0.0260287	-142.476	2.9449	0.115524	0.138513	-142.662	4.98709
-0.646667	0.114888	0.137295	-142.966	4.28092	0.00712857	0.0260338	-142.405	2.94302	0.115386	0.13835	-142.533	4.97098
-0.643333	0.114725	0.137327	-142.948	4.2689	0.00715386	0.02604	-142.45	2.956	0.115249	0.138188	-142.547	4.98291
-0.64	0.114563	0.137359	-142.925	4.33276	0.00717788	0.0260464	-142.425	2.9382	0.115118	0.138032	-142.607	5.05927
-0.636667	0.114396	0.137392	-142.918	4.29992	0.00720368	0.0260523	-142.465	2.95725	0.114997	0.137889	-142.524	5.05266
-0.633333	0.11423	0.137425	-142.847	4.35699	0.00723388	0.0260591	-142.505	2.96379	0.114896	0.137767	-142.475	5.03757
-0.63	0.114066	0.137457	-142.822	4.40182	0.00726159	0.0260665	-142.529	2.96122	0.114815	0.137666	-142.583	5.04853
-0.626667	0.113903	0.13749	-142.9	4.41945	0.0072888	0.0260739	-142.504	2.98871	0.114751	0.137584	-142.566	5.02783
-0.623333	0.113743	0.137522	-142.786	4.45988	0.00731666	0.0260822	-142.477	2.97376	0.114705	0.137516	-142.511	5.00685
-0.62	0.113584	0.137554	-142.777	4.48077	0.00734296	0.026091	-142.429	2.94481	0.114674	0.137461	-142.461	5.00547
-0.616667	0.113425	0.137586	-142.866	4.48168	0.00736709	0.0261007	-142.343	2.94159	0.114657	0.137415	-142.487	4.99255
-0.613333	0.113266	0.137618	-142.862	4.4647	0.00738886	0.0261111	-142.353	2.92759	0.114648	0.137378	-142.361	4.9888
-0.61	0.113112	0.137649	-142.866	4.49333	0.00740807	0.0261222	-142.393	2.88835	0.114647	0.137349	-142.42	4.97089
-0.606667	0.11296	0.13768	-142.81	4.54116	0.00742393	0.0261327	-142.295	2.8854	0.114654	0.137324	-142.551	4.99917
-0.603333	0.112807	0.137712	-142.869	4.54035	0.00743179	0.0261426	-142.393	2.89236	0.114667	0.137304	-142.525	4.97813
-0.6	0.112655	0.137743	-142.8	4.55483	0.00743658	0.0261529	-142.341	2.90605	0.114687	0.137287	-142.474	4.99322
-0.596667	0.1125	0.137775	-142.757	4.57578	0.00744206	0.0261638	-142.412	2.9627	0.114713	0.137273	-142.551	5.00101
-0.593333	0.112348	0.137806	-142.629	4.61674	0.00744652	0.0261746	-142.398	2.92384	0.114742	0.137262	-142.715	5.00265
-0.59	0.112194	0.137838	-142.696	4.58496	0.00744754	0.0261856	-142.317	2.88407	0.114779	0.137253	-142.607	4.97817
-0.586667	0.112038	0.13787	-142.483	4.63896	0.00744456	0.0261968	-142.405	2.96895	0.114825	0.13725	-142.508	5.00301
-0.583333	0.111885	0.137902	-142.548	4.59273	0.00744186	0.0262084	-142.331	2.94553	0.114875	0.137253	-142.586	5.04872
-0.58	0.111733	0.137934	-142.298	4.64467	0.00744134	0.0262196	-142.443	2.95877	0.11493	0.13726	-142.635	4.95021
-0.576667	0.111581	0.137965	-142.31	4.66824	0.00744018	0.0262301	-142.369	2.96958	0.114985	0.137271	-142.66	4.9568
-0.573333	0.111429	0.137996	-142.23	4.68983	0.00743662	0.0262396	-142.424	3.00057	0.11504	0.137284	-142.669	4.95378
-0.57	0.111279	0.138028	-142.202	4.67224	0.00743457	0.0262488	-142.295	2.98318	0.115094	0.1373	-142.64	4.94144
-0.566667	0.111127	0.138059	-142.148	4.70164	0.0074312	0.0262569	-142.211	2.97398	0.115149	0.137316	-142.732	4.89042
-0.563333	0.110975	0.138091	-142.001	4.73775	0.00742691	0.0262639	-142.366	2.99518	0.115205	0.137333	-142.671	4.89881
-0.56	0.11082	0.138123	-141.945	4.77006	0.00742608	0.0262709	-142.358	2.99278	0.115263	0.13735	-142.674	4.94317
-0.556667	0.110667	0.138155	-142.112	4.70306	0.00742398	0.0262782	-142.316	2.95021	0.115321	0.137367	-142.805	4.94177
-0.553333	0.110514	0.138187	-142.176	4.74042	0.00742142	0.0262854	-142.338	2.95496	0.115376	0.137384	-142.669	4.90282
-0.55	0.110363	0.138218	-142.127	4.74647	0.00741684	0.0262919	-142.323	3.00771	0.115431	0.1374	-142.756	4.93911
-0.546667	0.110212	0.13825	-142.206	4.76727	0.00741108	0.0262977	-142.402	2.9458	0.115487	0.137414	-142.654	4.95818
-0.543333	0.110062	0.138281	-142.169	4.7675	0.00740417	0.0263042	-142.506	2.92822	0.115538	0.137427	-142.649	4.94213
-0.54	0.109911	0.138313	-142.247	4.74762	0.00739563	0.0263104	-142.359	2.90329	0.115587	0.137439	-142.557	4.90753
-0.536667	0.109761	0.138344	-142.192	4.81074	0.0073852	0.0263163	-142.396	2.94675	0.115635	0.137448	-142.653	4.89782
-0.533333	0.109611	0.138375	-142.261	4.77507	0.00737638	0.026322	-142.392	2.92336	0.115683	0.137456	-142.799	4.85413
-0.53	0.109464	0.138406	-142.163	4.83363	0.00736648	0.0263279	-142.329	2.94408	0.115725	0.137462	-142.702	4.86453
-0.526667	0.109318	0.138436	-142.138	4.80063	0.00735532	0.026333	-142.397	2.91849	0.115763	0.137466	-142.675	4.88306
-0.523333	0.109172	0.138467	-142.003	4.79136	0.00733994	0.0263376	-142.324	2.899	0.115797	0.137468	-142.849	4.86055
-0.52	0.109027	0.138497	-142.084	4.74627	0.00732657	0.0263432	-142.349	2.89488	0.115827	0.137468	-142.815	4.90243
-0.516667	0.108886	0.138527	-142.084	4.78189	0.00731333	0.0263498	-142.329	2.89386	0.115853	0.137466	-142.767	4.93953
-0.513333	0.108746	0.138557	-142.092	4.79077	0.00729857	0.0263566	-142.356	2.93657	0.115879	0.137461	-142.805	4.91917
-0.51	0.108607	0.138587	-142.123	4.71359	0.00728406	0.0263632	-142.471	2.90226	0.115902	0.137453	-142.823	4.92211
-0.506667	0.108469	0.138616	-142.073	4.73486	0.00726388	0.0263702	-142.391	2.90955	0.115925	0.137443	-142.717	4.89428
-0.503333	0.108334	0.138646	-142.092	4.702	0.00724093	0.026377	-142.437	2.92113	0.115943	0.13743	-142.723	4.98691
-0.5	0.108199	0.138675	-142.037	4.7013	0.00721846	0.0263841	-142.444	2.94845	0.115956	0.137415	-142.762	4.95435
-0.496667	0.108066	0.138704	-141.845	4.72422	0.0071996	0.0263907	-142.486	2.94604	0.115959	0.137398	-142.717	4.9452
-0.493333	0.107936	0.138732	-141.874	4.69339	0.00718177	0.0263977	-142.453	2.94027	0.11596	0.137379	-142.714	4.97125
-0.49	0.107809	0.13876	-141.658	4.76107	0.00716578	0.0264043	-142.424	2.97402	0.115963	0.137357	-142.723	4.96442
-0.486667	0.107682	0.138787	-141.92	4.61734	0.00715138	0.0264123	-142.465	2.9484	0.115963	0.137333	-142.686	4.95132
-0.483333	0.107556	0.138815	-141.773	4.67876	0.00713784	0.0264202	-142.399	2.94868	0.115963	0.137306	-142.778	4.90907
-0.48	0.10743	0.138843	-141.692	4.6916	0.00712624	0.0264285	-142.439	2.9286	0.115959	0.137276	-142.729	4.95656
-0.476667	0.107304	0.13887	-141.66	4.65677	0.00711461	0.0264362	-142.414	2.94424	0.11595	0.137244	-142.717	4.97376
-0.473333	0.107182	0.138898	-141.609	4.66722	0.00710497	0.026443	-142.418	2.93847	0.115938	0.137209	-142.707	4.97227
-0.47	0.10706	0.138925	-141.607	4.65278	0.00709796	0.0264498	-142.509	2.94613	0.115919	0.137171	-142.577	4.97544
-0.466667	0.106939	0.138952	-141.66	4.6329	0.00709073	0.0264568	-142.477	2.85958	0.115894	0.137132	-142.444	4.96739
-0.463333	0.106818	0.138979	-141.744	4.60638	0.00708168	0.0264628	-142.424	2.95911	0.115863	0.13709	-142.517	4.94604
-0.46	0.106697	0.139006	-141.875	4.60507	0.00706849	0.0264675	-142.383	2.91179	0.115826	0.137047	-142.375	4.96351
-0.456667	0.106581	0.139033	-141.971	4.59838	0.00705401	0.026472	-142.399	2.91151	0.115788	0.137	-142.477	5.0161
-0.453333	0.106467	0.139059	-141.862	4.60778	0.00703411	0.0264765	-142.36	2.91654	0.115746	0.136952	-142.37	5.02912
-0.45	0.106353	0.139085	-142.078	4.55485	0.00701114	0.0264808	-142.4	2.94525	0.1157	0.136901	-142.396	5.00994
-0.446667	0.106238	0.139111	-142.012	4.56931	0.00698342	0.0264851	-142.463	2.95308	0.115648	0.136848	-142.33	5.00515
-0.443333	0.106123	0.139137	-142.115	4.57746	0.00695541	0.0264911	-142.393	2.98063	0.11559	0.136793	-142.427	4.99298
-0.44	0.106005	0.139164	-142.248	4.53441	0.00692662	0.0264972	-142.47	2.98316	0.115531	0.136736	-142.516	4.99068
-0.436667	0.105886	0.139191	-142.207	4.62207	0.00689395	0.0265028	-142.448	2.95625	0.115468	0.136677	-142.302	5.00093
-0.433333	0.10577	0.139218	-142.365	4.58629	0.00685491	0.026507	-142.47	2.99037	0.115398	0.136616	-142.313	4.99865
-0.43	0.105655	0.139244	-142.372	4.58571	0.00681212	0.0265099	-142.407	2.99623	0.115321	0.136552	-142.371	5.02412
-0.426667	0.105542	0.13927	-142.411	4.59756	0.00676853	0.0265126	-142.471	2.99099	0.115239	0.136487	-142.393	4.98632
-0.423333	0.116837	0.134744	-142.48	4.59386	0.00672544	0.0265155	-142.468	2.96984	0.115151	0.13642	-142.488	5.02027
-0.42	0.116721	0.134773	-142.594	4.59166	0.00667902	0.0265175	-142.44	3.00718	0.115059	0.13635	-142.46	4.98487
-0.416667	0.116604	0.134802	-142.56	4.61486	0.00663755	0.0265198	-142.405	2.98564	0.114964	0.136278	-142.379	4.97324
-0.413333	0.116487	0.134831	-142.582	4.61828	0.00660099	0.0265218	-142.45	2.98608	0.114864	0.136204	-142.428	4.98882
-0.41	0.116371	0.13486	-142.826	4.54806	0.00656687	0.0265241	-142.427	2.98646	0.114761	0.136129	-142.4	4.9858
-0.406667	0.116253	0.134889	-142.696	4.58887	0.00653387	0.0265252	-142.381	2.97065	0.114651	0.136051	-142.369	4.97557
-0.403333	0.116136	0.134918	-142.635	4.62468	0.00650304	0.0265255	-142.389	3.04011	0.114539	0.135971	-142.271	4.97634
-0.4	0.116016	0.134948	-142.617	4.66694	0.0064762	0.0265247	-142.319	3.02038	0.114427	0.135888	-142.314	4.97741
-0.396667	0.115895	0.134978	-142.833	4.52525	0.00645854	0.0265245	-142.336	3.01873	0.114309	0.135804	-142.281	4.99283
-0.393333	0.108097	0.136256	-142.786	4.59084	0.00644329	0.0265234	-142.36	2.98677	0.114188	0.135719	-142.333	4.96757
-0.39	0.10798	0.136284	-142.756	4.5913	0.00642815	0.0265222	-142.324	3.00383	0.114063	0.135631	-142.292	4.99236
-0.386667	0.107864	0.136312	-142.865	4.51811	0.00641336	0.0265215	-142.275	2.98345	0.113934	0.13554	-142.358	5.03732
-0.383333	0.107749	0.136339	-142.788	4.59026	0.00640355	0.0265221	-142.283	2.98547	0.113801	0.135447	-142.294	5.00832
-0.38	0.107635	0.136367	-142.706	4.63888	0.0063937	0.0265222	-142.26	3.00661	0.113665	0.135352	-142.288	4.9454
-0.376667	0.10752	0.136395	-142.704	4.63538	0.00638232	0.0265224	-142.281	2.99283	0.113526	0.135255	-142.241	4.96745
-0.373333	0.107406	0.136422	-142.708	4.61965	0.00636646	0.0265229	-142.341	3.02052	0.113384	0.135156	-142.199	4.96642
-0.37	0.10729	0.13645	-142.766	4.64377	0.0063496	0.0265221	-142.283	3.01453	0.113241	0.135056	-142.277	4.96857
-0.366667	0.107174	0.136478	-142.766	4.64181	0.00633237	0.02652	-142.27	3.03943	0.113095	0.134953	-142.488	4.97578
-0.363333	0.107055	0.136506	-142.791	4.62446	0.00631296	0.026518	-142.348	3.0418	0.112943	0.134848	-142.504	4.97974
-0.36	0.106939	0.136534	-142.8	4.63039	0.00629249	0.0265163	-142.388	3.0197	0.112788	0.134741	-142.424	4.98294
-0.356667	0.106823	0.136561	-142.882	4.61296	0.0062714	0.0265148	-142.179	3.04158	0.112631	0.134632	-142.369	4.96706
-0.353333	0.106708	0.136588	-142.828	4.63591	0.00624399	0.026513	-142.2	3.00089	0.112475	0.134522	-142.426	5.00432
-0.35	0.0989127	0.133515	-142.918	4.57666	0.00621173	0.0265105	-142.205	3.02772	0.112316	0.13441	-142.505	4.95933
-0.346667	0.098798	0.133541	-142.928	4.57292	0.00617746	0.0265087	-142.192	3.04457	0.112153	0.134296	-142.469	4.95804
-0.343333	0.0986843	0.133568	-142.965	4.5693	0.00614425	0.0265058	-142.151	2.99592	0.111986	0.134182	-142.307	5.03626
-0.34	0.0985727	0.133594	-143.116	4.49481	0.00610719	0.0265022	-142.165	3.0453	0.111811	0.134066	-142.414	5.05318
-0.336667	0.0984626	0.13362	-143.128	4.52409	0.00606604	0.0264999	-142.165	3.01405	0.111628	0.13395	-142.152	4.86364
-0.333333	0.0983544	0.133646	-143.059	4.52785	0.00602415	0.026498	-142.183	3.0337	0.111442	0.133833	-142.045	5.12912
-0.33	0.098248	0.133671	-143.176	4.48359	0.00598023	0.0264961	-142.178	3.02652	0.111252	0.133714	-142.238	5.02677
-0.326667	0.0981436	0.133696	-143.176	4.56435	0.00593321	0.0264943	-142.09	3.00489	0.111056	0.133594	-142.384	5.07633
-0.323333	0.0980398	0.133721	-143.056	4.54229	0.0058847	0.0264921	-142.142	3.03648	0.110855	0.133473	-142.335	5.05217
-0.32	0.0979385	0.133745	-143.129	4.54965	0.00583233	0.0264899	-142.151	3.00329	0.110652	0.13335	-142.298	5.08428
-0.316667	0.0978374	0.13377	-143.13	4.52716	0.00577751	0.0264872	-142.179	3.03892	0.110449	0.133225	-142.21	5.0645
-0.313333	0.097738	0.133794	-143.039	4.53381	0.00571666	0.0264853	-142.148	3.01735	0.11025	0.133099	-142.379	5.03026
-0.31	0.0862273	0.138175	-142.976	4.53571	0.00565081	0.0264826	-142.145	3.04003	0.110047	0.132971	-142.451	5.03826
-0.306667	0.0861189	0.138199	-143.008	4.52284	0.00558245	0.0264799	-142.207	3.02918	0.109843	0.132843	-142.465	5.10147
-0.303333	0.0860103	0.138223	-142.95	4.55749	0.00551043	0.0264773	-142.166	3.02316	0.109639	0.132713	-142.449	5.10926
-0.3	0.0859022	0.138246	-143.012	4.54927	0.00543509	0.0264758	-142.155	2.99399	0.109438	0.132581	-142.523	5.08204
-0.296667	0.0857942	0.13827	-142.975	4.53857	0.00535604	0.0264735	-142.213	3.02001	0.109234	0.132449	-142.507	5.0791
-0.293333	0.085686	0.138294	-143.009	4.54611	0.00527617	0.0264707	-142.164	3.00927	0.109026	0.132315	-142.519	5.06996
-0.29	0.0855757	0.138318	-142.876	4.59349	0.00519987	0.0264675	-142.172	3.00814	0.108813	0.132181	-142.491	5.0383
-0.286667	0.0854668	0.138342	-143.005	4.56425	0.00512277	0.0264633	-142.298	3.04593	0.108598	0.132045	-142.571	5.01418
-0.283333	0.0853608	0.138365	-142.892	4.60505	0.00504808	0.0264587	-142.272	3.02939	0.108376	0.131909	-142.578	5.00337
-0.28	0.0852528	0.138389	-142.835	4.58015	0.00497302	0.0264537	-142.333	3.0003	0.108152	0.131772	-142.494	5.00087
-0.276667	0.0851461	0.138413	-142.922	4.57953	0.00490068	0.0264481	-142.313	3.03615	0.107926	0.131634	-142.587	4.97587
-0.273333	0.0850367	0.138437	-142.955	4.57092	0.00483509	0.0264418	-142.354	3.03141	0.107696	0.131496	-142.454	4.99167
-0.27	0.0849297	0.13846	-142.833	4.61117	0.00477012	0.0264341	-142.344	2.99703	0.107463	0.131357	-142.364	5.03693
-0.266667	0.0848205	0.138484	-142.839	4.60422	0.00470917	0.0264249	-142.303	2.96779	0.107225	0.131217	-142.314	5.0136
-0.263333	0.0847079	0.138509	-142.696	4.66385	0.00465003	0.0264139	-142.386	3.02432	0.10699	0.131076	-142.319	5.04993
-0.26	0.0845926	0.138534	-142.816	4.62014	0.00459112	0.0264014	-142.306	3.00919	0.106751	0.130935	-142.343	5.05327
-0.256667	0.0844768	0.13856	-142.704	4.61608	0.00453616	0.0263879	-142.386	3.05247	0.106512	0.130793	-142.428	5.03765
-0.253333	0.0843644	0.138585	-142.649	4.65548	0.00448421	0.0263743	-142.317	3.01847	0.10627	0.13065	-142.525	5.04028
-0.25	0.0842509	0.13861	-142.617	4.63306	0.00443316	0.0263609	-142.337	3.04351	0.106027	0.130506	-142.425	5.02814
-0.246667	0.0841375	0.138635	-142.612	4.65036	0.00438599	0.0263475	-142.221	3.04717	0.105786	0.130362	-142.389	4.99199
-0.243333	0.0840266	0.13866	-142.74	4.62921	0.00434247	0.0263341	-142.302	3.11221	0.105546	0.130217	-142.504	4.97911
-0.24	0.0839168	0.138684	-142.682	4.61105	0.00430054	0.0263197	-142.274	3.07738	0.105305	0.130072	-142.445	4.98254
-0.236667	0.0838097	0.138708	-142.632	4.63423	0.00425907	0.0263051	-142.292	3.09844	0.105062	0.129927	-142.483	4.97467
-0.233333	0.0837039	0.138732	-142.688	4.61159	0.00421811	0.0262903	-142.211	3.089	0.10482	0.129782	-142.488	4.93545
-0.23	0.083598	0.138756	-142.733	4.60375	0.00417663	0.0262756	-142.255	3.07097	0.10458	0.129635	-142.43	4.94127
-0.226667	0.0834927	0.13878	-142.724	4.65159	0.00413575	0.0262623	-142.307	3.11591	0.104338	0.129488	-142.378	4.95055
-0.223333	0.0833887	0.138803	-142.572	4.69736	0.00409648	0.0262508	-142.31	3.13816	0.104098	0.12934	-142.614	4.9406
-0.22	0.0832852	0.138826	-142.767	4.61197	0.00405818	0.0262391	-142.246	3.11309	0.103856	0.129193	-142.572	4.97341
-0.216667	0.0831817	0.138849	-142.687	4.64013	0.0040194	0.0262277	-142.197	3.11607	0.103612	0.129045	-142.443	4.97095
-0.213333	0.0830772	0.138872	-142.757	4.63416	0.00397748	0.026217	-142.28	3.09761	0.103364	0.128898	-142.383	4.93252
-0.21	0.0829715	0.138896	-142.778	4.62215	0.00393855	0.0262061	-142.311	3.1143	0.103113	0.12875	-142.372	4.96342
-0.206667	0.0828648	0.138919	-142.777	4.62589	0.00389804	0.0261945	-142.252	3.13649	0.102862	0.128602	-142.433	4.91791
-0.203333	0.0827566	0.138943	-142.627	4.69392	0.00385954	0.0261834	-142.295	3.12888	0.102602	0.128454	-142.56	4.9211
-0.2	0.0826513	0.138966	-142.739	4.64256	0.00381898	0.0261727	-142.267	3.16485	0.102335	0.128307	-142.572	4.9633
-0.196667	0.0825494	0.138988	-142.61	4.70707	0.00378058	0.0261629	-142.353	3.15544	0.102063	0.12816	-142.492	4.92435
-0.193333	0.0824459	0.13901	-142.661	4.69546	0.00374744	0.0261547	-142.305	3.14259	0.101785	0.128014	-142.489	4.88543
-0.19	0.0823419	0.139033	-142.717	4.66076	0.00371768	0.0261464	-142.292	3.13323	0.1015	0.127868	-142.605	4.94306
-0.186667	0.0822386	0.139055	-142.602	4.7061	0.00368201	0.0261372	-142.268	3.12882	0.101212	0.127722	-142.593	4.90992
-0.183333	0.0821342	0.139077	-142.596	4.71349	0.00364256	0.0261275	-142.334	3.13248	0.100922	0.127576	-142.547	4.89497
-0.18	0.0820284	0.1391	-142.636	4.7024	0.0036007	0.026117	-142.27	3.13662	0.100632	0.127431	-142.559	4.93498
-0.176667	0.0819238	0.139123	-142.678	4.67878	0.00356054	0.0261064	-142.375	3.10484	0.100339	0.127285	-142.509	4.91207
-0.173333	0.0818191	0.139145	-142.73	4.67357	0.00352161	0.0260949	-142.319	3.17391	0.100045	0.127139	-142.446	4.93724
-0.17	0.0817173	0.139166	-142.725	4.69958	0.00348276	0.0260821	-142.365	3.12705	0.0997488	0.126994	-142.466	4.96152
-0.166667	0.0816169	0.139188	-142.813	4.67466	0.00344231	0.0260681	-142.368	3.08379	0.0994515	0.126849	-142.567	4.94618
-0.163333	0.0815182	0.139209	-142.812	4.70017	0.00340146	0.0260525	-142.27	3.11145	0.0991545	0.126704	-142.668	4.91382
-0.16	0.0814211	0.13923	-142.788	4.71245	0.00336171	0.0260355	-142.321	3.1159	0.0988542	0.126559	-142.652	4.88649
-0.156667	0.0813232	0.139252	-142.839	4.72114	0.00331822	0.0260182	-142.179	3.10512	0.0985505	0.126414	-142.618	4.905
-0.153333	0.081224	0.139273	-142.655	4.7844	0.00327817	0.0260006	-142.207	3.07315	0.0982427	0.12627	-142.53	4.8595
-0.15	0.0811226	0.139295	-142.758	4.73883	0.00323544	0.0259814	-142.174	3.11535	0.0979345	0.126126	-142.58	4.86386
-0.146667	0.0810218	0.139317	-142.66	4.77731	0.00319784	0.0259629	-142.121	3.07099	0.0976204	0.125984	-142.653	4.87582
-0.143333	0.0809233	0.139339	-142.664	4.78637	0.00316394	0.0259445	-142.192	3.07852	0.0973046	0.125841	-142.561	4.88177
-0.14	0.0808265	0.13936	-142.528	4.81288	0.00313123	0.0259252	-142.196	3.06909	0.0969882	0.125698	-142.631	4.90534
-0.136667	0.0807299	0.139381	-142.532	4.80188	0.0030966	0.0259063	-142.098	3.057	0.0966684	0.125557	-142.607	4.91888
-0.133333	0.0806308	0.139402	-142.611	4.72748	0.00306269	0.0258883	-142.194	3.05027	0.0963451	0.125416	-142.734	4.93763
-0.13	0.0805306	0.139424	-142.61	4.72174	0.00302622	0.0258704	-142.151	3.07763	0.096024	0.125277	-142.702	4.91517
-0.126667	0.0804312	0.139445	-142.423	4.77119	0.00299082	0.0258526	-142.103	3.04097	0.0957013	0.125138	-142.572	4.91976
-0.123333	0.0803353	0.139466	-142.445	4.67202	0.00295458	0.025835	-142.188	3.00948	0.0953809	0.124999	-142.674	4.89526
-0.12	0.0802424	0.139486	-142.54	4.6569	0.00291976	0.0258184	-142.173	3.01532	0.0950624	0.12486	-142.77	4.87289
-0.116667	0.0801499	0.139507	-142.407	4.6668	0.00288393	0.0258022	-142.187	3.00671	0.0947426	0.124721	-142.774	4.91375
-0.113333	0.0800556	0.139527	-142.332	4.68804	0.00284716	0.0257858	-142.242	2.98658	0.0944224	0.124583	-142.749	4.90987
-0.11	0.0799599	0.139548	-142.489	4.67596	0.00281073	0.0257702	-142.267	2.99702	0.0941044	0.124446	-142.739	4.92283
-0.106667	0.0798631	0.139569	-142.349	4.67638	0.00277408	0.0257545	-142.235	2.96845	0.0937878	0.124309	-142.585	4.85507
-0.103333	0.0797624	0.13959	-142.274	4.71814	0.00273986	0.02574	-142.25	2.98804	0.0934731	0.124171	-142.589	4.89441
-0.1	0.0796614	0.139611	-142.286	4.7073	0.00270562	0.0257252	-142.166	3.00432	0.0931574	0.124035	-142.567	4.91625
-0.0966667	0.0795609	0.139632	-142.443	4.6801	0.00267406	0.0257104	-142.226	3.01079	0.0928406	0.123899	-142.604	4.97767
-0.0933333	0.079461	0.139653	-142.469	4.71816	0.00264823	0.025696	-142.231	3.00625	0.0925206	0.123763	-142.725	4.94586
-0.09	0.0793621	0.139674	-142.452	4.71406	0.00262302	0.0256817	-142.233	2.99028	0.0921985	0.123627	-142.7	4.97265
-0.0866667	0.0792641	0.139694	-142.397	4.76879	0.00259606	0.0256665	-142.223	3.02932	0.0918763	0.123492	-142.7	4.97803
-0.0833333	0.0791651	0.139715	-142.501	4.71262	0.00256875	0.0256506	-142.26	3.01145	0.091553	0.123358	-142.593	4.96338
-0.08	0.0790618	0.139736	-142.442	4.73184	0.00253958	0.0256346	-142.199	3.00279	0.0912277	0.123224	-142.553	4.98828
-0.0766667	0.0789572	0.139758	-142.43	4.75073	0.00251259	0.0256193	-142.201	3.04321	0.0909054	0.123093	-142.684	4.93632
-0.0733333	0.0788505	0.13978	-142.428	4.72981	0.00248707	0.0256036	-142.071	2.96545	0.0905889	0.12297	-142.674	4.93784
-0.07	0.0787415	0.139803	-142.4	4.76055	0.00246061	0.0255874	-142.136	3.00736	0.0902782	0.122854	-142.631	4.93117
-0.0666667	0.0786322	0.139825	-142.465	4.75554	0.00243562	0.0255717	-142.04	3.02154	0.0899752	0.122744	-142.582	4.92876
-0.0633333	0.0785229	0.139848	-142.412	4.77953	0.00241133	0.0255561	-142.114	3.0547	0.0896781	0.12264	-142.475	4.96087
-0.06	0.0784168	0.13987	-142.607	4.78602	0.00238809	0.0255403	-142.008	3.05363	0.0893875	0.122541	-142.559	4.92067
-0.0566667	0.0783104	0.139892	-142.505	4.79055	0.00236123	0.0255244	-141.994	3.01991	0.0891064	0.122446	-142.559	4.91517
-0.0533333	0.078204	0.139914	-142.579	4.8023	0.00233313	0.02551	-142.029	3.03866	0.0888343	0.122355	-142.519	4.9072
-0.05	0.0781002	0.139936	-142.392	4.84905	0.00230431	0.0254964	-142.04	3.04197	0.0885729	0.122267	-142.396	4.92236
-0.0466667	0.0779988	0.139958	-142.588	4.80753	0.00227318	0.0254826	-142.003	3.03956	0.0883193	0.122182	-142.46	4.95999
-0.0433333	0.0779	0.139979	-142.504	4.81577	0.00223954	0.0254676	-142.044	3.03705	0.0880724	0.122099	-142.443	4.9317
-0.04	0.0778012	0.14	-142.484	4.84344	0.00220326	0.0254539	-142.109	3.03732	0.0878291	0.122018	-142.463	4.93934
-0.0366667	0.0777012	0.140021	-142.455	4.86324	0.00216874	0.025441	-142.046	3.06351	0.0875871	0.121939	-142.474	4.94876
-0.0333333	0.0776007	0.140043	-142.372	4.90293	0.00212986	0.0254269	-142.03	3.06943	0.0873497	0.121863	-142.455	4.97481
-0.03	0.0775001	0.140065	-142.454	4.86595	0.00209334	0.0254119	-142.006	3.08334	0.0871155	0.121788	-142.5	4.92254
-0.0266667	0.0774024	0.140086	-142.411	4.88088	0.00205878	0.0253963	-141.947	3.06993	0.0868847	0.121715	-142.573	4.94667
-0.0233333	0.0773037	0.140108	-142.37	4.93792	0.0020273	0.0253814	-141.983	3.07764	0.0866562	0.121643	-142.529	4.92887
-0.02	0.0772046	0.14013	-142.446	4.882	0.0020005	0.0253666	-142.027	3.11822	0.0864334	0.121573	-142.379	4.96177
-0.0166667	0.0771069	0.140152	-142.289	4.90967	0.00198367	0.025352	-141.923	3.12872	0.0862073	0.121505	-142.372	4.94558
-0.0133333	0.0770079	0.140174	-142.116	4.93073	0.00197038	0.0253373	-141.96	3.0758	0.0859828	0.121439	-142.403	4.95216
-0.01	0.0769113	0.140196	-142.98	5.19833	0.00195953	0.0253218	-141.904	3.04383	0.0857675	0.121373	-142.311	4.92455
-0.00666667	0.0768158	0.140217	-141.475	4.86585	0.00194755	0.0253056	-141.856	3.07806	0.0855476	0.121309	-143.07	4.75764
-0.00333333	0.0767197	0.140239	-141.962	4.86533	0.00196624	0.0253066	-141.922	3.12058	0.0853462	0.121246	-147.172	5.30605
-2.75883e-10	0.0766266	0.14026	-140.916	4.6629	0.00199634	0.0253126	-139.833	2.39032	0.0851732	0.121186	-145.824	5.80775
0.00333333	0.076531	0.140281	-136.314	7.04298	0.00203956	0.0253247	-133.554	5.69528	0.0850111	0.121123	-146.559	6.35571
0.00666667	0.0764347	0.140303	-130.92	10.0116	0.0021225	0.0253396	-123.955	11.7648	0.0848562	0.121059	-144.859	5.51904
0.01	0.0763791	0.140319	-124.297	12.6701	0.00228947	0.0253551	-118.476	14.6415	0.0847314	0.120993	-142.987	4.60923
0.0133333	0.0763656	0.140331	-122.484	15.6249	0.00250053	0.0253774	-106.712	15.8897	0.0846147	0.120929	-144.067	4.8943
0.0166667	0.0877574	0.136166	-105.942	14.0847	0.00282824	0.025401	-94.6163	16.4012	0.0845143	0.120864	-144.409	4.91162
0.02	0.087712	0.136176	-93.8205	13.9948	0.00317453	0.0254284	-80.9131	14.4432	0.0844335	0.120798	-144.474	4.91655
0.0233333	0.0876613	0.136189	-81.308	13.1916	0.00354225	0.0254599	-61.4545	7.4859	0.0843818	0.12073	-145.352	4.52423
0.0266667	0.0876169	0.136202	-73.4853	13.6561	0.00393801	0.0254951	-49.9432	4.45051	0.0843508	0.12066	-142.874	5.72234
0.03	0.0875841	0.136212	-70.0144	14.2756	0.00436148	0.0255347	-42.6702	3.85282	0.0843324	0.12059	-144.305	4.9233
0.0333333	0.0875636	0.136219	-68.6058	14.026	0.00480702	0.0255781	-38.2108	4.00298	0.0843348	0.120519	-144.442	4.83447
0.0366667	0.0798808	0.133397	-69.4284	13.8253	0.00527424	0.0256245	-35.7526	3.98553	0.0843597	0.120447	-144.575	4.80982
0.04	0.0798955	0.133396	-69.6407	13.512	0.00576561	0.0256735	-34.5105	3.87347	0.0844071	0.120374	-144.407	4.8303
0.0433333	0.0799213	0.133392	-69.5747	13.2852	0.00627886	0.025724	-33.9864	3.76705	0.0844742	0.120299	-144.492	4.79159
0.0466667	0.079957	0.133385	-69.8164	13.2844	0.00680806	0.0257791	-33.5707	3.72074	0.0845621	0.120223	-144.408	4.76756
0.05	0.0800066	0.133375	-69.2983	13.0765	0.00735169	0.0258378	-33.3635	3.76236	0.0846698	0.120145	-144.326	4.75717
0.0533333	0.0800675	0.133362	-69.5947	13.0864	0.00791546	0.0259009	-33.1788	3.82131	0.0847979	0.120065	-144.415	4.74349
0.0566667	0.0801371	0.133347	-69.1778	12.9328	0.00849456	0.0259673	-33.0918	3.85926	0.0849443	0.119984	-144.339	4.72291
0.06	0.0802182	0.13333	-68.8544	12.8138	0.00908823	0.0260379	-32.9994	3.84146	0.0851102	0.119902	-144.221	4.78498
0.0633333	0.0803078	0.133311	-68.9421	12.8741	0.00969573	0.0261123	-32.8351	3.70349	0.085298	0.119818	-144.293	4.76742
0.0666667	0.0804073	0.13329	-68.5065	12.7248	0.0103167	0.0261905	-32.7044	3.69123	0.0855052	0.119733	-144.261	4.75239
0.07	0.0805161	0.133267	-68.7506	12.7824	0.0109515	0.0262729	-32.688	3.75373	0.0857338	0.119647	-144.306	4.7075
0.0733333	0.0806366	0.133242	-68.2957	12.6639	0.0116013	0.0263606	-32.6079	3.58098	0.0859849	0.119558	-144.129	4.76736
0.0766667	0.0807684	0.133214	-68.0555	12.656	0.0122617	0.0264531	-32.4519	3.57449	0.0862508	0.119468	-144.174	4.73449
0.08	0.0809152	0.133183	-68.1538	12.5778	0.0129333	0.0265504	-32.3298	3.57268	0.0865349	0.119377	-144.088	4.70472
0.0833333	0.0810732	0.133149	-67.6886	12.4546	0.0136169	0.0266518	-32.1621	3.47735	0.086839	0.119284	-144.052	4.69855
0.0866667	0.0812457	0.133113	-67.7588	12.4398	0.0143099	0.0267569	-32.2916	3.50973	0.0871643	0.119194	-144.122	4.69635
0.09	0.0814303	0.133075	-67.2158	12.1267	0.0150141	0.0268667	-32.0912	3.42994	0.087515	0.119105	-143.997	4.73285
0.0933333	0.0893074	0.131975	-66.8362	11.8672	0.0157274	0.0269811	-31.9727	3.38191	0.0878867	0.119018	-144.055	4.6995
0.0966667	0.0895138	0.13193	-66.6848	11.7451	0.01645	0.0270998	-31.911	3.37245	0.0882783	0.118932	-144.032	4.7331
0.1	0.0897283	0.131884	-66.123	11.5154	0.0171814	0.0272237	-31.7477	3.33414	0.0886886	0.118848	-144.133	4.8063
0.103333	0.089953	0.131836	-66.2619	11.4094	0.0179214	0.0273524	-31.6867	3.28925	0.0891185	0.118764	-144.184	4.8314
0.106667	0.0901902	0.131785	-65.6138	11.1291	0.0186705	0.0274846	-31.5498	3.20924	0.0895674	0.118681	-144.224	4.81305
0.11	0.0904366	0.131733	-65.3334	10.9481	0.0194313	0.0276205	-31.6561	3.20112	0.0900388	0.118597	-144.277	4.7919
0.113333	0.0906963	0.131678	-65.1358	10.7828	0.0202052	0.0277598	-31.3969	3.2319	0.0905329	0.118514	-144.228	4.83701
0.116667	0.0909673	0.131621	-64.3443	10.4805	0.0209919	0.0279021	-31.5119	3.32974	0.091046	0.118431	-144.261	4.7495
0.12	0.0912478	0.131562	-64.6123	10.356	0.0217919	0.0280494	-31.3146	3.21244	0.0915759	0.118347	-144.344	4.77712
0.123333	0.091543	0.1315	-63.9043	10.1119	0.0226028	0.0282017	-31.3982	3.18098	0.0921231	0.118264	-144.215	4.78391
0.126667	0.0918491	0.131436	-63.6022	10.0138	0.0234207	0.0283579	-31.2745	3.03908	0.0926978	0.118178	-144.129	4.75232
0.13	0.0921677	0.13137	-63.6249	9.93664	0.0242465	0.0285188	-31.2147	3.00373	0.0934709	0.118053	-144.093	4.73732
0.133333	0.0924973	0.131302	-62.9097	9.72763	0.0250824	0.0286843	-31.1659	3.05324	0.0945482	0.117867	-144.107	4.73815
0.136667	0.0928353	0.131232	-63.2665	9.75393	0.025927	0.0288544	-31.1379	3.03955	0.0959227	0.117627	-144.087	4.64228
0.14	0.0931842	0.13116	-62.5682	9.54939	0.0267801	0.0290297	-31.0628	2.92341	0.097571	0.11734	-144.069	4.65437
0.143333	0.0935465	0.131086	-62.5188	9.43363	0.0276413	0.02921	-30.9877	2.89205	0.0994685	0.117016	-144.041	4.70354
0.146667	0.0939205	0.131009	-62.3735	9.35839	0.0285083	0.0293952	-31.0878	2.89643	0.101589	0.116669	-143.95	4.72709
0.15	0.0943053	0.130931	-61.6903	9.10148	0.0293822	0.0295836	-31.0031	2.85453	0.103912	0.116308	-143.979	4.76949
0.153333	0.10238	0.130117	-61.7405	9.03981	0.030264	0.0297762	-30.9326	2.7475	0.106412	0.115944	-143.961	4.73512
0.156667	0.114195	0.126212	-61.1294	8.7119	0.0311541	0.0299737	-30.7446	2.66838	0.109074	0.115586	-144.096	4.73289
0.16	0.11461	0.126116	-60.8758	8.59335	0.0320492	0.0301756	-30.9366	2.73586	0.111877	0.115243	-144.062	4.71949
0.163333	0.115035	0.126018	-60.4924	8.45709	0.0329518	0.0303824	-30.751	2.78692	0.114819	0.114923	-144.113	4.7658
0.166667	0.115471	0.125918	-59.9735	8.13292	0.033861	0.030593	-30.8283	2.71976	0.117889	0.114634	-144.086	4.74016
0.17	0.11592	0.125815	-59.9303	8.15433	0.0347802	0.0308081	-30.7729	2.77355	0.121071	0.114382	-144.062	4.74983
0.173333	0.116382	0.12571	-59.2093	7.92011	0.0357075	0.0310272	-30.8611	2.73597	0.124349	0.114176	-144.086	4.72026
0.176667	0.116856	0.125602	-59.1719	7.86554	0.0366417	0.0312511	-30.7041	2.66202	0.127713	0.114022	-144.005	4.72631
0.18	0.117339	0.125493	-58.9251	7.76454	0.03758	0.0314781	-30.8245	2.62206	0.131154	0.113923	-144.005	4.7046
0.183333	0.117832	0.125382	-58.3018	7.52805	0.0385282	0.031711	-30.6151	2.56396	0.134662	0.113885	-144.057	4.67081
0.186667	0.118338	0.125269	-58.4997	7.60953	0.0394781	0.0319478	-30.6149	2.58212	0.138224	0.11391	-144.058	4.68447
0.19	0.118858	0.125153	-57.8028	7.28777	0.0404321	0.032189	-30.6733	2.61085	0.1418	0.113998	-144.112	4.68033
0.193333	0.11939	0.125035	-57.7377	7.32797	0.0413896	0.0324338	-30.7442	2.70756	0.145357	0.114147	-144.142	4.65317
0.196667	0.119934	0.124914	-57.3635	7.0825	0.0423488	0.0326823	-30.6471	2.61467	0.148878	0.114354	-144.086	4.68996
0.2	0.128168	0.127456	-56.709	6.8767	0.043312	0.0329355	-30.5963	2.58909	0.152362	0.114615	-144.169	4.68962
0.203333	0.128735	0.127328	-56.6923	6.97508	0.0442783	0.0331934	-30.7064	2.66589	0.155807	0.114927	-144.173	4.7328
0.206667	0.136992	0.12661	-56.118	6.66093	0.0452475	0.0334543	-30.6831	2.62983	0.159228	0.115289	-144.224	4.71294
0.21	0.137579	0.126472	-56.2479	6.76769	0.0462246	0.0337212	-30.753	2.70638	0.162633	0.115703	-144.199	4.69529
0.213333	0.138179	0.126332	-55.885	6.65391	0.0472023	0.0339911	-30.7716	2.58857	0.166008	0.116161	-144.164	4.70257
0.216667	0.138792	0.12619	-55.6871	6.57736	0.0481783	0.0342632	-30.6199	2.61184	0.169345	0.116659	-144.291	4.71746
0.22	0.139419	0.126044	-55.9342	6.68995	0.0491585	0.0345376	-30.5322	2.47042	0.172641	0.117194	-144.388	4.70619
0.223333	0.140059	0.125896	-55.4253	6.48992	0.0501431	0.0348153	-30.7346	2.59905	0.175893	0.117763	-144.332	4.73255
0.226667	0.155895	0.137183	-55.6794	6.73292	0.0511279	0.0350964	-30.7576	2.62376	0.179104	0.118361	-144.326	4.7632
0.23	0.156563	0.137032	-55.2292	6.56838	0.0521126	0.0353791	-30.7438	2.67517	0.182275	0.118987	-144.26	4.76197
0.233333	0.157246	0.136878	-55.0895	6.54586	0.0531044	0.0356659	-30.6739	2.62677	0.185402	0.119638	-144.206	4.71597
0.236667	0.157942	0.136721	-55.1755	6.67444	0.0541021	0.0359554	-30.596	2.63298	0.188486	0.12031	-144.142	4.6828
0.24	0.158655	0.136562	-54.636	6.42281	0.0551036	0.0362481	-30.6354	2.67615	0.191532	0.121001	-144.274	4.70983
0.243333	0.159385	0.136398	-54.839	6.63975	0.0561101	0.0365447	-30.63	2.64507	0.194537	0.121708	-144.251	4.74863
0.246667	0.171537	0.132869	-54.3719	6.44761	0.0571203	0.0368436	-30.5299	2.53072	0.197502	0.122428	-144.195	4.70486
0.25	0.172293	0.132686	-54.5343	6.4603	0.0581364	0.0371458	-30.744	2.69395	0.200429	0.123159	-144.307	4.74613
0.253333	0.173065	0.132501	-54.5184	6.56088	0.0591582	0.0374511	-30.7699	2.70609	0.203314	0.1239	-144.22	4.7248
0.256667	0.173858	0.132311	-54.2478	6.30952	0.0601864	0.0377594	-30.8301	2.66786	0.206161	0.124647	-144.176	4.74414
0.26	0.174669	0.132118	-54.7866	6.51315	0.0612186	0.0380698	-30.8094	2.74543	0.208971	0.1254	-144.382	4.77063
0.263333	0.183177	0.131417	-54.3582	6.34022	0.0622552	0.0383833	-30.8261	2.76903	0.211745	0.126156	-144.412	4.78347
0.266667	0.184026	0.131209	-54.3751	6.51212	0.063293	0.0386988	-30.8192	2.75951	0.214478	0.126915	-144.525	4.79349
0.27	0.184895	0.130996	-54.5378	6.51045	0.0643289	0.0390156	-30.7794	2.71741	0.217174	0.127674	-144.344	4.80708
0.273333	0.185783	0.13078	-54.2135	6.34009	0.0653693	0.0393351	-30.6686	2.75053	0.219828	0.128432	-144.3	4.82873
0.276667	0.186692	0.13056	-54.5221	6.56778	0.0664145	0.0396565	-30.8438	2.75909	0.222444	0.129187	-144.444	4.77669
0.28	0.18762	0.130336	-54.032	6.34149	0.0674631	0.039981	-30.7019	2.63472	0.225022	0.129938	-144.407	4.81252
0.283333	0.188569	0.130108	-54.2454	6.44082	0.0685129	0.0403075	-30.766	2.70615	0.227556	0.130684	-144.339	4.76595
0.286667	0.189536	0.129876	-53.9941	6.43043	0.0695642	0.0406375	-30.7972	2.71369	0.230047	0.131425	-144.484	4.84608
0.29	0.190525	0.129641	-53.5838	6.30682	0.0706188	0.0409707	-30.8872	2.78453	0.232498	0.132158	-144.334	4.81397
0.293333	0.191532	0.129402	-53.9585	6.51715	0.0716762	0.041306	-30.8661	2.77194	0.234909	0.132883	-144.294	4.86381
0.296667	0.192558	0.12916	-53.7441	6.22104	0.072736	0.0416435	-30.8543	2.80288	0.237278	0.133599	-144.483	4.84669
0.3	0.193608	0.128913	-54.1136	6.44429	0.0737978	0.0419833	-30.9692	2.80991	0.239606	0.134304	-144.385	4.8547
0.303333	0.194679	0.128662	-53.9937	6.33829	0.0748599	0.0423245	-30.9352	2.91608	0.241893	0.134998	-144.358	4.79141
0.306667	0.195771	0.128407	-54.0162	6.27784	0.0759264	0.0426682	-30.921	2.72558	0.24414	0.135679	-144.33	4.79234
0.31	0.196884	0.128148	-54.3254	6.44602	0.0769926	0.0430145	-30.8026	2.76471	0.246346	0.136347	-144.314	4.78381
0.313333	0.198015	0.127887	-53.8737	6.23065	0.0780565	0.0433608	-31.0934	2.86014	0.248515	0.137	-144.413	4.78903
0.316667	0.206852	0.127359	-54.2706	6.45084	0.0791244	0.0437104	-31.0207	2.80682	0.25065	0.137639	-144.366	4.8216
0.32	0.21944	0.123887	-53.9405	6.2818	0.0801966	0.0440615	-31.0879	2.88134	0.252749	0.138263	-144.495	4.82381
0.323333	0.220639	0.12358	-53.8763	6.29799	0.0812707	0.0444138	-31.2667	2.94216	0.254815	0.138872	-144.436	4.78698
0.326667	0.221859	0.123269	-54.0289	6.36605	0.0823472	0.0447684	-31.1354	2.86124	0.256843	0.139466	-144.368	4.81026
0.33	0.223108	0.122952	-53.5995	6.11613	0.0834273	0.0451245	-31.1859	2.95684	0.258835	0.140045	-144.235	4.8454
0.333333	0.224379	0.122631	-54.0376	6.3225	0.0845149	0.0454824	-31.2591	3.00574	0.26079	0.140608	-144.51	4.82737
0.336667	0.225674	0.122306	-53.6862	6.12702	0.0856078	0.0458427	-31.2479	2.9957	0.262712	0.141157	-144.255	4.7888
0.34	0.226994	0.121976	-53.6851	6.17952	0.0867056	0.0462046	-31.3162	2.99548	0.264599	0.141688	-144.181	4.79375
0.343333	0.236017	0.123896	-53.8157	6.16829	0.0878086	0.0465688	-31.3043	3.06385	0.266453	0.142204	-144.232	4.78906
0.346667	0.237384	0.123551	-53.4408	5.9702	0.0889162	0.0469352	-31.2904	2.97392	0.268275	0.142702	-144.185	4.75967
0.35	0.238775	0.123202	-53.8586	6.22357	0.0900236	0.0473022	-31.4437	3.00829	0.270062	0.143183	-144.064	4.85353
0.353333	0.240195	0.122848	-53.3977	6.00934	0.0911349	0.0476691	-31.3966	3.04119	0.271815	0.143647	-144.228	4.86678
0.356667	0.256824	0.134291	-53.6886	6.12299	0.0922481	0.0480368	-31.5034	3.09895	0.273536	0.144095	-144.191	4.85052
0.36	0.258299	0.133935	-53.6314	6.08684	0.0933632	0.0484061	-31.4156	3.0226	0.275223	0.144527	-144.093	4.83446
0.363333	0.259805	0.133574	-53.2485	5.92565	0.0944821	0.0487777	-31.4402	3.13335	0.276876	0.144941	-144.148	4.82509
0.366667	0.261344	0.133206	-53.6122	6.09871	0.0956042	0.0491519	-31.4189	3.08339	0.278493	0.145338	-144.024	4.85852
0.37	0.262914	0.132833	-53.1254	5.84948	0.0967268	0.0495272	-31.2633	3.04563	0.280078	0.145717	-143.988	4.85592
0.373333	0.272196	0.132107	-53.3501	5.99295	0.0978477	0.0499027	-31.3375	2.98848	0.281633	0.146079	-144.031	4.87126
0.376667	0.273827	0.131709	-53.1591	5.92091	0.0989741	0.0502789	-31.5047	3.10796	0.283157	0.146425	-144.053	4.84808
0.38	0.27549	0.131307	-53.0457	5.79673	0.100102	0.0506556	-31.5958	3.0484	0.284651	0.146753	-143.972	4.83664
0.383333	0.288592	0.12794	-53.3484	6.03678	0.101233	0.0510336	-31.528	3.11911	0.286113	0.147065	-143.922	4.84234
0.386667	0.290312	0.127497	-53.1617	5.73971	0.102368	0.0514138	-31.3686	3.01253	0.287543	0.147359	-143.866	4.84542
0.39	0.292064	0.127049	-53.452	5.96693	0.103503	0.0517946	-31.634	3.13283	0.288942	0.147637	-143.864	4.86199
0.393333	0.293849	0.126596	-53.3551	5.85823	0.104638	0.0521762	-31.5436	3.08797	0.290311	0.147899	-143.92	4.82633
0.396667	0.295668	0.126137	-53.3941	5.83806	0.105773	0.0525561	-31.4782	3.04992	0.291649	0.148145	-143.965	4.75374
0.4	0.297523	0.125673	-53.528	5.97426	0.106908	0.0529359	-31.5516	3.04967	0.292957	0.148375	-143.882	4.72623
0.403333	0.299416	0.125203	-53.1806	5.70869	0.108041	0.053315	-31.5292	3.12809	0.294236	0.148589	-143.924	4.77384
0.406667	0.301344	0.124728	-53.5005	5.97421	0.109175	0.0536939	-31.5704	3.15761	0.295487	0.148785	-144.095	4.7585
0.41	0.30331	0.124248	-53.2496	5.76386	0.110311	0.0540721	-31.6014	3.17441	0.296712	0.148965	-144.161	4.77891
0.413333	0.305311	0.123764	-53.2	5.77841	0.111451	0.0544507	-31.608	3.13904	0.297906	0.14913	-144.101	4.78866
0.416667	0.307351	0.123274	-53.4101	5.86592	0.112591	0.0548281	-31.5864	3.12358	0.299066	0.149279	-144.099	4.7949
0.42	0.30943	0.122781	-53.066	5.60836	0.113733	0.0552061	-31.5311	3.05737	0.300199	0.149412	-144.202	4.82461
0.423333	0.311546	0.122284	-53.485	5.89773	0.114875	0.0555846	-31.6595	3.10651	0.301301	0.149528	-144.119	4.81762
0.426667	0.313704	0.121782	-53.2017	5.69259	0.116018	0.055961	-31.7035	3.19319	0.302381	0.149629	-144.098	4.83204
0.43	0.315901	0.121277	-53.3962	5.79392	0.117164	0.0563375	-31.7939	3.19707	0.303435	0.149713	-144.145	4.81645
0.433333	0.325819	0.120387	-53.4845	5.85252	0.118306	0.0567128	-31.8302	3.15682	0.30446	0.149781	-144.223	4.86556
0.436667	0.328097	0.119853	-53.0798	5.63474	0.119447	0.0570869	-31.865	3.13828	0.30546	0.149834	-144.106	4.82119
0.44	0.330416	0.119316	-53.5172	5.94238	0.120587	0.0574611	-31.8815	3.17364	0.306436	0.149871	-144.132	4.7993
0.443333	0.34419	0.115848	-53.1146	5.68835	0.121726	0.0578353	-31.9331	3.1724	0.307389	0.149893	-144.167	4.80052
0.446667	0.346595	0.115257	-53.2762	5.82882	0.122866	0.0582095	-31.8159	3.10928	0.30832	0.149899	-144.026	4.80637
0.45	0.349039	0.114663	-53.1737	5.85766	0.124004	0.058582	-31.9664	3.2173	0.309227	0.14989	-144.118	4.81336
0.453333	0.351524	0.114066	-52.9865	5.61276	0.125141	0.0589532	-32.0418	3.21328	0.310111	0.149867	-144.148	4.8261
0.456667	0.354051	0.113466	-53.2398	5.9109	0.126279	0.0593251	-32.0613	3.14873	0.310971	0.14983	-144.177	4.8552
0.46	0.371804	0.125423	-52.9634	5.626	0.127414	0.0596963	-31.8854	3.17691	0.311805	0.14978	-144.099	4.818
0.463333	0.374421	0.124834	-53.1921	5.86625	0.128552	0.0600682	-32.0611	3.18865	0.312615	0.149717	-144.068	4.8257
0.466667	0.384761	0.125623	-53.3113	5.70884	0.129691	0.0604405	-32.0123	3.25227	0.313404	0.14964	-144.17	4.82201
0.47	0.387465	0.125013	-53.154	5.62192	0.13083	0.0608115	-32.2034	3.18497	0.314173	0.149552	-144.053	4.86113
0.473333	0.390212	0.124401	-53.6674	5.86159	0.131966	0.0611814	-32.1084	3.12334	0.31492	0.149451	-144.03	4.81649
0.476667	0.393005	0.123788	-53.2753	5.60073	0.133103	0.0615502	-32.2023	3.20886	0.315647	0.149338	-144.001	4.80021
0.48	0.395844	0.123174	-53.6255	5.85314	0.134242	0.0619184	-32.3075	3.28625	0.316352	0.149215	-143.936	4.8111
0.483333	0.398731	0.122559	-53.4797	5.73193	0.135384	0.0622862	-32.1102	3.11079	0.317036	0.149079	-143.942	4.82375
0.486667	0.401665	0.121944	-53.3752	5.65893	0.136533	0.0626557	-32.1647	3.12442	0.317697	0.148932	-143.947	4.84659
0.49	0.404645	0.121331	-53.6599	5.80174	0.137686	0.0630263	-32.241	3.25175	0.318335	0.148774	-143.921	4.83281
0.493333	0.415353	0.120011	-53.2126	5.54554	0.138841	0.0633991	-32.1582	3.24346	0.31895	0.148606	-143.928	4.8563
0.496667	0.429844	0.116374	-53.5952	5.78635	0.139996	0.0637721	-32.1353	3.15716	0.319544	0.148427	-143.875	4.84174
0.5	0.432971	0.115672	-53.4063	5.64394	0.141157	0.0641433	-32.3158	3.17644	0.320116	0.148238	-144.057	4.79602
0.503333	0.436149	0.114972	-53.3385	5.65	0.142319	0.0645132	-32.3583	3.23676	0.320668	0.148039	-143.886	4.7627
0.506667	0.439377	0.114273	-53.5491	5.84258	0.143477	0.0648819	-32.255	3.26459	0.321205	0.14783	-143.828	4.77493
0.51	0.44266	0.113576	-53.243	5.54957	0.144638	0.0652515	-32.2829	3.22717	0.32172	0.14761	-143.898	4.78677
0.513333	0.445995	0.112883	-53.8189	5.82025	0.145799	0.0656197	-32.3701	3.24821	0.322212	0.147381	-143.925	4.76389
0.516667	0.449383	0.112193	-53.5177	5.6822	0.146966	0.0659886	-32.3506	3.17024	0.32268	0.147143	-143.861	4.79903
0.52	0.452826	0.111509	-53.6896	5.71718	0.148133	0.0663566	-32.4532	3.25097	0.323125	0.146897	-143.834	4.82624
0.523333	0.456325	0.110829	-53.842	5.7947	0.149301	0.0667231	-32.4534	3.22102	0.323551	0.146642	-143.831	4.85012
0.526667	0.46756	0.111427	-53.4014	5.57199	0.150469	0.067089	-32.4822	3.25941	0.323956	0.146381	-143.78	4.8185
0.53	0.471168	0.110734	-53.832	5.86575	0.151636	0.0674533	-32.5308	3.27763	0.32434	0.146111	-143.794	4.79231
0.533333	0.474832	0.110049	-53.498	5.5952	0.152801	0.0678151	-32.4848	3.21368	0.324707	0.145833	-143.777	4.75468
0.536667	0.478549	0.109374	-53.5233	5.70221	0.153971	0.0681768	-32.4955	3.16239	0.325054	0.145547	-143.648	4.76546
0.54	0.482316	0.10871	-53.6365	5.73196	0.155143	0.0685375	-32.4162	3.16748	0.325384	0.145252	-143.565	4.78414
0.543333	0.486138	0.108058	-53.2273	5.5518	0.156319	0.068899	-32.4383	3.26449	0.325694	0.144949	-143.586	4.78181
0.546667	0.516605	0.116987	-53.6165	5.8663	0.157497	0.0692591	-32.5598	3.24472	0.325987	0.14464	-143.689	4.69679
0.55	0.520533	0.116286	-53.3323	5.61807	0.15868	0.0696188	-32.5536	3.1855	0.326263	0.144323	-143.641	4.70158
0.553333	0.524516	0.115598	-53.6207	5.76448	0.159866	0.0699782	-32.5426	3.30655	0.326521	0.144	-143.558	4.69467
0.556667	0.528551	0.114923	-53.7546	5.76372	0.161052	0.0703353	-32.5855	3.26472	0.326765	0.143669	-143.696	4.70884
0.56	0.540325	0.112825	-53.4071	5.63968	0.162242	0.0706913	-32.5682	3.22161	0.326992	0.143332	-143.661	4.70019
0.563333	0.544472	0.112134	-53.8444	5.87881	0.163434	0.0710474	-32.6626	3.29036	0.3272	0.14299	-143.595	4.74402
0.566667	0.548674	0.11146	-53.3444	5.63095	0.164631	0.0714026	-32.4842	3.24982	0.327392	0.142643	-143.565	4.72436
0.57	0.55293	0.110804	-53.667	5.82931	0.165832	0.0717572	-32.6021	3.22162	0.327569	0.142289	-143.598	4.6974
0.573333	0.557243	0.110169	-53.5359	5.76354	0.167034	0.0721118	-32.5273	3.12751	0.32773	0.141931	-143.584	4.69093
0.576667	0.569291	0.110355	-53.2691	5.60403	0.168237	0.0724639	-32.7156	3.1934	0.327877	0.141568	-143.657	4.68204
0.58	0.573714	0.109725	-53.5772	5.84686	0.16944	0.0728146	-32.6699	3.22978	0.328009	0.1412	-143.444	4.68346
0.583333	0.578194	0.109118	-53.1905	5.58521	0.170642	0.0731639	-32.6269	3.10378	0.328127	0.140827	-143.539	4.64009
0.586667	0.582731	0.108536	-53.488	5.84319	0.171845	0.0735117	-32.7398	3.24252	0.328233	0.14045	-143.558	4.67022
0.59	0.598734	0.104519	-53.337	5.74957	0.173049	0.0738578	-32.7925	3.15763	0.328325	0.14007	-143.488	4.71698
0.593333	0.603384	0.103902	-53.292	5.69663	0.174254	0.0742036	-32.929	3.28059	0.328401	0.139686	-143.679	4.68964
0.596667	0.60809	0.103315	-53.528	5.89068	0.175506	0.0745351	-32.8693	3.251	0.328464	0.139297	-143.706	4.70076
0.6	0.612852	0.10276	-53.1987	5.64629	0.176751	0.0748673	-32.7943	3.24333	0.328515	0.138905	-143.639	4.7519
0.603333	0.61767	0.102239	-53.6795	5.90509	0.177985	0.0751999	-32.8177	3.09159	0.328557	0.138508	-143.568	4.73384
0.606667	0.622546	0.101754	-53.4914	5.75707	0.179225	0.0755285	-32.9001	3.17139	0.328588	0.138108	-143.666	4.74083
0.61	0.627484	0.101306	-53.3465	5.74863	0.180468	0.0758531	-32.8253	3.16486	0.328607	0.137704	-143.616	4.74754
0.613333	0.632483	0.100899	-53.54	5.89372	0.181713	0.0761748	-32.9793	3.15347	0.328613	0.137298	-143.514	4.6889
0.616667	0.645221	0.101166	-53.1655	5.61633	0.182962	0.0764935	-32.8928	3.14703	0.328606	0.136889	-143.421	4.71475
0.62	0.650337	0.100791	-53.5136	5.91099	0.184218	0.0768087	-32.9493	3.17661	0.328589	0.136477	-143.546	4.69887
0.623333	0.663192	0.0980534	-53.1356	5.69572	0.185482	0.0771226	-33.0214	3.14689	0.328558	0.136062	-143.419	4.68848
0.626667	0.683608	0.11004	-53.1326	5.7549	0.186751	0.0774342	-33.0465	3.0848	0.328516	0.135646	-143.512	4.66476
0.63	0.700316	0.105932	-53.3881	5.85154	0.188023	0.0777425	-33.0141	3.10683	0.32846	0.135229	-143.698	4.72566
0.633333	0.705674	0.105515	-53.1217	5.59917	0.1893	0.0780493	-33.149	3.14074	0.328393	0.13481	-143.558	4.71884
0.636667	0.711096	0.105144	-53.4893	5.89166	0.190582	0.0783538	-33.0138	3.08525	0.328315	0.134388	-143.513	4.70407
0.64	0.716579	0.104824	-53.2689	5.6568	0.191867	0.0786536	-33.0344	3.17132	0.328225	0.133966	-143.602	4.74453
0.643333	0.722121	0.104556	-53.3857	5.75499	0.193157	0.0789497	-32.9872	3.13288	0.328124	0.133543	-143.731	4.77365
0.646667	0.727725	0.104342	-53.6618	5.76974	0.19445	0.0792428	-32.9884	3.04927	0.328013	0.133121	-143.648	4.77152
0.65	0.733389	0.104186	-53.3845	5.58923	0.195752	0.0795343	-32.995	3.09655	0.327897	0.132699	-143.54	4.79382
0.653333	0.739115	0.104089	-53.7599	5.85144	0.19706	0.0798218	-33.0882	3.10968	0.327774	0.13228	-143.549	4.79852
0.656667	0.752583	0.1041	-53.4037	5.5622	0.198373	0.0801073	-33.0988	3.06716	0.327644	0.131864	-143.651	4.79486
0.66	0.75843	0.104066	-53.544	5.69871	0.19969	0.0803907	-33.2284	3.07694	0.327507	0.131451	-143.853	4.7785
0.663333	0.764337	0.104096	-53.6343	5.67884	0.201013	0.0806727	-33.0497	3.03813	0.327362	0.131041	-143.836	4.74746
0.666667	0.770303	0.104191	-53.3364	5.5176	0.202337	0.0809534	-33.0493	3.02742	0.327213	0.130634	-143.78	4.7922
0.67	0.787738	0.100294	-53.7179	5.7977	0.203668	0.0812304	-33.1044	3.03753	0.32706	0.13023	-143.991	4.81282
0.673333	0.793823	0.100438	-53.4278	5.49886	0.205001	0.0815048	-33.1103	3.05129	0.326902	0.129828	-143.9	4.84149
0.676667	0.799969	0.100654	-53.7524	5.68512	0.206335	0.0817761	-33.1258	3.07367	0.326736	0.129429	-144.007	4.79799
0.68	0.806178	0.100946	-53.7714	5.62546	0.207671	0.0820445	-33.1367	3.10927	0.32657	0.129036	-143.975	4.76902
0.683333	0.812444	0.101314	-53.6025	5.5268	0.209011	0.08231	-33.0823	3.00363	0.326406	0.12865	-144.015	4.81013
0.686667	0.82645	0.0981643	-53.9839	5.80638	0.210354	0.0825734	-33.1603	3.08662	0.326244	0.12827	-143.986	4.8095
0.69	0.832835	0.0986366	-53.6646	5.4523	0.211701	0.0828351	-33.1579	3.05934	0.32608	0.127895	-144.074	4.82503
0.693333	0.846957	0.0987918	-53.9861	5.67359	0.213051	0.083094	-33.1469	3.07798	0.325914	0.127526	-143.999	4.87024
0.696667	0.868638	0.10997	-53.8236	5.56796	0.214402	0.0833496	-33.2296	3.06916	0.325744	0.127161	-143.903	4.89193
0.7	0.886605	0.106314	-53.7172	5.45563	0.215755	0.0836017	-33.2688	3.06661	0.325571	0.126802	-143.902	4.86207
0.703333	0.893221	0.106775	-53.8553	5.64236	0.217116	0.0838523	-33.0904	3.03192	0.325394	0.126446	-143.947	4.88556
0.706667	0.8999	0.107319	-53.5028	5.35664	0.218482	0.0841009	-33.1501	3.06482	0.325212	0.126093	-143.955	4.90927
0.71	0.906635	0.107948	-53.945	5.61442	0.219849	0.0843458	-33.351	3.17315	0.325025	0.125745	-143.997	4.91101
0.713333	0.924839	0.105118	-53.8323	5.42752	0.221217	0.0845865	-33.3717	3.13896	0.32483	0.1254	-144.02	4.89348
0.716667	0.931691	0.105835	-53.7864	5.43073	0.222586	0.0848237	-33.2774	3.0694	0.32463	0.125061	-143.954	4.85385
0.72	0.938599	0.106639	-53.9953	5.63194	0.223961	0.0850586	-33.4044	3.07333	0.324423	0.124724	-144.055	4.90297
0.723333	0.956977	0.104697	-53.8213	5.2838	0.225339	0.0852918	-33.3508	3.0628	0.324213	0.124391	-143.85	4.85071
0.726667	0.964004	0.105596	-54.2629	5.58435	0.226722	0.0855231	-33.3515	3.05725	0.323997	0.124062	-143.935	4.83267
0.73	0.978766	0.105402	-54.0725	5.41542	0.228108	0.0857519	-33.3509	3.04989	0.323776	0.123737	-143.922	4.81618
0.733333	0.997315	0.104175	-54.1289	5.40926	0.229495	0.0859769	-33.2414	3.02709	0.323544	0.123415	-143.893	4.80316
0.736667	1.00451	0.105197	-54.2726	5.52735	0.23089	0.0862027	-33.3085	2.99055	0.323307	0.123097	-143.842	4.8053
0.74	1.01177	0.106313	-53.8906	5.21936	0.232291	0.0864262	-33.3288	3.05008	0.323063	0.122782	-143.89	4.83025
0.743333	1.01908	0.107521	-54.2637	5.50416	0.233695	0.0866467	-33.3624	3.05721	0.322815	0.122471	-143.906	4.8179
0.746667	1.04554	0.102059	-54.048	5.3207	0.235109	0.0868657	-33.4054	3.05829	0.322561	0.122163	-143.983	4.80169
0.75	1.05296	0.103343	-54.0756	5.33622	0.23653	0.087082	-33.357	3.00012	0.322301	0.121859	-143.964	4.80915
0.753333	1.06045	0.104724	-54.1997	5.43218	0.237954	0.0872964	-33.4626	3.05841	0.322037	0.121559	-143.992	4.78755
0.756667	1.06799	0.1062	-53.8884	5.2153	0.239382	0.0875097	-33.3512	2.97166	0.321765	0.121263	-143.98	4.7855
0.76	1.10217	0.114187	-54.485	5.46729	0.240814	0.0877216	-33.5353	2.97055	0.321488	0.12097	-143.95	4.82247
0.763333	1.1175	0.113597	-54.2154	5.24432	0.242252	0.0879315	-33.5149	3.01421	0.321211	0.120682	-144.029	4.78361
0.766667	1.12521	0.114956	-54.4379	5.34514	0.243698	0.0881375	-33.5356	3.06499	0.320929	0.120396	-143.93	4.76205
0.77	1.14438	0.115672	-54.4667	5.38032	0.245149	0.0883407	-33.4947	3.10239	0.320643	0.120114	-143.988	4.78213
0.773333	1.15219	0.117115	-54.2632	5.19385	0.246607	0.0885428	-33.6131	3.02292	0.320351	0.119835	-144.016	4.77502
0.776667	1.16006	0.118652	-54.4261	5.26495	0.24807	0.0887417	-33.5859	3.093	0.320054	0.119559	-143.957	4.81869
0.78	1.16799	0.12028	-54.3022	5.29302	0.249535	0.0889381	-33.5726	3.02559	0.319753	0.119288	-143.938	4.78113
0.783333	1.18737	0.121789	-54.4959	5.37964	0.251001	0.0891327	-33.4441	3.01178	0.319448	0.11902	-143.998	4.7696
0.786667	1.1954	0.123492	-53.9483	5.13582	0.252469	0.0893247	-33.4363	2.99515	0.319138	0.118756	-143.976	4.7861
0.79	1.20348	0.125282	-54.1879	5.46601	0.253938	0.0895137	-33.4922	3.02881	0.318819	0.118495	-143.859	4.78978
0.793333	1.21929	0.125006	-53.932	5.21133	0.255414	0.0897002	-33.5018	3.03827	0.318494	0.118238	-143.905	4.77225
0.796667	1.23888	0.127094	-54.0174	5.243	0.256898	0.0898855	-33.5282	2.99556	0.318165	0.117985	-143.97	4.80786
0.8	1.24711	0.128993	-54.0423	5.40429	0.258388	0.0900687	-33.605	3.01774	0.317829	0.117735	-143.969	4.77948
0.803333	1.25539	0.130978	-53.8902	5.10576	0.259884	0.090251	-33.5784	3.01504	0.317488	0.117489	-144.15	4.78321
0.806667	1.2714	0.127444	-54.3366	5.44657	0.261383	0.0904306	-33.6239	3.03961	0.317142	0.117245	-144.197	4.80576
0.81	1.2912	0.130122	-54.1434	5.17614	0.262888	0.0906086	-33.6149	3.0233	0.316796	0.117004	-144.281	4.8374
0.813333	1.29963	0.132262	-54.2345	5.26077	0.2644	0.0907858	-33.6	3.03007	0.316445	0.116767	-144.191	4.84031
0.816667	1.3233	0.138769	-54.2799	5.3615	0.265923	0.0909627	-33.4902	2.95142	0.316093	0.116532	-144.437	4.77269
0.82	1.33184	0.140871	-53.9105	5.18107	0.267451	0.0911368	-33.7171	3.00874	0.315736	0.1163	-144.228	4.81884
0.823333	1.34043	0.143053	-54.3756	5.38964	0.268985	0.0913083	-33.6627	3.04425	0.315373	0.116072	-144.118	4.81572
0.826667	1.36817	0.143288	-54.0537	5.15289	0.270522	0.0914776	-33.5795	3.04263	0.315005	0.115848	-144.167	4.82584
0.83	1.37686	0.145496	-54.125	5.28238	0.272062	0.0916437	-33.7243	3.02404	0.314638	0.115627	-144.144	4.86159
0.833333	1.3856	0.147784	-54.1568	5.32359	0.273607	0.0918077	-33.6762	3.08426	0.314267	0.115409	-144.266	4.83226
0.836667	1.39439	0.150148	-53.8406	5.1046	0.27516	0.0919716	-33.6908	3.05005	0.313893	0.115194	-144.253	4.7959
0.84	1.41464	0.153401	-54.2111	5.40132	0.276723	0.0921354	-33.6135	3.06251	0.313516	0.114982	-144.311	4.86118
0.843333	1.42352	0.155803	-53.7717	5.22627	0.278291	0.0922982	-33.6546	3.11223	0.313141	0.114775	-144.323	4.89365
0.846667	1.43244	0.158277	-54.0769	5.31439	0.27987	0.0924604	-33.6832	3.03305	0.312765	0.114575	-144.33	4.90082
0.85	1.44141	0.160821	-54.1088	5.36253	0.281457	0.0926204	-33.6774	3.07816	0.312389	0.11438	-144.512	4.86377
0.853333	1.45042	0.163434	-53.9063	5.19463	0.283049	0.0927771	-33.5552	3.02341	0.312012	0.114191	-144.57	4.89777
0.856667	1.47857	0.164454	-54.3606	5.4518	0.284646	0.0929315	-33.7171	3.01374	0.311637	0.114008	-144.391	4.91065
0.86	1.48767	0.167077	-53.9628	5.22902	0.28625	0.0930849	-33.7209	2.99108	0.31126	0.113831	-144.494	4.94613
0.863333	1.5045	0.164221	-54.0025	5.40968	0.287858	0.0932357	-33.6796	2.96128	0.310877	0.113661	-144.508	4.94438
0.866667	1.51368	0.167006	-54.0018	5.42182	0.289469	0.093385	-33.7024	3.01313	0.31048	0.113501	-144.559	4.9661
0.87	1.53809	0.171903	-53.6734	5.21664	0.291085	0.0935337	-33.6073	2.98834	0.310062	0.113354	-144.55	4.95596
0.873333	1.55878	0.175523	-54.0155	5.48169	0.292704	0.09368	-33.6278	3.03204	0.309619	0.113222	-144.544	4.94366
0.876667	1.56809	0.178249	-53.5768	5.22963	0.294331	0.0938251	-33.6377	3.0124	0.309148	0.113106	-144.503	4.93799
0.88	1.57745	0.181039	-53.7372	5.3743	0.295964	0.0939692	-33.5894	2.95081	0.308648	0.113006	-144.612	4.9486
0.883333	1.58684	0.18389	-53.8802	5.39938	0.297597	0.0941107	-33.6369	2.9598	0.308119	0.112924	-144.544	4.93144
0.886667	1.60396	0.184017	-53.7125	5.24713	0.299236	0.0942511	-33.6097	2.98274	0.307556	0.112861	-144.545	4.93787
0.89	1.62485	0.187899	-54.0377	5.56046	0.300879	0.0943886	-33.6893	2.93642	0.306959	0.112819	-144.593	4.97237
0.893333	1.63436	0.19082	-53.7263	5.30505	0.302524	0.0945231	-33.6677	2.97039	0.306324	0.112797	-144.679	4.9736
0.896667	1.64392	0.193799	-54.0145	5.48767	0.30417	0.0946563	-33.6601	2.91832	0.305647	0.112798	-144.634	4.94566
0.9	1.65351	0.196834	-54.0277	5.47457	0.305821	0.0947903	-33.6508	2.99364	0.304926	0.112821	-144.585	4.92854
0.903333	1.66314	0.199924	-53.727	5.3193	0.307474	0.0949229	-33.5694	2.93822	0.30416	0.112867	-144.473	4.93381
0.906667	1.68421	0.204081	-54.1066	5.56033	0.309132	0.0950543	-33.8092	3.03865	0.303343	0.112938	-144.567	4.92105
0.91	1.69391	0.207184	-53.7843	5.31292	0.310792	0.0951834	-33.5516	2.99612	0.30248	0.113035	-144.53	4.9544
0.913333	1.70365	0.210338	-53.8605	5.48237	0.312459	0.0953111	-33.6204	3.04696	0.301569	0.113158	-144.466	4.97603
0.916667	1.73628	0.211494	-53.7693	5.46903	0.31413	0.0954375	-33.5355	2.91764	0.300606	0.113307	-144.598	4.94332
0.92	1.75377	0.209245	-53.6398	5.2808	0.3158	0.0955612	-33.5806	2.97114	0.299603	0.11348	-144.524	4.92293
0.923333	1.76361	0.212461	-53.9031	5.57707	0.317473	0.0956839	-33.6039	2.85783	0.298562	0.113674	-144.456	4.87511
0.926667	1.7849	0.216526	-53.6461	5.33167	0.319151	0.0958048	-33.6177	2.95582	0.297489	0.113889	-144.62	4.86442
0.93	1.79481	0.219757	-53.9048	5.51347	0.320828	0.0959218	-33.5439	2.86123	0.29639	0.114122	-144.628	4.82702
0.933333	1.80476	0.223038	-54.0418	5.47287	0.322512	0.0960373	-33.5971	2.90696	0.295265	0.114372	-144.618	4.75259
0.936667	1.81475	0.226367	-53.9379	5.36385	0.324201	0.0961521	-33.616	2.84307	0.294118	0.114638	-144.63	4.74735
0.94	1.82477	0.229743	-54.289	5.62853	0.325896	0.096267	-33.4968	2.87136	0.292954	0.114918	-144.632	4.78125
0.943333	1.85391	0.23114	-53.8077	5.36387	0.327592	0.0963809	-33.5471	2.83715	0.291777	0.115211	-144.586	4.75865
0.946667	1.864	0.234517	-54.0789	5.62671	0.329297	0.0964939	-33.5384	2.90498	0.29059	0.115516	-144.518	4.81525
0.95	1.87412	0.237941	-53.9383	5.52153	0.331005	0.0966055	-33.5592	2.92172	0.289393	0.115833	-144.187	4.80756
0.953333	1.88427	0.24141	-53.7031	5.42082	0.332715	0.0967166	-33.5539	2.91933	0.28819	0.116159	-144.362	4.82274
0.956667	1.89446	0.244923	-53.831	5.68416	0.334429	0.0968282	-33.5757	2.93765	0.286983	0.116494	-144.309	4.88775
0.96	1.90468	0.248477	-53.3982	5.41793	0.336148	0.0969392	-33.5582	2.94512	0.285773	0.116837	-144.41	4.82844
0.963333	1.94152	0.25262	-53.7598	5.63331	0.337867	0.0970477	-33.4954	2.88251	0.284561	0.117188	-144.467	4.83965
0.966667	1.95181	0.256095	-53.5899	5.54884	0.339585	0.0971545	-33.5126	2.95192	0.283345	0.117547	-144.569	4.80751
0.97	1.96212	0.259611	-53.5699	5.49053	0.341301	0.09726	-33.4538	2.86579	0.282125	0.117912	-144.645	4.81514
0.973333	1.98782	0.2551	-53.8475	5.70318	0.343018	0.0973641	-33.4262	2.85707	0.280905	0.118284	-144.591	4.79096
0.976667	1.99819	0.25872	-53.5496	5.41025	0.344737	0.0974676	-33.476	2.88749	0.279686	0.118661	-144.474	4.83197
0.98	2.00858	0.262379	-53.8612	5.75773	0.346459	0.0975701	-33.5533	2.90922	0.278467	0.119044	-144.483	4.84932
0.983333	2.03041	0.266686	-53.7499	5.58925	0.348181	0.0976708	-34.3677	2.62262	0.277245	0.119431	-144.57	4.83356
0.986667	2.04086	0.270346	-53.7355	5.5613	0.349905	0.0977703	-33.5715	2.91997	0.276023	0.119822	-144.607	4.90054
0.99	2.05133	0.274042	-54.026	5.72591	0.351633	0.0978693	-33.6094	2.93511	0.274803	0.120216	-144.572	4.88957
0.993333	2.06183	0.277773	-53.5585	5.44919	0.353368	0.0979684	-33.6341	2.90207	0.273592	0.120613	-144.699	4.89669
0.996667	2.07235	0.281538	-53.9188	5.70852	0.355108	0.0980675	-33.5571	2.84445	0.272386	0.121013	-144.748	4.82362
1	2.09057	0.282468	-53.5845	5.55248	0.356851	0.0981656	-33.5204	3.1393	0.271184	0.121413	-144.606	4.82482
1.00333	2.11255	0.286851	-53.5916	5.5384	0.358597	0.0982633	-33.4807	2.85396	0.26999	0.121815	-144.624	4.84674
1.00667	2.13833	0.289748	-53.7461	5.72926	0.360347	0.0983606	-33.4364	2.68803	0.268804	0.122217	-144.623	4.82326
1.01	2.14895	0.293508	-53.4326	5.45159	0.362101	0.098458	-33.5257	2.80782	0.267626	0.122619	-144.603	4.84897
1.01333	2.15959	0.297301	-54.0063	5.69098	0.363857	0.0985545	-33.4721	2.84784	0.266459	0.123021	-144.599	4.86101
1.01667	2.17025	0.301125	-53.6354	5.56576	0.365615	0.0986492	-33.4757	2.75605	0.2653	0.123421	-144.625	4.84131
1.02	2.18093	0.304981	-53.8016	5.57254	0.367375	0.098744	-33.6676	2.79103	0.264149	0.123819	-144.493	4.88284
1.02333	2.21073	0.304359	-54.1226	5.64686	0.36914	0.0988388	-33.6011	2.85475	0.26301	0.124216	-144.529	4.87968
1.02667	2.22146	0.308239	-53.7263	5.38958	0.370912	0.0989334	-33.6047	2.77073	0.261881	0.124611	-144.388	4.9046
1.03	2.23989	0.30919	-54.1264	5.69326	0.372685	0.0990288	-33.6291	2.77508	0.260761	0.125003	-144.499	4.89113
1.03333	2.25067	0.313128	-53.7338	5.46982	0.374458	0.0991233	-33.5717	2.84095	0.259651	0.125393	-144.567	4.8565
1.03667	2.26146	0.317096	-53.8247	5.49226	0.376231	0.0992174	-33.6746	2.79361	0.258549	0.125779	-144.635	4.82875
1.04	2.27228	0.321092	-53.8888	5.56474	0.378009	0.0993106	-33.6191	2.82282	0.257457	0.126161	-144.703	4.82961
1.04333	2.29452	0.325492	-53.4892	5.32154	0.379787	0.0994019	-33.6236	2.82757	0.256377	0.126541	-144.602	4.8316
1.04667	2.32056	0.32819	-53.8439	5.62428	0.381568	0.0994934	-33.5796	2.77995	0.25531	0.126916	-144.564	4.86247
1.05	2.33143	0.332151	-53.5356	5.41932	0.383352	0.0995844	-33.5309	2.79101	0.254251	0.127288	-144.513	4.84398
1.05333	2.34231	0.336139	-53.7831	5.50895	0.385138	0.099676	-33.547	2.77311	0.253202	0.127656	-144.531	4.87804
1.05667	2.36089	0.337222	-53.9125	5.52548	0.386924	0.0997665	-33.61	2.75123	0.252164	0.12802	-144.63	4.8621
1.06	2.37181	0.341263	-53.593	5.37291	0.388714	0.0998574	-33.5582	2.72097	0.251137	0.12838	-144.636	4.87263
1.06333	2.38275	0.345327	-54.1844	5.62843	0.390507	0.0999492	-33.5996	2.72527	0.250123	0.128735	-144.591	4.83342
1.06667	2.4051	0.349623	-53.8719	5.38363	0.392303	0.100041	-33.5783	2.81304	0.249121	0.129087	-144.651	4.88685
1.07	2.41606	0.35368	-54.0805	5.54371	0.394104	0.100134	-33.7398	2.79513	0.248129	0.129434	-144.6	4.90492
1.07333	2.43472	0.352946	-54.0491	5.51216	0.395903	0.100226	-33.6979	2.79102	0.247151	0.129774	-144.468	4.92211
1.07667	2.4457	0.35707	-53.6001	5.40727	0.3977	0.100316	-33.5655	2.80483	0.246182	0.130111	-144.517	4.93267
1.08	2.45669	0.361215	-54.01	5.5966	0.3995	0.100408	-33.657	2.82989	0.245222	0.130442	-144.474	4.92834
1.08333	2.49056	0.360912	-53.5554	5.37003	0.401302	0.1005	-33.6128	2.79384	0.244274	0.130769	-144.57	4.90934
1.08667	2.51299	0.365126	-53.8767	5.52981	0.403111	0.100593	-33.6072	2.73764	0.243341	0.13109	-144.632	4.91928
1.09	2.52403	0.369238	-53.7997	5.46245	0.404925	0.100686	-33.6003	2.80603	0.24242	0.131406	-144.608	4.9273
1.09333	2.53508	0.373371	-53.5907	5.32133	0.406741	0.100779	-33.6567	2.76	0.241508	0.131716	-144.711	4.95494
1.09667	2.54613	0.377524	-53.9779	5.59941	0.408559	0.100873	-33.5721	2.79667	0.240611	0.13202	-144.723	4.97348
1.1	2.5572	0.381697	-53.7092	5.30623	0.41038	0.100967	-33.667	2.80209	0.23973	0.132319	-144.682	4.97738
1.10333	2.56827	0.385887	-54.0992	5.55888	0.412202	0.101062	-33.479	2.77903	0.238858	0.132613	-144.662	4.99119
1.10667	2.59076	0.390175	-54.0892	5.38914	0.414022	0.101156	-33.5607	2.76532	0.238004	0.132901	-144.566	4.98342
1.11	2.60186	0.394355	-53.8746	5.38908	0.415837	0.10125	-33.6628	2.7676	0.237167	0.133183	-144.517	4.99076
1.11333	2.62064	0.395633	-54.3684	5.57249	0.417659	0.101345	-33.6143	2.85014	0.236341	0.13346	-144.552	5.00156
1.11667	2.63175	0.39985	-53.9918	5.2677	0.419485	0.101441	-33.7311	2.8177	0.235526	0.13373	-144.529	5.01479
1.12	2.66573	0.397593	-54.276	5.53557	0.421313	0.101538	-33.6543	2.82835	0.234724	0.133993	-144.528	4.98223
1.12333	2.67685	0.401821	-54.0653	5.44591	0.423143	0.101637	-33.6856	2.79898	0.233934	0.13425	-144.542	4.96069
1.12667	2.69939	0.406027	-53.8878	5.27836	0.424973	0.101737	-33.5627	2.7608	0.233159	0.1345	-144.601	4.95245
1.13	2.71053	0.410245	-53.9736	5.4768	0.426803	0.101837	-33.7656	2.73852	0.232398	0.134742	-144.644	4.96892
1.13333	2.72168	0.41448	-53.6353	5.21318	0.428635	0.101938	-33.7766	2.83909	0.231649	0.134978	-144.659	4.94898
1.13667	2.73283	0.418732	-53.9946	5.56722	0.430466	0.102041	-33.7562	2.72477	0.230914	0.135206	-144.69	4.91021
1.14	2.75167	0.420045	-53.9355	5.3411	0.432293	0.102144	-33.7087	2.82269	0.230188	0.135428	-144.732	4.91982
1.14333	2.76283	0.424328	-54.1271	5.29689	0.434123	0.102249	-33.7247	2.71219	0.229477	0.135644	-144.834	4.90923
1.14667	2.78541	0.428565	-54.3829	5.45785	0.435959	0.102355	-33.626	2.74599	0.228774	0.135853	-144.943	4.8905
1.15	2.79658	0.432834	-54.1692	5.17451	0.437796	0.102463	-33.7742	2.76454	0.228085	0.136056	-144.887	4.87924
1.15333	2.82294	0.435231	-54.471	5.48965	0.439631	0.102572	-33.8336	2.70056	0.227413	0.136251	-144.744	4.84675
1.15667	2.83412	0.439492	-54.2562	5.28583	0.441465	0.102681	-33.6381	2.70062	0.226755	0.136439	-144.862	4.82195
1.16	2.84531	0.443768	-54.252	5.32268	0.443298	0.102792	-33.6861	2.73516	0.226109	0.13662	-144.939	4.82918
1.16333	2.85649	0.448055	-54.3533	5.3647	0.445126	0.102902	-33.6706	2.74825	0.225475	0.136794	-144.945	4.90215
1.16667	2.88677	0.447605	-53.9983	5.14193	0.446951	0.103013	-33.7158	2.80977	0.224853	0.136961	-144.919	4.83415
1.17	2.90564	0.44889	-54.4057	5.40382	0.448779	0.103124	-33.7362	2.79201	0.224243	0.137121	-144.892	4.83916
1.17333	2.91683	0.453196	-54.0386	5.17576	0.45061	0.103234	-33.731	2.80418	0.223643	0.137274	-144.973	4.86275
1.17667	2.92803	0.457513	-54.3686	5.25133	0.452438	0.103345	-33.7001	2.81301	0.223056	0.13742	-144.912	4.8262
1.18	2.93922	0.46184	-54.4211	5.3383	0.454264	0.103457	-33.6802	2.82966	0.222484	0.137559	-144.859	4.84539
1.18333	2.95041	0.46618	-54.1789	5.09034	0.456088	0.103568	-33.7038	2.78346	0.221923	0.137691	-144.962	4.85723
1.18667	2.9882	0.468353	-54.7114	5.39259	0.457906	0.103678	-33.6925	2.76801	0.221375	0.137818	-144.933	4.89204
1.19	2.9994	0.472646	-54.3665	5.13739	0.459723	0.103787	-33.7395	2.77213	0.22084	0.137937	-144.941	4.90446
1.19333	3.0106	0.476951	-54.6402	5.32963	0.461541	0.103897	-33.8193	2.81301	0.22032	0.13805	-144.931	4.88988
1.19667	3.0218	0.481268	-54.6623	5.29268	0.463355	0.104006	-33.7578	2.77755	0.219815	0.138156	-145.026	4.8822
1.2	3.04069	0.482615	-54.5658	5.04107	0.465168	0.104116	-33.8393	2.88089	0.219322	0.138255	-144.892	4.88521
1.20333	3.0519	0.486957	-54.9914	5.33523	0.46698	0.104226	-33.8166	2.77407	0.218838	0.138347	-144.895	4.86175
1.20667	3.07452	0.49109	-54.5416	5.07181	0.468788	0.104336	-33.698	2.80416	0.218368	0.138434	-144.855	4.88122
1.21	3.08572	0.495417	-54.7251	5.21357	0.470598	0.104446	-33.8077	2.78327	0.217906	0.138514	-144.835	4.82368
1.21333	3.10461	0.495194	-54.6861	5.1597	0.472408	0.104558	-33.7691	2.77005	0.21746	0.138587	-144.853	4.8604
1.21667	3.11582	0.499557	-54.5312	5.03863	0.474217	0.10467	-33.6391	2.73939	0.217023	0.138654	-144.849	4.8799
1.22	3.1422	0.50183	-54.9115	5.29588	0.476021	0.104781	-33.5575	2.77588	0.216599	0.138714	-144.943	4.88935
1.22333	3.16481	0.505934	-54.5934	4.94971	0.477824	0.104893	-33.6172	2.78966	0.216185	0.138768	-144.897	4.88816
1.22667	3.17601	0.510257	-55.21	5.24232	0.479626	0.105005	-33.7402	2.69967	0.215785	0.138815	-144.92	4.90403
1.23	3.19489	0.511561	-55.079	5.15292	0.48143	0.105118	-33.7583	2.73641	0.215392	0.138856	-144.942	4.8819
1.23333	3.20608	0.515904	-54.993	5.08447	0.483234	0.105231	-33.5775	2.71872	0.215007	0.138892	-144.827	4.95397
1.23667	3.21727	0.520255	-55.4167	5.30167	0.485037	0.105345	-33.7676	2.72496	0.214631	0.138921	-144.791	4.95356
1.24	3.22845	0.524614	-55.1521	5.09355	0.486839	0.105461	-33.8283	2.6766	0.214266	0.138945	-144.724	4.96538
1.24333	3.25104	0.528726	-55.2804	5.28819	0.488639	0.105578	-33.6498	2.67288	0.213924	0.138963	-144.664	4.99403
1.24667	3.26222	0.533066	-54.9937	5.11534	0.490436	0.105695	-33.6568	2.69283	0.213605	0.138976	-144.561	4.98966
1.25	3.28857	0.535285	-54.8257	5.07575	0.492233	0.105812	-33.6836	2.8355	0.213304	0.138984	-144.566	5.02475
1.25333	3.29973	0.539611	-54.9824	5.23819	0.494032	0.105931	-33.6732	2.72079	0.213016	0.138985	-144.621	5.02434
1.25667	3.31088	0.543944	-54.6088	4.94015	0.495834	0.106051	-33.6553	2.78263	0.212739	0.138982	-144.598	4.97956
1.26	3.3488	0.540435	-55.0909	5.23654	0.497635	0.106172	-33.6264	2.70286	0.212469	0.138972	-144.689	4.94319
1.26333	3.35994	0.544764	-54.8528	5.05106	0.499436	0.106294	-33.6677	2.73382	0.212207	0.138958	-144.809	4.93889
1.26667	3.37107	0.549099	-54.8145	5.0963	0.501234	0.106414	-33.6736	2.7285	0.211958	0.138939	-144.756	4.93311
1.27	3.38219	0.553438	-55.1824	5.19494	0.503031	0.106536	-33.6943	2.71827	0.211724	0.138914	-144.73	4.95089
1.27333	3.3933	0.557783	-54.7696	4.97465	0.504826	0.106657	-33.7345	2.71082	0.211502	0.138884	-144.75	4.95625
1.27667	3.431	0.559704	-55.3218	5.24946	0.50662	0.106779	-33.753	2.67904	0.211289	0.138847	-144.638	4.89699
1.28	3.4421	0.564004	-54.9628	5.06688	0.508413	0.106901	-33.793	2.72002	0.211085	0.138806	-144.608	4.9165
1.28333	3.45319	0.56831	-55.1516	5.11537	0.510207	0.107024	-33.6637	2.72129	0.210892	0.13876	-144.729	4.90979
1.28667	3.46428	0.572621	-55.2695	5.21833	0.511998	0.107147	-33.6872	2.76496	0.210709	0.13871	-144.766	4.89551
1.29	3.48303	0.573892	-54.8594	4.99199	0.513786	0.107271	-33.7604	2.72123	0.210538	0.138656	-144.795	4.86512
1.29333	3.4941	0.578215	-55.1792	5.26485	0.515576	0.107396	-33.755	2.74051	0.21038	0.138597	-144.603	4.87507
1.29667	3.51657	0.582239	-54.8078	5.00656	0.517362	0.107521	-33.7021	2.73998	0.210233	0.138534	-144.624	4.90316
1.3	3.52762	0.586542	-54.8148	5.10778	0.519144	0.107645	-33.6655	2.73922	0.210091	0.138465	-144.631	4.9226
1.30333	3.54635	0.586372	-54.8554	5.17958	0.520927	0.107771	-33.6647	2.73435	0.209958	0.138392	-144.617	4.91199
1.30667	3.57256	0.588498	-54.6466	4.93166	0.52271	0.107898	-33.6663	2.79171	0.209835	0.138314	-144.585	4.92213
1.31	3.58359	0.592803	-54.9457	5.24212	0.524494	0.108025	-33.7072	2.73297	0.209721	0.13823	-144.656	4.93691
1.31333	3.60601	0.59679	-54.7199	4.97061	0.526275	0.108153	-33.7926	2.69596	0.209615	0.138142	-144.643	4.94982
1.31667	3.61702	0.601076	-54.9169	5.14974	0.528054	0.10828	-33.6367	2.73267	0.209519	0.13805	-144.688	4.92447
1.32	3.62803	0.605367	-55.0058	5.1747	0.529834	0.108409	-33.6879	2.70159	0.209432	0.137953	-144.631	4.88695
1.32333	3.6467	0.606583	-54.7901	5.0107	0.531611	0.108538	-33.7349	2.71377	0.209355	0.137851	-144.604	4.86973
1.32667	3.6691	0.610615	-55.2368	5.29608	0.53339	0.108669	-33.6656	2.72212	0.209288	0.137746	-144.527	4.93291
1.33	3.68008	0.614894	-54.8065	5.03994	0.535169	0.108801	-33.5703	2.7128	0.20923	0.137637	-144.493	4.94923
1.33333	3.70623	0.616982	-55.0949	5.21223	0.536946	0.108933	-33.7162	2.73077	0.209183	0.137524	-144.549	4.92472
1.33667	3.71719	0.621246	-54.9804	5.15949	0.538714	0.109063	-33.6503	2.70517	0.209144	0.137406	-144.5	4.91669
1.34	3.72814	0.625513	-54.6418	5.02051	0.540478	0.109194	-33.6766	2.64194	0.209114	0.137285	-144.504	4.92964
1.34333	3.7505	0.629518	-55.1179	5.25746	0.542241	0.109326	-33.6556	2.71907	0.209092	0.137161	-144.558	4.91478
1.34667	3.76911	0.629299	-54.6436	5.01588	0.544004	0.109458	-33.488	2.73531	0.209078	0.137033	-144.588	4.84638
1.35	3.78003	0.633561	-55.1079	5.23769	0.545764	0.10959	-33.662	2.67459	0.209068	0.136902	-144.634	4.84751
1.35333	3.79094	0.637826	-54.9346	5.1796	0.547518	0.109721	-33.6916	2.71477	0.20907	0.136769	-144.52	4.89552
1.35667	3.8247	0.636817	-54.8237	5.08295	0.549271	0.109852	-33.6194	2.65899	0.20908	0.136632	-144.365	4.84196
1.36	3.847	0.640765	-55.297	5.29622	0.551018	0.109983	-33.4243	2.72751	0.209097	0.136492	-144.442	4.88272
1.36333	3.85788	0.644993	-54.8684	5.06354	0.55276	0.110113	-33.6666	2.73787	0.209123	0.136348	-144.515	4.91059
1.36667	3.86875	0.649226	-55.2079	5.30971	0.554496	0.110241	-33.5231	2.72653	0.209156	0.136201	-144.539	4.90309
1.37	3.87961	0.653462	-55.0132	5.15359	0.556229	0.11037	-33.6186	2.71505	0.209194	0.136051	-144.476	4.90446
1.37333	3.89046	0.657701	-54.8894	5.12249	0.55796	0.110499	-33.6426	2.72997	0.209242	0.135897	-144.415	4.90624
1.37667	3.91271	0.661685	-55.0523	5.29038	0.559687	0.110628	-33.6429	2.68787	0.209295	0.135741	-144.539	4.97552
1.38	3.92355	0.665907	-54.6929	4.97621	0.561412	0.110757	-33.5159	2.72551	0.209355	0.135582	-144.502	4.98501
1.38333	3.94956	0.668006	-55.0596	5.2487	0.563135	0.110886	-33.5806	2.7541	0.209419	0.13542	-144.518	4.9277
1.38667	3.96805	0.667762	-54.7836	5.07694	0.564858	0.111015	-33.5792	2.65568	0.209488	0.135255	-144.467	4.92542
1.39	3.99795	0.668537	-54.8735	5.10592	0.566577	0.111144	-33.6135	2.72041	0.209563	0.135089	-144.461	4.94681
1.39333	4.00874	0.672735	-55.1228	5.23206	0.568296	0.111273	-33.6012	2.7084	0.209643	0.134919	-144.539	4.91454
1.39667	4.01952	0.676936	-54.8517	5.00386	0.570014	0.111402	-33.6216	2.67704	0.20973	0.134747	-144.479	4.90642
1.4	4.03029	0.681138	-55.4364	5.2786	0.571734	0.11153	-33.6635	2.68048	0.209822	0.134573	-144.662	4.89228
1.40333	4.05245	0.68514	-55.1965	5.09293	0.573455	0.11166	-33.539	2.63132	0.209919	0.134397	-144.528	4.93916
1.40667	4.0632	0.689324	-55.2725	5.19682	0.575178	0.111789	-33.6396	2.65848	0.210024	0.134218	-144.461	4.97958
1.41	4.08913	0.691352	-55.3002	5.32759	0.576904	0.111919	-33.6257	2.61004	0.210134	0.134037	-144.43	4.94932
1.41333	4.09986	0.695521	-55.0021	5.11271	0.578631	0.112048	-33.5125	2.7049	0.210251	0.133853	-144.465	4.96402
1.41667	4.11058	0.699691	-55.4508	5.33115	0.580359	0.112178	-33.5691	2.61684	0.210374	0.133667	-144.467	4.98219
1.42	4.13269	0.703665	-54.9705	5.1275	0.58209	0.112309	-33.475	2.59433	0.210501	0.13348	-144.508	4.96329
1.42333	4.14339	0.707814	-55.2716	5.18865	0.583823	0.11244	-33.6729	2.58616	0.210633	0.133291	-144.396	4.99711
1.42667	4.15407	0.711965	-55.2596	5.19775	0.585556	0.11257	-33.5731	2.63642	0.210769	0.133101	-144.5	5.00102
1.43	4.1801	0.708499	-54.8655	5.02255	0.587291	0.1127	-33.5139	2.65092	0.210909	0.13291	-144.591	4.99955
1.43333	4.21735	0.710324	-55.3717	5.32591	0.589027	0.11283	-33.6316	2.65291	0.211055	0.132717	-144.636	4.99072
1.43667	4.22799	0.714445	-55.0738	5.09815	0.590765	0.112961	-33.5675	2.60748	0.211205	0.132522	-144.637	5.02733
1.44	4.23863	0.718569	-55.4165	5.28404	0.592508	0.113092	-33.4468	2.66115	0.211359	0.132324	-144.616	5.05425
1.44333	4.24925	0.722695	-55.3492	5.26918	0.594254	0.113223	-33.61	2.66005	0.211516	0.132125	-144.605	5.06129
1.44667	4.27127	0.726678	-55.2273	5.10887	0.596006	0.113356	-33.4607	2.62746	0.211675	0.131924	-144.715	5.01216
1.45	4.28187	0.730784	-55.6395	5.4242	0.597755	0.113488	-33.4912	2.58329	0.211836	0.131721	-144.628	4.98311
1.45333	4.29245	0.734892	-55.2726	5.11102	0.599501	0.113619	-33.5271	2.64881	0.211998	0.131517	-144.615	4.98412
1.45667	4.3182	0.736924	-55.5693	5.32868	0.601252	0.11375	-33.5809	2.64614	0.212165	0.13131	-144.657	4.98456
1.46	4.32876	0.741013	-55.5989	5.26959	0.603004	0.11388	-33.5244	2.54385	0.212334	0.131102	-144.68	4.99214
1.46333	4.35072	0.744963	-55.4305	5.13415	0.604753	0.114009	-33.4343	2.60103	0.212503	0.130892	-144.612	5.01265
1.46667	4.36125	0.749031	-55.655	5.38486	0.606497	0.114136	-33.6029	2.53983	0.212673	0.130681	-144.821	5.04362
1.47	4.38713	0.74541	-55.2255	5.09638	0.608238	0.114262	-33.4864	2.6788	0.212849	0.130467	-144.762	5.0056
1.47333	4.39763	0.74949	-55.6111	5.3537	0.609978	0.114387	-33.6355	2.61935	0.213029	0.130253	-144.908	4.96983
1.47667	4.41953	0.753455	-55.5381	5.2533	0.611721	0.114512	-33.4843	2.71374	0.213215	0.130037	-144.968	4.97827
1.48	4.44518	0.755429	-55.5441	5.16134	0.613463	0.114636	-33.4503	2.65132	0.21341	0.129818	-145.011	4.97866
1.48333	4.45564	0.759469	-55.8815	5.39943	0.615205	0.114759	-33.5326	2.68361	0.213609	0.129599	-144.863	4.95281
1.48667	4.46609	0.76351	-55.4481	5.14918	0.616943	0.11488	-33.666	2.62375	0.213808	0.129378	-144.749	5.03378
1.49	4.48794	0.767465	-56.0372	5.35513	0.618682	0.115001	-33.4994	2.56504	0.21401	0.129157	-144.874	5.02289
1.49333	4.49837	0.771488	-55.7755	5.21869	0.620417	0.115119	-33.7226	2.63111	0.214213	0.128934	-144.885	5.052
1.49667	4.50879	0.775512	-55.6624	5.17407	0.62215	0.115236	-33.5471	2.62467	0.214414	0.12871	-144.678	5.08151
1.5	4.51919	0.779537	-55.863	5.32764	0.623887	0.115353	-33.5542	2.62843	0.214614	0.128485	-144.607	5.07274
1.50333	4.54099	0.783532	-55.3393	5.02844	0.625626	0.115469	-33.4652	2.61971	0.214811	0.128259	-144.696	5.06264
1.50667	4.56655	0.785492	-55.796	5.33246	0.627366	0.115584	-33.3923	2.58568	0.21501	0.128032	-144.819	5.0616
1.51	4.5846	0.78506	-55.5552	5.11927	0.629106	0.115699	-33.4694	2.68461	0.215209	0.127804	-144.88	5.05913
1.51333	4.60264	0.785721	-55.5264	5.14387	0.630849	0.115814	-33.5082	2.6305	0.215408	0.127576	-144.733	5.07456
1.51667	4.62439	0.789682	-55.7723	5.29309	0.632596	0.115928	-33.4501	2.5776	0.215606	0.127346	-144.835	5.05958
1.52	4.63471	0.79366	-55.4565	5.01844	0.634343	0.116039	-33.4728	2.59598	0.215806	0.127115	-144.869	5.02114
1.52333	4.76791	0.751291	-57.1619	5.63153	0.636089	0.116149	-33.3602	2.59951	0.216007	0.126883	-144.792	5.04174
1.52667	4.8048	0.752537	-56.9858	5.47299	0.637836	0.116257	-33.5074	2.58478	0.216208	0.12665	-144.749	5.10103
1.53	4.82277	0.754014	-57.0384	5.54168	0.639586	0.116364	-33.4985	2.57934	0.21641	0.126417	-144.827	5.08775
1.53333	4.83305	0.75796	-57.1877	5.57259	0.641338	0.11647	-33.5351	2.67305	0.216614	0.126182	-144.823	5.04451
1.53667	4.84331	0.761908	-56.7371	5.3276	0.643094	0.116576	-33.4583	2.56408	0.216816	0.125947	-144.738	5.04974
1.54	4.86498	0.765646	-57.102	5.57087	0.644855	0.11668	-33.5604	2.58332	0.217022	0.125711	-144.796	5.0504
1.54333	4.87522	0.769577	-56.8293	5.33761	0.646619	0.116783	-33.401	2.61239	0.217225	0.125475	-144.808	4.98459
1.54667	4.88545	0.773508	-56.9688	5.43958	0.648388	0.116885	-33.4098	2.54761	0.217431	0.125238	-144.951	5.01029
1.55	4.91853	0.770099	-57.1273	5.4861	0.650161	0.116985	-33.5384	2.56021	0.217634	0.125001	-144.984	4.98712
1.55333	4.94015	0.77383	-56.7625	5.28625	0.651935	0.117082	-33.548	2.58142	0.217834	0.124763	-144.854	5.03803
1.55667	4.95034	0.77774	-57.3832	5.51709	0.653712	0.117177	-33.5333	2.59356	0.218033	0.124525	-144.954	5.06494
1.56	4.96053	0.78165	-56.9758	5.35629	0.6555	0.117271	-33.523	2.58853	0.218234	0.124286	-145.065	5.07784
1.56333	4.9707	0.785561	-57.2024	5.50823	0.657294	0.117364	-33.4821	2.56262	0.218435	0.124046	-144.941	5.07839
1.56667	4.99995	0.786798	-57.3059	5.54145	0.65909	0.117454	-33.3933	2.55026	0.218633	0.123807	-144.969	5.06794
1.57	5.01009	0.79069	-57.0956	5.35739	0.660892	0.117544	-33.465	2.52808	0.218829	0.123567	-144.906	5.08605
1.57333	5.03541	0.792144	-57.5276	5.5896	0.6627	0.117632	-33.5085	2.56297	0.219022	0.123328	-144.985	5.11748
1.57667	5.05694	0.795918	-56.9833	5.33371	0.664513	0.117719	-33.5068	2.55857	0.219211	0.123088	-145.045	5.04806
1.58	5.06705	0.799777	-57.2061	5.48735	0.666328	0.117803	-33.4675	2.52344	0.2194	0.122849	-144.979	5.09118
1.58333	5.07715	0.803637	-57.0992	5.44069	0.66814	0.117884	-33.6525	2.5379	0.219587	0.12261	-144.952	5.05901
1.58667	5.08724	0.807498	-56.8831	5.26988	0.669953	0.117962	-33.533	2.51575	0.219771	0.122371	-144.943	5.03331
1.59	5.1164	0.806437	-57.2883	5.51528	0.671773	0.118038	-33.7109	2.56683	0.219953	0.122132	-144.941	5.00262
1.59333	5.12647	0.81029	-56.9217	5.25995	0.6736	0.118112	-33.5742	2.56756	0.220136	0.121894	-144.869	5.02169
1.59667	5.1517	0.811739	-57.2904	5.51221	0.675432	0.118184	-33.3973	2.53313	0.220321	0.121655	-144.869	5.08899
1.6	5.16174	0.815579	-57.1911	5.45472	0.67727	0.118255	-33.6616	2.61243	0.220506	0.121417	-144.872	5.07189
1.60333	5.19086	0.816756	-57.1385	5.37163	0.67911	0.118322	-33.4338	2.51953	0.220691	0.121178	-144.942	5.05078
1.60667	5.20087	0.820576	-57.4997	5.62244	0.680952	0.118387	-33.4425	2.56804	0.220874	0.120941	-144.86	5.05153
1.61	5.21087	0.824398	-57.2231	5.33431	0.682799	0.118449	-33.4502	2.53797	0.221056	0.120705	-144.855	5.02408
1.61333	5.23228	0.828246	-57.5023	5.56083	0.684649	0.118508	-33.515	2.55924	0.221239	0.120469	-144.833	5.02345
1.61667	5.25743	0.829696	-57.3039	5.48546	0.686505	0.118565	-33.4734	2.53126	0.22142	0.120234	-144.864	5.03701
1.62	5.26739	0.833482	-57.0057	5.40749	0.688367	0.118619	-33.5709	2.46143	0.221603	0.119999	-144.906	5.04119
1.62333	5.27734	0.837268	-57.1289	5.59419	0.690233	0.118671	-33.6059	2.47587	0.221783	0.119765	-144.896	5.02853
1.62667	5.29868	0.841106	-56.765	5.27525	0.692102	0.11872	-33.574	2.50527	0.221963	0.119531	-144.819	5.04914
1.63	5.31628	0.840001	-57.0998	5.5222	0.693975	0.118766	-33.4918	2.45945	0.22214	0.119298	-144.845	5.05512
1.63333	5.33387	0.841109	-56.7234	5.361	0.695851	0.118809	-33.4194	2.46271	0.22232	0.119065	-144.973	5.06738
1.63667	5.35517	0.844981	-56.9007	5.37109	0.697729	0.11885	-33.3622	2.48801	0.222501	0.118832	-144.805	5.05858
1.64	5.38023	0.846388	-57.1394	5.55697	0.699612	0.118887	-33.4705	2.50551	0.222683	0.118601	-144.827	5.10559
1.64333	5.39009	0.850128	-56.8203	5.32759	0.701499	0.118922	-33.4274	2.55092	0.222866	0.118371	-144.72	5.11097
1.64667	5.39993	0.853869	-57.2262	5.63753	0.703389	0.118953	-33.4681	2.46971	0.223049	0.118141	-144.552	5.09206
1.65	5.42117	0.857731	-57.8397	5.40879	0.705281	0.11898	-33.4712	2.46806	0.223232	0.117911	-144.545	5.1337
1.65333	5.43099	0.861453	-56.9079	5.59227	0.707179	0.119005	-33.447	2.4997	0.223412	0.117683	-144.444	5.09692
1.65667	5.44079	0.865173	-57.1843	5.68231	0.709085	0.119027	-33.436	2.42506	0.223591	0.117455	-144.53	5.08637
1.66	5.47717	0.866817	-56.791	5.43887	0.711001	0.119048	-33.413	2.42638	0.22377	0.117227	-144.529	5.09758
1.66333	5.48695	0.870505	-57.1518	5.72064	0.712923	0.119065	-31.6202	0.972938	0.223949	0.116999	-144.528	5.05394
1.66667	5.5044	0.87147	-56.7483	5.53396	0.714852	0.119079	-33.4751	2.47195	0.224127	0.116772	-144.428	5.17883
1.67	5.52183	0.870264	-56.6208	5.58324	0.71679	0.119089	-33.4891	2.4518	0.224303	0.116547	-144.532	5.10553
1.67333	5.54298	0.874151	-57.0561	5.66439	0.718734	0.119098	-33.5133	2.41852	0.224477	0.116323	-144.693	5.08779
1.67667	5.55271	0.87783	-56.647	5.47713	0.720686	0.119104	-33.3903	2.35601	0.224654	0.1161	-144.706	5.0962
1.68	5.56243	0.881509	-57.1171	5.79521	0.722643	0.119107	-33.4422	2.487	0.224831	0.115878	-144.714	5.10786
1.68333	5.59872	0.883181	-56.7912	5.62577	0.724607	0.119107	-33.41	2.49496	0.225006	0.115657	-144.376	5.1254
1.68667	5.60841	0.886826	-57.0384	5.69293	0.72657	0.119104	-33.3168	2.46686	0.22518	0.115436	-144.627	5.13935
1.69	5.61809	0.890472	-57.1181	5.84613	0.728536	0.119096	-33.4539	2.42955	0.225355	0.115216	-144.637	5.15002
1.69333	5.62775	0.894119	-56.7024	5.66306	0.730505	0.119086	-33.2491	2.41905	0.22553	0.114997	-144.669	5.10931
1.69667	5.6565	0.895279	-57.0411	5.95887	0.732479	0.119071	-33.4215	2.4254	0.225704	0.114779	-144.86	5.08547
1.7	5.66616	0.89891	-56.685	5.67627	0.734458	0.119055	-33.4184	2.5136	0.225878	0.114561	-144.723	5.11796
1.70333	5.69097	0.900352	-56.704	5.7642	0.736436	0.119034	-33.491	2.45949	0.22605	0.114344	-144.637	5.1177
1.70667	5.71201	0.904279	-56.6781	5.7992	0.738416	0.119009	-33.5828	2.47337	0.226216	0.114128	-144.691	5.10112
1.71	5.7293	0.902972	-56.2993	5.59199	0.740397	0.118981	-33.5633	2.43497	0.226379	0.113913	-144.798	5.10387
1.71333	5.7389	0.906579	-56.7596	5.8574	0.742379	0.118949	-33.5661	2.48263	0.226539	0.1137	-144.742	5.10082
1.71667	5.75989	0.910551	-56.3298	5.63648	0.744363	0.118913	-33.4284	2.43991	0.226699	0.113487	-144.801	5.07421
1.72	5.76946	0.914138	-56.6956	5.74077	0.746353	0.118874	-33.559	2.44352	0.226857	0.113276	-144.753	5.04985
1.72333	5.80188	0.91275	-56.7126	5.81725	0.748345	0.118832	-33.5954	2.48409	0.227016	0.113065	-144.748	5.07103
1.72667	5.81141	0.91632	-56.5084	5.65428	0.750341	0.118786	-33.6805	2.43549	0.227174	0.112856	-144.866	5.08787
1.73	5.83235	0.920265	-56.9863	5.91608	0.752338	0.118737	-33.5004	2.38391	0.227329	0.112648	-144.782	5.03633
1.73333	5.84186	0.923818	-56.5927	5.70216	0.754337	0.118685	-33.6416	2.38919	0.22748	0.112441	-144.761	5.05644
1.73667	5.85136	0.92737	-56.77	5.88935	0.756339	0.118629	-33.5868	2.44517	0.22763	0.112234	-144.909	5.05287
1.74	5.87226	0.931364	-56.901	5.88093	0.758348	0.11857	-33.7049	2.36089	0.227783	0.112029	-144.824	5.00596
1.74333	5.89691	0.932802	-56.412	5.70272	0.76036	0.118508	-33.567	2.37651	0.227939	0.111825	-144.883	5.04927
1.74667	5.90637	0.936322	-56.7394	5.93638	0.762375	0.118442	-33.5128	2.38979	0.228097	0.11162	-144.826	5.04598
1.75	5.93491	0.935408	-56.32	5.65571	0.764394	0.118373	-33.5344	2.4196	0.228254	0.111417	-144.725	5.05478
1.75333	5.95202	0.936046	-56.5014	5.8567	0.766422	0.118301	-33.4397	2.38871	0.228409	0.111214	-144.916	5.04978
1.75667	5.96144	0.939554	-56.4907	5.80209	0.768459	0.118227	-33.5513	2.40777	0.228564	0.111012	-144.873	5.04749
1.76	5.97084	0.943062	-56.3306	5.7265	0.770502	0.11815	-33.4503	2.43851	0.228723	0.110811	-144.893	5.0337
1.76333	5.99164	0.947073	-56.7678	5.99894	0.772547	0.11807	-33.4573	2.38352	0.228886	0.11061	-144.957	5.01338
1.76667	6.0162	0.948469	-56.4638	5.78036	0.774596	0.117986	-33.6831	2.35127	0.229047	0.110409	-144.878	5.02751
1.77	6.02556	0.951945	-56.8406	6.01777	0.776652	0.117901	-33.5803	2.38506	0.229206	0.110209	-144.848	5.04374
1.77333	6.04633	0.955962	-56.8176	5.9236	0.778715	0.117812	-33.6091	2.39829	0.229365	0.11001	-144.942	5.05042
1.77667	6.05567	0.95942	-56.5348	5.846	0.780785	0.117721	-33.4474	2.45235	0.229525	0.109811	-144.829	5.06304
1.78	6.07268	0.960004	-56.9436	6.03331	0.782859	0.117627	-33.5544	2.43066	0.229681	0.109612	-144.916	5.09427
1.78333	6.09341	0.964055	-56.4649	5.78083	0.784938	0.117531	-33.4676	2.43768	0.229842	0.109414	-144.911	5.09696
1.78667	6.12558	0.960511	-56.6969	5.96744	0.787024	0.117431	-33.3732	2.47031	0.230003	0.109216	-144.866	5.10543
1.79	6.13488	0.963947	-56.5359	5.84886	0.789112	0.117328	-33.5152	2.4743	0.230165	0.109018	-144.899	5.08147
1.79333	6.15557	0.968003	-56.3265	5.74837	0.791205	0.117223	-33.5689	2.44282	0.230329	0.10882	-144.964	5.07375
1.79667	6.16484	0.971422	-56.6191	5.96336	0.793303	0.117114	-33.4683	2.46361	0.230494	0.108623	-144.786	5.07035
1.8	6.1741	0.97484	-56.2413	5.74226	0.795403	0.117001	-33.3147	2.48682	0.23066	0.108426	-144.767	5.07442
1.80333	6.19475	0.978938	-56.6976	5.98313	0.797509	0.116886	-33.383	2.37758	0.230827	0.108228	-144.811	5.02735
1.80667	6.22685	0.977398	-56.5798	5.86714	0.799617	0.116768	-33.5342	2.46267	0.230994	0.108031	-144.891	5.07249
1.81	6.23606	0.980784	-56.5803	5.83876	0.801727	0.116647	-33.5542	2.44435	0.231159	0.107834	-144.805	5.10826
1.81333	6.24527	0.984171	-56.9064	6.02705	0.803842	0.116523	-33.4764	2.44367	0.231328	0.107638	-144.814	5.07212
1.81667	6.26588	0.988247	-56.5161	5.78535	0.80596	0.116397	-33.6032	2.52438	0.231495	0.107443	-144.839	5.10055
1.82	6.27506	0.991618	-56.8153	6.04879	0.808084	0.116268	-33.5951	2.47095	0.231661	0.107248	-144.856	5.14831
1.82333	6.29192	0.990073	-56.5567	5.85975	0.810209	0.116137	-33.4293	2.48905	0.231827	0.107054	-144.937	5.11873
1.82667	6.32768	0.992205	-56.4435	5.82863	0.812335	0.116002	-33.5342	2.45422	0.231993	0.10686	-144.939	5.11815
1.83	6.34451	0.99259	-56.6829	5.9254	0.814461	0.115865	-33.4852	2.50445	0.232154	0.106667	-145.003	5.12768
1.83333	6.35365	0.995936	-56.2168	5.65372	0.816586	0.115724	-33.52	2.4081	0.232316	0.106475	-144.856	5.11146
1.83667	6.37418	1.00005	-56.6857	5.91178	0.818712	0.115581	-33.4116	2.35649	0.23248	0.106283	-144.877	5.12149
1.84	6.38328	1.00337	-56.3678	5.76193	0.820842	0.115435	-33.558	2.40456	0.232646	0.106091	-144.92	5.12135
1.84333	6.39238	1.0067	-56.4642	5.74291	0.822974	0.115287	-33.6613	2.4083	0.232818	0.105901	-144.911	5.10382
1.84667	6.42805	1.00891	-56.786	5.93018	0.825111	0.115137	-33.4486	2.40043	0.232997	0.10571	-145.017	5.11983
1.85	6.43711	1.01221	-56.4173	5.71082	0.827251	0.114984	-33.551	2.42067	0.233177	0.10552	-145.135	5.14318
1.85333	6.44617	1.0155	-57.0574	5.99407	0.829394	0.114829	-33.4911	2.46682	0.23336	0.10533	-145.015	5.12181
1.85667	6.4743	1.01668	-56.8223	5.84859	0.831538	0.114671	-33.5629	2.41299	0.233547	0.105141	-145.045	5.10765
1.86	6.49101	1.01501	-56.8592	5.81911	0.833685	0.114511	-33.5644	2.44791	0.233736	0.104952	-145.122	5.11745
1.86333	6.50003	1.01829	-56.9808	5.95341	0.835837	0.11435	-33.6613	2.39827	0.233926	0.104765	-145.048	5.12664
1.86667	6.53562	1.02055	-56.6472	5.71413	0.837992	0.114186	-33.4457	2.46851	0.234119	0.104578	-144.874	5.15304
1.87	6.54462	1.02381	-57.0036	5.95593	0.840152	0.11402	-33.5764	2.45442	0.234311	0.104392	-144.882	5.15838
1.87333	6.55361	1.02707	-56.6592	5.7458	0.842318	0.113854	-33.5734	2.43607	0.234501	0.104207	-144.863	5.16988
1.87667	6.57399	1.03126	-56.6193	5.74155	0.844485	0.113685	-33.5323	2.40144	0.234688	0.104024	-144.905	5.15189
1.88	6.59064	1.0315	-56.819	5.85854	0.846656	0.113515	-33.4884	2.40177	0.23488	0.103841	-144.92	5.13606
1.88333	6.59959	1.03474	-56.4077	5.61887	0.848834	0.113344	-33.5139	2.48448	0.235073	0.103658	-144.888	5.16568
1.88667	6.63513	1.03709	-56.8817	5.91366	0.85102	0.113172	-33.4558	2.42658	0.235272	0.103476	-144.984	5.15103
1.89	6.64406	1.0403	-56.5907	5.74385	0.853213	0.112999	-33.4401	2.4433	0.235475	0.103295	-145.11	5.13182
1.89333	6.65297	1.04351	-56.8493	5.7304	0.855412	0.112824	-33.4823	2.43854	0.23568	0.103116	-145.047	5.14009
1.89667	6.66956	1.04176	-57.0785	5.88997	0.857617	0.112649	-33.5249	2.37128	0.235885	0.102937	-144.948	5.14614
1.9	6.68986	1.04597	-56.5998	5.68446	0.859826	0.112472	-33.5227	2.43708	0.236093	0.102758	-144.991	5.14911
1.90333	6.70642	1.04615	-57.1073	5.96504	0.862036	0.112294	-33.573	2.43898	0.236305	0.102581	-144.976	5.15641
1.90667	6.73047	1.04752	-56.6663	5.7797	0.864246	0.112114	-33.4915	2.4542	0.236517	0.102404	-145.113	5.17504
1.91	6.75074	1.05172	-56.6758	5.79882	0.86646	0.111934	-33.5265	2.32802	0.23673	0.102229	-145.01	5.14176
1.91333	6.75959	1.05489	-56.7808	5.87907	0.868681	0.111752	-33.4294	2.3551	0.236947	0.102054	-145.135	5.12246
1.91667	6.76842	1.05807	-56.2755	5.63097	0.870909	0.11157	-33.403	2.3882	0.237163	0.10188	-145.023	5.13754
1.92	6.78866	1.06231	-56.754	5.89864	0.873143	0.111388	-33.4627	2.30109	0.237382	0.101706	-144.965	5.11233
1.92333	6.79747	1.06547	-56.4417	5.72154	0.875379	0.111205	-33.4345	2.39657	0.237601	0.101534	-145.072	5.12652
1.92667	6.82914	1.06382	-56.6069	5.77232	0.877616	0.111022	-33.3809	2.39454	0.23786	0.101363	-144.904	5.09798
1.93	6.85703	1.06306	-56.8386	5.89027	0.879857	0.110837	-33.4823	2.30749	0.238347	0.101183	-144.976	5.06542
1.93333	6.86581	1.0662	-56.4321	5.72174	0.882102	0.110653	-33.307	2.35884	0.239124	0.100997	-144.976	5.07299
1.93667	6.8746	1.06934	-56.8959	5.98688	0.88435	0.110467	-33.5012	2.35819	0.24025	0.100805	-144.962	5.08729
1.94	6.89478	1.07362	-56.6182	5.79155	0.886594	0.110281	-33.4519	2.42609	0.241668	0.100618	-144.881	5.09262
1.94333	6.90355	1.07675	-56.8562	5.85296	0.888845	0.110095	-33.3753	2.42431	0.24321	0.100444	-144.822	5.10769
1.94667	6.93518	1.07506	-56.9386	5.99493	0.891102	0.10991	-33.5302	2.40689	0.244792	0.100287	-144.811	5.08773
1.95	6.95535	1.07934	-56.5603	5.73428	0.893363	0.109724	-33.5306	2.39218	0.246381	0.100148	-144.619	5.10015
1.95333	6.96409	1.08245	-56.8906	6.0247	0.895628	0.109539	-33.5473	2.37063	0.247961	0.100028	-144.686	5.04057
1.95667	6.97283	1.08556	-56.4949	5.8304	0.897897	0.109355	-33.5292	2.39684	0.249535	0.0999233	-144.737	5.07806
1.96	6.99297	1.08987	-56.5722	5.87138	0.900172	0.109172	-33.637	2.43031	0.251095	0.0998357	-144.589	5.05635
1.96333	7.00169	1.09297	-56.6438	5.9218	0.902453	0.108988	-33.4744	2.39847	0.252639	0.0997645	-144.572	5.09892
1.96667	7.03325	1.08935	-56.2406	5.72136	0.904735	0.108805	-33.4624	2.33744	0.254163	0.0997093	-144.667	5.16451
1.97	7.06104	1.09058	-56.7087	6.02911	0.90702	0.108622	-33.5362	2.36519	0.255665	0.0996697	-144.704	5.16297
1.97333	7.06972	1.09365	-56.4086	5.81566	0.90931	0.10844	-33.534	2.40417	0.257144	0.0996442	-144.808	5.15757
1.97667	7.07838	1.09672	-56.508	5.92573	0.911607	0.108259	-33.4381	2.3928	0.258603	0.0996317	-144.872	5.14103
1.98	7.09846	1.10106	-56.6262	5.97544	0.913908	0.108079	-33.4974	2.41033	0.260038	0.0996311	-144.892	5.16091
1.98333	7.1071	1.10412	-56.2995	5.79411	0.916212	0.1079	-33.3285	2.35442	0.261447	0.0996416	-144.868	5.11567
1.98667	7.13092	1.10548	-56.6519	6.0848	0.918522	0.107722	-33.4674	2.34268	0.262836	0.0996626	-144.915	5.13078
1.99	7.15863	1.10674	-56.34	5.84234	0.920842	0.107547	-33.5743	2.31021	0.264199	0.0996945	-144.96	5.1007
1.99333	7.16725	1.10977	-56.3089	5.92413	0.923168	0.107373	-33.6065	2.36246	0.265537	0.0997353	-144.869	5.11774
1.99667	7.17585	1.1128	-56.367	5.95827	0.925494	0.107199	-33.4959	2.31874	0.266851	0.0997845	-144.964	5.07578
2	7.20353	1.11216	-56.01	5.75566	0.927823	0.107027	-33.5584	2.33881	0.268143	0.0998414	-144.831	5.12857
2.00333	7.21211	1.11518	-56.5227	6.05907	0.930153	0.106855	-33.5578	2.38696	0.269411	0.0999059	-144.869	5.11057
2.00667	7.23587	1.11653	-56.1882	5.83622	0.932481	0.106685	-33.6041	2.40199	0.270656	0.099978	-144.942	5.07031
2.01	7.26352	1.1178	-56.3704	5.94971	0.934816	0.106516	-33.5781	2.43831	0.271876	0.100057	-144.94	5.12487
2.01333	7.27207	1.12079	-56.5348	6.02522	0.937154	0.106349	-33.4642	2.3706	0.273072	0.100141	-144.858	5.19199
2.01667	7.28061	1.12379	-56.1027	5.85305	0.939496	0.106184	-33.5044	2.36482	0.274243	0.10023	-144.895	5.14449
2.02	7.30055	1.1282	-56.6428	6.14712	0.941838	0.10602	-33.5542	2.391	0.275391	0.100324	-144.965	5.16083
2.02333	7.30907	1.13117	-56.2794	5.99474	0.944182	0.105858	-33.4682	2.3542	0.276514	0.100422	-144.886	5.11762
2.02667	7.33275	1.13252	-56.5412	6.08611	0.946522	0.105698	-33.6005	2.34341	0.277616	0.100525	-144.884	5.1104
2.03	7.36033	1.13382	-56.597	6.15677	0.948866	0.10554	-33.5577	2.30012	0.278694	0.10063	-144.922	5.1393
2.03333	7.37649	1.13173	-56.3705	5.92412	0.95121	0.105383	-33.535	2.3277	0.27975	0.100738	-145.009	5.12402
2.03667	7.38496	1.13469	-56.6262	6.20413	0.953555	0.105228	-33.4714	2.32347	0.280786	0.100849	-145.057	5.08244
2.04	7.40483	1.13912	-56.2196	5.97586	0.955899	0.105075	-33.4769	2.32495	0.281805	0.100962	-145.072	5.07966
2.04333	7.41328	1.14206	-56.2645	6.06597	0.958247	0.104924	-33.4215	2.26398	0.282804	0.101077	-145.011	5.06923
2.04667	7.4369	1.14339	-56.4015	6.18713	0.9606	0.104775	-33.4395	2.31238	0.283779	0.101192	-144.908	5.06732
2.05	7.46441	1.14471	-56.1113	5.98664	0.962955	0.104629	-33.4396	2.32918	0.284738	0.101307	-144.912	5.04788
2.05333	7.47282	1.14762	-56.5993	6.25647	0.965318	0.104486	-33.5569	2.28217	0.285677	0.101422	-144.921	5.07497
2.05667	7.48123	1.15053	-56.0967	6.12692	0.967685	0.104345	-33.4756	2.25102	0.286596	0.101537	-145.001	5.0988
2.06	7.50103	1.155	-56.3769	6.20605	0.970055	0.104208	-33.4901	2.33633	0.287489	0.101651	-145.052	5.06387
2.06333	7.5171	1.15287	-56.3849	6.32003	0.972426	0.104073	-33.4671	2.33229	0.288361	0.101765	-144.898	5.07488
2.06667	7.54066	1.15419	-56.0863	6.10777	0.974798	0.103941	-33.4888	2.33821	0.289212	0.101878	-144.935	5.06948
2.07	7.56811	1.15551	-56.6544	6.39644	0.977171	0.103812	-33.4882	2.34313	0.290045	0.101989	-144.946	5.07599
2.07333	7.57647	1.15839	-56.1629	6.2443	0.979545	0.103685	-33.5449	2.30406	0.290859	0.102099	-144.913	5.07489
2.07667	7.58481	1.16127	-56.3676	6.24548	0.981919	0.103561	-33.4808	2.29598	0.291657	0.102207	-145.129	5.0532
2.08	7.60456	1.16577	-56.5279	6.28149	0.984293	0.10344	-33.3936	2.28246	0.292437	0.102313	-145.074	5.07111
2.08333	7.61288	1.16864	-56.0052	6.0731	0.986672	0.103322	-33.4717	2.33179	0.293196	0.102416	-145.106	5.07172
2.08667	7.63638	1.16996	-56.3796	6.38077	0.989053	0.103207	-33.5007	2.34628	0.293938	0.102517	-145.141	5.10205
2.09	7.66378	1.17132	-56.0914	6.14829	0.991441	0.103097	-33.4649	2.3179	0.294664	0.102617	-145.17	5.10103
2.09333	7.67208	1.17416	-56.1705	6.25574	0.993828	0.10299	-33.4571	2.34232	0.295375	0.102714	-145.126	5.12819
2.09667	7.68804	1.17194	-56.2933	6.31542	0.996214	0.102888	-33.4485	2.29336	0.296068	0.102808	-145.121	5.14299
2.1	7.70773	1.17647	-55.9876	6.1419	0.998601	0.102788	-33.4749	2.33636	0.296741	0.1029	-144.983	5.18199
2.10333	7.716	1.17931	-56.3915	6.45355	1.00099	0.102692	-33.3967	2.33125	0.297396	0.10299	-144.999	5.17971
2.10667	7.73944	1.18061	-56.2119	6.21911	1.00337	0.102599	-33.545	2.34793	0.298026	0.103077	-145.05	5.22722
2.11	7.76677	1.18198	-56.5164	6.29527	1.00575	0.10251	-33.3801	2.33298	0.298637	0.103161	-145.087	5.16802
2.11333	7.775	1.18479	-56.7006	6.3626	1.00814	0.102426	-33.5331	2.29268	0.299233	0.103241	-145.075	5.16582
2.11667	7.78321	1.18759	-56.2838	6.1347	1.01052	0.102346	-33.3804	2.30177	0.299812	0.103319	-144.988	5.16648
2.12	7.80283	1.19215	-56.6479	6.40822	1.0129	0.10227	-33.4582	2.27834	0.300376	0.103392	-144.97	5.18882
2.12333	7.81102	1.19494	-56.1779	6.17202	1.01528	0.102198	-33.4748	2.3356	0.300923	0.103463	-145.002	5.17732
2.12667	7.84975	1.188	-56.3614	6.21168	1.01767	0.102131	-33.6335	2.2695	0.301453	0.103529	-144.997	5.23198
2.13	7.86933	1.19255	-56.3027	6.31663	1.02006	0.102068	-33.506	2.29764	0.301963	0.103592	-145.058	5.15875
2.13333	7.87748	1.19532	-56.0614	6.09216	1.02245	0.10201	-33.6392	2.26711	0.302456	0.10365	-145.042	5.18077
2.13667	7.88563	1.19809	-56.5231	6.36784	1.02484	0.101956	-33.5349	2.25091	0.302934	0.103705	-144.963	5.22179
2.14	7.90517	1.20267	-56.3419	6.16751	1.02723	0.101906	-33.5047	2.3556	0.303396	0.103755	-144.999	5.22526
2.14333	7.9133	1.20542	-56.3307	6.28025	1.02962	0.101861	-33.4951	2.24765	0.303847	0.103801	-144.878	5.21831
2.14667	7.94428	1.20354	-56.6392	6.37075	1.03202	0.101821	-33.5043	2.28179	0.304285	0.103842	-144.839	5.21242
2.15	7.96379	1.20812	-56.3454	6.17687	1.03442	0.101786	-33.4414	2.30764	0.304706	0.103881	-144.952	5.21088
2.15333	7.97187	1.21084	-56.8693	6.51663	1.03682	0.101756	-33.4188	2.23664	0.305112	0.103915	-144.943	5.20262
2.15667	7.98763	1.20849	-56.6905	6.35164	1.03922	0.10173	-33.4421	2.29354	0.305502	0.103946	-144.832	5.16197
2.16	8.00711	1.2131	-56.7364	6.31384	1.04163	0.10171	-33.4437	2.24336	0.305875	0.103972	-144.929	5.18127
2.16333	8.02284	1.21265	-56.991	6.45066	1.04405	0.101694	-33.5807	2.28138	0.306233	0.103995	-144.912	5.17662
2.16667	8.04606	1.2139	-56.4663	6.20423	1.04647	0.101683	-33.656	2.34057	0.306579	0.104014	-145.024	5.17744
2.17	8.0655	1.2185	-56.8126	6.47554	1.04889	0.101677	-33.4619	2.2652	0.306911	0.104028	-145.042	5.17414
2.17333	8.07351	1.22119	-56.5046	6.25018	1.05132	0.101676	-33.5551	2.37817	0.307228	0.104039	-145.105	5.17235
2.17667	8.08151	1.22388	-56.5656	6.30219	1.05375	0.10168	-33.574	2.30244	0.307535	0.104044	-145.077	5.15711
2.18	8.10091	1.22851	-56.7033	6.40315	1.05618	0.101689	-33.6514	2.31487	0.307831	0.104046	-145.006	5.16781
2.18333	8.12425	1.22293	-56.4712	6.20475	1.05862	0.101703	-33.6152	2.32325	0.308116	0.104042	-145.038	5.12192
2.18667	8.1474	1.22416	-56.8967	6.47183	1.06105	0.101722	-33.6136	2.33227	0.308387	0.104035	-145.137	5.1568
2.19	8.16676	1.22879	-56.4538	6.40374	1.06349	0.101747	-33.6378	2.24327	0.308647	0.104023	-145.144	5.10378
2.19333	8.17471	1.23144	-56.5608	6.41731	1.06593	0.101776	-33.6696	2.235	0.30889	0.104007	-145.128	5.11147
2.19667	8.18264	1.2341	-56.7649	6.52586	1.06837	0.101811	-33.647	2.24508	0.309119	0.103987	-145.216	5.13773
2.2	8.20966	1.23557	-56.3602	6.32312	1.0708	0.101851	-33.6002	2.2902	0.309334	0.103962	-145.181	5.08686
2.20333	8.21758	1.23822	-56.674	6.57059	1.07324	0.101897	-33.7208	2.34625	0.309539	0.103934	-145.057	5.12034
2.20667	8.24066	1.23945	-56.3337	6.36571	1.07569	0.101948	-33.6293	2.30917	0.309731	0.103902	-145.071	5.10097
2.21	8.25997	1.2441	-56.3793	6.35708	1.07814	0.102005	-33.6565	2.30605	0.309913	0.103866	-145.021	5.08611
2.21333	8.27554	1.24162	-56.5651	6.44003	1.08059	0.102067	-33.5893	2.30969	0.31008	0.103827	-145.005	5.09247
2.21667	8.29109	1.24105	-56.2349	6.23711	1.08304	0.102135	-33.6923	2.32306	0.310235	0.103785	-144.957	5.062
2.22	8.31037	1.24573	-56.7211	6.49749	1.08548	0.102208	-33.7215	2.3176	0.31038	0.103738	-144.988	4.99969
2.22333	8.31822	1.24834	-56.4111	6.36685	1.08794	0.102285	-33.7256	2.28832	0.310516	0.103688	-145.103	5.03474
2.22667	8.34125	1.24957	-56.6124	6.44863	1.09039	0.102369	-33.6841	2.33979	0.31064	0.103635	-145.088	5.07625
2.23	8.36049	1.25424	-59.473	7.18838	1.09284	0.102457	-33.7021	2.28719	0.310751	0.103578	-145.094	5.08931
2.23333	8.37599	1.25364	-59.1302	6.92775	1.09529	0.102551	-33.6352	2.27459	0.31085	0.103519	-145.062	5.05445
2.23667	8.38379	1.25623	-59.6526	7.21514	1.09774	0.10265	-33.675	2.2839	0.310937	0.103456	-144.944	5.02152
2.24	8.41068	1.25581	-59.5164	7.05516	1.1002	0.102755	-33.6451	2.25225	0.311014	0.10339	-144.939	5.02281
2.24333	8.41846	1.25838	-59.4091	7.03786	1.10265	0.102864	-33.5682	2.2723	0.311077	0.103321	-144.946	4.97134
2.24667	8.44141	1.25959	-59.6031	7.14206	1.10511	0.102979	-33.6304	2.29652	0.311129	0.103249	-145.03	5.01093
2.25	8.46826	1.26109	-59.1226	6.84185	1.10756	0.1031	-33.753	2.20244	0.311171	0.103173	-145.08	5.00761
2.25333	8.476	1.26364	-59.5938	7.12971	1.11002	0.103226	-33.7269	2.20718	0.311202	0.103094	-144.959	5.00643
2.25667	8.48373	1.26618	-59.3346	6.91169	1.11247	0.103357	-33.6753	2.24368	0.311226	0.103012	-145.028	4.98145
2.26	8.50285	1.2709	-59.341	6.9105	1.11492	0.103494	-33.6833	2.24465	0.311242	0.102927	-145.072	4.93928
2.26333	8.51055	1.27343	-59.6398	7.04573	1.11738	0.103637	-33.6236	2.23941	0.311246	0.102838	-145.058	4.93714
2.26667	8.54878	1.26631	-59.2345	6.7755	1.11983	0.103784	-33.5709	2.20522	0.311244	0.102746	-144.956	4.92369
2.27	8.56787	1.27102	-59.8753	7.09061	1.12229	0.103937	-33.5691	2.2341	0.311238	0.102651	-144.995	4.92812
2.27333	8.57553	1.27353	-59.6694	6.94762	1.12475	0.104095	-33.5329	2.26132	0.311223	0.102555	-145.178	4.98812
2.27667	8.58318	1.27604	-59.6444	6.91134	1.1272	0.104259	-33.5005	2.28589	0.3112	0.102455	-145.1	4.96184
2.28	8.60223	1.28078	-60.1125	7.05881	1.12965	0.104427	-33.6334	2.28151	0.311168	0.102353	-145.258	4.95799
2.28333	8.61755	1.28009	-59.6517	6.78016	1.1321	0.104601	-33.5376	2.20774	0.311124	0.102248	-145.101	4.95824
2.28667	8.64034	1.28126	-60.0475	7.03377	1.13455	0.104781	-33.5012	2.20795	0.311074	0.102142	-145.153	4.98734
2.29	8.65563	1.2786	-59.7333	6.83119	1.137	0.104967	-33.5362	2.24613	0.311011	0.102034	-145.242	4.96636
2.29333	8.67463	1.28333	-59.5869	6.7992	1.13945	0.105158	-33.5453	2.24635	0.31094	0.101924	-145.261	4.9441
2.29667	8.6822	1.28579	-59.8068	6.96159	1.14189	0.105354	-33.5952	2.26336	0.310862	0.101811	-145.209	4.95942
2.3	8.69744	1.28507	-59.4427	6.68927	1.14434	0.105555	-33.4533	2.25994	0.310779	0.101697	-145.291	4.96756
2.30333	8.7164	1.28981	-59.9415	6.94961	1.14679	0.105761	-33.5192	2.29949	0.310692	0.10158	-145.258	4.95397
2.30667	8.72393	1.29226	-59.7354	6.75854	1.14923	0.105972	-33.3307	2.24342	0.3106	0.101462	-145.27	4.95208
2.31	8.74663	1.29341	-59.775	6.74095	1.15168	0.106188	-33.5533	2.26954	0.310501	0.101341	-145.24	4.94821
2.31333	8.76554	1.29815	-60.122	6.95414	1.15413	0.106409	-33.6359	2.2997	0.310396	0.101219	-145.299	4.95804
2.31667	8.78839	1.29222	-59.7655	6.64632	1.15658	0.106636	-33.6006	2.30214	0.310283	0.101096	-145.334	5.01683
2.32	8.79586	1.29465	-60.307	6.88294	1.15904	0.106868	-33.5841	2.25269	0.310164	0.10097	-145.265	4.97185
2.32333	8.81473	1.29941	-59.9933	6.7542	1.16148	0.107105	-33.5429	2.29146	0.310039	0.100843	-145.335	4.97919
2.32667	8.82217	1.30182	-60.0071	6.75705	1.16393	0.107346	-33.4481	2.29528	0.309907	0.100714	-145.333	4.99106
2.33	8.84479	1.30295	-60.1961	6.87424	1.16638	0.107592	-33.4074	2.28482	0.309772	0.100583	-145.301	4.97479
2.33333	8.87129	1.3045	-59.6698	6.61175	1.16882	0.107842	-33.6574	2.28513	0.30963	0.10045	-145.639	4.9737
2.33667	8.87869	1.30689	-60.1758	6.82683	1.17126	0.108097	-33.5019	2.26741	0.309483	0.100316	-145.273	5.03183
2.34	8.89374	1.30411	-59.8285	6.60449	1.1737	0.108357	-33.4666	2.2449	0.309327	0.100181	-145.319	5.031
2.34333	8.91252	1.30889	-59.7672	6.6079	1.17614	0.108622	-33.4492	2.23691	0.309164	0.100044	-145.387	5.03194
2.34667	8.91987	1.31126	-60.141	6.74361	1.17858	0.108891	-33.4297	2.21614	0.308992	0.0999074	-145.404	4.98476
2.35	8.95006	1.30915	-59.6536	6.51465	1.18101	0.109166	-33.5261	2.1879	0.308813	0.09977	-145.42	5.02526
2.35333	8.96879	1.31392	-60.1675	6.82425	1.18345	0.109445	-33.6003	2.2437	0.308627	0.0996318	-145.476	5.03191
2.35667	8.97609	1.31626	-59.9928	6.64317	1.18588	0.109729	-33.6144	2.20065	0.308436	0.0994932	-145.391	5.03213
2.36	8.98338	1.3186	-60.0813	6.64536	1.18832	0.110017	-33.5402	2.19304	0.308239	0.0993541	-145.451	5.01847
2.36333	9.00974	1.31824	-60.4198	6.82722	1.19076	0.110308	-33.5305	2.19702	0.308035	0.0992145	-145.412	5.00601
2.36667	9.02467	1.31735	-59.959	6.53038	1.19319	0.110605	-33.4238	2.22488	0.307824	0.0990747	-145.36	5.04779
2.37	9.04709	1.31842	-60.556	6.81346	1.19563	0.110906	-33.4461	2.26179	0.307609	0.0989345	-145.519	5.0607
2.37333	9.06572	1.32321	-60.2843	6.58628	1.19806	0.111212	-33.5104	2.20026	0.307388	0.0987949	-145.575	4.99216
2.37667	9.07293	1.3255	-60.2306	6.56229	1.20048	0.111523	-33.5051	2.19277	0.30716	0.0986549	-145.537	5.04032
2.38	9.08012	1.32779	-60.3284	6.69911	1.20291	0.111837	-33.3999	2.21517	0.306926	0.0985149	-145.516	5.03475
2.38333	9.09498	1.32688	-59.8758	6.3758	1.20534	0.112156	-33.3754	2.20674	0.30669	0.0983748	-145.442	5.0102
2.38667	9.12124	1.32651	-60.393	6.67157	1.20776	0.11248	-33.4122	2.30322	0.306448	0.0982351	-145.432	5.02623
2.39	9.14357	1.32756	-59.9501	6.41583	1.2102	0.112807	-33.4653	2.26623	0.306204	0.0980949	-145.56	4.9987
2.39333	9.1507	1.32983	-60.5383	6.72243	1.21263	0.113137	-33.3654	2.31422	0.305956	0.0979546	-145.419	5.0206
2.39667	9.16922	1.33461	-60.1272	6.47408	1.21506	0.113472	-33.3154	2.3381	0.305705	0.0978143	-145.462	5.03393
2.4	9.184	1.33365	-60.3739	6.62276	1.21749	0.11381	-33.3884	2.32349	0.305454	0.0976739	-145.523	5.04916
2.40333	9.19108	1.33589	-60.5518	6.6539	1.21991	0.114152	-33.4138	2.30217	0.305199	0.0975334	-145.491	5.03226
2.40667	9.21723	1.33553	-60.1095	6.44441	1.22234	0.114497	-33.4512	2.2633	0.304942	0.0973931	-145.472	5.03456
2.41	9.23945	1.33656	-60.6292	6.73969	1.22477	0.114846	-33.4671	2.26235	0.30468	0.0972532	-145.413	5.03884
2.41333	9.25415	1.33555	-60.2237	6.45503	1.2272	0.115199	-33.509	2.23997	0.304415	0.0971137	-145.388	5.00477
2.41667	9.27256	1.34034	-60.3626	6.56462	1.22963	0.115557	-33.4519	2.27201	0.304149	0.0969744	-145.365	5.05226
2.42	9.27954	1.34254	-60.337	6.55831	1.23205	0.115918	-33.3811	2.24359	0.303879	0.0968352	-145.359	5.05271
2.42333	9.28651	1.34473	-59.965	6.35235	1.23447	0.116282	-33.5274	2.23967	0.303609	0.0966965	-145.375	5.04166
2.42667	9.30487	1.34955	-60.3792	6.58731	1.23689	0.116649	-33.5717	2.26946	0.303336	0.0965581	-145.413	5.04905
2.43	9.34235	1.34216	-60.0414	6.31053	1.23931	0.117019	-33.4003	2.25162	0.30306	0.0964202	-145.382	5.01842
2.43333	9.34927	1.34432	-60.2463	6.47943	1.24173	0.117393	-33.4972	2.22204	0.302781	0.096282	-145.355	5.07648
2.43667	9.36757	1.34913	-60.4662	6.54227	1.24415	0.11777	-33.4354	2.2948	0.302499	0.0961447	-145.438	5.04434
2.44	9.37445	1.35128	-60.1276	6.34651	1.24657	0.118149	-33.5046	2.29809	0.302219	0.0960084	-145.352	5.04677
2.44333	9.38131	1.35342	-60.7008	6.68127	1.24898	0.118532	-33.4675	2.25408	0.301933	0.0958731	-145.353	5.01324
2.44667	9.39583	1.35236	-60.3505	6.4601	1.25141	0.118918	-33.4305	2.2386	0.301642	0.0957387	-145.284	5.01492
2.45	9.43693	1.35082	-60.5679	6.57086	1.25383	0.119306	-33.3638	2.15309	0.301347	0.0956053	-145.142	5.02216
2.45333	9.44374	1.35294	-60.6623	6.63442	1.25625	0.119696	-33.327	2.17718	0.301043	0.0954733	-145.146	4.98843
2.45667	9.45052	1.35506	-60.1659	6.37341	1.25867	0.12009	-33.4394	2.21363	0.300735	0.0953423	-145.223	4.98815
2.46	9.47639	1.35664	-60.7264	6.66127	1.26109	0.120486	-33.451	2.27274	0.300424	0.0952124	-145.206	4.99668
2.46333	9.48313	1.35874	-60.3242	6.37343	1.26351	0.120885	-33.3773	2.31284	0.300109	0.0950839	-145.136	5.04696
2.46667	9.48987	1.36083	-60.4157	6.47674	1.26593	0.121286	-33.4992	2.2068	0.299791	0.0949561	-145.134	5.08033
2.47	9.51568	1.36047	-60.5622	6.58437	1.26835	0.121689	-33.5463	2.16726	0.299471	0.0948288	-145.147	5.07246
2.47333	9.53756	1.36141	-60.2345	6.37092	1.27077	0.122096	-33.5541	2.23224	0.299151	0.0947026	-145.104	5.06431
2.47667	9.55192	1.36025	-60.7211	6.68526	1.27319	0.122504	-33.4469	2.19904	0.298829	0.0945768	-145.163	5.03835
2.48	9.57	1.36507	-60.2212	6.44283	1.2756	0.122916	-33.5217	2.20086	0.298506	0.0944519	-145.156	5.06715
2.48333	9.57665	1.36712	-60.3549	6.46344	1.27802	0.123329	-33.5123	2.19535	0.29818	0.0943286	-145.223	5.08151
2.48667	9.58328	1.36917	-60.4111	6.55408	1.28044	0.123745	-33.5038	2.17255	0.297851	0.0942065	-145.184	5.08601
2.49	9.60899	1.36883	-59.9143	6.25007	1.28286	0.124162	-33.5252	2.19201	0.297524	0.0940856	-145.185	5.11932
2.49333	9.63846	1.3665	-60.3859	6.59869	1.28527	0.124583	-33.4714	2.15304	0.297196	0.0939654	-145.095	5.04324
2.49667	9.64504	1.36853	-60.0747	6.37627	1.28768	0.125007	-33.4616	2.27289	0.296871	0.0938456	-144.992	5.05492
2.5	9.66302	1.37337	-60.1028	6.4181	1.29009	0.125433	-33.5896	2.24357	0.296546	0.0937264	-145.072	5.04532
2.50333	9.66957	1.37537	-60.4021	6.57086	1.29249	0.12586	-33.5727	2.20782	0.296218	0.0936081	-145.087	5.0624
2.50667	9.68379	1.37416	-59.902	6.32673	1.29489	0.12629	-33.399	2.15459	0.295891	0.0934901	-145.108	5.05512
2.51	9.70939	1.37381	-60.4521	6.65839	1.29729	0.126722	-33.4884	2.16894	0.295565	0.0933728	-145.174	5.03629
2.51333	9.73107	1.3747	-60.158	6.46689	1.29969	0.127157	-33.4357	2.24838	0.295235	0.093257	-145.202	5.08034
2.51667	9.73755	1.37667	-60.1937	6.47727	1.30208	0.127593	-33.408	2.20521	0.294902	0.0931417	-145.05	5.05865
2.52	9.74401	1.37865	-60.506	6.64747	1.30448	0.128031	-33.4893	2.25961	0.294566	0.0930272	-145.127	5.11982
2.52333	9.76955	1.38026	-59.9884	6.35172	1.30687	0.128472	-33.5477	2.19093	0.294232	0.0929135	-145.251	5.0845
2.52667	9.78366	1.37701	-60.3171	6.62349	1.30925	0.128915	-33.4356	2.22288	0.293898	0.0928005	-145.011	5.08852
2.53	9.79007	1.37897	-59.9335	6.42549	1.31164	0.12936	-33.571	2.21511	0.293564	0.0926888	-145.078	5.09441
2.53333	9.82306	1.38276	-59.9275	6.39961	1.31402	0.129807	-33.5837	2.21476	0.293228	0.0925784	-145.044	5.06551
2.53667	9.83712	1.38145	-60.2595	6.59928	1.3164	0.130256	-33.4419	2.20364	0.292894	0.0924682	-144.991	5.03534
2.54	9.84348	1.38338	-59.7116	6.32332	1.31879	0.130706	-33.4436	2.24027	0.292563	0.0923586	-144.885	5.06219
2.54333	9.86123	1.38823	-60.2044	6.62601	1.32117	0.131158	-33.5282	2.21304	0.292234	0.0922499	-144.822	5.11425
2.54667	9.87524	1.38494	-60.0469	6.49728	1.32354	0.131612	-33.3829	2.18345	0.291901	0.0921435	-144.825	5.05622
2.55	9.88154	1.38685	-60.0431	6.47882	1.32592	0.132067	-33.4705	2.17374	0.29157	0.0920379	-144.978	5.02705
2.55333	9.90693	1.3885	-60.3744	6.69835	1.3283	0.132525	-33.3719	2.25941	0.291246	0.0919326	-144.954	5.01385
2.55667	9.92839	1.38932	-59.9368	6.42463	1.33067	0.132985	-33.434	2.21408	0.290924	0.0918284	-144.982	5.02854
2.56	9.93465	1.39121	-60.3508	6.72575	1.33304	0.133445	-33.5417	2.27761	0.2906	0.0917256	-144.953	5.04199
2.56333	9.95999	1.39088	-60.0915	6.59468	1.33542	0.133906	-33.3439	2.21922	0.290277	0.0916238	-144.968	5.03327
2.56667	9.9739	1.3895	-59.9802	6.53154	1.33779	0.134368	-33.4724	2.22069	0.289954	0.0915234	-144.797	4.99173
2.57	9.98011	1.39137	-60.3036	6.68253	1.34016	0.134831	-33.3919	2.16163	0.28963	0.0914239	-144.818	5.02481
2.57333	9.98631	1.39323	-59.6329	6.35487	1.34254	0.135296	-33.4682	2.20938	0.289309	0.0913254	-144.685	5.08694
2.57667	10.0191	1.39708	-60.1212	6.62268	1.34491	0.135761	-33.4319	2.22388	0.288987	0.0912283	-144.725	5.06723
2.58	10.0252	1.39892	-59.8072	6.50234	1.34728	0.136228	-33.3747	2.1615	0.288664	0.0911332	-144.797	5.03601
2.58333	10.0467	1.39229	-59.7747	6.39828	1.34965	0.136697	-33.4567	2.22828	0.288341	0.0910389	-144.886	5.02333
2.58667	10.0642	1.39717	-60.0651	6.71747	1.35202	0.137167	-33.5291	2.15628	0.288019	0.0909454	-144.786	5.03761
2.59	10.0703	1.39899	-59.6306	6.41853	1.35438	0.137637	-33.4584	2.16378	0.2877	0.0908529	-144.75	5.07522
2.59333	10.0764	1.4008	-60.1603	6.73264	1.35675	0.138109	-33.5394	2.20681	0.287381	0.0907619	-144.71	5.08485
2.59667	10.1168	1.40145	-60.0057	6.6678	1.35911	0.138583	-33.5434	2.17628	0.287062	0.0906727	-144.678	5.05081
2.6	10.1305	1.39801	-59.8336	6.57922	1.36147	0.139057	-33.5064	2.18234	0.286741	0.090585	-144.918	5.0162
2.60333	10.1365	1.3998	-60.32	6.83753	1.36383	0.139533	-33.6081	2.17162	0.286422	0.0904979	-144.812	5.02194
2.60667	10.1539	1.40469	-59.7719	6.51406	1.36618	0.14001	-33.5797	2.13397	0.286103	0.0904116	-144.76	5.03293
2.61	10.1599	1.40647	-60.2004	6.7227	1.36853	0.140489	-33.524	2.14137	0.285784	0.0903268	-144.848	5.05088
2.61333	10.1736	1.405	-60.0044	6.57362	1.37088	0.140969	-33.6472	2.15639	0.285464	0.0902437	-144.868	5.03789
2.61667	10.1986	1.4047	-59.7031	6.44865	1.37322	0.141451	-33.4739	2.14815	0.285144	0.0901622	-144.843	5.02638
2.62	10.2198	1.40544	-60.0826	6.71039	1.37556	0.141934	-33.5809	2.17615	0.284828	0.090082	-144.972	5.05672
2.62333	10.2257	1.40718	-59.5708	6.42862	1.3779	0.142417	-33.4693	2.17379	0.284513	0.0900027	-144.883	5.0513
2.62667	10.2393	1.40568	-59.9543	6.73381	1.38025	0.142901	-33.5089	2.11069	0.284196	0.0899253	-145.012	5.07599
2.63	10.2566	1.41058	-59.947	6.58849	1.38259	0.143385	-33.4286	2.1201	0.283882	0.089849	-145.004	5.06962
2.63333	10.2701	1.40709	-59.7514	6.49322	1.38494	0.14387	-33.667	2.13206	0.283569	0.0897737	-145.022	5.08403
2.63667	10.276	1.40881	-60.19	6.81251	1.38728	0.144356	-33.5321	2.14524	0.283256	0.0897003	-145.02	5.11234
2.64	10.3161	1.4095	-59.9312	6.53462	1.38962	0.144844	-33.6205	2.17914	0.282945	0.0896278	-145.111	5.09725
2.64333	10.3219	1.41119	-60.3308	6.77823	1.39197	0.145332	-33.4694	2.15309	0.282633	0.0895568	-145.169	5.13545
2.64667	10.3277	1.41288	-60.2234	6.70314	1.39431	0.14582	-33.643	2.19146	0.28232	0.0894868	-145.045	5.14478
2.65	10.3526	1.41258	-59.9179	6.54046	1.39665	0.146308	-33.6156	2.1449	0.282007	0.0894181	-144.949	5.12951
2.65333	10.3583	1.41426	-60.3735	6.78908	1.39899	0.146795	-33.5099	2.18418	0.281694	0.0893508	-144.933	5.11968
2.65667	10.3718	1.41268	-59.8102	6.43365	1.40132	0.147283	-33.5059	2.21138	0.281381	0.0892855	-144.882	5.13443
2.66	10.3775	1.41435	-60.2266	6.6243	1.40366	0.147773	-33.5874	2.20852	0.281071	0.0892214	-144.803	5.10617
2.66333	10.4098	1.41831	-60.0616	6.57142	1.406	0.148263	-33.557	2.24887	0.280764	0.0891587	-144.825	5.09731
2.66667	10.4231	1.41472	-59.7436	6.40067	1.40834	0.148753	-33.7061	2.17475	0.280457	0.0890976	-144.854	5.0594
2.67	10.4365	1.41311	-60.2947	6.74103	1.41069	0.149243	-33.6857	2.18872	0.280151	0.0890379	-144.831	5.06104
2.67333	10.4535	1.41804	-59.7765	6.48689	1.41303	0.149733	-33.6107	2.18365	0.279852	0.0889794	-144.659	5.09818
2.67667	10.4592	1.41966	-60.2099	6.64095	1.41536	0.150226	-33.5896	2.12113	0.279554	0.0889227	-144.653	5.04035
2.68	10.4648	1.42128	-60.132	6.67294	1.4177	0.150718	-33.5686	2.15539	0.279257	0.088867	-144.719	5.07737
2.68333	10.5123	1.41679	-59.9939	6.53327	1.42004	0.15121	-33.6817	2.13529	0.278964	0.0888116	-144.82	5.06022
2.68667	10.5179	1.41838	-60.4389	6.81594	1.42238	0.151702	-33.5313	2.18772	0.278672	0.0887571	-144.841	5.00931
2.69	10.5234	1.41997	-59.936	6.57617	1.42471	0.152195	-33.708	2.13533	0.278383	0.0887037	-144.816	5.0519
2.69333	10.5289	1.42156	-60.2863	6.72018	1.42704	0.152689	-33.6139	2.12709	0.278096	0.0886516	-144.711	5.09645
2.69667	10.5535	1.42325	-60.1482	6.67829	1.42938	0.153182	-33.6395	2.14682	0.277813	0.0886007	-144.841	5.03987
2.7	10.5667	1.41958	-59.7635	6.46546	1.43171	0.153675	-33.6518	2.20031	0.277534	0.0885506	-144.806	5.02292
2.70333	10.5721	1.42114	-60.2402	6.74084	1.43405	0.154168	-33.6104	2.20599	0.277255	0.0885016	-144.753	5.00257
2.70667	10.6042	1.42515	-59.7544	6.4485	1.43638	0.154662	-33.5474	2.13691	0.276978	0.0884536	-144.722	5.01372
2.71	10.6096	1.42668	-60.0395	6.64186	1.43872	0.155155	-33.638	2.17522	0.276701	0.0884074	-144.686	4.99383
2.71333	10.6303	1.41973	-60.1026	6.62751	1.44105	0.15565	-33.6656	2.16891	0.276426	0.0883626	-144.766	4.98601
2.71667	10.6357	1.42126	-59.9295	6.44779	1.44338	0.156146	-33.676	2.20276	0.276153	0.0883194	-144.736	4.9962
2.72	10.6524	1.42619	-60.4271	6.79009	1.44571	0.156642	-33.6537	2.21458	0.275881	0.0882774	-144.896	5.02351
2.72333	10.6578	1.4277	-59.9714	6.50134	1.44803	0.15714	-33.5525	2.106	0.275609	0.088236	-144.696	4.98389
2.72667	10.6859	1.42507	-60.3526	6.73451	1.45035	0.157638	-33.2911	2.14141	0.275339	0.0881957	-144.882	5.00473
2.73	10.7103	1.42475	-60.2789	6.68931	1.45267	0.158139	-33.5236	2.09575	0.275072	0.0881565	-144.778	5.02276
2.73333	10.7156	1.42623	-60.067	6.49221	1.45498	0.15864	-33.5574	2.18921	0.274808	0.0881183	-144.726	5.03943
2.73667	10.7208	1.42771	-60.4465	6.7462	1.45729	0.159143	-33.6012	2.16731	0.274547	0.0880812	-144.699	5.05463
2.74	10.7451	1.42941	-59.8973	6.39703	1.45959	0.159648	-33.6436	2.1792	0.274288	0.0880453	-144.661	5.01518
2.74333	10.7503	1.43086	-60.1851	6.60148	1.46188	0.160153	-33.7488	2.18516	0.274031	0.0880101	-144.734	4.98862
2.74667	10.7631	1.42708	-60.2002	6.53147	1.46418	0.160658	-33.6835	2.19266	0.273774	0.0879761	-144.7	5.0236
2.75	10.7835	1.42764	-59.8592	6.36426	1.46648	0.161163	-33.639	2.06034	0.273519	0.0879432	-144.882	5.0712
2.75333	10.8077	1.42933	-60.3423	6.65649	1.46877	0.16167	-33.5401	2.13282	0.273269	0.0879112	-144.8	5.08949
2.75667	10.8128	1.43075	-60.0466	6.44353	1.47106	0.162177	-33.6431	2.1285	0.273021	0.08788	-144.799	5.08081
2.76	10.8255	1.42693	-60.4542	6.65117	1.47335	0.162684	-33.663	2.18017	0.272775	0.08785	-144.838	5.12186
2.76333	10.8306	1.42834	-60.3979	6.61639	1.47564	0.163192	-33.6065	2.11493	0.272531	0.0878206	-145.029	5.12505
2.76667	10.8471	1.43329	-60.1195	6.47386	1.47793	0.1637	-33.6227	2.14582	0.272287	0.0877923	-145.1	5.09722
2.77	10.8598	1.43144	-60.6716	6.76569	1.48022	0.164209	-33.7016	2.09088	0.272041	0.0877657	-145.015	5.09184
2.77333	10.88	1.43197	-60.1834	6.47647	1.48251	0.164717	-33.6228	2.11015	0.271793	0.0877402	-145.042	5.1059
2.77667	10.904	1.43167	-60.4223	6.64435	1.4848	0.165225	-33.6797	2.20154	0.271547	0.0877146	-145.018	5.10376
2.78	10.909	1.43304	-60.2971	6.60867	1.48709	0.165732	-33.7404	2.11797	0.271304	0.0876897	-144.913	5.10804
2.78333	10.9216	1.43115	-60.0085	6.42194	1.48938	0.166239	-33.5983	2.17614	0.271063	0.0876656	-144.843	5.15747
2.78667	10.9265	1.43252	-60.294	6.67967	1.49167	0.166747	-33.6343	2.16962	0.270829	0.0876418	-144.698	5.1767
2.79	10.9505	1.43223	-59.9414	6.38023	1.49396	0.167254	-33.6414	2.08408	0.270596	0.0876187	-144.794	5.16782
2.79333	10.9554	1.43358	-60.3212	6.61589	1.49625	0.167761	-33.8238	2.10695	0.270368	0.0875958	-144.867	5.19251
2.79667	10.9831	1.43081	-60.2581	6.56672	1.49855	0.168268	-33.8013	2.1041	0.270144	0.087573	-144.807	5.15869
2.8	10.9993	1.43577	-60.0147	6.44744	1.50084	0.168775	-33.5907	2.16795	0.26992	0.0875509	-144.728	5.11444
2.80333	11.0118	1.43184	-60.4616	6.74946	1.50313	0.169281	-33.6933	2.15859	0.269695	0.0875298	-144.866	5.08532
2.80667	11.0166	1.43316	-60.1025	6.47169	1.50542	0.169787	-33.6651	2.13183	0.26947	0.0875097	-144.848	5.06738
2.81	11.0291	1.43121	-60.4812	6.66144	1.50771	0.170293	-33.6453	2.18944	0.269248	0.0874899	-144.751	5.03529
2.81333	11.0452	1.43618	-60.4619	6.6267	1.51	0.170799	-33.6708	2.20694	0.269025	0.0874712	-144.701	5.03044
2.81667	11.05	1.43748	-60.1628	6.48145	1.5123	0.171303	-33.4984	2.12563	0.268804	0.0874533	-145.037	5.01635
2.82	11.0776	1.43268	-60.5454	6.72655	1.51459	0.171807	-33.6211	2.1743	0.268587	0.0874357	-144.893	5.07722
2.82333	11.0899	1.4307	-60.0825	6.38973	1.51689	0.172309	-33.7509	2.21442	0.268375	0.0874186	-144.737	5.06706
2.82667	11.106	1.43566	-60.4231	6.59342	1.51918	0.172811	-33.76	2.18942	0.268164	0.0874023	-144.721	5.10519
2.83	11.1106	1.43692	-60.2507	6.53194	1.52148	0.173312	-33.7232	2.27932	0.267956	0.0873867	-144.665	5.14202
2.83333	11.123	1.43294	-59.929	6.34995	1.52378	0.173813	-33.6426	2.2234	0.267751	0.0873718	-144.677	5.10492
2.83667	11.1466	1.43467	-60.4347	6.63334	1.52608	0.174313	-33.7831	2.16686	0.267549	0.0873579	-144.662	5.10034
2.84	11.1512	1.43592	-59.9801	6.35099	1.52838	0.174814	-33.7615	2.17525	0.267349	0.0873446	-144.737	5.11229
2.84333	11.171	1.43633	-60.5248	6.59784	1.53067	0.175315	-33.7369	2.13604	0.267155	0.0873313	-144.642	5.09698
2.84667	11.1832	1.43231	-60.4151	6.53169	1.53296	0.175816	-33.7083	2.21728	0.266959	0.0873191	-144.572	5.08189
2.85	11.2068	1.43404	-60.2704	6.39645	1.53526	0.176316	-33.6287	2.1705	0.266762	0.087308	-144.612	5.13373
2.85333	11.2114	1.43525	-60.8775	6.7089	1.53755	0.176816	-33.67	2.1506	0.266572	0.0872972	-144.668	5.16614
2.85667	11.2158	1.43646	-60.3026	6.39063	1.53984	0.177317	-33.7141	2.18715	0.266387	0.0872867	-144.758	5.16135
2.86	11.2394	1.43623	-60.6978	6.61429	1.54213	0.177817	-33.9208	2.20078	0.266205	0.0872765	-144.775	5.16324
2.86333	11.2439	1.43743	-60.4442	6.47107	1.54442	0.178319	-33.8845	2.12547	0.266026	0.0872662	-144.77	5.1614
2.86667	11.2712	1.43455	-60.1002	6.35227	1.5467	0.178819	-33.737	2.1933	0.26585	0.0872556	-144.663	5.19018
2.87	11.2756	1.43573	-60.4673	6.56015	1.54899	0.17932	-33.7258	2.15082	0.265677	0.0872455	-144.574	5.22367
2.87333	11.2914	1.44074	-59.9747	6.29553	1.55127	0.179821	-33.7959	2.20709	0.265506	0.0872362	-144.608	5.21077
2.87667	11.3035	1.43666	-60.4277	6.54385	1.55355	0.180322	-33.8244	2.25832	0.265339	0.0872273	-144.628	5.19894
2.88	11.3155	1.43456	-60.2648	6.45904	1.55583	0.180823	-33.8776	2.19899	0.265173	0.0872193	-144.689	5.20942
2.88333	11.3198	1.43572	-60.2334	6.39122	1.55811	0.181323	-33.6626	2.20553	0.265012	0.0872112	-144.474	5.11047
2.88667	11.3356	1.44074	-60.6489	6.62524	1.56039	0.181822	-33.677	2.14041	0.264856	0.0872033	-144.692	5.09731
2.89	11.3475	1.43665	-60.2149	6.37225	1.56267	0.182322	-33.6817	2.1448	0.264702	0.0871958	-144.613	5.09944
2.89333	11.3747	1.43372	-60.6929	6.69984	1.56494	0.18282	-33.6165	2.13154	0.264553	0.0871886	-144.505	5.11862
2.89667	11.3903	1.43875	-60.3775	6.52792	1.56722	0.183318	-33.75	2.17926	0.264406	0.0871822	-144.589	5.10527
2.9	11.3946	1.43987	-60.3006	6.46407	1.5695	0.183814	-33.7288	2.15287	0.264259	0.0871766	-144.509	5.14012
2.90333	11.4065	1.43573	-60.5037	6.64924	1.57178	0.18431	-33.8021	2.15272	0.264113	0.0871707	-144.42	5.11739
2.90667	11.4183	1.43358	-59.9512	6.30451	1.57405	0.184806	-33.7462	2.19309	0.26397	0.0871651	-144.352	5.10078
2.91	11.4339	1.43863	-60.3987	6.58538	1.57633	0.185303	-33.7845	2.21346	0.263828	0.0871602	-144.576	5.09629
2.91333	11.4381	1.43972	-60.1472	6.38117	1.57861	0.185799	-33.7067	2.13826	0.263686	0.087156	-144.363	5.09859
2.91667	11.4651	1.43478	-60.0005	6.39017	1.58088	0.186296	-33.7142	2.13777	0.263547	0.0871522	-144.416	5.10663
2.92	11.4768	1.4326	-60.3487	6.59423	1.58315	0.186792	-33.7164	2.17268	0.263407	0.0871491	-144.557	5.09287
2.92333	11.4923	1.43764	-59.9396	6.352	1.58543	0.187289	-33.6218	2.19412	0.263266	0.0871466	-144.598	5.05955
2.92667	11.4964	1.4387	-60.5074	6.6255	1.5877	0.187785	-33.6299	2.21365	0.263125	0.0871443	-144.494	5.03902
2.93	11.5081	1.43451	-60.3268	6.46383	1.58997	0.188282	-33.5932	2.21006	0.262985	0.0871419	-144.584	5.05483
2.93333	11.5198	1.43231	-60.412	6.49287	1.59224	0.188778	-33.5992	2.22469	0.262847	0.08714	-144.671	5.05861
2.93667	11.5352	1.43737	-60.6336	6.64497	1.59451	0.189275	-33.6299	2.21024	0.262708	0.0871385	-144.657	5.09
2.94	11.5544	1.43765	-60.0924	6.39434	1.59677	0.189772	-33.5204	2.12015	0.262571	0.0871373	-144.63	5.11571
2.94333	11.566	1.43342	-60.5793	6.68437	1.59904	0.190269	-33.5954	2.15958	0.262438	0.0871359	-144.549	5.06725
2.94667	11.589	1.43523	-60.1805	6.44195	1.6013	0.190767	-33.6011	2.15796	0.262305	0.0871349	-144.504	5.10422
2.95	11.5929	1.43624	-60.1307	6.46481	1.60356	0.191265	-33.5771	2.1758	0.262174	0.087134	-144.399	5.04832
2.95333	11.5968	1.43724	-60.2948	6.55902	1.60581	0.191763	-33.5862	2.18631	0.262041	0.0871329	-144.503	5.08103
2.95667	11.6084	1.433	-59.9453	6.30271	1.60807	0.19226	-33.7048	2.20166	0.261909	0.0871317	-144.562	5.08955
2.96	11.6313	1.43483	-60.4584	6.66334	1.61032	0.192759	-33.7478	2.21481	0.261778	0.0871307	-144.536	5.08401
2.96333	11.6351	1.43581	-60.2104	6.44825	1.61256	0.193257	-33.61	2.2187	0.261647	0.0871307	-144.504	5.08045
2.96667	11.6541	1.43604	-60.2754	6.5269	1.61481	0.193755	-33.5439	2.19317	0.261518	0.0871304	-144.456	5.07461
2.97	11.6655	1.43176	-60.5484	6.6534	1.61705	0.194253	-33.7473	2.21888	0.261391	0.0871302	-144.488	5.06009
2.97333	11.6884	1.43359	-60.1986	6.40707	1.61929	0.19475	-33.7499	2.24698	0.261265	0.0871305	-144.523	5.07484
2.97667	11.6921	1.43454	-60.8034	6.76176	1.62153	0.195248	-33.7013	2.23183	0.261142	0.0871314	-144.446	5.0321
2.98	11.6958	1.43549	-60.5167	6.51833	1.62377	0.195745	-33.7767	2.24395	0.261018	0.0871329	-144.386	5.07447
2.98333	11.7072	1.43118	-60.5424	6.52566	1.626	0.196243	-33.7022	2.23854	0.260895	0.0871348	-144.397	5.07957
2.98667	11.7299	1.43304	-60.7349	6.61179	1.62824	0.196741	-33.5541	2.22946	0.260771	0.0871369	-144.377	5.06655
2.99	11.7336	1.43397	-60.2333	6.33579	1.63047	0.19724	-33.6528	2.1748	0.260649	0.0871389	-144.583	5.08846
2.99333	11.7524	1.43415	-60.7637	6.63329	1.6327	0.197739	-33.6891	2.14379	0.26053	0.0871405	-144.52	5.06471
2.99667	11.7637	1.42981	-60.289	6.35893	1.63493	0.198237	-33.6853	2.15807	0.260413	0.087142	-144.486	5.05942
3	11.7863	1.43166	-60.4605	6.46149	1.63716	0.198735	-35.8767	1.97258	0.260298	0.0871439	-144.436	5.07169
3.00333	11.7899	1.43256	-60.6187	6.57044	1.63939	0.199232	-33.8012	2.15302	0.260181	0.0871466	-144.549	5.07849
3.00667	11.7934	1.43345	-60.2754	6.35372	1.64162	0.19973	-33.7177	2.22003	0.260065	0.0871494	-144.469	5.08008
3.01	11.8046	1.4291	-60.9656	6.69943	1.64385	0.200226	-33.7457	2.21016	0.259952	0.0871525	-144.534	5.07648
3.01333	11.8272	1.43098	-60.6046	6.45611	1.64608	0.200722	-33.8	2.18504	0.259839	0.0871558	-144.497	5.09216
3.01667	11.8458	1.43113	-60.7529	6.53259	1.64831	0.201219	-33.7164	2.27161	0.259725	0.0871597	-144.582	5.04943
3.02	11.8492	1.43199	-60.8659	6.60658	1.65054	0.201715	-33.7539	2.24412	0.259608	0.0871643	-144.652	5.03443
3.02333	11.8603	1.42759	-60.4212	6.35806	1.65276	0.202211	-33.5593	2.2872	0.259491	0.0871688	-144.68	5.02939
3.02667	11.8828	1.42947	-61.0336	6.66997	1.65498	0.202708	-33.7385	2.22535	0.259372	0.0871735	-144.663	5.0423
3.03	11.8861	1.43031	-60.5189	6.35838	1.6572	0.203205	-33.8608	2.1683	0.259252	0.0871782	-144.704	5.08186
3.03333	11.8895	1.43114	-60.6723	6.44101	1.65942	0.203701	-33.7252	2.16954	0.259133	0.0871833	-144.677	5.07488
3.03667	11.9005	1.42673	-60.7743	6.49136	1.66164	0.204197	-33.6652	2.07804	0.259016	0.0871888	-144.751	5.09036
3.04	11.9228	1.42863	-60.3852	6.25364	1.66386	0.204694	-33.6253	2.19713	0.258895	0.0871948	-144.678	5.05993
3.04333	11.9413	1.42874	-60.8882	6.59572	1.66607	0.20519	-33.6714	2.23084	0.258777	0.0872009	-144.53	5.14528
3.04667	11.9445	1.42954	-60.5072	6.35984	1.66829	0.205688	-33.7294	2.12797	0.258657	0.0872072	-144.573	5.11028
3.05	11.9554	1.42508	-60.7413	6.50191	1.6705	0.206185	-33.7023	2.22751	0.258538	0.0872133	-144.622	5.0853
3.05333	11.9777	1.42699	-60.9025	6.56841	1.67271	0.206682	-33.767	2.19872	0.258418	0.0872188	-144.632	5.0986
3.05667	11.9809	1.42777	-60.5904	6.34943	1.67492	0.20718	-33.6915	2.13299	0.258298	0.087224	-144.751	5.09736
3.06	11.9917	1.4233	-61.1411	6.67503	1.67713	0.207679	-33.5711	2.14889	0.25818	0.0872287	-144.786	5.11117
3.06333	11.9948	1.42407	-60.6394	6.37495	1.67934	0.208177	-33.6878	2.10587	0.258059	0.0872341	-144.701	5.09179
3.06667	12.017	1.42601	-60.9188	6.50392	1.68155	0.208674	-33.4855	2.14154	0.257935	0.0872401	-144.728	5.11219
3.07	12.0352	1.42607	-60.839	6.49715	1.68376	0.209172	-33.6344	2.16888	0.257808	0.0872462	-144.728	5.13548
3.07333	12.046	1.42157	-60.4669	6.24583	1.68596	0.20967	-33.6402	2.16071	0.257678	0.0872529	-144.642	5.15943
3.07667	12.049	1.42231	-60.8322	6.52481	1.68817	0.210167	-33.6149	2.12573	0.25755	0.0872598	-144.678	5.15032
3.08	12.0711	1.42425	-60.2902	6.24165	1.69037	0.210665	-33.5678	2.1746	0.257425	0.0872668	-144.581	5.12849
3.08333	12.0741	1.42497	-60.6486	6.45841	1.69258	0.211164	-33.6093	2.20148	0.257298	0.0872745	-144.501	5.15645
3.08667	12.0847	1.42045	-60.7206	6.45768	1.69478	0.211661	-33.5961	2.17707	0.257171	0.0872821	-144.582	5.10176
3.09	12.0876	1.42117	-60.4529	6.28001	1.69699	0.212157	-33.5816	2.20946	0.257045	0.0872898	-144.635	5.14333
3.09333	12.1096	1.42313	-60.9882	6.58188	1.6992	0.212653	-33.5613	2.20032	0.25692	0.0872977	-144.651	5.12136
3.09667	12.1277	1.42317	-60.5382	6.29866	1.70141	0.213148	-33.7415	2.14658	0.25679	0.0873058	-144.702	5.11346
3.1	12.1382	1.41861	-60.9809	6.55265	1.70361	0.213643	-33.608	2.19792	0.256657	0.0873141	-144.742	5.10648
3.10333	12.1411	1.4193	-60.8545	6.50334	1.70582	0.214139	-33.6619	2.08621	0.256525	0.0873226	-144.656	5.08335
3.10667	12.163	1.42127	-60.521	6.30612	1.70802	0.214636	-33.9455	2.20994	0.256396	0.0873304	-144.747	5.07762
3.11	12.1658	1.42194	-60.894	6.56637	1.71021	0.215132	-33.8398	2.21216	0.256268	0.087338	-144.878	5.04353
3.11333	12.1762	1.41736	-60.3508	6.23583	1.71241	0.215629	-33.7632	2.21059	0.256143	0.0873455	-144.846	5.07964
3.11667	12.179	1.41802	-60.7181	6.45248	1.71461	0.216125	-33.7289	2.21346	0.256019	0.0873528	-144.805	5.08867
3.12	12.1894	1.41545	-60.5991	6.38354	1.7168	0.216621	-33.755	2.18189	0.255894	0.0873603	-144.755	5.07268
3.12333	12.2263	1.41478	-60.3511	6.27926	1.719	0.217117	-33.88	2.21187	0.255773	0.0873678	-144.765	5.09695
3.12667	12.229	1.41542	-60.8135	6.52919	1.72119	0.217612	-33.6918	2.21536	0.255651	0.0873754	-144.716	5.11961
3.13	12.2317	1.41605	-60.3744	6.24136	1.72338	0.218107	-33.7741	2.24854	0.255529	0.087383	-144.762	5.14158
3.13333	12.242	1.41344	-60.7884	6.57729	1.72557	0.218602	-33.6732	2.16507	0.255408	0.0873904	-144.712	5.09965
3.13667	12.2637	1.41344	-60.6168	6.51891	1.72776	0.219096	-33.7175	2.17674	0.255291	0.0873974	-144.797	5.08839
3.14	12.2663	1.41406	-60.589	6.43986	1.72995	0.21959	-33.7426	2.16532	0.255176	0.0874036	-144.667	5.10983
3.14333	12.2688	1.41467	-60.9163	6.64507	1.73213	0.220085	-33.6987	2.16827	0.255062	0.0874103	-144.789	5.10756
3.14667	12.2791	1.41205	-60.3008	6.35589	1.73431	0.220581	-33.7166	2.19938	0.254951	0.0874167	-144.75	5.12788
3.15	12.3158	1.41145	-60.7551	6.62516	1.73648	0.221076	-33.8285	2.25362	0.254842	0.0874229	-144.867	5.06417
3.15333	12.3183	1.41203	-60.4045	6.44782	1.73866	0.221571	-33.7162	2.2215	0.254737	0.0874292	-144.753	5.10783
3.15667	12.3208	1.41262	-60.2797	6.35525	1.74083	0.222065	-33.7492	2.24486	0.254635	0.0874354	-144.896	5.10559
3.16	12.3386	1.40472	-60.5153	6.56801	1.74301	0.22256	-33.8057	2.17684	0.254533	0.0874414	-144.807	5.10007
3.16333	12.3411	1.40529	-60.0732	6.24707	1.74518	0.223055	-33.839	2.27622	0.254434	0.0874473	-144.777	5.11676
3.16667	12.3549	1.41057	-60.5679	6.56788	1.74735	0.223549	-33.7931	2.13733	0.254337	0.0874529	-144.766	5.0972
3.17	12.3572	1.41113	-60.3177	6.4153	1.74951	0.224043	-33.6901	2.14957	0.254243	0.0874583	-144.77	5.10378
3.17333	12.3749	1.40322	-60.3876	6.39947	1.75169	0.224535	-33.8575	2.14711	0.254153	0.087463	-144.711	5.11352
3.17667	12.3925	1.40317	-60.6227	6.60974	1.75386	0.225028	-33.8469	2.19579	0.254065	0.0874673	-144.637	5.10669
3.18	12.4062	1.40847	-60.1831	6.31273	1.75603	0.22552	-33.7592	2.08282	0.253976	0.0874719	-144.746	5.05902
3.18333	12.4085	1.409	-60.712	6.62234	1.7582	0.226013	-33.6628	2.13993	0.253888	0.0874768	-144.734	5.11374
3.18667	12.4261	1.40106	-60.3559	6.41703	1.76037	0.226504	-33.6071	2.10298	0.253801	0.0874823	-144.647	5.10589
3.19	12.4283	1.40158	-60.3195	6.42483	1.76255	0.226995	-33.8403	2.16608	0.253713	0.0874874	-144.565	5.13296
3.19333	12.4305	1.4021	-60.4442	6.56454	1.76472	0.227487	-33.8023	2.04295	0.253626	0.0874928	-144.505	5.11663
3.19667	12.4595	1.39897	-59.9006	6.24368	1.76689	0.227979	-33.7416	2.15323	0.25354	0.087498	-144.436	5.05808
3.2	12.4617	1.39948	-60.3465	6.56715	1.76905	0.22847	-33.6611	2.10228	0.253453	0.0875029	-144.564	5.06042
3.20333	12.479	1.39941	-60.0315	6.35942	1.77122	0.228962	-33.6292	2.10238	0.253365	0.0875079	-144.589	5.06972
3.20667	12.4812	1.39991	-60.157	6.38893	1.77338	0.229453	-33.6684	2.04229	0.253277	0.0875134	-144.663	5.07373
3.21	12.51	1.39679	-60.4354	6.5453	1.77555	0.229944	-33.7405	2.09736	0.25319	0.0875184	-144.577	5.10778
3.21333	12.5121	1.39727	-59.9671	6.2694	1.77771	0.230435	-33.6222	2.09845	0.253103	0.0875232	-144.591	5.1166
3.21667	12.5142	1.39775	-60.4522	6.61583	1.77987	0.230925	-33.7628	2.00447	0.253017	0.0875277	-144.687	5.09627
3.22	12.5163	1.39823	-60.0973	6.42874	1.78203	0.231415	-33.729	2.06851	0.252931	0.0875324	-144.621	5.11218
3.22333	12.5337	1.39025	-60.3238	6.47984	1.78419	0.231906	-33.6553	2.04279	0.252846	0.0875371	-144.66	5.11729
3.22667	12.5471	1.39563	-60.4885	6.62083	1.78634	0.232397	-33.6682	2.0801	0.252764	0.0875415	-144.772	5.10274
3.23	12.5491	1.39609	-59.9389	6.35146	1.78849	0.232888	-33.733	2.13195	0.252684	0.0875455	-144.709	5.10715
3.23333	12.574	1.39078	-60.4566	6.60816	1.79064	0.233379	-33.7277	2.05681	0.252604	0.0875498	-144.572	5.11627
3.23667	12.5836	1.38801	-60.0474	6.3895	1.79278	0.233871	-33.6552	2.07001	0.252528	0.0875542	-144.522	5.12398
3.24	12.5855	1.38846	-60.112	6.40707	1.79493	0.234361	-33.5633	2.05963	0.252451	0.0875586	-144.534	5.10422
3.24333	12.5989	1.39385	-60.2703	6.53991	1.79707	0.234852	-33.6543	2.1124	0.252376	0.0875624	-144.52	5.13232
3.24667	12.6084	1.38907	-59.8722	6.27612	1.79921	0.235342	-33.5931	2.03546	0.252299	0.0875669	-144.469	5.11412
3.25	12.618	1.38629	-60.4789	6.63039	1.80135	0.235832	-33.6678	2.11356	0.252221	0.0875715	-144.478	5.15166
3.25333	12.6199	1.38672	-60.0731	6.39625	1.80349	0.236322	-33.773	2.10384	0.252142	0.087576	-144.416	5.11229
3.25667	12.6217	1.38714	-60.2733	6.49843	1.80563	0.236811	-33.6986	2.06491	0.252065	0.0875805	-144.455	5.12683
3.26	12.6426	1.38736	-60.4372	6.62178	1.80777	0.237299	-33.6762	2.09616	0.251987	0.0875855	-144.602	5.11406
3.26333	12.6673	1.38404	-60.2042	6.38266	1.80991	0.237787	-33.7076	2.02374	0.251902	0.0875907	-144.548	5.13199
3.26667	12.6691	1.38445	-60.6326	6.69946	1.81204	0.238276	-33.7424	2.02074	0.251824	0.0875953	-144.487	5.17499
3.27	12.6785	1.37962	-60.1508	6.42719	1.81417	0.238766	-33.7021	2.04808	0.251752	0.0875996	-144.49	5.1578
3.27333	12.6803	1.38002	-60.2172	6.50424	1.8163	0.239256	-33.7525	2.0881	0.251678	0.0876041	-144.416	5.12919
3.27667	12.7011	1.38227	-60.2306	6.54191	1.81841	0.239747	-33.5731	2.03814	0.251603	0.0876086	-144.42	5.14747
3.28	12.7028	1.38266	-59.7635	6.25955	1.82053	0.240239	-33.7516	2.07864	0.251528	0.0876133	-144.371	5.10707
3.28333	12.7121	1.37783	-60.1367	6.595	1.82264	0.24073	-33.5972	2.06379	0.25145	0.0876185	-144.255	5.13917
3.28667	12.7138	1.37821	-59.7695	6.32185	1.82475	0.241222	-33.6764	2.05224	0.251371	0.0876239	-144.311	5.12047
3.29	12.7383	1.37491	-59.925	6.43961	1.82685	0.241716	-33.6752	2.07391	0.251289	0.08763	-144.24	5.13309
3.29333	12.759	1.37516	-60.1644	6.52745	1.82895	0.242211	-33.683	2.04829	0.251207	0.0876364	-144.347	5.11517
3.29667	12.7606	1.37553	-59.7675	6.31309	1.83104	0.242706	-33.7457	2.01352	0.251126	0.0876426	-144.278	5.09895
3.3	12.7622	1.37589	-60.3016	6.65713	1.83314	0.243202	-33.9494	2.08566	0.251046	0.0876485	-144.349	5.1255
3.30333	12.7714	1.37305	-59.9662	6.40741	1.83523	0.243697	-33.6599	1.99083	0.250967	0.0876545	-144.229	5.14991
3.30667	12.7806	1.36818	-60.2775	6.55176	1.83733	0.244193	-33.649	2.03625	0.25089	0.0876599	-144.245	5.1424
3.31	12.7935	1.3737	-60.3072	6.59249	1.83942	0.244688	-33.6593	2.07745	0.250812	0.0876659	-144.213	5.14542
3.31333	12.795	1.37405	-59.9141	6.33678	1.84151	0.245182	-33.5262	2.08006	0.250735	0.0876719	-144.172	5.14079
3.31667	12.8119	1.36599	-60.4052	6.62297	1.84361	0.245676	-33.5917	2.07724	0.250659	0.0876782	-144.377	5.17008
3.32	12.8285	1.36587	-59.8956	6.36098	1.8457	0.246169	-33.5357	2.13147	0.250581	0.087685	-144.348	5.2057
3.32333	12.8299	1.3662	-60.0342	6.48328	1.84779	0.246662	-33.5762	2.0861	0.250505	0.0876918	-144.307	5.18614
3.32667	12.8427	1.37175	-60.0605	6.54183	1.84988	0.247156	-33.5648	2.11881	0.250427	0.0876988	-144.446	5.1381
3.33	12.8595	1.36366	-59.7611	6.32771	1.85197	0.247648	-33.6241	2.14891	0.250348	0.0877059	-144.438	5.12982
3.33333	12.8609	1.36398	-60.2504	6.66703	1.85406	0.24814	-33.6928	2.1355	0.250269	0.0877127	-144.445	5.1067
3.33667	12.8622	1.3643	-59.9006	6.44472	1.85614	0.248632	-33.7251	2.13475	0.25019	0.087719	-144.578	5.13981
3.34	12.8635	1.36461	-60.1947	6.62012	1.85823	0.249124	-33.6423	2.07194	0.250111	0.0877253	-144.523	5.12151
3.34333	12.8916	1.36182	-60.3476	6.67584	1.86031	0.249613	-33.5752	2.056	0.25003	0.0877322	-144.512	5.11502
3.34667	12.8929	1.36212	-56.4423	6.47633	1.8624	0.250102	-33.6519	2.07587	0.249943	0.0877393	-144.428	5.18478
3.35	12.9094	1.362	-57.0254	6.68061	1.86448	0.250592	-33.6218	2.04972	0.249861	0.0877463	-144.503	5.16616
3.35333	12.9183	1.35708	-56.5848	6.45995	1.86656	0.251082	-33.6968	2.08074	0.249782	0.0877532	-144.526	5.18177
3.35667	12.9272	1.35418	-56.8032	6.5244	1.86864	0.251573	-33.5181	1.98695	0.249702	0.0877606	-144.395	5.16515
3.36	12.9284	1.35447	-56.732	6.53338	1.87071	0.252065	-33.5055	2.01673	0.249621	0.0877684	-144.53	5.10224
3.36333	12.941	1.36009	-56.494	6.31266	1.87277	0.252557	-33.5349	2.00956	0.249542	0.0877758	-144.508	5.13423
3.36667	12.9499	1.35518	-56.9233	6.56754	1.87484	0.253049	-33.5061	1.99977	0.249462	0.0877829	-144.605	5.1676
3.37	12.9587	1.35228	-56.5814	6.34933	1.8769	0.25354	-33.4234	2.00836	0.249385	0.0877895	-144.589	5.18948
3.37333	12.9598	1.35255	-56.827	6.52456	1.87896	0.254031	-33.4021	1.95577	0.249306	0.0877961	-144.494	5.1602
3.37667	12.9686	1.34763	-56.8854	6.5378	1.88103	0.254522	-33.5824	2.03703	0.249236	0.0878023	-144.52	5.17934
3.38	12.9963	1.35292	-56.6587	6.39524	1.88308	0.255013	-33.5507	2.01515	0.24917	0.0878084	-144.525	5.15109
3.38333	13.0051	1.35	-57.1959	6.68708	1.88514	0.255504	-33.5822	1.95786	0.249109	0.0878144	-144.511	5.16796
3.38667	13.0062	1.35026	-56.8652	6.44936	1.88719	0.255994	-33.5939	2.02229	0.249051	0.0878197	-144.547	5.14348
3.39	13.0149	1.34532	-57.127	6.57989	1.88925	0.256484	-33.5585	1.96793	0.248991	0.0878253	-144.666	5.1356
3.39333	13.0159	1.34557	-57.1857	6.51971	1.8913	0.256974	-33.4767	2.0606	0.248934	0.087831	-144.833	5.14121
3.39667	13.0246	1.34266	-56.8748	6.32666	1.89335	0.257465	-33.649	2.07467	0.248884	0.0878361	-144.651	5.15299
3.4	13.0447	1.34318	-57.2167	6.54655	1.8954	0.257955	-33.5487	2.06123	0.248836	0.0878412	-144.723	5.13573
3.40333	13.0457	1.34342	-56.8449	6.26232	1.89744	0.258444	-33.5726	2.06166	0.248796	0.0878462	-144.549	5.1346
3.40667	13.0466	1.34366	-56.9971	6.39989	1.89949	0.258934	-33.5723	2.10467	0.248759	0.0878513	-144.656	5.14722
3.41	13.0552	1.34074	-57.0206	6.3663	1.90154	0.259424	-33.5693	2.09721	0.248723	0.0878565	-144.625	5.16071
3.41333	13.079	1.33543	-56.8415	6.24031	1.90358	0.259914	-33.7846	2.02376	0.248686	0.0878613	-144.729	5.15406
3.41667	13.0798	1.33565	-57.1803	6.49916	1.90561	0.260406	-33.5927	2.0091	0.24865	0.0878657	-144.675	5.13641
3.42	13.0921	1.3414	-56.8567	6.26414	1.90764	0.260899	-33.5344	1.99866	0.248618	0.0878699	-144.81	5.1592
3.42333	13.1083	1.33327	-57.3194	6.45786	1.90967	0.261392	-33.5633	1.95315	0.248587	0.087874	-144.769	5.15081
3.42667	13.1091	1.33349	-57.2776	6.4558	1.9117	0.261884	-33.5095	2.01641	0.248557	0.0878776	-144.744	5.17116
3.43	13.1099	1.3337	-57.1039	6.31234	1.91373	0.262377	-33.4379	2.05603	0.248526	0.0878817	-144.814	5.14511
3.43333	13.1107	1.33391	-57.5067	6.58204	1.91575	0.262869	-33.5471	2.0842	0.248498	0.0878859	-144.876	5.17779
3.43667	13.1268	1.32579	-57.0003	6.31242	1.91777	0.263362	-33.5842	2.07076	0.248471	0.0878898	-144.868	5.203
3.44	13.139	1.3316	-57.262	6.47311	1.91979	0.263854	-33.5789	2.01898	0.248446	0.0878934	-144.86	5.22353
3.44333	13.1549	1.33149	-57.1558	6.37927	1.92181	0.264347	-33.4902	2.05845	0.24842	0.0878973	-144.738	5.17555
3.44667	13.1633	1.32652	-56.9738	6.23542	1.92382	0.264839	-33.4957	2.05205	0.248396	0.0879016	-144.799	5.12349
3.45	13.1716	1.32356	-57.3814	6.4461	1.92583	0.26533	-33.5143	2.0501	0.248373	0.087906	-144.697	5.16043
3.45333	13.1723	1.32375	-56.9928	6.19355	1.92784	0.265821	-33.6199	2.0525	0.248351	0.0879099	-144.766	5.17791
3.45667	13.1806	1.31877	-57.3492	6.45035	1.92986	0.26631	-33.48	2.12025	0.248328	0.0879138	-144.793	5.14838
3.46	13.1927	1.32462	-57.3618	6.3735	1.93187	0.2668	-33.5278	2.09389	0.248307	0.0879174	-144.727	5.18147
3.46333	13.2009	1.32166	-57.2386	6.29655	1.93388	0.267289	-33.5714	2.02616	0.248284	0.0879215	-144.766	5.18933
3.46667	13.2015	1.32184	-57.6512	6.54015	1.93589	0.267778	-33.5792	2.08651	0.248261	0.0879255	-144.757	5.16423
3.47	13.2097	1.31686	-57.2011	6.30063	1.9379	0.268264	-33.5812	2.01927	0.248237	0.0879293	-144.712	5.19108
3.47333	13.2103	1.31703	-57.5388	6.53744	1.93992	0.26875	-33.545	2.05428	0.248216	0.0879329	-144.68	5.15422
3.47667	13.2336	1.31381	-57.4085	6.39306	1.94193	0.269236	-33.5946	2.06155	0.248194	0.0879368	-144.61	5.15774
3.48	13.2532	1.31453	-57.1626	6.27631	1.94395	0.269722	-33.6558	2.09935	0.24817	0.0879408	-144.703	5.1717
3.48333	13.2537	1.3147	-57.4952	6.41415	1.94596	0.270206	-33.5657	2.07877	0.248146	0.0879445	-144.709	5.1896
3.48667	13.2542	1.31486	-56.9855	6.13823	1.94796	0.270692	-33.5806	2.05038	0.248124	0.087948	-144.725	5.16451
3.49	13.2623	1.3119	-57.4332	6.3279	1.94997	0.271177	-33.5765	2.05722	0.248103	0.0879513	-144.722	5.18895
3.49333	13.2704	1.3069	-57.1591	6.21462	1.95197	0.27166	-33.6271	2.04197	0.24808	0.0879546	-144.761	5.17873
3.49667	13.2708	1.30706	-57.1407	6.20814	1.95397	0.272143	-33.4507	2.04515	0.248056	0.0879573	-144.809	5.1179
3.5	13.2826	1.31302	-57.4807	6.41794	1.95597	0.272626	-33.3142	2.05802	0.248033	0.0879601	-144.783	5.10389
3.50333	13.2984	1.30492	-57.124	6.18268	1.95797	0.273109	-33.6015	2.12081	0.24801	0.0879626	-144.866	5.17095
3.50667	13.3139	1.30484	-57.7896	6.40164	1.95996	0.273592	-33.5985	2.00576	0.247987	0.0879653	-144.785	5.17348
3.51	13.3142	1.30499	-57.5483	6.28429	1.96196	0.274075	-33.6873	2.04882	0.247966	0.0879681	-144.738	5.21331
3.51333	13.3146	1.30514	-57.4648	6.25924	1.96395	0.274555	-33.5967	2.00101	0.247943	0.0879705	-144.767	5.17159
3.51667	13.3225	1.30014	-57.6629	6.41414	1.96594	0.275035	-33.6808	2.01021	0.247917	0.0879729	-144.776	5.12468
3.52	13.3305	1.29716	-57.1709	6.14139	1.96794	0.275515	-33.6191	2.02502	0.24789	0.0879757	-144.848	5.1121
3.52333	13.3422	1.30317	-57.5227	6.36818	1.96993	0.275993	-33.6677	2.03307	0.247864	0.0879784	-144.892	5.07296
3.52667	13.3501	1.29818	-57.1966	6.19266	1.97193	0.27647	-33.6264	2.03079	0.247837	0.0879805	-144.814	5.08256
3.53	13.3503	1.29831	-57.2734	6.21742	1.97392	0.276946	-33.6004	2.0066	0.247812	0.0879825	-144.719	5.01272
3.53333	13.3582	1.29533	-57.5918	6.34973	1.97592	0.277421	-33.6986	2.07118	0.247791	0.0879843	-144.767	5.00627
3.53667	13.3661	1.29033	-57.1899	6.09156	1.97792	0.277896	-33.5921	2.10984	0.247771	0.0879861	-144.755	5.04059
3.54	13.3814	1.29029	-57.624	6.39041	1.97991	0.278369	-33.7374	2.14848	0.247751	0.0879881	-144.861	5.09233
3.54333	13.3815	1.29042	-57.3798	6.24946	1.98191	0.278841	-33.6894	2.12393	0.247733	0.0879899	-144.86	5.10714
3.54667	13.4007	1.29337	-57.4298	6.28556	1.9839	0.279313	-33.5606	2.12017	0.247711	0.0879915	-145.026	5.10062
3.55	13.4085	1.28836	-57.6657	6.44479	1.9859	0.279784	-33.7027	2.10766	0.247692	0.0879929	-144.892	5.10999
3.55333	13.4086	1.28848	-57.2877	6.18293	1.98789	0.280253	-33.6393	2.07771	0.247673	0.0879944	-144.823	5.08614
3.55667	13.4086	1.28859	-57.7486	6.41681	1.98988	0.280722	-33.6665	2.09336	0.247655	0.0879956	-144.844	5.0703
3.56	13.424	1.28049	-57.3467	6.23227	1.99187	0.28119	-33.595	2.12194	0.247641	0.0879967	-144.987	5.04633
3.56333	13.424	1.2806	-57.275	6.21246	1.99385	0.281656	-33.5789	2.09819	0.247629	0.0879977	-144.914	5.06404
3.56667	13.424	1.2807	-57.5383	6.29043	1.99584	0.282122	-33.7271	2.10098	0.247621	0.0879982	-144.869	5.09806
3.57	13.4431	1.28175	-57.1088	6.02025	1.99783	0.282586	-33.6862	2.16595	0.247613	0.0879989	-144.968	5.0942
3.57333	13.4659	1.27863	-57.5388	6.32726	1.99982	0.283051	-33.8145	2.11268	0.247608	0.0879994	-144.863	5.09908
3.57667	13.4658	1.27873	-57.2779	6.14691	2.0018	0.283517	-33.5572	2.0377	0.247602	0.0880001	-144.858	5.09656
3.58	13.4657	1.27883	-57.4542	6.27757	2.00378	0.283982	-33.6602	2.12233	0.247595	0.0880012	-144.87	5.13391
3.58333	13.4733	1.27383	-57.6641	6.36674	2.00575	0.284448	-33.5231	2.099	0.247588	0.0880024	-144.968	5.16874
3.58667	13.4808	1.27084	-57.3297	6.18517	2.00773	0.284913	-33.6065	2.08504	0.247581	0.0880039	-144.937	5.11468
3.59	13.4807	1.27093	-57.9275	6.45994	2.00969	0.285379	-33.6748	2.13306	0.247574	0.0880063	-144.943	5.09324
3.59333	13.4882	1.26593	-57.6668	6.30075	2.01166	0.285845	-33.5659	2.05622	0.247569	0.0880087	-144.986	5.12384
3.59667	13.4994	1.27214	-57.5991	6.30682	2.01362	0.286312	-33.4755	2.01446	0.247567	0.0880115	-144.859	5.1338
3.6	13.4992	1.27223	-57.785	6.40405	2.01557	0.286779	-33.5437	2.04111	0.247566	0.0880142	-144.879	5.09862
3.60333	13.5067	1.26925	-57.3147	6.10532	2.01753	0.287247	-33.5983	2.06504	0.247567	0.0880163	-145.014	5.10042
3.60667	13.5293	1.2642	-57.7284	6.33149	2.01948	0.287714	-33.6766	2.0662	0.247567	0.0880186	-145.042	5.06337
3.61	13.529	1.26429	-57.3365	6.11517	2.02143	0.288181	-33.622	2.01097	0.247567	0.0880209	-144.969	5.09511
3.61333	13.5288	1.26438	-57.4051	6.14943	2.02338	0.288647	-33.6456	2.0003	0.247569	0.088023	-144.953	5.13309
3.61667	13.5439	1.25632	-57.6405	6.24807	2.02533	0.289112	-33.6334	2.04222	0.247574	0.0880245	-145.06	5.16645
3.62	13.555	1.26261	-57.3104	6.03638	2.02728	0.289577	-33.702	2.00083	0.247577	0.0880262	-144.913	5.12182
3.62333	13.5547	1.2627	-57.8809	6.32307	2.02923	0.290042	-33.689	2.0136	0.247579	0.0880285	-145.043	5.07696
3.62667	13.562	1.25774	-57.5547	6.11258	2.03117	0.290507	-33.6553	2.08229	0.247585	0.0880303	-144.975	5.08682
3.63	13.5694	1.25476	-57.8228	6.21624	2.03311	0.290971	-33.6913	2.03486	0.247589	0.0880325	-145.034	5.11179
3.63333	13.569	1.25485	-57.4524	6.32922	2.03504	0.291436	-33.5852	2.01793	0.247596	0.0880345	-144.981	5.09725
3.63667	13.5687	1.25494	-57.5738	6.1305	2.03698	0.291901	-33.6874	2.04014	0.247608	0.0880364	-144.942	5.12802
3.64	13.5911	1.24999	-58.0456	6.35129	2.03891	0.292364	-33.6542	2.03313	0.247622	0.0880385	-145.077	5.11607
3.64333	13.5984	1.24702	-57.5998	6.0911	2.04085	0.292827	-33.5904	2.01643	0.247637	0.0880404	-145.09	5.07911
3.64667	13.5979	1.2471	-57.7842	6.12901	2.04278	0.29329	-33.7094	2.02505	0.247651	0.0880426	-145.056	5.12905
3.65	13.6166	1.24842	-58.4283	5.96116	2.0447	0.293752	-33.7122	2.05786	0.247664	0.0880451	-145.135	5.1489
3.65333	13.6161	1.24851	-57.2232	6.04351	2.04663	0.294214	-33.8872	2.07121	0.247678	0.0880471	-145.305	5.15667
3.65667	13.6156	1.24859	-57.3465	6.47479	2.04855	0.294675	-33.8327	2.02656	0.247691	0.0880492	-145.042	5.15601
3.66	13.6304	1.24058	-57.0059	6.24981	2.05048	0.295134	-33.8409	2.03614	0.247702	0.0880515	-145.09	5.19025
3.66333	13.6299	1.24066	-57.238	6.37655	2.0524	0.295593	-34.1492	2.34771	0.247714	0.0880542	-145.269	5.32997
3.66667	13.6293	1.24074	-57.3589	6.38731	2.05432	0.296052	-33.6885	1.96981	0.247725	0.0880568	-145.102	5.17157
3.67	13.6364	1.2358	-57.1148	6.22717	2.05624	0.29651	-33.6466	2.07526	0.247738	0.0880594	-144.977	5.14192
3.67333	13.6435	1.23283	-57.6465	6.48712	2.05815	0.296968	-33.6457	2.04916	0.247746	0.0880629	-145.115	5.12742
3.67667	13.6695	1.23937	-57.2373	6.21844	2.06006	0.297426	-33.6471	2.032	0.24775	0.0880665	-145.103	5.10001
3.68	13.6689	1.23944	-57.4714	6.35844	2.06196	0.297884	-33.7146	2.07133	0.247753	0.0880706	-145.097	5.10156
3.68333	13.6759	1.2345	-57.4331	6.32559	2.06387	0.298341	-33.836	2.02958	0.247754	0.0880752	-144.914	5.09671
3.68667	13.6829	1.23154	-57.1198	6.16936	2.06577	0.298794	-33.7279	2.05323	0.247755	0.0880789	-144.984	5.09484
3.69	13.6822	1.23161	-57.5474	6.35333	2.06768	0.299246	-33.7243	1.94374	0.247757	0.0880818	-145.043	5.13079
3.69333	13.6891	1.22668	-57.1474	6.06963	2.06959	0.299698	-33.6822	2.0323	0.247757	0.088085	-145.079	5.1376
3.69667	13.6884	1.22675	-57.4605	6.25127	2.07149	0.300149	-33.8076	1.99943	0.247755	0.0880886	-144.955	5.12804
3.7	13.6953	1.2238	-57.4726	6.20774	2.07339	0.300599	-33.8527	2.01215	0.24775	0.0880922	-144.891	5.09101
3.70333	13.7022	1.21887	-57.2969	6.11508	2.07529	0.301049	-33.8018	1.95812	0.247746	0.0880958	-144.892	5.094
3.70667	13.7014	1.21894	-57.6831	6.35293	2.07719	0.301498	-33.9866	1.98136	0.247738	0.0880998	-144.933	5.16627
3.71	13.7272	1.22566	-57.3652	6.11328	2.07908	0.301947	-33.9662	2.00034	0.247728	0.088104	-144.946	5.113
3.71333	13.7263	1.22573	-57.7107	6.3382	2.08097	0.302395	-33.9159	2.04881	0.247724	0.0881076	-144.97	5.08071
3.71667	13.7408	1.2178	-57.5875	6.27744	2.08286	0.302844	-33.927	2.06093	0.247726	0.0881112	-144.934	5.14981
3.72	13.74	1.21786	-57.4889	6.16293	2.08474	0.303293	-33.7004	2.06742	0.247729	0.0881149	-144.915	5.13686
3.72333	13.7391	1.21793	-57.8225	6.32921	2.08662	0.303742	-33.7208	1.99255	0.247737	0.0881187	-144.888	5.13249
3.72667	13.7458	1.21303	-57.3594	6.05309	2.08849	0.30419	-33.771	1.9332	0.247746	0.0881226	-144.96	5.14909
3.73	13.7526	1.21009	-57.7356	6.24923	2.09037	0.304638	-33.736	1.90285	0.247756	0.0881263	-144.931	5.17403
3.73333	13.7516	1.21016	-57.4428	6.11837	2.09224	0.305083	-33.846	1.9923	0.247765	0.0881301	-144.971	5.14383
3.73667	13.7583	1.20526	-57.3886	6.04541	2.09412	0.305528	-33.8488	2.04685	0.247774	0.0881339	-144.958	5.12205
3.74	13.7573	1.20533	-57.665	6.25854	2.09599	0.305974	-33.8271	1.97454	0.247784	0.0881375	-144.778	5.11946
3.74333	13.7754	1.20902	-57.3661	6.00932	2.09786	0.30642	-33.7832	1.95448	0.247795	0.0881408	-144.902	5.16107
3.74667	13.7972	1.20437	-57.8456	6.29142	2.09973	0.306863	-33.8393	2.08026	0.247803	0.0881444	-144.823	5.1693
3.75	13.7962	1.20444	-57.714	6.16913	2.10159	0.307306	-33.7806	1.96263	0.247813	0.0881479	-144.902	5.19318
3.75333	13.7951	1.20452	-57.845	6.15874	2.10346	0.307748	-33.8476	1.99682	0.247825	0.088151	-144.904	5.14707
3.75667	13.8018	1.20161	-58.1059	6.32004	2.10533	0.308188	-33.8257	1.96811	0.247837	0.0881538	-144.808	5.13614
3.76	13.8084	1.19674	-57.6948	6.07759	2.10719	0.308627	-33.9266	2.01762	0.247844	0.0881572	-144.999	5.09143
3.76333	13.8072	1.19681	-58.0414	6.33937	2.10906	0.309065	-33.9431	1.98252	0.247851	0.0881607	-145.037	5.09796
3.76667	13.8061	1.19688	-57.7951	6.17177	2.11093	0.309501	-33.9286	1.94308	0.247858	0.0881641	-145.004	5.06287
3.77	13.8126	1.19203	-57.7521	6.15485	2.11279	0.309935	-34.001	1.92018	0.247867	0.0881667	-144.811	5.10507
3.77333	13.8192	1.18914	-57.9199	6.26421	2.11466	0.310369	-33.8283	2.01758	0.247877	0.0881695	-144.863	5.09798
3.77667	13.818	1.18921	-57.5197	6.00299	2.11652	0.310803	-33.9682	1.96994	0.247886	0.0881728	-144.805	5.14897
3.78	13.8359	1.1911	-57.9617	6.28723	2.11838	0.311235	-33.8718	1.97463	0.247896	0.0881756	-144.873	5.10931
3.78333	13.8498	1.1915	-57.7011	6.09373	2.12025	0.311665	-33.7572	2.03152	0.24791	0.0881777	-144.885	5.06154
3.78667	13.8563	1.18862	-57.8463	6.17436	2.12211	0.312094	-33.7737	1.94711	0.247926	0.0881796	-144.819	5.09479
3.79	13.8627	1.1838	-58.0847	6.2953	2.12397	0.312523	-33.798	1.95132	0.247944	0.0881812	-144.878	5.10098
3.79333	13.8614	1.18387	-57.7853	6.08463	2.12583	0.31295	-33.9262	2.0163	0.24796	0.0881823	-144.981	5.10478
3.79667	13.8601	1.18395	-58.2638	6.38777	2.12769	0.313376	-33.8832	1.9413	0.247972	0.0881841	-144.921	5.14175
3.8	13.8588	1.18403	-57.903	6.16327	2.12954	0.313802	-33.8221	1.91138	0.247983	0.0881857	-144.885	5.13885
3.80333	13.8729	1.17628	-58.1211	6.28715	2.1314	0.314227	-33.9858	1.99709	0.247996	0.0881868	-144.862	5.1906
3.80667	13.8715	1.17636	-58.1479	6.26412	2.13325	0.31465	-33.8327	2.02263	0.248008	0.088188	-144.905	5.18263
3.81	13.8702	1.17644	-57.8577	6.06356	2.13511	0.315072	-33.8249	1.98736	0.24802	0.0881898	-145.063	5.14319
3.81333	13.8765	1.17165	-58.1273	6.308	2.13696	0.315492	-33.8848	1.93209	0.248029	0.0881921	-145.028	5.12167
3.81667	13.8827	1.1688	-57.687	6.05088	2.13882	0.31591	-33.8021	1.90286	0.248037	0.0881945	-144.934	5.12699
3.82	13.8927	1.17574	-57.9099	6.17728	2.14067	0.316329	-33.7852	1.9086	0.248048	0.0881964	-144.952	5.10035
3.82333	13.9142	1.17139	-57.8499	6.18186	2.14252	0.316746	-33.8375	1.96901	0.248057	0.0881975	-145.015	5.14926
3.82667	13.9127	1.17148	-57.6048	6.00429	2.14436	0.317163	-33.7231	1.97626	0.248066	0.0881993	-144.999	5.07263
3.83	13.9189	1.16865	-58.0855	6.28636	2.14621	0.317578	-33.8054	1.94564	0.248075	0.0882016	-145.075	5.09245
3.83333	13.9251	1.16389	-57.7126	6.05162	2.14806	0.317992	-33.8012	1.93478	0.248084	0.0882041	-145.036	5.0846
3.83667	13.9236	1.16398	-58.1234	6.28156	2.1499	0.318404	-33.8558	1.9653	0.248097	0.0882065	-144.956	5.11554
3.84	13.9221	1.16407	-58.091	6.23588	2.15175	0.318815	-33.9352	1.98027	0.248109	0.0882089	-144.858	5.0864
3.84333	13.9206	1.16416	-57.946	6.14399	2.1536	0.319225	-33.8318	1.8904	0.248122	0.0882109	-144.941	5.09449
3.84667	13.9344	1.15652	-58.4246	6.36616	2.15544	0.319633	-33.8318	1.98096	0.248133	0.0882131	-144.913	5.0931
3.85	13.9328	1.15662	-57.8637	6.10004	2.15729	0.320041	-33.881	1.96939	0.248143	0.0882149	-144.919	5.13049
3.85333	13.9312	1.15671	-58.2368	6.29044	2.15913	0.320448	-33.8812	1.97794	0.248151	0.0882169	-144.903	5.13511
3.85667	13.9372	1.152	-58.0021	6.15366	2.16096	0.320857	-33.8364	1.9685	0.248159	0.088219	-144.938	5.07394
3.86	13.9585	1.14973	-57.7952	6.03563	2.16279	0.321263	-33.9412	1.9776	0.248169	0.0882209	-144.789	5.05675
3.86333	13.9568	1.14983	-58.0842	6.22866	2.16462	0.321671	-33.9062	1.98252	0.24818	0.0882225	-144.862	5.09025
3.86667	13.9628	1.14512	-57.6236	5.96447	2.16644	0.322078	-33.9629	1.9595	0.24819	0.0882236	-144.815	5.11278
3.87	13.9725	1.15222	-58.1322	6.24235	2.16826	0.322484	-33.8546	1.88726	0.248199	0.088225	-144.98	5.11289
3.87333	13.9708	1.15232	-57.954	6.11729	2.17008	0.32289	-33.7534	1.92837	0.24821	0.0882264	-144.944	5.07401
3.87667	13.9845	1.14479	-57.9925	6.1247	2.17189	0.323295	-33.8607	1.94762	0.24822	0.0882278	-145.045	5.05867
3.88	13.9827	1.14489	-58.2542	6.30545	2.1737	0.323701	-33.7648	1.97426	0.248231	0.0882296	-145.032	5.10591
3.88333	13.981	1.145	-57.8833	6.07619	2.17551	0.324106	-33.8324	1.98787	0.248243	0.0882314	-144.881	5.10932
3.88667	13.9792	1.14511	-58.3236	6.33098	2.17731	0.32451	-33.8821	1.91997	0.248258	0.0882325	-144.988	5.13707
3.89	13.9928	1.13762	-58.0293	6.16483	2.17912	0.324912	-33.9329	1.92974	0.248283	0.0882334	-144.805	5.09533
3.89333	13.9909	1.13773	-58.0099	6.14826	2.18092	0.325314	-33.8129	1.89625	0.248314	0.0882343	-144.879	5.11502
3.89667	13.9891	1.13785	-58.2729	6.20276	2.18271	0.325716	-33.8131	1.91337	0.248344	0.0882353	-145.019	5.14868
3.9	14.0101	1.13387	-57.7307	5.97025	2.1845	0.326117	-33.9537	1.86998	0.24838	0.0882359	-144.87	5.1637
3.90333	14.0159	1.13115	-58.1317	6.22318	2.18629	0.326519	-33.8905	1.91994	0.248414	0.0882368	-144.993	5.09215
3.90667	14.0141	1.13127	-57.7753	6.0277	2.18807	0.32692	-33.9788	1.83246	0.248444	0.0882381	-144.992	5.10743
3.91	14.0198	1.12666	-57.9318	6.08204	2.18986	0.32732	-33.7789	1.91533	0.248472	0.0882396	-144.993	5.11731
3.91333	14.0179	1.12679	-58.0378	6.16444	2.19164	0.32772	-33.9403	1.94876	0.248505	0.0882409	-144.968	5.11331
3.91667	14.016	1.12691	-57.8331	5.95552	2.19341	0.328118	-33.7977	1.89605	0.248542	0.0882426	-144.991	5.11618
3.92	14.0294	1.11951	-58.3214	6.27402	2.19519	0.328518	-33.7796	1.93326	0.248586	0.0882439	-145.103	5.12698
3.92333	14.0274	1.11964	-58.007	6.04226	2.19695	0.328917	-33.7817	1.889	0.248636	0.0882447	-145.086	5.09526
3.92667	14.0369	1.12695	-58.2655	6.15313	2.19872	0.329315	-33.8746	1.82204	0.24869	0.0882456	-145.042	5.09789
3.93	14.0425	1.12242	-58.328	6.19959	2.20049	0.329711	-33.9016	1.90851	0.248746	0.0882465	-145.045	5.08817
3.93333	14.0482	1.11976	-57.9856	5.98049	2.20225	0.330108	-33.9222	1.85996	0.248802	0.0882473	-145.056	5.06435
3.93667	14.0462	1.11989	-58.4158	6.22717	2.20401	0.330506	-33.878	1.93073	0.248857	0.0882482	-145.078	5.14143
3.94	14.0593	1.12079	-57.998	5.95164	2.20576	0.330904	-33.8017	1.88804	0.248914	0.0882488	-145.041	5.11154
3.94333	14.0649	1.11628	-58.0795	6.05062	2.20751	0.331302	-33.818	1.88269	0.248972	0.0882493	-145.059	5.09333
3.94667	14.0628	1.11643	-58.0357	6.04608	2.20925	0.3317	-33.7749	1.86579	0.249026	0.0882501	-144.977	5.09942
3.95	14.0684	1.11379	-57.6599	5.83529	2.21099	0.332096	-33.9479	1.87573	0.249076	0.0882517	-145.064	5.14814
3.95333	14.0739	1.1093	-58.1382	6.13873	2.21273	0.332493	-33.9341	1.93499	0.249125	0.0882536	-145.033	5.13259
3.95667	14.0718	1.10945	-57.7118	5.91969	2.21447	0.332887	-33.8568	1.85605	0.249172	0.0882557	-145.032	5.121
3.96	14.0696	1.10961	-58.0896	6.05971	2.21621	0.333281	-33.8653	1.83513	0.249218	0.0882579	-145.135	5.11159
3.96333	14.0828	1.10239	-58.1365	6.10064	2.21794	0.333675	-33.9675	1.83645	0.249264	0.0882596	-145.164	5.10829
3.96667	14.0806	1.10255	-57.9	5.90993	2.21967	0.334069	-33.8958	1.83186	0.249313	0.0882605	-145.054	5.1014
3.97	14.0784	1.10271	-58.3262	6.183	2.2214	0.334462	-33.849	1.80545	0.249363	0.0882608	-144.954	5.12661
3.97333	14.0838	1.09828	-58.004	5.93264	2.22312	0.334855	-33.9802	1.85569	0.249417	0.0882606	-144.977	5.10731
3.97667	14.0815	1.09845	-58.2571	6.10938	2.22484	0.335247	-34.0666	1.93898	0.249471	0.0882604	-144.884	5.12119
3.98	14.0869	1.09588	-58.1803	6.09221	2.22655	0.335639	-33.9901	1.86311	0.249519	0.088261	-144.888	5.16597
3.98333	14.0998	1.09696	-57.8462	5.86015	2.22826	0.336032	-34.0926	1.83116	0.249565	0.0882622	-144.843	5.12598
3.98667	14.1052	1.09256	-58.2262	6.09206	2.22997	0.336424	-34.0647	1.87313	0.249608	0.0882641	-144.829	5.13667
3.99	14.1028	1.09274	-57.8084	5.82438	2.23168	0.336816	-33.9971	1.86445	0.249644	0.0882672	-144.795	5.11288
3.99333	14.1082	1.09021	-58.0461	5.99712	2.23338	0.337207	-33.9241	1.82621	0.249677	0.088271	-144.898	5.10088
3.99667	14.1135	1.08583	-58.0986	6.01957	2.23507	0.337599	-33.9941	1.89915	0.249709	0.0882752	-145.047	5.07747
4	14.1111	1.08602	-58.1246	6.02459	2.23676	0.337991	-33.9707	1.8199	0.249739	0.0882796	-144.928	5.05834
4.00333	14.1087	1.08622	-57.8751	5.8861	2.23845	0.338383	-34.0227	1.81909	0.249768	0.0882847	-144.944	5.05837
4.00667	14.114	1.08189	-58.3089	6.21234	2.24013	0.338774	-33.9421	1.77796	0.249795	0.0882903	-144.875	5.04927
4.01	14.1306	1.08681	-58.0548	5.94835	2.24181	0.339164	-34.0544	1.8517	0.249822	0.0882959	-144.901	5.06808
4.01333	14.1282	1.08702	-58.2897	6.13364	2.24349	0.339553	-34.0817	1.81236	0.249843	0.0883028	-144.917	5.07393
4.01667	14.1334	1.08274	-58.3477	6.14545	2.24516	0.339943	-33.9385	1.75877	0.249859	0.0883101	-144.949	5.08813
4.02	14.1309	1.08295	-58.0839	5.94413	2.24683	0.340333	-33.9763	1.7591	0.249874	0.0883178	-144.907	5.0489
4.02333	14.1513	1.08154	-58.4807	6.19324	2.2485	0.340723	-34.1659	1.82641	0.249887	0.0883263	-145.07	5.07698
4.02667	14.1565	1.07728	-58.0188	5.92956	2.25016	0.341111	-34.0893	1.79508	0.249898	0.0883352	-145.106	5.08103
4.03	14.154	1.07751	-58.1752	6.06188	2.25182	0.341498	-34.1636	1.82967	0.249908	0.0883445	-144.93	5.0905
4.03333	14.1514	1.07775	-58.0606	6.04193	2.25348	0.341884	-34.0359	1.84488	0.249917	0.0883542	-145.02	5.07391
4.03667	14.1489	1.07798	-57.7931	5.87756	2.25513	0.34227	-34.0555	1.79679	0.249927	0.0883642	-145.032	5.12466
4.04	14.1617	1.07112	-58.2623	6.17848	2.25678	0.342656	-34.0884	1.73621	0.249936	0.0883742	-144.874	5.09423
4.04333	14.1591	1.07137	-57.9626	5.92357	2.25843	0.343041	-34.0044	1.80735	0.249941	0.0883841	-144.983	5.10963
4.04667	14.1565	1.07161	-58.2044	6.09421	2.26008	0.343423	-33.9989	1.81362	0.249944	0.0883936	-145.064	5.05218
4.05	14.1615	1.06744	-58.2887	6.12492	2.26172	0.343804	-34.0154	1.78259	0.249947	0.0884024	-145.142	5.04329
4.05333	14.1666	1.06507	-58.143	5.9554	2.26336	0.344186	-34.0269	1.80983	0.24995	0.0884112	-145.083	5.03196
4.05667	14.1639	1.06533	-58.5568	6.2595	2.265	0.344566	-33.965	1.79933	0.249952	0.08842	-145.208	5.0262
4.06	14.1689	1.0612	-58.1172	6.02757	2.26663	0.344946	-33.8373	1.76179	0.249949	0.088429	-145.309	5.05926
4.06333	14.1662	1.06146	-58.3272	6.1521	2.26826	0.345326	-33.9095	1.80341	0.249946	0.088438	-145.213	5.02845
4.06667	14.1635	1.06173	-58.2334	6.14932	2.26989	0.345705	-34.0671	1.80403	0.24994	0.088447	-145.135	5.06222
4.07	14.1913	1.05623	-57.8873	5.93808	2.27151	0.346082	-33.9397	1.75693	0.249932	0.0884563	-145.135	5.08315
4.07333	14.1886	1.05652	-58.2724	6.20311	2.27314	0.346458	-34.0204	1.81282	0.249925	0.0884659	-145.037	5.05525
4.07667	14.1858	1.0568	-57.8259	5.95126	2.27476	0.346834	-33.8647	1.73832	0.249915	0.0884766	-145.11	5.04358
4.08	14.1907	1.05274	-58.0263	6.09243	2.27637	0.34721	-34.0852	1.76173	0.2499	0.0884884	-145.175	5.10304
4.08333	14.1956	1.05046	-58.0885	6.14338	2.27798	0.347586	-34.0461	1.80625	0.249882	0.0885008	-145.09	5.11033
4.08667	14.1928	1.05076	-57.8119	5.96414	2.27959	0.34796	-33.9648	1.82877	0.249864	0.0885139	-145.087	5.08271
4.09	14.1899	1.05106	-58.3436	6.26318	2.28119	0.348335	-33.8785	1.75962	0.249844	0.0885273	-145.233	5.10821
4.09333	14.1947	1.04705	-58.0119	6.06261	2.28279	0.348709	-33.9022	1.7563	0.249823	0.0885411	-145.246	5.06631
4.09667	14.1919	1.04735	-58.2186	6.23293	2.28438	0.349084	-33.89	1.72795	0.249798	0.0885554	-145.24	5.13016
4.1	14.1967	1.04513	-58.2559	6.2529	2.28597	0.349458	-33.8504	1.75916	0.24977	0.0885701	-145.179	5.11444
4.10333	14.2015	1.04116	-57.9422	6.05183	2.28756	0.349832	-33.9032	1.72002	0.249743	0.0885844	-145.138	5.11402
4.10667	14.1985	1.04148	-58.3416	6.29804	2.28914	0.350205	-33.9364	1.74769	0.249713	0.0885994	-145.155	5.12123
4.11	14.1956	1.04181	-57.9051	6.05973	2.29072	0.350575	-33.9255	1.74301	0.24968	0.0886144	-145.183	5.10072
4.11333	14.208	1.03537	-58.0143	6.1196	2.29231	0.350945	-33.9509	1.70574	0.249646	0.0886292	-145.235	5.08415
4.11667	14.2202	1.03709	-57.9627	6.20651	2.29388	0.351315	-34.0201	1.66819	0.24961	0.0886448	-145.145	5.09631
4.12	14.2173	1.03743	-57.6736	5.9656	2.29545	0.351686	-33.8318	1.71639	0.249574	0.0886609	-145.103	5.15182
4.12333	14.222	1.03355	-58.1	6.27391	2.29702	0.352056	-33.8496	1.70828	0.249538	0.0886769	-145.055	5.12757
4.12667	14.219	1.03391	-57.825	6.052	2.29858	0.352426	-33.8363	1.70631	0.249499	0.088693	-145.018	5.1131
4.13	14.2236	1.03178	-58.0075	6.18137	2.30014	0.352795	-33.8647	1.78978	0.249461	0.0887092	-145.11	5.09604
4.13333	14.2282	1.02795	-58.1663	6.22236	2.3017	0.353163	-33.7743	1.73391	0.249423	0.0887258	-144.974	5.12442
4.13667	14.2252	1.02832	-57.8925	6.0465	2.30325	0.353531	-33.888	1.66459	0.249386	0.0887426	-145.073	5.11296
4.14	14.2221	1.02869	-58.3885	6.32019	2.30481	0.353898	-33.8296	1.69052	0.249346	0.0887593	-145.127	5.10097
4.14333	14.219	1.02907	-57.9761	6.08263	2.30636	0.354264	-33.8964	1.73476	0.249302	0.0887756	-145.034	5.09888
4.14667	14.2313	1.02284	-58.0591	6.1419	2.30791	0.354628	-33.9531	1.66928	0.249258	0.088792	-145.103	5.10667
4.15	14.2282	1.02323	-58.0157	6.21332	2.30945	0.354991	-34.0099	1.72092	0.249213	0.088809	-144.941	5.07244
4.15333	14.225	1.02362	-57.6746	5.93631	2.31099	0.355352	-33.8975	1.73739	0.249165	0.0888264	-145.009	5.08299
4.15667	14.2295	1.01989	-58.0996	6.18671	2.31253	0.355714	-33.8289	1.70043	0.249112	0.0888444	-144.945	5.11218
[truncated: 4,003 more rows]
