# Supplementary material for: Probing plant signal processing optogenetically by two channelrhodopsins
Source: Nature. 2024 Aug 28;633(8031):872–7. doi: 10.1038/s41586-024-07884-1 (PMC11424491; doi:10.1038/s41586-024-07884-1)
Supplement: Supplementary file 16 — Source Data Fig. 3 [file 41586_2024_7884_MOESM16_ESM.xlsx]

## Sheet: Fig. 3a
Fig. 3a, Quantification of abscisic acid (ABA, ng/g DW) in Ret-eYFP #1 transgenic N. tabacum plants at different time points after watering with 35% PEG, spray-inoculation with Pseudomonas syringae pv. tomato strain DC3000 (Pst) or 10 mM MgCl2 as control.
Samples at 0 time point for 10 mM MgCl2 and Pst are the same Ret-eYFP #1 transgenic plants without any treatment.
10 mM MgCl2
Time (h)	plant 1	plant 2	plant 3	plant 4	plant 5	plant 6
0	512.814	359.553	454.657	265.139	545.513	464.017
1	512.024	439.821	412.704	382.626	479.696	415.226
2	374.084	229.895	318.856	421.317	388.954
4	171.007	486.42	622.189	395.794	301.53	333.215
8	466.16	711.46	461.76	402.26	260.156	450.173
24	536.303	778.51	599.034	488.604	744.872	336.935
Pst
Time (h)	plant 1	plant 2	plant 3	plant 4	plant 5	plant 6
0	512.814	359.553	454.657	265.139	545.513	464.017
1	186.742	442.777	435.789	264.047	468.178	508.316
2	153.782	200.387	274.248	230.813	401.579
4	427.402	401.619	657.802	403.01	267.825	241.469
8	452.352	384.596	410.85	277.598	249.136	263.337
24	572.057	711.939	566.558	317.587	354.839	312.486
30% PEG
Time (h)	plant 1	plant 2	plant 3	plant 4	plant 5	plant 6
0	700.062	702.947	820.048	775.295	680.142	732.362
1	831.979	1071.03	884.942	792.256	1106.6	898.492
2	613.429	666.524	500.991	613.791	768.171
4	602.247	932.098	1643.61	2355.79	773.743	878.841
8	2421.15	3719.43	4574	2759.24	1021.57	674.956
24	5483.53	6535.94	6846.19	6585.22	5434.18	7932.18

## Sheet: Fig. 3b
ABA contents (ng/g DW) in WT or transgenic N. tabacum at different time points upon constant global green light (520 nm, 9 μW/mm2) illumination.												Fig. 3b, ABA contents (ng/g DW) in tobacco at different time points upon constant global green light (520 nm, 9 μW/mm2) illumination.
WT						Ret-eYFP #1						Ret-ACR1 2.0 #1
Time (h)	plant 1	plant 2	plant 3	plant 4		Time (h)	plant 1	plant 2	plant 3	plant 4		Time (h)	plant 1	plant 2	plant 3	plant 4	plant 5	plant 6	plant 7
0	222.22	284.969	345.331	221.409		0	139.581	128.19	118.773	130.884		0	134.04	125.115	157.393	216.151	181.617	199.416	195.264
0.05	313.603	238.311	87.1617	304.934		0.5	132.298	93.3168	115.224	120.419		0.05	236.133	184.623	177.259	146.507	196.116
0.17	322.082	304.42	284.479	241.238		1	138.687	78.6089	92.1628	17.8299		0.17	327.558	220.417	215.287	125.938	227.733
0.5	192.061	280.656	193.352	247.555		2	114.564	117.083	119.259	78.4415		0.5	113.654	121.278	179.217	142.199	171.453	276.607	202.466
1	181.259	331.6	157.997	331.845		4	89.9506	108.908	229.988	123.594		1	205.504	174.481	259.182	154.631	204.771	131.592	164.839
2	316.68	122.644	230.168	174.541		8	107.532	159.785	127.826	124.41		2	323.702	291.992	266.821	280.094	204.667	366.911	215.743
4	274.496	243.168	83.4428	301.724		24	128.837	262.754	289.023	168.904		4	368.375	470.444	713.835	535.081	726.796	531.942	520.52
8	244.038	337.058	434.847	140.586								8	908.701	861.774	578.611	828.174	1217.52	1052.5	1419.64
24	321.361	279.492	161.995	296.369								24	717.039	840.606	1230.2	1270.29	2193.42	1917.14	1764.62
Ret-ACR1 2.0 #2									Ret-XXM 2.0 #1									Ret-XXM 2.0 #2
Time (h)	plant 1	plant 2	plant 3	plant 4	plant 5	plant 6	plant 7		Time (h)	plant 1	plant 2	plant 3	plant 4	plant 5	plant 6	plant 7		Time (h)	plant 1	plant 2	plant 3	plant 4	plant 5	plant 6	plant 7
0	108.319	107.655	152.774	136.014	146.185	198.391	144.999		0	150.259	157.68	113.666	104.655	143.805	124.719	146.059		0	117.94	95.2758	105.756	170.289	289.338	195.978	181.918
0.05	193.688	155.664	247.028	206.061	186.867				0.05	143.914	196.748	115.169	202.243	137.03				0.05	222.255	219.149	279.61	194.706	174.074
0.17	221.448	131.506	214.138	122.547	176.456				0.17	141.773	107.531	115.605	180.588	174.01				0.17	235.688	161.103	190.816	248.959	166.388
0.5	118.349	122.142	98.3184	162.235	225.497	200.117	101.799		0.5	80.8952	109.624	112.189	116.81	167.267	166.828	117.878		0.5	87.1397	95.0075	80.2066	102.322	135.209	228.439	243.026
1	192.468	229.73	140.098	127.003	234.005	206.732	202.232		1	60.4992	74.6155	56.738	55.5447	150.281	116.072	119.219		1	65.2779	79.4746	74.1573	69.549	122.397	99.1159	102.778
2	262.095	216.383	236.719	167.591	300.896	304.24	332.242		2	117.073	88.0003	203.654	121.419	173.107	142.972	179.857		2	63.882	83.6555	118.46	89.2375	89.0348	96.2901	53.3858
4	320.965	353.234	606.053	728.427	685.69	587.102	725.892		4	172.199	156.66	169.991	207.591	181.533	190.93	229.358		4	99.2581	71.5108	66.8005	102.824	165.669	174.837	145.11
8	585.304	329.792	514.04	438.713	844.638	533.201	958.958		8	146.008	239.323	173.457	260.888	201.683	239.141	233.681		8	141.994	193.75	162.341	102.946	183.889	154.014	229.039
24	868.981	726.721	1238.99	726.719	2579.45	1048.62	1289.87		24	167.717	140.512	263.095	265.358	276.229	176.071	216.447		24	177.154	157.772	302.05	109.523	164.619	122.025	194.287

## Sheet: Fig. 3c
Fig. 3c, ABA contents (ng/g DW) in N. tabacum at different time points upon 4 h global green light (520 nm, 9 μW/mm2) illumination.
Samples at 0 h control time point are the same samples for 1 h or 4 h treatment experiments.
Ret-eYFP #1
Time (h)	plant 1	plant 2	plant 3	plant 4	plant 5	plant 6
0	692.446	631.766	474.118	547.115	959.21	626.901
4	571.784	649.922	592.88	748.021	606.775	441.951
8	581.403	777.466	711.411	485.125	1029.51
24	439.768	674.833	558.756	656.057	855.832
Ret-ACR1 2.0 #1
Time (h)	plant 1	plant 2	plant 3	plant 4	plant 5	plant 6
0	616.92	468.347	562.488	571.742	805.414	769.475
4	2107.75	2196.43	2083.38	2013.38	2364.33	2151.71
8	1459.53	1666.29	1138.56	1679.13	1065.83	1562.93
24	697.132	927.971	906.92	1028.94	926.307	757.974
Ret-XXM 2.0 #1
Time (h)	plant 1	plant 2	plant 3	plant 4	plant 5	plant 6
0	492.7	761.376	564.406	601.969	568.824	862.999
4	580.711	560.782	559.97	830.866	621.879	560.899
8	651.335	536.53	629.722	515.06	647.394	625.639
24	282.56	355.757	378.431	363.676	375.178	359.337

## Sheet: Fig. 3d 
Fig. 3d, ABA contents in N. tabacum (ng/g DW) at different time points upon 1 h global green light (520 nm, 9 μW/mm2) illumination.
Samples at 0 h control time point are the same samples for 1 h or 4 h treatment experiments.
Ret-eYFP #1
Time (h)	plant 1	plant 2	plant 3	plant 4	plant 5	plant 6
0	692.446	631.766	474.118	547.115	959.21	626.901
1	565.433	686.736	794.278	546.057	472.343	693.929
4	487.294	552.955	640.783	482.083	538.977	636.828
8	587.782	464.823	576.88	418.201	668.448	537.201
24	420.141	530.69	682.981	271.351	617.951	590.25
Ret-ACR1 2.0 #1
Time (h)	plant 1	plant 2	plant 3	plant 4	plant 5	plant 6
0	616.92	468.347	562.488	571.742	805.414	769.475
1	695.186	613.666	707.511	849.896	877.499	961.449
4	818.711	961.861	1097.66	747.212	678.225	840.951
8	764.28	987.484	856.388	615.316	817.381	701.066
24	492.99	774.056	545.559	589.963	371.997	761.047
Ret-XXM 2.0 #1
Time (h)	plant 1	plant 2	plant 3	plant 4	plant 5	plant 6
0	492.7	761.376	564.406	601.969	568.824	862.999
1	413.676	686.417	443.591	355.422	494.133
4	750.089	694.257	652.069	506.575	563.687	805.739
8	887.2	562.634	429.693	637.556	550.665
24	504.376	463.931	520.608	372.579	479.916	453.836

## Sheet: Fig. 3e 
Fig. 3e, Quantification of jasmonic acid-isoleucin (JA-Ile) (ng/g DW) in Ret-eYFP #1 transgenic N. tabacum at different time points after watering with 35% PEG, spray-inoculation with Pseudomonas syringae pv. tomato strain DC3000 (Pst) or 10 mM MgCl2 as control.
Samples at 0-time point for 10 mM MgCl2 and Pst are the same Ret-eYFP #1 transgenic plants without any treatment. n.d. means too low to be detected
10 mM MgCl2
Time (h)	plant 1	plant 2	plant 3	plant 4	plant 5	plant 6
0	n.d.	1.2644	0.616913	0.527468	n.d.	n.d.
1	29.2486	11.2873	9.54535	7.14049
2	5.18061	1.43384	3.32659	1.85718	1.53048
4	0.803784	1.07618	1.18241	0.663422	3.59006	1.60168
8	0.423437	0.832749	0.408383	0.383302	0.401252	0.579042
24	0.568181	0.407144	0.412043	0.520992	0.424813	0.291628
Pst
Time (h)	plant 1	plant 2	plant 3	plant 4	plant 5	plant 6
0	n.d.	1.2644	0.616913	0.527468	n.d.	n.d.
1	11.1089	6.60201	5.3511	7.68619	4.76424
2	2.21718	3.75885	2.86314	2.25732
4	1.81539	0.82301	0.567671	3.98448	1.68719	0.789401
8	1.20188	0.54509	1.06132	0.563892	0.36492	0.382538
24	0.341969	0.718773	0.272384	0.295545	0.207565
30% PEG
Time (h)	plant 1	plant 2	plant 3	plant 4	plant 5	plant 6
0	n.d.	3.42875	2.14609	1.51862	1.17363	0.816819
1	n.d.	1.24261	n.d.	0.564553	n.d.	5.75401
2	n.d.	0.75969	0.801781	0.568279	0.566782
4	0.413777	0.732435	n.d.	n.d.	n.d.	n.d.
8	1.41135	n.d.	n.d.	0.725829	0.70087	0.863925
24	n.d.	n.d.	1.11529	n.d.	n.d.

## Sheet: Fig. 3f 
Fig. 3f, JA-Ile contents (ng/g DW) in N. tabacum at different time points upon constant global green light (520 nm, 9 μW/mm2) illumination.
n.d. means too low to be detected
WT						Ret-eYFP #1						Ret-ACR1 2.0 #1
Time (h)	plant 1	plant 2	plant 3	plant 4		Time (h)	plant 1	plant 2	plant 3	plant 4		Time (h)	plant 1	plant 2	plant 3	plant 4	plant 5	plant 6	plant 7
0	n.d.	n.d.	n.d.	n.d.		0	0.118942	0.152454	n.d.	0.128924		0	0.310931	0.343626	0.395756	0.152607	n.d.	n.d.	n.d.
0.05	1.09473	n.d.	n.d.	0.357092		0.5	0.336967	0.353541	0.35913	n.d.		0.05	n.d.	n.d.	n.d.	n.d.	n.d.
0.17	n.d.	n.d.	n.d.	n.d.		1	0.20215	0.748049	0.323616	n.d.		0.17	n.d.	n.d.	n.d.	n.d.	n.d.
0.5	0.270481	0.309298	0.141968	0.103563		2	0.643323	1.51736	n.d.	0.485805		0.5	0.354588	0.392042	0.249015	0.799086	n.d.	n.d.	0.57572
1	0.257995	0.441639	0.349979	0.356092		4	1.068	0.270502	0.369757	0.404074		1	2.10362	6.49125	0.452144	1.38106	3.28251	5.6674	2.01458
2	0.564306	0.253355	0.678435	0.398597		8	0.151951	n.d.	0.26673	0.382217		2	15.0945	3.83242	3.96717	6.86247	12.8117	20.6526	39.7115
4	0.473409	7.22134	2.20954	1.52962		24	0.337861	n.d.	0.270296	0.165735		4	5.26872	1.15958	20.1377	10.153	28.6538	9.54482	8.62829
8	0.230602	0.278767	1.06841	0.257914								8	0.851527	1.44068	0.867684	1.00331	3.54192	1.77573	1.6598
24	0.136843	0.410996	0.396869	0.206299								24	1.61281	0.333067	2.14039	0.394987	0.460323	1.15283	0.885856
Ret-ACR1 2.0 #2									Ret-XXM 2.0 #1									Ret-XXM 2.0 #2
Time (h)	plant 1	plant 2	plant 3	plant 4	plant 5	plant 6	plant 7		Time (h)	plant 1	plant 2	plant 3	plant 4	plant 5	plant 6	plant 7		Time (h)	plant 1	plant 2	plant 3	plant 4	plant 5	plant 6	plant 7
0	0.218466	0.423524	0.349497	0.950679	n.d.	0.412616	0.345135		0	1.70012	0.606374	0.335113	0.248226	n.d.	0.48357	n.d.		0	1.15973	0.48436	0.871662	1.43846	n.d.	n.d.	n.d.
0.05	n.d.	n.d.	n.d.	n.d.	n.d.				0.05	n.d.	n.d.	n.d.	n.d.	n.d.				0.05	n.d.	n.d.	n.d.	n.d.	n.d.
0.17	0.356434	n.d.	0.328764	0.442325	n.d.				0.17	1.08907	0.981437	2.10163	1.27072	1.32733				0.17	0.470826	0.594399	0.983598	0.861641	0.657429
0.5	0.184537	0.3728	0.23924	n.d.	0.543254	0.400476	n.d.		0.5	5.93686	4.91594	2.87047	3.35882	7.98118	5.87987	5.78193		0.5	1.2541	0.960125	1.00238	0.736341	0.478397	0.538776	5.97219
1	0.923373	2.48326	1.29188	4.30313	3.14692	6.80721	1.58007		1	542.121	222.539	279.708	662.305	555.997	984.354	200.383		1	30.0452	66.026	42.0886	24.6559	225.097	118.723	167.481
2	34.2624	64.8828	10.2498	12.9312	15.7683	30.7129	17.268		2	476.962	249.729	567.715	1289.85	393.463	292.03	663.642		2	95.1472	116.829	168.278	141.027	221.346	172.724	173.818
4	8.21	3.88331	7.93529	14.1043	7.4586	5.68965	20.8999		4	51.5869	68.1112	87.4995	41.9417	18.0129	27.6862	19.8282		4	15.3462	11.4499	12.6098	14.9348	30.4477	33.7801	20.6077
8	0.934905	2.17732	1.6974	0.510636	4.56016	0.88634	1.11605		8	10.0605	22.4613	7.89347	11.0073	13.236	23.0939	26.4357		8	20.6819	26.1347	12.7393	8.65452	7.61971	6.23138	28.7389
24	0.262976	0.332313	1.43181	0.419403	1.90124	1.02124	0.723118		24	84.2155	21.2826	376.41	133.989	128.61	32.7867	32.1718		24	123.383	151.457	167.17	61.266	84.8305	11.0952	13.9437

## Sheet: Fig. 3g 
Fig. 3g, JA-Ile contents (ng/g DW) in N. tabacum at different time points upon 4 h global green light (520 nm, 9 μW/mm2) illumination.
Samples at 0 h control time point are the same for 1 h or 4 h green light treatment experiments. n.d. means too low to be detected
Ret-eYFP #1
Time (h)	plant 1	plant 2	plant 3	plant 4	plant 5	plant 6
0	0.568281	0.463825	n.d.	0.531592	1.24343	n.d.
4	0.708172	0.702856	0.779933	1.09999	1.28656	n.d.
8	0.741731	1.30108	1.05715	0.587048	2.36479	1.48294
24	0.902189	0.810696	0.555273	n.d.	6.64301	2.40065
Ret-ACR1 2.0 #1
Time (h)	plant 1	plant 2	plant 3	plant 4	plant 5	plant 6
0	0.385	0.519	n.d.	0.693	0.502	0.451
4	1.1789	1.11526	2.15036	1.87641	3.20469	2.56583
8	1.11266	1.31995	0.594236	1.79818	1.70891	1.89934
24	1.79309	2.20459	1.14203	1.40846	0.44993	n.d.
Ret-XXM 2.0 #1
Time (h)	plant 1	plant 2	plant 3	plant 4	plant 5	plant 6
0	n.d.	1.945	0.511	1.509	0.623	n.d.
4	16.8008	19.3194	40.439	30.4362	36.7012	9.20055
8	7.82433	13.3136	14.2207	3.34417	14.9708	21.8835
24	10.118	19.9144	33.3572	12.7255	29.1944	22.6129

## Sheet: Fig. 3h 
Fig. 3h, JA-Ile contents (ng/g DW) in N. tabacum at different time points upon 1 h global green light (520 nm, 9 μW/mm2) illumination.
Samples at 0 h control time point are the same for 1 h or 4 h green light treatment experiments. n.d. means too low to be detected
Ret-eYFP #1
Time (h)	plant 1	plant 2	plant 3	plant 4	plant 5	plant 6
0	0.568281	0.463825	n.d.	0.531592	1.24343	n.d.
1	n.d.	0.964503	1.2353	1.13196	0.586003	0.507811
4	0.577007	n.d.	0.622336	0.725757	0.858573	0.688598
8	1.9868	1.2054	1.43556	0.512775	n.d.	0.434264
24	n.d.	n.d.	1.22743	n.d.	n.d.	0.634428
Ret-ACR1 2.0 #1
Time (h)	plant 1	plant 2	plant 3	plant 4	plant 5	plant 6
0	0.384535	0.519083	n.d.	0.692824	0.502278	0.4515
1	1.69686	2.42654	1.13293	9.92326	1.32935	0.83839
4	1.15199	1.68491	1.50993	0.983677	0.951688	3.38873
8	0.612184	1.41493	0.598666	0.75855	1.15802	0.949216
24	0.77855	0.878737	0.868028	0.895835	0.769352	1.97658
Ret-XXM 2.0 #1
Time (h)	plant 1	plant 2	plant 3	plant 4	plant 5	plant 6
0	n.d.	1.94465	0.510648	1.50869	0.623038	n.d.
1	607.218	1386	410.462	962.19	400.777	563.279
4	20.1037	20.9652	25.7054	17.3911	57.3564	74.5445
8	56.0003	19.9719	85.553	25.4273	31.4251	6.83737
24	14.8933	13.8261	27.6813	8.73667	12.7942	9.33051

## Sheet: Fig. 3i 
Fig. 3i, Quantification of salicylic acid (SA) (ng/g DW) in Ret-eYFP #1 transgenic N. tabacum at different time points after watering with 35% PEG, spray-inoculation with Pseudomonas syringae pv. tomato strain DC3000 (Pst) or 10 mM MgCl2 as control.
Samples at 0 time point for 10 mM MgCl2 and Pst are the same Ret-eYFP #1 transgenic plants without any treatment.
10 mM MgCl2
Time (h)	plant 1	plant 2	plant 3	plant 4	plant 5	plant 6
0	108.492	59.6405	134.667	190.315	180.457	150.473
1	102.773	134.437	409.327	112.501	404.562
2	226.04	389.332	143.26	199.793
4	140.404	324.904	294.859	126.364	182.207	223.213
8	117.303	871.513	134.107	100.599	376.015
24	239.088	73.181	356.167	113.686	194.276	292.282
Pst
Time (h)	plant 1	plant 2	plant 3	plant 4	plant 5	plant 6
0	108.492	59.6405	134.667	190.315	180.457	150.473
1	69.232	38.7838	211.518	48.507	62.7285	113.288
2	105.647	117.328	252.548	169.84	139.585
4	491.133	599.924	394.939	2242.2	1628.94	464.872
8	2193.45	2203.72	4504.28	1275.9	1365.19	2315.49
24	620.781	2721.96	449.909	443.645	1785.62	658.528
30% PEG
Time (h)	plant 1	plant 2	plant 3	plant 4	plant 5	plant 6
0	34.8301	71.1027	253.233	195.932	663.259	522.848
1	235.411	203.914	65.0632	371.959	75.1855	339.289
2	61.0316	134.196	172.486	223.917
4	93.4896	199.41	123.255	287.026	625.418	115.01
8	427.444	238.893	121.318	356.189	351.368	221.97
24	425.35	58.3314	48.0204	332.627	136.998	85.6307

## Sheet: Fig. 3j 
Fig. 3j, SA contents (ng/g DW) in WT or transgenic N. tabacum at different time points upon constant global green light (520 nm, 9 μW/mm2) illumination.
WT						Ret-eYFP #1						Ret-ACR1 2.0 #1
Time (h)	plant 1	plant 2	plant 3	plant 4		Time (h)	plant 1	plant 2	plant 3	plant 4		Time (h)	plant 1	plant 2	plant 3	plant 4	plant 5	plant 6	plant 7
0	210.133	264.149	151.555	258.955		0	226.631	120.298	85.3698	88.4161		0	107.875	93.0246	99.8887	146.711	449.558	345.691	232.319
0.05	190.293	78.7114	231.699	180.05		0.5	122.046	92.5597	39.1653	158.765		0.05	527.97	423.859	200.963	311.726	230.503
0.17	175.286	181.109	227.156	204.122		1	87.4657	99.9402	142.947	74.8961		0.17	407.415	166.602	272.062	264.098	507.587
0.5	251.07	88.13	111.255	285.618		2	145.113	133	59.3481	134.543		0.5	82.7389	63.5534	412.075	113.399	185.253	268.446	621.409
1	102.6	251.745	111.698	200.974		4	108.014	169.602	110.876	171.249		1	259.651	89.6782	80.2607	390.015	310.962	248.29	278.507
2	166.505	114.284	465.083	131.12		8	93.0717	115.099	158.406	118.451		2	408.367	118.417	194.64	214.82	142.02	678.365	860.635
4	392.364	319.84	112.731	168.676		24	77.4738	52.6949	193.99	109.485		4	348.567	496.738	2263.46	798.997	1824.92	5624.69	2406.27
8	147.981	318.254	159.78	241.301								8	479.246	271.135	253.626	674.634	692.43	715.716	1711.98
24	237.271	385.375	319.477	280.449								24	252.602	131.358	509.967	220.138	453.109	720.344	637.305
Ret-ACR1 2.0 #2									Ret-XXM 2.0 #1									Ret-XXM 2.0 #2
Time (h)	plant 1	plant 2	plant 3	plant 4	plant 5	plant 6	plant 7		Time (h)	plant 1	plant 2	plant 3	plant 4	plant 5	plant 6	plant 7		Time (h)	plant 1	plant 2	plant 3	plant 4	plant 5	plant 6	plant 7
0	77.2352	78.2828	96.1218	201.04	322.073	389.406	187.268		0	189.292	253.111	314.569	247.311	312.823	291.231	326.897		0	47.465	147.983	61.1341	108.422	235.084	395.606	382.844
0.05	1298.68	283.613	204.7	194.746	408.558				0.05	506.776	441.914	331.725	307.13	739.139				0.05	226.251	220.808	245.531	175.466	194.544
0.17	288.96	217.272	232.318	243.085	247.987				0.17	376.09	366.199	408.93	528.643	344.329				0.17	218.638	205.491	315.567	272.445	169.734
0.5	99.3483	63.6054	79.5671	135.191	189.184	509.658	103.484		0.5	400.826	294.411	199.688	277.9	405.351	305.863	393.845		0.5	117.182	67.8177	50.8989	114.446	452.308	335.271	200.447
1	59.8556	352.971	103.568	166.049	270.778	500.619	285.609		1	192.564	287.292	458.456	542.195	220.235	232.422	351.717		1	94.3955	98.7033	156.583	159.769	475.288	319.005	291.414
2	97.0903	141.417	149.652	90.5097	557.191	217.127	195.576		2	2424.12	1606.69	3147.94	2492.48	2426.48	4947.32	6687.57		2	753.789	550.58	1585.61	1718.45	2599.05	2359.55	1894.77
4	519.209	474.68	3591.51	1097.82	4956.23	1943.32	2646.14		4	39740.6	35162.5	31050.7	23951.5	58645.8	50157	68177.8		4	16491.5	17372.1	14172.5	21798.4	48271	63701	54866.1
8	438.781	157.679	393.418	380.816	1173.88	380.813	459.383		8	55540.6	63149.6	70877.5	83680.4	120764	111104	157766		8	41926.5	75564.2	51776.1	39582.2	95922.3	68079.8	105592
24	389.435	233.34	182.698	324.876	703.372	1010.23	751.689		24	14301.8	7949.97	18537.8	22600.4	21731.4	12689.4	13766.5		24	29195.1	21584.7	42453	10423.8	9997.9	12323.5	12224

[truncated: 2 more sheets: Fig. 3k ,  Fig. 3l ]
