# Supplementary material for: Probing plant signal processing optogenetically by two channelrhodopsins
Source: Nature. 2024 Aug 28;633(8031):872–7. doi: 10.1038/s41586-024-07884-1 (PMC11424491; doi:10.1038/s41586-024-07884-1)
Supplement: Supplementary file 17 — Source Data Fig. 4 [file 41586_2024_7884_MOESM17_ESM.xlsx]

## Sheet: Fig. 4
Fig. 4a, Time course of differentially expressed genes (DEGs) at 1, 4 and 8h after 1h or 4h of green light stimulation (520 nm, 9 μW/mm2) in ACR1 2.0
ACR1 2.0	Time point (h)	0	1	4	8
	DEGs (1h Green light)	0	1261	297	159
	DEGs (4h Green light)	0		2385	677
Fig. 4b, Time course of differentially expressed genes (DEGs) at 1, 4 and 8h after 1h or 4h of green light stimulation (520 nm, 9 μW/mm2) in XXM 2.0
XXM 2.0	Time point (h)	0	1	4	8
	DEGs (1h Green light)	0	11070	6648	1309
	DEGs (4h Green light)	0		13262	8504
Fig. 4c, Time course of differentially expressed genes (DEGs) at 1, 4 and 8h after PEG treatment in ret-eYFP #1 plants
PEG	Time point (h)	0	1	4	8
	DEGs	0	445	1054	1333
Fig. 4d, Time course of differentially expressed genes (DEGs) at 1, 4 and 8h after Pst treatment in ret-eYFP #1 plants
Pst	Time point (h)	0	1	4	8
	DEGs	0	37	505	1638
Fig. 4e, Heatmaps showing representative transcripts of DEGs associated with responses or pathways to abscisic acid (ABA)
	ACRC1h	ACR1GL1h	ACR4GL4h	RETPEG8h	XXMC1h	XXM1GL1h	XXM4GL4h	RETPst8h
NtPP2C3	-0.977682	0.693937	1.77071	0.895323	-0.931119	-0.432892	-0.34675	-0.671529
NtPP2C24	-0.861905	0.895809	1.82652	0.62546	-0.954976	-0.36198	-0.561418	-0.607511
NtPP2C37	-0.580677	1.16917	1.38827	0.978572	-0.713415	-0.641941	-1.12397	-0.476018
NtAFP1A	-0.692239	0.448168	1.46675	1.46168	-0.800527	-0.255703	-0.829291	-0.798835
NtEDL3	-0.752319	0.701675	1.38456	1.33882	-0.869946	-0.262209	-1.10193	-0.438649
NtMYB94	-0.646647	0.863015	1.40394	1.27116	-0.715491	-0.730243	-1.00562	-0.440113
NtABF2	-0.547096	2.04983	0.743671	0.393151	-0.77446	-0.556569	-0.767355	-0.541175
NtBDG3	-0.516413	1.7727	0.606342	0.78075	-0.985135	-0.821627	-0.974235	0.137619
NtSWEE15	-0.173582	2.18714	-0.173582	-0.173582	-0.937345	-0.312448	-0.937345	0.520747
NtAFP1B	-0.624356	0.136015	0.92042	2.05005	-0.624356	-0.635281	-0.635281	-0.587211
NtIRX1	-0.59832	0.743994	1.45938	1.31323	-0.646397	-0.519474	-0.950245	-0.802168
NtNCED3	0.360883	2.18847	0.254936	-0.0629062	-0.433722	-0.592643	-0.883998	-0.831024
Fig. 4f, Heatmaps showing representative transcripts of DEGs associated with responses or pathways to water stress
	ACRC1h	ACR1GL1h	ACR4GL4h	RETPEG8h	XXMC1h	XXM1GL1h	XXM4GL4h	RETPst8h
NtPIP2A1	-0.590475	-0.0481206	-0.0906582	-0.61387	-0.635139	0.0348276	-0.437339	2.38077
NtPIP2B1	-0.522742	0.16192	-0.0125648	-0.602397	-0.522742	-0.348257	-0.532224	2.37901
NtZNt18	-0.423311	-0.313419	-0.399501	-0.426974	-0.425142	2.45768	-0.0771529	-0.392175
NtPIP2A2	-0.248471	1.13266	0.361844	-0.518527	-0.511733	-0.971168	-0.99438	1.74977
NtPIP2B2	-0.265467	1.36543	0.286142	-0.758724	-0.283938	-0.94931	-0.970299	1.57617
NtTIP1;3	-0.250148	1.63497	0.30478	-0.65637	-0.556628	-0.860388	-0.951969	1.33575
NtPIP2B3	0.489211	1.39959	-0.637031	-0.599489	-0.139607	-1.13445	-0.815352	1.43713
NtSIP3	-0.794752	0.77053	1.93318	0.581279	-0.954598	-0.507482	-0.480715	-0.547443
NtP5CS1A	-0.503634	-0.307294	2.42046	0.0589019	-0.522811	-0.481717	-0.51094	-0.152962
NtP5CS1B	-0.508303	0.0502603	2.37571	0.110365	-0.584989	-0.548718	-0.588098	-0.306225
NtTIL	-0.211869	0.965179	1.20199	1.28983	-0.957449	-1.07832	-0.833069	-0.376304
NtLTI65	-0.743658	-0.521853	0.60221	1.79206	-0.751177	1.02514	-0.72862	-0.674109
Fig. 4g, Heatmaps showing representative transcripts of DEGs associated with responses or pathways to photosynthesis
	ACRC1h	ACR1GL1h	ACR4GL4h	RETPEG8h	XXMC1h	XXM1GL1h	XXM4GL4h	RETPst8h
NtLHCA1	0.482466	1.01322	-0.342507	0.797526	1.13925	-1.24406	-1.39093	-0.454959
NtLHCB2.2	0.0708998	-0.318906	0.376197	0.785037	1.85548	-0.964523	-1.16171	-0.642476
NtCAB1	-0.147885	1.11062	0.13399	0.706671	1.32401	-1.21881	-1.24362	-0.664985
NtPSBP1	0.214743	-0.371984	0.370393	0.47281	1.97029	-0.929201	-1.19363	-0.533421
NtLHCA4	0.503996	-0.469623	-0.476018	-0.00439647	2.26578	-0.677457	-0.73501	-0.407273
NtLHCB2.3	0.0268687	-0.320278	0.0649828	0.22362	2.2598	-0.795159	-0.86761	-0.592227
NtLHCB3	0.502627	-0.374596	-0.22187	0.189957	2.16931	-0.775786	-0.973342	-0.516304
NtPSBX	0.557806	-0.438199	-0.138092	-0.164189	2.23666	-0.738305	-0.794847	-0.520837
NtPSAL	0.652391	-0.203046	-0.0332403	-0.154988	2.12297	-0.763726	-1.03926	-0.581104
NtPnsB2	1.68398	-0.382123	-0.406217	0.283486	1.27738	-0.809799	-1.07785	-0.568855
NtPnsB1	1.49773	-0.359486	-0.227801	0.0491928	1.50227	-0.942231	-1.12992	-0.389758
NtCA1	1.22887	-0.195669	-0.0646771	-0.118711	1.75938	-0.750746	-1.08314	-0.775307
Fig. 4h, Heatmaps showing representative transcripts of DEGs associated with responses or pathways to auxin
	ACRC1h	ACR1GL1h	ACR4GL4h	RETPEG8h	XXMC1h	XXM1GL1h	XXM4GL4h	RETPst8h
NtYUC6	1.36206	0.395437	0.834812	0.571187	0.17575	-1.44994	-1.09844	-0.790875
NtSAUR51	1.97575	-0.774713	-0.536339	-0.0595933	0.747208	-0.848058	-0.884731	0.38048
NtLAX3	1.50245	0.012568	0.231937	-0.225082	1.11855	-1.16654	-1.42247	-0.0514146
NtAUX1A	1.76682	0.0488073	-0.436012	-0.172452	1.0884	-1.11606	-1.10467	-0.0748378
NtAUX1B	1.75592	-0.119095	-0.235257	-0.0287472	1.06482	-1.12114	-1.20093	-0.115575
NtIAA16	1.56832	-0.39223	-0.0919007	-0.0870955	1.50105	-0.961654	-0.846328	-0.690156
NtTIR1	1.38809	-0.555482	-0.23318	0.230739	1.08044	-1.36124	-1.1366	0.587224
NtPIN5	0.861387	-0.182122	-0.575899	-0.438077	2.14116	-0.575899	-0.733409	-0.497143
NtPIN3	1.00628	-0.214766	-0.233329	-0.206516	1.86328	-1.08311	-1.09446	-0.0373842
NtPIN1	0.882676	-0.213816	-0.520834	-0.433114	2.02303	-0.783992	-1.00329	0.0493421
NtSAUR72	0.726285	-1.2357	-1.1018	-0.659333	1.70437	-0.245976	0.435189	0.376969
NtABC19	1.48654	-0.539219	-0.375323	-0.381878	1.72255	-0.690003	-0.716227	-0.50644
Fig. 4i, Heatmaps showing representative transcripts of DEGs associated with responses or pathways to jasmonic acid (JA)
	ACRC1h	ACR1GL1h	ACR4GL4h	RETPEG8h	XXMC1h	XXM1GL1h	XXM4GL4h	RETPst8h
NtLOX3	-0.376788	-0.294219	-0.391574	-0.400767	-0.390743	2.46955	-0.399271	-0.21619
NtLOX2	-0.430442	-0.505042	-0.579329	-0.610987	-0.578389	1.63706	-0.531058	1.59819
NtAOS	-0.364188	-0.349899	-0.35786	-0.365209	-0.365209	2.47461	-0.351736	-0.320505
NtAOC3	-0.371335	-0.348351	-0.398651	-0.418145	-0.389144	2.46397	-0.409721	-0.128622
NtJAR1	-0.172335	0.0332792	-0.575372	-0.740846	-0.228859	2.33436	-0.758868	0.108644
NtJAZ6	-0.416037	-0.394927	-0.452225	-0.450215	-0.464288	2.42724	-0.375326	0.125779
NtJAZ1	-0.516642	-0.340447	-0.468026	-0.59954	-0.584085	2.21508	-0.464654	0.758312
NtMYC2	-0.398903	-0.444277	-0.456493	-0.408327	-0.482322	2.35742	-0.565392	0.398292
NtOPCL1	-0.180495	-0.558675	-0.562425	-0.501792	-0.266132	2.14109	-0.881222	0.809649
NtOPR3	-0.0625009	-0.238261	-0.359475	-0.171593	-0.18826	0.281443	-1.41858	2.15723
NtJAZ3	-0.593971	0.504148	0.0841301	-0.421915	-1.16074	0.731868	-0.978566	1.83505
NtJAZ8	-0.566103	-1.0901	-0.566103	-0.491246	-0.753244	0.931028	1.64217	0.8936
Fig. 4j, Heatmaps showing representative transcripts of DEGs associated with responses or pathways to salicylic acid (SA)
	ACRC1h	ACR1GL1h	ACR4GL4h	RETPEG8h	XXMC1h	XXM1GL1h	XXM4GL4h	RETPst8h
NtPAL1	-0.226588	-0.389965	-0.830971	-0.754284	-0.818968	2.07869	0.696546	0.245537
NtSARD1	-0.539961	-0.529279	-0.521801	-0.56075	-0.559106	1.91931	1.27099	-0.479401
NtNPR3A	-0.336026	-0.213548	-0.684522	-0.935792	-0.577195	2.2436	0.294043	0.209444
NtNHL25	-0.561644	-0.588157	-0.585038	-0.588157	-0.538251	1.90561	1.27554	-0.319909
NtEDS1	-0.328712	0.0749258	-0.541566	-1.04843	-0.634111	2.19634	0.478564	-0.197014
NtPAD4	-0.275303	-0.369452	-0.334045	-0.903763	-0.885255	2.18462	0.5495	0.0336962
NtNPR3B	-0.360945	-0.0181297	-0.674753	-1.17315	-0.983287	0.870553	1.7065	0.63322
NtNPR1A	0.409608	0.240227	-0.854232	-0.997554	-0.717424	1.68648	-0.7956	1.0285
NtNPR1B	0.314771	-0.171623	-0.608763	-0.71343	-0.245506	2.05101	-1.18751	0.561047
NtNPR3C	0.0808606	-0.624104	-0.345723	-0.766298	-0.187506	-0.281635	2.39002	-0.265613
NtWAK2	-0.615068	-0.603678	-0.615068	-0.626458	-0.626458	-0.0569507	1.8452	1.29848
NtBCS1	-0.375547	-0.432678	-0.377564	-0.540217	-0.510643	0.00756135	2.43593	-0.206845
Fig. 4k, Heatmaps showing representative transcripts of DEGs associated with responses or pathways to ethylene
	ACRC1h	ACR1GL1h	ACR4GL4h	RETPEG8h	XXMC1h	XXM1GL1h	XXM4GL4h	RETPst8h
NtSAM1	-0.536245	-0.481362	-0.618568	-0.152069	-0.710038	1.64075	-0.691744	1.54928
NtMKK9	-0.359065	-0.571314	-0.383806	-0.917684	-0.316095	1.81942	-0.60517	1.33372
NtACS2	-0.590323	-0.650484	-0.0188001	-0.740724	-0.635444	1.33481	1.80105	-0.500083
NtEIN4	-0.433715	-0.699977	-0.525243	-0.957918	-0.475319	0.814386	2.04585	0.231939
NtETR2	-0.562155	-0.632756	-0.343294	-0.837497	-0.491555	1.17461	1.94416	-0.251514
NtWRKY70	-0.397271	-0.411615	-0.393435	-0.711001	-0.59208	0.220683	2.36776	-0.0830401
NtACO4A	-0.625598	-0.56189	-0.610577	-0.708056	-0.707331	0.289731	0.932512	1.99121
NtEIN3	-0.312835	-0.424246	-0.373296	-0.892309	-0.513239	2.3359	0.248977	-0.0689527
NtERF4	-0.361396	-0.418195	-0.402603	-0.489472	-0.411513	2.45961	-0.149793	-0.226638
NtERF1	-0.219244	-0.28357	-0.472259	-0.665237	-0.335031	2.43527	-0.399357	-0.0605736
NtACO4B	-0.537398	-0.317865	-0.744629	-1.11872	-0.683122	1.55605	1.24914	0.596539
NtGLIP2	-0.226807	-0.349898	-0.532256	-1.21154	-0.887852	0.315706	1.48735	1.40529
Fig. 4l, Heatmaps showing representative transcripts of DEGs associated with responses or pathways to reactive oxygen species (ROS)
	ACRC1h	ACR1GL1h	ACR4GL4h	RETPEG8h	XXMC1h	XXM1GL1h	XXM4GL4h	RETPst8h
NtCRK2	-0.37072	-0.338588	-0.459083	-0.415783	-0.425384	2.46279	-0.314097	-0.139133
NtRBOHD	-0.308474	-0.346986	-0.516892	-0.473849	-0.427786	2.43041	-0.442133	0.0857082
NtRBOHF	-0.37115	-0.36053	-0.36761	-0.369734	-0.370442	2.47345	-0.363362	-0.270619
NtMPK9	-0.385689	-0.510842	-0.713012	-0.621554	-0.621554	2.15107	0.817708	-0.116128
NtNAC017	-0.370523	-0.283507	-0.442821	-0.606464	-0.486545	2.43652	-0.0376097	-0.209045
NtMPK7	-0.426701	-0.407952	-0.481503	-0.648794	-0.591107	2.25861	0.650597	-0.35315
NtAPX2	-0.501215	-0.65603	-0.129658	-0.841808	-0.950179	0.892123	1.96035	0.226417
NtAPX3	-0.868111	-0.262798	-0.355949	-0.295662	-1.41847	1.11259	1.56025	0.52815
NtNTRA	-0.787751	-0.321562	0.108476	-0.279475	-1.44423	-0.130194	1.36154	1.4932
NtMKK2B	-0.327168	-0.98852	-0.102624	-0.330676	-0.841163	-0.502592	1.38323	1.70952
NtCSD1	-0.537949	-0.324106	-0.297376	-0.457758	-1.04583	-0.243915	2.13509	0.77184
NtZAT12	-0.349272	-0.706834	0.269468	-0.34979	-0.843123	-0.706834	2.16921	0.517171
Fig. 4m, Heatmaps showing representative transcripts of DEGs associated with responses or pathways to programmed cell death (PCD)
	ACRC1h	ACR1GL1h	ACR4GL4h	RETPEG8h	XXMC1h	XXM1GL1h	XXM4GL4h	RETPst8h
NtCAD1	-0.413627	-0.572369	-0.683867	-0.65552	-0.685757	1.90136	1.22671	-0.116931
NtPEN3	-0.660752	-0.541147	-0.651925	-0.864213	-0.728719	1.69207	1.16466	0.590026
NtSOBIR1	-0.380909	-0.269935	-0.718834	-0.959834	-0.586188	2.04838	0.896488	-0.0291725
NtRIN4	-0.239911	-0.623341	-0.698314	-0.869679	-0.475539	2.11636	0.77757	0.0128524
NtBIR1	-0.405013	-0.24902	-0.619503	-0.729998	-0.843743	1.99988	1.05092	-0.203522
NtMKK4	-0.39382	-0.467842	-0.361435	-0.527213	-0.512563	2.41901	0.135129	-0.291268
NtACA4	0.0476528	-0.405544	-0.608049	-0.493988	-0.339059	2.42892	-0.371996	-0.257935
NtACA11	-0.128926	-0.436643	-0.682581	-0.667283	-0.489008	2.30574	0.450028	-0.35133
NtNUDT2	-0.494884	-0.541511	-0.541511	-0.537272	-0.528795	-0.257509	2.2646	0.636885
NtNUDT10	-0.505141	-0.513756	-0.501312	-0.513756	-0.509927	0.761331	2.22117	-0.43861
NtNSL1	-0.361733	-0.301878	-0.737779	-0.884815	-0.744285	2.02727	0.878309	0.124915
NtHSR203J	-0.55081	-0.505506	-0.50451	-0.579443	-0.575456	1.93381	1.24954	-0.467624
