# Supplementary material for: Probing plant signal processing optogenetically by two channelrhodopsins
Source: Nature. 2024 Aug 28;633(8031):872–7. doi: 10.1038/s41586-024-07884-1 (PMC11424491; doi:10.1038/s41586-024-07884-1)
Supplement: Supplementary file 18 — Source Data Extended Data Fig. 1 [file 41586_2024_7884_MOESM18_ESM.xlsx]

## Sheet: Tabelle1
Extended Data Fig. 1c, Photocurrent comparison of ChR2 variants triggered by blue light (473 nm, 3 mW/mm2). The photocurrent was normalized to the mean photocurrent of XXM 1.1.
R120H/D156H	XXM 1.1 (H134Q/D156H)	H134R/D156H	E83D/H134Q/D156H	E83N/H134Q/D156H	E83S/H134Q/D156H	E101D/H134Q/D156H	E101N/H134Q/D156H	E101S/H134Q/D156H	Q117R/H134Q/D156H
0.142318	0.607572	0.613341	1.95845	0.0775624	0.368421	1.33795	1.48015	0.530009	0.199203
0.234237	1.29271	0.734395	1.3638	0.10988	0.445984	1.09234	1.04709	0.659279	0.284576
0.146479	1.15051	0.742466	1.7193	0.103417	0.542936	1.33795	0.795014	0.407202	0.341491
0.13092	1.02124	0.758606	1.54478	0.0840257	0.21976	1.17636	0.891966	0.588181	1.08139
0.338211	0.639889	0.266319	1.78393	0.0969533	0.465374	0.801477	0.840258	0.601108	0.512237
0.0872803	1.22161	0.677903	2.24931	0.090489	0.549399	0.730378	0.814404	0.542936	0.479511
0.0436396	1.06648	0.694044			0.407202	1.11819	0.833795	0.439519	0.516505
		0.597201			0.387811		1.49307
		0.928082
Extended Data Fig. 1d, Reversal potential shift (mV) of ChR2 variants-expressing Xenopus laevis oocytes upon blue light (473 nm, 3 mW/mm2) illumination.
XXM 1.1 (H134Q/D156H)	H134R/D156H	E83D/H134Q/D156H	E101D/H134Q/D156H	E101N/H134Q/D156H
37	7	35	32	28
40	8	34	30	28
47	8	32	28	32
Extended Data Fig. 1f, Normalized photocurrents of XXM 2.0-expressing Xenopus laevis oocytes upon light illumination of different wavelengths.
Wavelength (nm)	cell 1	cell 2	cell 3	cell 4
399.3	0.58	0.54	0.55	0.6
422	0.88	0.94	0.86	0.88
440.7	0.94	0.95	0.92	0.94
456	1	1	1	1
479.5	0.88	0.84	0.87	0.85
496	0.71	0.74	0.66	0.78
516	0.29	0.42	0.25	0.36
541	0.073	0.21	0.077	0.11
562	0.014	0.06	0.01	0.013
595	0.007	0.013	0.0005	0.004
