# Supplementary material for: Probing plant signal processing optogenetically by two channelrhodopsins
Source: Nature. 2024 Aug 28;633(8031):872–7. doi: 10.1038/s41586-024-07884-1 (PMC11424491; doi:10.1038/s41586-024-07884-1)
Supplement: Supplementary file 19 — Source Data Extended Data Fig. 2 [file 41586_2024_7884_MOESM19_ESM.xlsx]

## Sheet: Tabelle1
Extended Data Fig. 2b: Expression level of Ret-ACR1 2.0 and Ret-XXM 2.0 in transgenic N. tabacum leaves.
Ret-ACR1 2.0 #1	Ret-ACR1 2.0 #2	Ret-XXM 2.0 #1	Ret-XXM 2.0 #2
9457.17	4630.53	34662.2	37279.4
8190.01	4414.38	31748.5	14925.7
7256.27	8874.73	29248.9	17581.8
10535.4	3444.55	22698.8	4821.8
5092.82	5112.88	16818.9	17031.6
9807.21	6932.2	19007.6	18995.9
Extended Data Fig. 2c, Retinal concentrations (μg g-1 FW)measured in extracts from N. tabacum plants.
WT	Ret-eYFP #1	Ret-eYFP #2	Ret-ACR1 2.0 #1	Ret-ACR1 2.0 #2	Ret-XXM 2.0 #1	Ret-XXM 2.0 #2
0	0.210572	0.0757486	0.0662778	0.0586563	0.104238	0.0441293
0	0.140379	0.0811337	0.0412965	0.0478674	0.0579757	0.0356785
0	0.169416	0.025577	0.0922516	0.0573919	0.104702	0.0366605
0	0.153994	0.133996	0.100883	0.0289975	0.0869996	0.0301734
0	0.153415	0.0854362	0.112815	0.0902003	0.0733219	0.0542462
0	0.197159	0.126189	0.113839	0.0413361	0.0755354	0.0376848
0	0.159303	0.15171	0.0609348	0.0399579	0.0792965	0.0439699
0	0.252471	0.0707475	0.0792085	0.03448	0.0843204	0.041131
0	0.254958	0.119916	0.054988	0.033244	0.060311	0.0531432
0.00099831	0.19171	0.0816636	0.166092	0.0520485	0.0714328	0.0455656
Extended Data Fig. 2d, Carotenoid concentrations (mg g-1 FW) measured from N. tabacum plants.
WT	Ret-eYFP #1	Ret-eYFP #2	Ret-ACR1 2.0 #1	Ret-ACR1 2.0 #2	Ret-XXM 2.0 #1	Ret-XXM 2.0 #2
1.45018	1.63852	1.46641	1.14576	1.22065	1.60799	1.68198
1.40621	1.55365	1.4991	1.35309	1.4638	1.15895	1.56426
1.50313	1.08743	1.29675	1.35998	1.57653	1.34949	1.79637
1.35172	1.39224	1.53378	1.56213	1.86855	1.1424	1.66267
1.44211	1.65134	1.41321	1.39542	1.27914	1.48595	1.36694
1.42436	1.62702	1.47193	1.26799	1.72089	1.38187	1.25552
1.42675	1.28611	1.63083	1.17327	1.80105	1.31208	1.26798
1.36339	1.65463	1.43685	1.48636	1.50057	1.20355	1.62124
1.47908	1.50843	1.47204	1.62473	1.7971	1.20729	1.64158
1.51332	1.26146	1.54109	1.60735	1.83719	1.21824	1.78688
Extended Data Fig. 2e, Maximum quantum yield of energy conversion of N. tabacum plants.
WT	Ret-eYFP #1	Ret-eYFP #2	Ret-ACR1 2.0 #1	Ret-ACR1 2.0 #2	Ret-XXM 2.0 #1	Ret-XXM 2.0 #2
0.741	0.743	0.731	0.743	0.748	0.754	0.75
0.748	0.754	0.744	0.741	0.741	0.742	0.752
0.74	0.756	0.754	0.732	0.741	0.715	0.719
0.756	0.752	0.744	0.74	0.733	0.729	0.68
0.75	0.748	0.74	0.737	0.754	0.753	0.731
0.746	0.749	0.723	0.738	0.756	0.728	0.727
0.751	0.75	0.755	0.757	0.732	0.734	0.734
0.729	0.745	0.742	0.755	0.735	0.727	0.739
0.749	0.741	0.737	0.757	0.743	0.756	0.73
0.75	0.744	0.721	0.737	0.75	0.755	0.739
Extended Data Fig. 2f, Dry weight (g) of N. tabacum plants’ aboveground part when grown in red light for 45 days.
WT	Ret-eYFP #1	Ret-eYFP #2	Ret-ACR1 2.0 #1	Ret-ACR1 2.0 #2	Ret-XXM 2.0 #1	Ret-XXM 2.0 #2
0.9723	0.8602	0.95	1.091	0.9612	0.95	0.8305
1.2305	1.1018	1.2381	1.3076	1.0521	1.2801	1.1058
1.0348	0.9736	1.2042	1.1241	0.9588	0.981	1.2103
0.9467	1.0855	1.2149	0.9092	1.225	1.1341	0.874905
1.2037	0.9408	0.9245	1.2029	1.0795	1.3302	1.209
1.1349	1.206	1.0348	0.8712	1.232	0.876	1.109
0.8643	1.2071	0.9849	1.0551	0.82	0.919	0.9095
Extended Data Fig. 2i, Mesophyll cell depolarizations (mV) induced by green light.
Ret-eYFP #2	Ret-XXM 1.2 #2	Ret-XXM 2.0 #2
3.5	28.078	51.33
2.7	54.06	35.52
2	19.32	73.66
3.9	19.2	40.7
2.9	20.53	37.75
3.5	24.03	56.69
2.7	23.64	36.33
2.8	54.81	87.99
3.1	42.39	80.82
	51.14	50.75
		63.63
