# Supplementary material for: Probing plant signal processing optogenetically by two channelrhodopsins
Source: Nature. 2024 Aug 28;633(8031):872–7. doi: 10.1038/s41586-024-07884-1 (PMC11424491; doi:10.1038/s41586-024-07884-1)
Supplement: Supplementary file 20 — Source Data Extended Data Fig. 3 [file 41586_2024_7884_MOESM20_ESM.xlsx]

## Sheet: Extended Data Fig. 3a
Extended Data Fig. 3a, R-GECO1 fluorescence in N. benthamiana mesophyll protoplasts upon green light (532 nm, 180 µW/mm2) illumination
Time (min)	R-GECO1 sample 1	R-GECO1 sample 2	R-GECO1 sample 3	R-GECO1 sample 4	R-GECO1 sample 5	R-GECO1 sample 6	R-GECO1 sample 7	R-GECO1 sample 8	R-GECO1 sample 9	R-GECO1 sample 10	R-GECO1 sample 11	R-GECO1 sample 12	Ret-XXM 2.0/R-GECO1 sample 1	Ret-XXM 2.0/R-GECO1 sample 2	Ret-XXM 2.0/R-GECO1 sample 3	Ret-XXM 2.0/R-GECO1 sample 4	Ret-XXM 2.0/R-GECO1 sample 5	Ret-XXM 2.0/R-GECO1 sample 6	Ret-XXM 2.0/R-GECO1 sample 7	Ret-XXM 2.0/R-GECO1 sample 8	Ret-XXM 2.0/R-GECO1 sample 9	Ret-XXM 2.0/R-GECO1 sample 10	Ret-XXM 2.0/R-GECO1 sample 11	Ret-XXM 2.0/R-GECO1 sample 12	Ret-XXM 2.0/R-GECO1 sample 13	Ret-XXM 2.0/R-GECO1 sample 14
0	6610.98	7856.22	5932.79	8247.19	6966.39	6932.85	11255.7	12831.5	8516.05	6739.41	6049.43	5502.57	7146.33	7312.28	7088.03	7108.4	7607.68	7320.64	6512.81	7466.56	6700.11	9059.42	9884.33	8846.5	7718.4	8037.19
0.108333	6611.84	7838.05	5932.45	8258.72	6970.72	6935.65	11302	12767.4	8531.28	6764.08	6065.03	5518.01	7154.86	7294.57	7067.47	7120.56	7609.18	7300.78	6516.81	7433.22	6715.71	9050.15	9859.64	8858.32	7712.7	8001.47
0.216666	6588.85	7836.4	5910.27	8279.5	6993.37	6916.22	11287.8	12708.1	8510.41	6743.65	6075.5	5522.06	7083.69	7286.72	7091.94	7117.3	7618.45	7312.95	6517.03	7472.66	6708.9	9017.5	9832.89	8822.13	7734.54	7970.82
0.324999	6596.91	7843.6	5926.55	8267.04	6947.27	6945.4	11303.6	12625	8504.89	6757.17	6097.75	5532.93	7092.23	7265.27	7096.59	7095.73	7596.58	7284.83	6512.76	7437.48	6690.64	9016.75	9800.14	8817.75	7722.29	7951.99
0.433332	6601.93	7841.31	5925.45	8265.73	6957.65	6953.18	11287.4	12576	8513.32	6729.95	6103.45	5509.69	7101.59	7244.6	7094.69	7087.1	7601.49	7279.49	6510.92	7387.35	6687.24	8991.75	9804.53	8788.26	7714.73	7943.32
0.541665	6623.52	7867.84	5945.24	8265	7001.1	6955.73	11267.9	12529.5	8511.24	6759.97	6096.97	5530.59	7077.18	7247.14	7110.14	7074.31	7600.92	7303.62	6495.7	7428.62	6665.13	8965.98	9763.85	8748.28	7710.17	7941.15
0.649998	6629.16	7888.04	5956.39	8251.07	6998.72	6985.04	11300	12422.7	8450.41	6765.81	6116.32	5534.05	7066.13	7221	7155.05	7083.07	7611.31	7294.04	6511.27	7446.16	6669.88	8980.82	9725.81	8754.97	7743.35	7935.1
0.758331	6621.48	7863.64	5999.48	8242.99	7002.22	7020.54	11248.6	12382.1	8458.17	6763.29	6099.76	5568.9	7093.45	7232.45	7151.19	7060.45	7568.47	7292.31	6508.67	7443.83	6662.26	8972.59	9685.68	8757.11	7726.36	7911.73
0.866664	6649.59	7906.12	5998.05	8251.93	7001.26	7052.05	11230.7	12392.5	8421.07	6786.06	6102.52	5559.35	7086.02	7182.96	7095.3	7058	7632.07	7298.33	6498.64	7447.95	6676.99	8999.94	9640.44	8767.66	7722.36	7879.68
0.974997	6630.57	7920.58	6000.99	8227.34	6995.6	7050.44	11200.1	12465.7	8413.49	6781.12	6086.88	5559.47	7073.23	7179.37	7110.34	7041.2	7633.3	7291.36	6477.15	7464.17	6688.88	8971.92	9650.32	8769.34	7689.41	7872.59
1.08333	6631.57	7951.28	6006.98	8226.79	7004.14	7048.5	11162.4	12409.3	8408.38	6764.97	6079.36	5563.69	7064.97	7167.05	7099.1	7051.14	7658.47	7303.74	6493.55	7461.69	6675.37	8999.66	9620.62	8778.88	7688.39	7879.56
1.19166	6624.84	7973.76	6015.7	8213.66	7017.69	7047.09	11163	12430.4	8394.62	6775.65	6073.74	5589.85	7087.38	7145.69	7119.34	7037.72	7701.98	7323.51	6488.06	7447.37	6688.74	8969.42	9563.92	8783.04	7678.86	7880.62
1.3	6610.68	7930	6011.59	8212.12	7017.61	7047.22	11138.7	12422	8374.39	6784.16	6069.97	5565.02	7018.56	7179.49	7106.53	7041.64	7714.21	7337.76	6472.04	7454	6733.37	9007.98	9570.91	8785.41	7687.79	7879.61
1.40833	6595.95	7931.01	5998.87	8216.35	7047.02	7007.64	11123.6	12396.8	8334.07	6761.56	6060.87	5580.24	7024.63	7162.49	7123.98	7050.35	7719.8	7347.08	6444.18	7462.53	6698.29	8988.62	9606.77	8813.3	7690.24	7868.11
1.51666	6611.63	7909.39	6007.4	8205.1	7045.24	7006.3	11147.2	12387.2	8353.56	6728.02	6074.11	5571.8	7018.69	7142.97	7138.75	7040.69	7713.29	7360.63	6477.37	7478.9	6712.91	8941.54	9611.22	8814.48	7673.61	7876.92
1.62499	6601.79	7945.18	5994.61	8181.05	7064.56	7005.59	11139.3	12361.8	8368.89	6693.99	6063.26	5553.89	7047.44	7136.48	7155.5	7011.6	7707.18	7349.4	6465.78	7451.7	6729.31	8960.88	9585.71	8842.01	7664.77	7885.55
1.73333	6610.46	7935.83	5986.78	8182.59	7068.63	6986.74	11151.7	12321.2	8409.48	6696.42	6077.02	5564.64	7068.94	7136.11	7143.72	7029.34	7743.34	7339.25	6439.87	7451.41	6702.35	8916.01	9584.18	8834.19	7659.14	7875.78
1.84166	6586.89	7940.35	5963.54	8201.21	7093.74	6999.05	11125.9	12311.4	8407.3	6682.91	6094.14	5556.09	7026.58	7114.53	7127.76	7050.22	7746.23	7347.94	6430.44	7416.95	6701.73	8922.67	9573.49	8826.56	7661.16	7867.55
1.94999	6561.98	7921.63	5971.73	8199.53	7060.34	6997.31	11147.9	12308	8412.71	6714.44	6097.04	5558.31	7004.22	7111.64	7115.19	7063.28	7729.4	7321.89	6415.61	7408.88	6697.31	8936.42	9604.18	8847.57	7671.58	7837.55
2.05833	6533.44	7868.21	5977.88	8224.5	7071.99	6984.74	11138.8	12254.2	8425.12	6710.39	6126.92	5557.5	6999.52	7097.81	7111.75	7083.14	7755.46	7324.3	6394.75	7399.4	6674.51	8892.15	9640.74	8811.99	7656.19	7830.5
2.16666	6529.91	7871.85	5967.52	8228.19	7053.91	6973.2	11116.6	12197.3	8405.31	6703.31	6122.73	5534.42	7032.19	7139.2	7114.84	7092.35	7757.09	7301.92	6399.11	7393.38	6688.06	8891.07	9628.13	8807.64	7669.9	7817.19
2.27499	6495.48	7859.6	5944.75	8209.49	7040.58	6982.36	11115.9	12135	8399.15	6677.93	6146.99	5544.15	7021.39	7143.58	7118.17	7084.3	7808.5	7323.45	6384.91	7414.88	6682.3	8843.08	9595.26	8802.12	7684.08	7765.45
2.38333	6484.78	7864.56	5946.52	8197.84	7029.94	6979.41	11116	12125.6	8405.39	6665.78	6136.09	5511.97	6998.63	7129.14	7115.4	7087.32	7827.99	7292.67	6382.23	7402.09	6661.53	8830.17	9611.26	8774.08	7687.06	7739.62
2.49166	6482.51	7887.11	5949.21	8204.2	6991.53	7027.28	11111	12144.8	8386.8	6635.79	6145.56	5533.91	6972.53	7117.35	7104.18	7080.48	7837.26	7315.03	6378.73	7398.93	6664.41	8847.14	9552.37	8783.56	7675.1	7726.21
2.59999	6495.58	7906.6	5943.7	8202.78	7007.79	7013.14	11107.3	12059.3	8383.55	6651.04	6151.28	5537.31	6990.1	7121.38	7077.93	7093.15	7833.99	7321.56	6391.02	7392.65	6657.84	8845.77	9572.14	8767.56	7687.02	7698.77
2.70832	6501.05	7898.63	5968.17	8238.42	7008.08	7036.14	11111.6	11942.5	8298.97	6641.91	6132.92	5535.85	7012.46	7101.35	7102.76	7092.23	7806.52	7307.96	6379.53	7420.91	6652.51	8878.7	9582.29	8774.9	7674.29	7671.58
2.81666	6509.05	7930	5968.86	8192.05	7005.52	7036.08	11119.7	11908.6	8295.12	6656.98	6111.37	5517.96	7002.16	7094.97	7107.35	7093.67	7791.26	7331.42	6391.01	7473.28	6682.39	8895.11	9488.94	8801.82	7662.9	7681.56
2.92499	6490.69	7929.07	5969.89	8208.47	6986.48	7031.38	11112.1	11871	8293.22	6641.49	6113.9	5526.96	7032.26	7099.06	7086.65	7111.16	7756	7348.24	6388.62	7514.13	6679.06	8884.13	9531.33	8803.34	7665.58	7689.66
3.03332	6487.25	7906.11	5977.27	8191.28	6974.86	7040.23	11115	11818.8	8268.87	6647.02	6104.94	5531.31	7054.19	7112.48	7078.71	7106.73	7748.91	7376.42	6375.58	7517.57	6702.95	8942.93	9579.95	8801.95	7651.96	7678.29
3.14166	6484.35	7929.31	5984.16	8172.32	6994.29	7064.25	11080	11778.3	8274.05	6649.82	6089.72	5521.93	7037.48	7100.68	7039.82	7099.08	7739.44	7352.12	6392.83	7510.91	6726.45	8945.37	9579.8	8843.46	7638.1	7679.2
3.24999	6514.87	7912.29	6000.59	8157.23	6994.89	7032.13	11053.3	11787.8	8259.2	6657.05	6081.29	5520.17	7027.1	7093.51	7041.62	7112.94	7693.5	7395.53	6389.25	7539.78	6731.91	8953.25	9592.6	8863.52	7636.45	7696.37
3.35832	6494.28	7901.08	6004.93	8140.31	7002.85	7036.16	11055.6	11797.8	8283.03	6626.35	6082.61	5552.27	7043.68	7095.4	7030.52	7088.01	7658.7	7379.21	6386.04	7482.89	6735.14	8954.77	9570.34	8883.91	7619.91	7702.15
3.46666	6489.14	7902.56	5984.98	8118.26	6973.31	7045.85	11014.5	11777.5	8316.51	6616.57	6043.22	5538.11	7035.62	7085.43	7030.88	7083.04	7652.05	7397.47	6378.4	7523.1	6749.54	8949.38	9578.01	8875.75	7607.77	7701.27
3.57499	6506.86	7897.65	5935.91	8101.38	6972.22	7010.56	11012.7	11841.2	8322.31	6598.62	6049.61	5575.09	7011.87	7085.98	7039.81	7051.63	7653.39	7396.99	6354.04	7502.9	6748.92	8953.13	9572.05	8896.34	7620.15	7704.26
3.68332	6507.99	7896.66	5951.58	8100.66	6986.2	6987.51	10990	11847.7	8339.58	6593.72	6058.74	5551.69	7001.08	7059.58	7041.65	7050.11	7640.33	7388.7	6338.5	7513.01	6753.72	8921.58	9605.71	8919.78	7611.37	7708.23
3.79165	6495.3	7889.45	5960.72	8106.14	7002.98	6985.63	10976.3	11904.8	8331.87	6646.25	6057.29	5581.96	6991.65	7020.95	7020.08	7060.65	7641.72	7378.37	6335.16	7501.44	6763.43	8914.84	9592.44	8898.5	7598.09	7710.26
3.89999	6479.77	7872.12	5937.74	8145.36	6996.75	6968.47	10983.6	11900.9	8354.56	6698.73	6069.98	5598.13	7010.73	7011.02	7043.22	7073.32	7634.92	7360.46	6328.93	7468.87	6750.48	8915.18	9555.86	8874.75	7625.29	7708.95
4.00832	6476.02	7844.17	5952.52	8125.31	6986.22	6997.09	11006.1	11933.8	8354.28	6680.38	6055.85	5612.84	6957.35	7010.7	7053.81	7080.33	7608.2	7379.37	6328.1	7465.76	6737.53	8882.69	9553.11	8855.08	7644.65	7686.26
4.11665	6463.93	7837.15	5945.64	8167.26	6981.81	6962.36	11002	11936.1	8388.01	6655.57	6069.53	5605.56	6936.66	6994.44	7036.91	7083.81	7621.52	7360.69	6308.84	7456.59	6723.47	8868.7	9550.71	8855.32	7645.18	7688.64
4.22499	6463.87	7839.92	5928.05	8177.85	6961.98	6984.88	11042.2	12103.3	8380.12	6623.99	6075.72	5583.53	6950.95	6996.23	7057.98	7100.88	7598.59	7363.4	6320.17	7456.61	6728.12	8875.96	9513.67	8809.03	7642.59	7680.05
4.33332	6462.91	7842.72	5918.93	8209.54	6964.66	6979.35	11058.3	12069	8369.68	6612.48	6103.02	5573.85	6945.9	7000.14	7052.47	7102.17	7606.95	7344.44	6333.99	7468.12	6723.31	8843.93	9503.7	8792.37	7644.15	7678.76
4.44165	6456.6	7848.43	5946.31	8236.32	6944.44	6945.31	11051.4	12006.1	8366.15	6627.06	6101.04	5590.72	6944.62	6997.43	7047.4	7113.22	7617.93	7338.52	6328.5	7471.02	6720.09	8859.63	9471.89	8760.97	7686.5	7650.28
4.54999	6454.06	7852.74	5956.22	8237.35	6946.38	6935.34	11048.6	12121.1	8377.81	6649.43	6098.38	5585.44	6948.11	6950.81	7037.83	7093.28	7663.63	7313.38	6310.7	7453.57	6743.24	8831.51	9430.47	8724.5	7716.39	7656.81
4.65832	6518.2	7848.32	5959.89	8215.44	6938.49	6966.26	11077.6	12170.9	8371.14	6647.88	6091.14	5572.53	6985.58	6939.7	7080.91	7114.26	7660.8	7321.15	6289.27	7470.1	6755.11	8838.18	9405.81	8708.44	7721.44	7646.34
4.76665	6528.96	7888.59	5971.11	8199.98	6929.55	6987.88	11072	12202.9	8346.23	6658.68	6064.79	5550.3	6919.17	6922.98	7110.81	7087.04	7674.92	7302.81	6289.39	7478.89	6764.55	8837.98	9372.17	8744.38	7747.62	7656.81
4.87498	6540.94	7927.57	5987.74	8180.65	6910.85	7012.85	11095.3	12220.9	8319.58	6650.76	6063.08	5568.68	6920.71	6915.55	7096.51	7059.74	7731.51	7330.1	6275.84	7499.22	6789.88	8869.45	9351.07	8744.7	7744.92	7649.81
4.98332	6541.86	7914.84	5998.36	8177.05	6921.97	7007.37	11080.4	12249.8	8301.26	6650.03	6050.78	5562.53	6934.32	6922.12	7071.5	7059.69	7749.15	7336.8	6289.82	7504.76	6811.12	8955.83	9376.06	8755.92	7748.73	7663.64
5.09165	6530.45	7926.67	6012.35	8160.2	6919.72	7030.14	11066.8	12284.1	8278.07	6679.08	6053.15	5564.47	6930.95	6917.84	7083.9	7037.73	7758.23	7343.58	6293.31	7529.24	6808.38	8974.55	9325.54	8757.34	7750.45	7684.16
5.19998	6557.38	7935.7	6007.26	8157.47	6940.14	7012.66	11060.9	12222.9	8288.46	6665.24	6040.3	5569.95	6959.03	6931.97	7060.73	7023.07	7751.71	7325.63	6291.29	7555.23	6781.32	9021.99	9340.17	8760.84	7755.24	7702.38
5.308317 green light on	6566.91	7945.35	6038.82	8187.84	6956.49	6996.37	11021.1	12224	8267.54	6663.45	6026.47	5571.65	6960.34	6920.92	7063.26	7015.78	7737.58	7360.94	6297.89	7534.39	6798.05	9063.3	9334.28	8760.72	7766.69	7706.05
5.41665	6538.36	8000.9	6078.22	8284.95	7039.76	7030.84	11248.8	12343.5	8556.18	6712.45	6156.92	5663.64	7256.48	7231.63	7246.37	7424.91	8168.54	8165.55	6785.45	8586.66	6968.65	9428.82	10169.6	9204.21	7940.18	8213.46
5.52498	6629.81	8003.43	6068.42	8330.52	7072.29	7024.86	11323.9	12453.4	8738.77	6788.98	6246.66	5743.01	7680.93	7602.46	7527.17	7766.04	8988.57	8789.36	7084.47	9536.51	7178.17	9685.8	11031	9595.26	8237.65	8774.91
5.63332	6660.59	7966.81	6095.46	8346.17	7107.96	7016.37	11378.9	12664.4	8844.87	6818.89	6287.03	5738.24	8187.18	8026.06	7839.3	8082.11	9805.1	9106.06	7288.41	9913.55	7437.8	9803.41	11650.8	9877.61	8681.32	9312.85
5.74165	6642.55	7964.05	6087.62	8354.17	7106.08	6980.86	11372.7	12862.2	8879.8	6843.05	6293.29	5775.41	8688.58	8401.77	8183.96	8239.39	10496.1	9209.58	7405.54	9910.05	7676.04	9944.48	12020.5	10046.1	9073.08	9759.36
5.84998	6626.48	7927.65	6086.91	8323.09	7109.62	6958.45	11355.8	13071.8	8873.65	6828.65	6287.05	5732.89	9115.01	8681.53	8505.33	8358.03	10944.1	9269.69	7528.48	9909.58	7845.7	9997.03	12310.2	10198.5	9345.47	10116.9
5.95831	6619.64	7912.33	6050.76	8292.58	7080.1	6961.8	11366	13110.3	8821.39	6833.08	6248.41	5733.09	9419.19	8880.68	8827.91	8375.76	11268.2	9285.67	7609.7	9832.53	7979.96	10102.8	12347.4	10246.9	9589.63	10360.3
6.06665	6576.45	7889.42	6045.48	8260.96	7039.83	6917.5	11320.5	13187	8758.79	6821.12	6191.94	5686.27	9622.4	9004.49	9418.98	8415.78	11413.7	9283.53	7656.14	9799.57	8047.47	10143.5	12373.8	10295.6	9700.25	10559.4
6.17498	6549.76	7868.93	6071.21	8231.86	7001.69	6925.83	11275.7	13290.8	8681.01	6853	6152.12	5674.88	9678.23	9045.97	10107	8414.37	11508	9273.32	7672.78	9753.96	8111.78	10181.7	12302.5	10327	9759.08	10680.1
6.28331	6546.46	7853.89	6062.47	8170.5	6984.17	6925.62	11210.2	13433.1	8580.58	6860.15	6091.38	5653.22	9741.76	9085.7	10670	8413.62	11537.5	9243.79	7688.73	9733.16	8144.78	10197.7	12231.5	10339.7	9770.2	10737.1
6.39165	6536.63	7816.57	6073.76	8146.15	7003.86	6923.3	11114	13575.8	8480.23	6885.11	6053.14	5637.52	9784.71	9071.94	11011.6	8385.14	11518	9226.2	7666.3	9701.43	8179.16	10222.4	12193.2	10348.6	9736.42	10752.5
6.49998	6539.77	7822.76	6054.54	8117.94	7004.47	6936.33	11085.1	13659.5	8392.36	6905.36	6011.87	5617.62	9797.13	9044.82	11159.4	8376.98	11483.4	9177.39	7654.64	9686.66	8165.44	10203.7	12119.7	10340.8	9695.76	10763.3
6.60831	6536.34	7807.85	6059.05	8128.74	6974.04	6937.22	11012.5	13544.4	8313.89	7021.35	5992.59	5602.63	9799.16	9021.5	11246.2	8318.51	11426	9143.79	7631.71	9618.66	8200.16	10218.7	12055.6	10339.1	9633.53	10781.4
6.71665	6547.63	7830.78	6078.05	8125.81	6969.76	6925.55	10967.5	13453.7	8221.82	7110.66	5959.47	5581.22	9795.7	8976.81	11279.8	8299.37	11404.5	9102.04	7585.04	9583.31	8212.33	10201.6	11978.4	10336.3	9616.13	10790.3
6.82498	6536.86	7834.95	6092.14	8115.07	6959.31	6923.91	10945.2	13393	8183.73	7087.3	5935.6	5569.49	9803.98	8996.78	11273.4	8260.45	11413.3	9099.49	7555.48	9569.25	8246.56	10202.6	11918.9	10349.5	9572.14	10779.1
6.93331	6549.83	7855.27	6089.49	8097.81	6938.73	6921.96	10908.3	13176.7	8127.18	7072.44	5909.41	5549.06	9779.68	8965.09	11231.7	8224.97	11272	9090.2	7530.29	9568.2	8282.55	10236.6	11901.9	10368.6	9540.39	10773.1
7.04164	6529.95	7836.47	6114.79	8061.98	6929.47	6896.05	10904.2	13082	8073	7048.45	5901.18	5536.91	9733.36	8938.21	11207.8	8185.49	11220.4	9062.11	7499.75	9554.88	8272.28	10215.4	11904.7	10376.9	9476.72	10746.3
7.14998	6556.77	7906.2	6140.55	8056.76	6918.08	6883.28	10860	13053.9	8060.54	7035.68	5875.84	5504.32	9709	8856.75	11143	8136.44	11141.7	9077.24	7451.41	9511.57	8279.74	10218.1	11889.2	10387.9	9451.74	10705.1
7.25831	6556.23	7900.75	6138.23	8044.08	6919.18	6860.23	10859.1	13087.9	8037.05	7012.03	5884.3	5508.26	9692.25	8834.84	11081	8112.19	11097.3	9055.73	7391.75	9473.52	8297.1	10213.3	11871.1	10367.9	9405.91	10697.6
7.36664	6575.08	7919.99	6146.01	8060.95	6939.2	6858.15	10872.2	13173.9	8060.48	6988.86	5884.61	5495.53	9653.31	8793.42	11000	8090.65	11001	9047.09	7371.14	9496.29	8270.03	10178.8	11838.7	10385.8	9392.82	10641.7
7.47498	6573.81	7898.04	6148.83	8048.99	6929.75	6841.57	10884.5	13176.4	8038.49	6939.89	5920.44	5507.85	9630.75	8767.51	10909.8	8062.53	10926.2	9057.93	7338.06	9435.84	8264.39	10164.1	11852.8	10346	9365.97	10634.7
7.58331	6560.76	7909.74	6133.85	8043.84	6944.17	6861.45	10880.4	13236.6	8075.84	6898.6	5930.69	5522.89	9600.69	8720.17	10841.1	8024.63	10884.7	9005.46	7341.19	9426.28	8225.14	10162.8	11805.9	10352.9	9335.99	10604.5
7.69164	6547.25	7921.25	6145.42	8039.13	6942.22	6867.88	10882.9	13154.6	8098.46	6844.76	5968.7	5531.99	9587.02	8712.75	10797.9	8001.94	10824	9011.26	7320.4	9387.26	8224.63	10104.8	11821.3	10299.9	9330.69	10546.1
7.79998	6530.71	7932.26	6140.13	8058.41	6934.6	6874.64	10838.9	13175	8163.76	6807.42	5946.7	5539.41	9550.21	8688.03	10747.2	8033.74	10758.6	8974.05	7255.28	9351.22	8147.24	10092.5	11785.1	10265.4	9313.39	10472.3
7.90831	6517.56	7928.95	6126.2	8037.97	6951.18	6878.66	10914.8	13140.4	8171.01	6765.82	5961.97	5541.76	9498.06	8681.69	10668.4	8017.07	10689.6	8950.4	7246.68	9323.47	8128.83	10066.8	11758.4	10219.3	9271.71	10444.2
8.01664	6521.12	7912.31	6099.93	8055.12	6948.06	6871.29	10931.2	13105.6	8190.75	6724.34	5971.49	5534.88	9447.72	8661.17	10647.4	8010.51	10616.8	8920.53	7218.94	9288	8099.06	10053.4	11720.5	10184.8	9280.38	10397.3
8.12497	6494.05	7925.86	6119.72	8043.96	6948.2	6886.66	11003.1	13072.3	8251.43	6719.86	5999.75	5554.33	9428.08	8629.33	10579	7993.95	10555.9	8892.1	7194	9232.52	8056.67	10014.3	11696.1	10135.4	9280.42	10369
8.23331	6495.43	7904.54	6078.45	8054.86	6932.78	6902.96	11019.9	13007.7	8289.3	6658.94	6001.97	5556.62	9416.16	8594.14	10517.2	7978.91	10493.6	8876.71	7184.39	9222.61	8044.97	9990.25	11622.2	10127.9	9265.36	10325.6
8.34164	6463.47	7908.18	6084.26	8076.49	6934.46	6901.25	11069	12991.1	8315	6670.72	6005.89	5538.46	9338.98	8550.49	10466	7981.98	10451.1	8868.77	7165.58	9210.51	8024.49	9981.54	11592.4	10110.3	9230.53	10308
8.44997	6477.79	7887.67	6084.77	8078.43	6920.42	6903.76	11104.5	12948.7	8357.27	6672.53	6029.49	5548.27	9306.71	8525.35	10407.6	7985.72	10383.9	8869.03	7170.05	9167.49	7992.15	9935.63	11552.2	10058.5	9219.91	10247.7
8.55831	6473.99	7866.37	6103.56	8101.57	6934.67	6916.88	11155.2	12963	8357.43	6682.9	6049.84	5534.11	9248.15	8484.51	10403.3	7994.91	10375.6	8851.01	7169.62	9150.16	7970.06	9908.96	11537.3	10052.4	9152.41	10208.2
8.66664	6491.4	7884.52	6102	8099.76	6906.42	6923.33	11171.3	13014.4	8405.64	6710.65	6032.26	5538.52	9249.69	8436.01	10377	7984.67	10368.5	8856.24	7151.59	9148.67	7975.26	9881.5	11440.2	10063.6	9093.99	10210.8
8.77497	6502.75	7888.16	6102.98	8118.15	6897.02	6947.31	11182.8	13002.5	8441.11	6712.11	6024.85	5546.94	9251.68	8415.15	10339	8002.49	10349.3	8880.84	7148.91	9174	7968.49	9896.1	11391.6	10017.6	9076.69	10178.2
8.88331	6478.12	7907.78	6084.51	8093.41	6901.65	6910.49	11200.6	13056.1	8444.22	6718.94	6023.09	5550.93	9215.39	8408.03	10325.2	7993.18	10321.3	8860.58	7160.95	9167.14	7969.23	9872.55	11427.3	10009.1	9070.3	10140.7
8.99164	6530.21	7933.76	6073.13	8097.09	6896.75	6933.98	11196.6	13093.8	8480.89	6718.43	6036.48	5535.81	9207.36	8336.42	10287.2	7936.08	10299.6	8842.97	7140.95	9178.44	7957.9	9865.11	11380.2	10001.5	9032.33	10120.8
9.09997	6505.88	7913.79	6086.32	8081.68	6897.13	6911.74	11197.5	13169.3	8502.99	6709.88	6022.2	5538.42	9175.74	8347.5	10299.1	7922.13	10290.7	8840.81	7121.84	9193.26	7957.11	9879.66	11370	9996.07	8997.68	10097.7
9.2083	6523.39	7899.2	6091.6	8088.54	6904.29	6900.35	11173	13201	8538.69	6716.51	6031.19	5560.43	9144.68	8339.01	10259.7	7896.3	10284.3	8858.52	7131.7	9191.8	7856.5	9905.48	11369.1	9983.72	8982.02	10066.6
9.31664	6552.71	7901.37	6096.98	8065.83	6904.09	6885.19	11146.1	13167	8599.01	6719	6024.23	5557.88	9127.39	8236.11	10231.5	7882.42	10269.7	8827.46	7141.71	9168.87	7815.91	9886.35	11344.3	9970.91	8961.44	10041.2
9.42497	6562.68	7911.95	6052.42	8068.51	6908.98	6896.24	11139.8	13173.6	8673.2	6718.41	6036.04	5591.54	9165.79	8238.62	10235.8	7880.23	10223.3	8847.21	7123.48	9150.08	7763.03	9886.39	11337.4	9988.19	8923.76	10041.4
9.5333	6545.23	7899.43	6052.06	8059.33	6888.4	6881.37	11115	13149.2	8677.07	6732.75	6008.46	5596.95	9112.96	8231.06	10224.7	7875.57	10186.2	8874.78	7109.03	9172.7	7755.31	9869.15	11303.7	9981.22	8920.75	10011.3
9.64164	6546.32	7878.4	6082.32	8068.85	6905.81	6864.05	11129	13133.5	8761.72	6712.94	6053.22	5627.93	9098.21	8242.99	10187.3	7855.18	10170.7	8849.84	7098.1	9137.79	7771.14	9857.29	11294.4	10011.4	8895.63	9968.39
9.74997	6503.39	7871.63	6063.55	8066.61	6917.41	6871.33	11128.9	13172.1	8788.27	6703.8	6064.95	5643.52	9075.73	8217.6	10169.4	7846.11	10175.5	8856	7070.89	9143.78	7788.37	9828.18	11316.1	9999.98	8896.5	9911.32
9.8583	6505.25	7858.47	6075.49	8066.75	6922.33	6875.93	11106.1	13162.5	8804.27	6703.14	6093.34	5675.35	9069.74	8223.96	10156.6	7849.97	10124.9	8829.34	7064.28	9122.07	7776.21	9686.78	11280.7	9988.82	8908.72	9907.04
9.96664	6494.01	7836.63	6055.82	8104.75	6928.73	6890.85	11102.5	13097.6	8849.94	6682.12	6098.93	5669.01	9025.38	8234.01	10160.5	7848.31	10095	8831.07	7052.99	9102.74	7785.79	9493.41	11267.1	9968.82	8893.25	9856.96
10.075	6499.12	7850.57	6040.23	8088.73	6941.24	6891.06	11091.5	13106.8	8877.04	6698.23	6095.86	5696.2	9014.6	8214.75	10151	7859.15	10084.9	8787.93	7017.91	9104.05	7777.6	9378.08	11259.7	9902.61	8861.66	9828.56
10.1833	6511.88	7830.14	6039.82	8072.83	6943.06	6899.71	11103	13104.8	8908.45	6696.67	6119.73	5703.05	8949.1	8214.46	10129.5	7862.58	10044.4	8771.33	7020.34	9078.77	7759.7	9247.16	11241.1	9883.45	8865.97	9794.68
10.2916	6509.29	7832.92	6036.01	8111.53	6915.81	6922.76	11099.3	13056.7	8946.44	6715.67	6130.97	5707.26	8970.68	8170.57	10082.6	7837.87	10046.8	8741.81	7019.96	9094.9	7720.1	9195.74	11196.5	9861.94	8873.03	9746.35
10.4	6490.6	7808.79	6014.8	8107.84	6917.3	6913.72	11095.5	13018.2	8954.36	6738.1	6099.58	5705.48	8951.9	8147.32	10083.5	7810.8	10018	8713.4	6981.98	9086.21	7703.73	9151.78	11141.9	9809.85	8867.99	9722.83
10.5083	6518.84	7813.73	6013.48	8113.4	6911.57	6885.73	11139.5	13032.2	8954.87	6745.56	6126.86	5713.78	8975.78	8128.93	10072.1	7824.24	10034.3	8692	6981.56	9087.56	7637.49	9120.31	11117.9	9815.33	8840.63	9720.4
10.6166	6533.14	7834.93	6037	8134.68	6897.86	6894.27	11153.6	12894.5	8996.74	6791.49	6124.63	5703.66	8957.55	8088.14	10082.2	7814.21	10013.6	8705.41	6970.16	9072.2	7608.22	9068.15	11115.9	9798.22	8815.31	9731.41
10.725	6525.87	7817.48	6037.64	8141.44	6895.7	6889.66	11117.4	12690.3	8999.24	6854.05	6114.75	5717.82	8964.94	8067.91	10056.4	7794.75	10021.3	8708.38	6988.16	9060.08	7598.03	9066.73	11063.8	9792.16	8775.02	9742.55
10.8333 green light off	6509.91	7844.63	6044.9	8162.38	6867.73	6870.72	11138.1	12643.2	8984.04	6801.73	6134.11	5713.16	8984.36	8038.5	10022	7624.07	10007.3	8683.78	6989.91	9053.03	7500.43	9111.17	11061.2	9625.96	8758.63	9730.67
10.9416	6480.44	7859.25	6053.99	8069.22	6851.52	6871.97	10877.6	12491.2	8760.44	6753.29	6047.6	5616.67	8474.82	7668.87	9497.32	7381.53	9610.47	8404.62	6876.45	8869.07	7338.38	9088.66	10862.5	9460.3	8597.01	9457.21
11.05	6450.46	7880.93	6037.2	8015.87	6811.56	6873.82	10829	12509.5	8583.5	6743.47	6001.88	5567.63	7937.96	7412.08	8871.82	7226.4	9265.9	8138.15	6758.02	8544.9	7189.96	9098.38	10587.9	9318.48	8489.6	9202.87
11.1583	6408.61	7882.11	6048.76	8011.37	6816.89	6843.44	10881.5	12473.6	8563.49	6755.21	5964.67	5569.67	7603.36	7250.88	8416.23	7116.21	9028.44	7922.69	6656.91	8383.51	7094.58	9047.33	10457.2	9207.91	8396.56	9021.65
11.2666	6393.24	7912	6030.18	7986.26	6820.14	6830.91	10964.2	12493	8637.26	6735.69	5964	5596.58	7378.62	7151.48	8045.48	7035.22	8858.08	7812.7	6590.37	8248.33	6956.53	9044.84	10381.7	9133.35	8327.45	8889.26
11.375	6405.4	7937.78	6029.34	7996.56	6873.11	6820	11043.7	12448.2	8691.51	6729.21	5958.36	5584.38	7181.41	7061.56	7773.66	6979.78	8787.57	7701.75	6515.28	8132.86	6916.97	9038.22	10361.1	9085.27	8280.97	8755.63
11.4833	6373.58	7923.26	6039.15	7980.88	6873.77	6803.07	11113.9	12408.5	8776.88	6775.15	5965.28	5607.24	7072.14	7012.89	7569.16	6928.63	8682.36	7660.24	6474.99	8066.67	6873.01	9033.14	10317.9	8995.38	8225.09	8655.82
11.5916	6364.89	7918.62	6030.39	8015.24	6904.17	6809	11133.4	12361.8	8836.94	6798.21	5991.11	5596.23	6949.71	7008.71	7405.33	6891.26	8581.38	7571.51	6422.86	8019.01	6835.4	9026.82	10271.4	8969.06	8176.01	8543.13
11.7	6404.87	7907.32	6063.44	8013.25	6937.5	6805.36	11148.8	12342.3	8915.63	6808.87	6021.88	5611.6	6890.61	6991.51	7281.91	6877.84	8537.87	7541.07	6385.57	7941.36	6787.28	9021.93	10249.7	8907.03	8165.34	8439.75
11.8083	6389.63	7880.72	6061.25	8055.86	6979.67	6821.32	11154.7	12257.7	9027.11	6794.58	6062.97	5654.82	6824.42	7045.88	7175.75	6862.79	8455.63	7498.05	6361.57	7890.39	6747.96	8975.45	10251.4	8884.57	8153.81	8355.56
11.9166	6410.65	7899.12	6052.49	8074.97	6994.97	6842.45	11186.2	12167.7	9103.47	6836.14	6068.62	5664.36	6746.65	7042.93	7117.52	6869.06	8386.87	7451.63	6337.4	7810.98	6727.09	8964.56	10236.6	8845.62	8121.01	8269.62
12.025	6438.35	7877.9	6046.13	8119.86	6997.73	6862.69	11221.4	12057.9	9162.88	6874.5	6096.9	5707.9	6729.8	7007.94	7066.24	6877.37	8313.61	7420.52	6298.67	7740.93	6695.03	8931.58	10199	8802.98	8092.4	8209.66
12.1333	6449.38	7850.34	6043.11	8159.24	7029.48	6827.87	11240.9	11909.8	9215.09	6883.82	6152.27	5719.09	6706.59	7010.04	6997.19	6852.1	8220.71	7398.31	6270.86	7736.04	6673.04	8931.25	10166.3	8794.3	8032.34	8164.12
12.2416	6446.31	7838.49	6049.03	8184.04	7061.99	6840.42	11254.7	11936.8	9270.08	6930.8	6194.26	5727.4	6684.9	6995.49	6956.29	6877.95	8187.07	7380.86	6225.75	7708.15	6640.47	8883.41	10110.1	8761.66	8009.08	8112.65
12.35	6449.31	7830.22	6026.41	8208.42	7064.05	6870.29	11256.2	11952.4	9300	6959.31	6227.1	5733.9	6682.11	7009.59	6922.97	6875.63	8124.4	7360.8	6212.08	7688.7	6614.15	8875.16	10073.8	8756.57	8007.84	8069.75
12.4583	6447.82	7821.93	6036.42	8228.89	7085.27	6889.29	11236.9	11904.5	9336.98	6987.34	6247.13	5760.56	6698.53	6987.25	6857.18	6871.99	8125.93	7343.53	6223.64	7631.38	6596.97	8839.08	9994.02	8761.99	7980.28	8022.64
12.5666	6452.09	7834.92	6017.58	8229.65	7091.7	6884.75	11245.2	11841.5	9333.01	7018.84	6252.89	5793.29	6679.2	6970.6	6866.94	6852.73	8103.6	7323.73	6217.39	7610.01	6550.28	8838.6	9911.81	8757.16	7896.65	8017.03
12.675	6468.65	7819.59	6032.87	8268.03	7126.89	6899.6	11198.3	11741.2	9307.95	7029.58	6247.98	5839.74	6667.76	6975.06	6824.68	6856.01	8089.96	7335.04	6216.62	7639.72	6544.49	8815.52	9839.46	8756.25	7844.67	7980.25
12.7833	6445.46	7792.95	6041.61	8271.58	7117.76	6893.96	11201.8	11741.6	9274.77	7021.51	6316.89	5894.48	6698.33	6952.86	6805.57	6853.74	8110.64	7295.2	6200.68	7633.45	6504.4	8843.92	9805.4	8787.75	7822.38	7945.84
12.8916	6429.88	7810.03	6053.66	8294.37	7126.15	6880.06	11185.6	11791	9321.26	7030.09	6291.91	5931.21	6692.42	6953.8	6787.14	6811.09	8113.47	7306.88	6239.57	7618.03	6493.54	8838.46	9736.72	8774.18	7763.54	7919.88
13	6423.6	7794.44	6065.91	8258.87	7104.51	6883.41	11135.9	11934.6	9286.67	6998.15	6259.77	5968.66	6682.96	6959.21	6778.84	6861.87	8102.94	7307.7	6239.29	7668.33	6491.98	8848.04	9724.58	8788.31	7725.42	7902.94
13.1083	6407.38	7832.23	6061.87	8264.05	7100.14	6895.77	11112.3	12046.4	9290.98	6967.27	6258.51	5991.93	6702.46	6938.72	6755.66	6830	8081.22	7288.49	6225.18	7653.43	6503.69	8863.33	9731.14	8769.04	7685.8	7880.34
13.2166	6414.36	7846.79	6057.19	8257.62	7120.31	6878.9	11055.4	12117.1	9272.26	6992.02	6258.78	5998.72	6673.14	6963.78	6743.78	6821.32	8034.94	7290.88	6234.21	7635	6496.79	8859.92	9681.39	8770.23	7649.51	7858.08
13.325	6404.77	7847.2	6066.61	8255.29	7118.63	6860.65	11028.5	12157.3	9254.62	6952.34	6257.17	5962.13	6723.64	6921.74	6725.1	6801	8059.04	7295.3	6234.88	7639.57	6493.67	8857.19	9646.35	8752.3	7600.87	7848.9
13.4333	6374.81	7848.14	6071.72	8235.63	7145.39	6845.53	11006.8	12265.2	9266.37	6975.2	6240.64	5945.36	6687.85	6918.07	6726.42	6775.11	8022.29	7298.64	6262.88	7651.98	6486.81	8875.44	9597.13	8732.26	7624.92	7808.83
13.5416	6387.09	7843.94	6098.42	8243.15	7152.99	6842.42	10980	12306.5	9254.17	6940.48	6247.36	5930.3	6697.23	6898.89	6715.36	6782.49	8022.4	7309.85	6260.92	7655.42	6513.63	8893.62	9562.05	8715.37	7582.41	7794.07
13.65	6395.98	7837.71	6099.4	8231.64	7146.08	6848.64	10984.5	12405.9	9199.36	6931.44	6246.6	5913.77	6690.82	6902.08	6733.55	6763.7	7977.02	7318.74	6257.49	7569.79	6494.33	8870.21	9585.91	8717.56	7573.16	7761.71
13.7583	6425.44	7848.41	6076.59	8218.24	7154.68	6844.14	10953.9	12389.1	9152.35	6899.36	6280.66	5902.99	6673.39	6929.61	6702.89	6771.25	7967.73	7330.13	6230.87	7579.56	6497.58	8847.44	9589.77	8667.1	7534.33	7764.73
13.8666	6469.18	7857.68	6062.38	8219.51	7161.48	6842.86	10952.3	12458.7	9094.84	6885	6271.48	5906.73	6637.56	6925.21	6698.68	6785.45	7944.53	7328.31	6266.47	7596.72	6496.83	8792.97	9553.94	8664.14	7541.99	7717.24
13.975	6481.72	7852.02	6047.53	8203.03	7151.14	6877.98	10970	12444	9077.21	6873.9	6289.93	5912.56	6651.99	6945.66	6660.77	6786.06	7936.1	7352.05	6221.35	7587.12	6510.76	8757.03	9502.31	8655.81	7539.43	7725.24
14.0833	6486.73	7835.57	6037.31	8225.96	7152.35	6897.05	10968.2	12421.2	9048.88	6835.96	6293.66	5920.72	6662.97	6953.89	6644.86	6797.87	7945.22	7329.56	6214.43	7609.06	6505.21	8742.52	9488.88	8625.06	7537.01	7696.55
14.1916	6486.01	7835.71	6036.55	8246.74	7137.99	6899.28	10996.4	12548.3	9042.23	6869.06	6302.6	5894.44	6676.69	6941.36	6644.27	6791.12	7906.84	7325.07	6196.3	7599.63	6493.89	8730.22	9494.98	8616.45	7524.99	7708.75
14.3	6506.53	7809.62	6033.1	8237.5	7137.06	6923.23	10983.2	12546.7	9017.83	6864.36	6329.99	5893.09	6683.01	6922.63	6650.66	6814.02	7878.93	7306.64	6206.74	7606.47	6480.15	8710.31	9441.67	8615.22	7508.44	7742.48
14.4083	6517.93	7825.66	6020.07	8253.47	7104.86	6919.07	10965.7	12457.2	8966.04	6857.4	6327.99	5901.1	6708.82	6930.96	6640.03	6803.79	7855.09	7320.37	6222.65	7583.35	6480.1	8681.75	9420	8631.73	7485.07	7749.76
14.5166	6515.9	7807.28	5992.99	8205.69	7061.3	6919.45	10970.6	12372.6	8905.48	6851.34	6319.3	5888.41	6731.08	6950.44	6625.29	6815.09	7879.01	7348.34	6223.3	7596.82	6450.12	8656.91	9362.66	8610.93	7446.83	7763.77
14.625	6528.85	7829.94	6016.95	8232.23	7016.41	6905.64	10968.6	12339.5	8879.4	6864.06	6301.39	5882.46	6758.59	6925.29	6615.23	6822.74	7879.45	7327.52	6228.04	7571.06	6428.16	8638.64	9310.33	8622.92	7400.86	7743.39
14.7333	6511.59	7839.5	6012.13	8253.35	6998.84	6894.5	10953.5	12252.3	8820	6854.27	6281.4	5896.17	6752.11	6911.17	6610.47	6826.66	7887.73	7341.02	6212.44	7598.43	6440.34	8659.78	9267.8	8627.32	7400.16	7773.06
14.8416	6516.87	7882.72	6008.11	8272.56	6985.49	6888.41	10923.3	12284.4	8782.17	6832.98	6267.68	5873.05	6770.21	6905.76	6613.36	6787.75	7894.63	7347.8	6239.83	7585.76	6449.72	8645.85	9279.21	8623.05	7398.98	7793.91
14.9499	6505.04	7842.27	6030.44	8270.87	6952.97	6915.6	10913.7	12289	8738.43	6847.09	6245	5862.2	6785.18	6914.82	6628.1	6771.25	7948.52	7341.51	6244.87	7587.98	6462.42	8621.88	9258.25	8629.05	7364.48	7823.98
15.0583	6496.8	7833.43	6054.08	8249.13	6940.73	6943.07	10886.6	12332.6	8718.01	6877.3	6225.02	5839.31	6790.36	6888.41	6612.01	6754.24	7969.06	7334.51	6253.77	7604.83	6518.78	8625.76	9262.36	8654.83	7341.27	7808.24
15.1666	6498.77	7852.07	6040.41	8232.01	6924	6917.47	10853.4	12391.6	8691.75	6821.44	6199.5	5855.09	6793.93	6881.22	6608.42	6751.93	7980.99	7319.16	6234.31	7596.53	6529.2	8646.37	9280.18	8665.13	7318.83	7790.76
15.275	6483.1	7853.33	6070.96	8218.71	6914.36	6889.94	10807.3	12436.4	8660.37	6812.47	6178.81	5864.54	6826.93	6863.14	6604.28	6741.09	7988.07	7346.15	6254.05	7617.51	6520.01	8635.43	9298.45	8648.75	7292.41	7795.91
15.3833	6474.78	7888.76	6048.08	8200.53	6935.83	6887.54	10802.6	12499.2	8675.95	6799.96	6196.79	5856.05	6816.69	6882.56	6625.24	6726.88	8014.67	7346.07	6252.48	7604.91	6536.2	8657.84	9329.93	8627.27	7298.4	7769.93
15.4916	6478.28	7890.59	6080.64	8183.27	6899.39	6876.73	10795.8	12457.8	8668.73	6781.12	6175.94	5869.17	6805.23	6886.44	6617.23	6719.97	8008.02	7370.96	6250.83	7630.08	6518.08	8652.48	9301.92	8624.33	7301.06	7747.85
15.5999	6481.42	7914.67	6056.06	8169.57	6890.61	6892.02	10798.7	12427.1	8672.57	6767.14	6186.14	5877.42	6826.27	6896.39	6610.5	6732.37	7992.83	7375	6249.13	7677.97	6522.61	8635.7	9299.81	8603.84	7300.58	7778.14
15.7083	6495.11	7898.9	6063.38	8143.98	6878.07	6909.76	10804.7	12469.1	8665.55	6757.76	6159.64	5857.55	6776.98	6903.77	6656.87	6695.94	7999.14	7365.47	6248.34	7656.77	6514.22	8660.07	9290.08	8586.2	7306.09	7761.65
15.8166	6485.81	7904.96	6060.38	8132.9	6902.49	6897.17	10809.6	12327.6	8665.04	6767.17	6148.78	5875.42	6778.81	6902.9	6649.89	6698.58	7971.56	7370.19	6232.72	7668.68	6500.64	8627.25	9282.49	8575.2	7294.47	7792.45
15.925	6503.89	7869.04	6080.54	8130.16	6897.16	6888.16	10822.1	12186.8	8649.97	6757.69	6150.77	5865.47	6787.08	6902.4	6667.62	6710.15	7963.82	7388.79	6221.63	7645.42	6519.02	8668.58	9285.46	8546.44	7311.07	7793.84
16.0333	6494.46	7849.86	6048.81	8129.65	6904.4	6894.31	10823.8	12041.1	8646.69	6752.7	6159.72	5845.41	6803.42	6905.45	6670.2	6717.53	7959.1	7401.02	6221.71	7644.95	6482.52	8626.29	9219.83	8525.67	7295.61	7815.27
16.1416	6516.1	7843.7	6049.42	8139.6	6882.65	6905.32	10815.8	11941.6	8631.73	6790.29	6148.07	5851.24	6808.64	6910.7	6707.4	6715.11	7918.22	7391.06	6213.91	7635.28	6503.95	8605.01	9180.67	8520.69	7284.8	7820.5

## Sheet: Extended Data Fig. 3b
Extended Data Fig. 3b, pHuji fluorescence in pHuji and Ret-XXM 2.0/pHuji transgenic N. tabacum mesophyll cells upon global green light (520 nm, 9 µW/mm2) illumination
Time (min)	pHuji plant1	pHuji plant2	pHuji plant3	pHuji plant4	pHuji plant5	pHuji plant6	Ret-XXM 2.0/pHuji plant 1	Ret-XXM 2.0/pHuji plant 2	Ret-XXM 2.0/pHuji plant 3	Ret-XXM 2.0/pHuji plant 4	Ret-XXM 2.0/pHuji plant 5	Ret-XXM 2.0/pHuji plant 6	Ret-XXM 2.0/pHuji plant 7	Ret-XXM 2.0/pHuji plant 8	Ret-XXM 2.0/pHuji plant 9	Ret-XXM 2.0/pHuji plant 10
0	11795.7	16408.5	15796.1	16601	13488.3	15510.3	15727.5	13977.3	12742	14563.6	17188	14024	14263.2	15868	15719.1	16814.7
0.104	11814.9	16420.7	15766.5	16584.2	13485.2	15505.4	15728	13984.9	12726.7	14584.5	17160.7	14035.6	14239.4	15870.6	15714.6	16783.4
0.208	11816.6	16414.3	15827.6	16563.5	13444.3	15497.4	15697.3	13968.3	12710	14591.7	17134.4	14016.4	14203.4	15843.8	15678.5	16758
0.312	11788.9	16381.4	15863.9	16553.6	13412.5	15496.1	15669	13970.5	12696	14578.7	17093	13991.4	14184	15801.2	15671.3	16755.5
0.416	11792.4	16380.9	15872.7	16520	13395.3	15494.5	15697	13965	12701.8	14590	17079.2	13973.2	14167.7	15763.4	15661.8	16713.8
0.52	11784.2	16378	15902.8	16502.6	13387.9	15481.1	15680.4	13979.4	12692.7	14570	17039.8	13954.6	14153.7	15760.5	15695.3	16655.5
0.624	11761.6	16379.6	15941.4	16484.7	13335.3	15518.9	15671.4	13946.3	12699.8	14511.7	17058	13912.9	14142	15749.8	15713.2	16628.1
0.728	11754.2	16368.5	15946.3	16471.5	13361	15544.5	15685.4	13926.8	12686.6	14456.3	17027.2	13915.8	14106.9	15743	15703	16622.1
0.832	11722	16353.7	16000.2	16461.4	13354.4	15575.2	15675.5	13925.5	12713.2	14458.4	17017.7	13903	14107.8	15792.5	15788.3	16632.9
0.936	11704	16479.4	15989.6	16505.7	13373.2	15627.1	15677.8	13918.8	12715.9	14434.2	17004.7	13894.8	14108.9	15830.1	15804.9	16633.9
1.04	11691.8	16483.3	16060	16511.8	13376.5	15628.4	15689.8	13906.8	12716	14426.2	17015.7	13882.2	14137.9	15850.1	15819.1	16684.6
1.144	11701.2	16467.9	16079.7	16530.7	13369.6	15654.7	15725.9	13916.5	12717.2	14395.1	17026.5	13898.8	14139	15850.9	15809.1	16725.6
1.248	11688.7	16482.5	16098	16545.3	13392	15594.2	15716	13881.7	12702.9	14393.8	17038.1	13908.7	14120.8	15904.5	15833.4	16767.1
1.352	11691.8	16481	16092.6	16593.3	13395.2	15595.3	15722.1	13850.1	12691.9	14425.5	17059.9	13898.1	14151.9	15897.2	15846.9	16785
1.456	11704.8	16464.5	16064.4	16585.6	13408	15560.2	15733.8	13839.4	12714.8	14484.8	17049.2	13912.9	14157.1	15896.3	15854.4	16770.7
1.56	11707.8	16469.7	16066.5	16591.4	13428.7	15578.9	15719.8	13828	12696.5	14510.7	17058.8	13928.8	14154.4	15914.2	15858.2	16804.9
1.664	11746.6	16488.5	16024.3	16649.9	13424.9	15572.5	15737.9	13846.7	12668	14537.1	17105.2	13953.8	14149.1	15898	15817.6	16817.8
1.768	11744.2	16490.4	15998.2	16665.6	13414.8	15556.2	15724.4	13856.9	12645.3	14544.9	17088.9	13956.6	14161.7	15877.2	15798.3	16784.2
1.872	11739	16485.2	16003.7	16678.1	13399.9	15546.7	15740.2	13841.7	12644.2	14541.5	17091.4	13955.6	14152.3	15849.1	15758.4	16753
1.976	11755.9	16438.1	16012.8	16668.3	13390.7	15532.1	15728.3	13864.3	12633.9	14556.9	17111.6	13968.8	14184.8	15840.2	15677.4	16733.1
2.08	11759.9	16425.8	16009.4	16671.1	13424.3	15545	15734.7	13880.6	12640.1	14575.1	17072.4	13923.1	14169	15842.8	15713.4	16692.4
2.184	11747.8	16402.5	16008.9	16641.1	13457.7	15541.4	15728.2	13877.6	12640.6	14553.7	17073.9	13907.9	14145.8	15815.8	15677.1	16666.2
2.288	11758.2	16408.6	15979.2	16637.8	13449.7	15503.2	15721.2	13896.7	12639.7	14564.4	17030.1	13891.6	14140.9	15780.8	15645.2	16653
2.392	11741.6	16390.7	15997.7	16610	13432.6	15511.2	15685.1	13885.6	12640.4	14567	17068.6	13864	14119.1	15728.8	15645.3	16661.6
2.496	11704.8	16419.1	16011.3	16576.3	13435.7	15509.7	15719.3	13858.4	12659.4	14575.7	17058.1	13820.4	14105.3	15680.4	15631.4	16656.3
2.6	11693.7	16422.7	16026.7	16554.4	13416.1	15539.3	15697.5	13833	12649.1	14543.8	17049.7	13816.2	14064.3	15691.1	15658.3	16627
2.704	11695.6	16416.4	16020.1	16545.2	13459.7	15533.3	15704.3	13801.7	12667.7	14532.6	17026.5	13793.3	14058	15701.3	15678.5	16601.3
2.808	11686.3	16397.7	16019.5	16547.4	13477	15554	15715.2	13810.4	12669.9	14491.6	17020.7	13782.6	14017.8	15718.6	15725.4	16591.1
2.912	11693.4	16358.8	16038.5	16528.3	13506.8	15540.4	15720.4	13813.6	12672.7	14514.8	17020.8	13741.8	14023.5	15720.7	15728.3	16613.8
3.016	11690.1	16360.5	16014.1	16558.8	13506.1	15573.4	15705.5	13791.6	12682.4	14473.8	17042.9	13770.4	14063.2	15776.5	15780.2	16639.7
3.12	11653.4	16414.4	16024.5	16586.4	13537	15588.7	15723.3	13795.9	12670.4	14472.1	17071.4	13796.5	14040.1	15796.7	15805.3	16650.6
3.224	11652	16433.9	16013.3	16599.7	13492.1	15595.4	15712.7	13785	12654.9	14448.9	17057.9	13814.7	14068.4	15811.8	15829.1	16679.5
3.328	11668.9	16436.1	16005.4	16626.5	13505.9	15605.4	15738.4	13778.6	12633.1	14467.6	17093.2	13831.2	14067.6	15805.6	15844.3	16711.4
3.432	11681.4	16430.1	16005.5	16637.2	13500.6	15616.3	15733.4	13739.6	12633	14477.9	17098.6	13822.4	14058.6	15825.1	15868.6	16698.5
3.536	11713.2	16425.2	15971	16621.6	13502.2	15643.2	15747.8	13794.2	12634.7	14480.5	17094.5	13831	14092.9	15839	15878.7	16721.9
3.64	11708.3	16413.8	15957.5	16641.1	13489.8	15643.6	15750.2	13781.7	12635.5	14491.9	17136.4	13839	14095	15802	15911.8	16722.3
3.744	11707.2	16407.3	15928.5	16653.3	13492.5	15653.1	15750.7	13783.8	12636.5	14449.7	17120.7	13855.4	14076.8	15809	15873.8	16709.7
3.848	11714.7	16459.8	15916.3	16644	13430.1	15670.3	15753.1	13780.2	12657.9	14465.3	17140.9	13862.6	14073.2	15801	15823.2	16667.4
3.952	11726	16461.3	15884.6	16670.4	13395.4	15662.6	15736.7	13769.4	12648	14439.6	17102.8	13831.5	14019.4	15774.8	15797.3	16649.8
4.056	11725.5	16439.5	15866.6	16685.3	13376.7	15567.7	15726.5	13797.8	12682.7	14474	17098.4	13812.3	14021.5	15791.9	15756.6	16653.9
4.16	11749	16427.1	15891.3	16621.4	13369.5	15548	15717	13803.9	12690.8	14440.1	17078.3	13782.5	14005.6	15752	15736	16601.1
4.264	11963.7	16436.3	15921.6	16616.9	13376.5	15545.5	15707.4	13825.5	12695.7	14456.4	17027.6	13754.7	13976.2	15792.3	15708.1	16588.2
4.368	12018.5	16461.8	15910.6	16585.8	13342.5	15519.7	15705.4	13823.7	12700.5	14501.6	17016.2	13767.5	13966.2	15770	15687.6	16554.9
4.472	12020	16436.8	15965	16625.7	13342.1	15522.9	15666.6	13830.4	12674.9	14582.2	16969.5	13750.2	13935.4	15762.9	15646.7	16556.4
4.576	11939.4	16441.6	15995.9	16631.1	13343.6	15516.1	15680	13848.7	12690.6	14584	16972.1	13727.2	13904.9	15762.8	15684.7	16519.3
4.68	11864	16419.4	15995.3	16613	13395.7	15503.9	15662	13827.5	12626.3	14607.8	16929.2	13675.2	13876.3	15774.3	15686.7	16504.1
4.784	11768	16428.8	15991.2	16641.8	13424.4	15479.6	15656.7	13804.9	12691.1	14589	16920.1	13702.3	13867.4	15799.5	15707.4	16497.2
4.888	11685.9	16419.2	15999.8	16617.2	13462.6	15484.2	15661.9	13776	12694.1	14560.1	16901.3	13728.9	13893.1	15807	15714.8	16532.9
4.992	11636.6	16402.4	16005.2	16647.6	13472.9	15473.2	15651.4	13764.2	12706.4	14584.1	16862.7	13745.8	13918.6	15815.2	15723.1	16530.2
5.096	11603.7	16415.9	16015.6	16634.6	13483.4	15532.6	15642.8	13753.1	12688.9	14585.9	16876.9	13763	13928.7	15823.2	15687.4	16574.5
5.2	11595.5	16392.777 light on	15971.4	16649.4	13586.9	15617.2	15659.7	13742.9	12727.1	14542.7	16893.3	13762.4	13913.8	15865.3	15701	16594
5.304	11603.7	16837.9	16220.2	16998.6	13733	15827.5	15438.7	13785.8	12625.4	14447	16689.6	13664.5	13975.2	15819.3	15594.9	16606.9
5.408	11609.1	17079.3	16336.7	17016.5	13746.5	15992.4	15226.8	13548.8	12474.9	14351	16467.9	13525.3	13780.1	15701.8	15401.8	16369.7
5.512	11628.9	17161.4	16354.8	16990.9	13740.5	16031.3	15104.6	13233.5	12293.9	14224.9	16282.2	13416.3	13526.6	15506	15224.5	16086.6
5.616	11617.6	17117.6	16290.6	16931	13637.3	16060.5	15067.5	13045.6	12199.5	14129.5	16118.7	13316.2	13315.8	15314.1	15064.7	15878.6
5.72	11629.3	16949.2	16191.8	16825.6	13528	16052.9	15026.8	13012.6	12108.9	14098.5	16063	13229.6	13205.2	15135.3	14880.8	15737.8
5.824	11647	16756.4	16074.3	16781.2	13490	16037.9	15024.9	13126.4	12097.1	14174.3	15904.8	13119.7	13177.7	15075.3	14722.2	15657.3
5.928	11684.8	16557.8	15980.2	16773.8	13459.9	15997	15050.2	13248.9	12164.2	14335.5	15743.8	13042.1	13284.1	15101.9	14603.6	15591.2
6.032	11668.1	16448.7	15949.4	16748.2	13446.9	15975.8	15059.5	13408.4	12257	14548.3	15623.5	12993.9	13398.1	15226.6	14532.9	15566.3
6.136	11691.7	16337	15927.3	16675.1	13394.7	15937.1	15061.6	13551.2	12364.9	14695.4	15527.5	12982.6	13508.8	15376.1	14495.8	15537.7
6.24	11612.7	16287	15894.4	16636.3	13332.4	15873	15076.6	13610.7	12478.6	14847.7	15561.3	13002.8	13610.7	15532.8	14533.4	15632.7
6.344	11662.1	16225.7	15955	16593.8	13290.2	15858.7	15084.9	13672.4	12557.4	14916.3	15634.2	13030.2	13683.8	15651.2	14574.9	15703.9
6.448	11659.3	16215	15966.3	16558.4	13280.3	15812.4	15109.8	13697.2	12590.3	14991.4	15750.5	13035.5	13748.1	15843	14692.4	15753.2
6.552	11640.5	16188.7	15960.6	16513.3	13284.2	15784.4	15162.5	13716.3	12642.5	14969.1	15858.4	13071.6	13871.6	15938.5	14779.8	15831.7
6.656	11639.1	16176.5	15949	16461.2	13298.4	15742.5	15189.9	13720.4	12674.6	14919.2	15928.6	13123.7	13900.8	16002.2	14930.6	15902.4
6.76	11628.3	16176.9	15983.9	16463.2	13311.3	15677.3	15256.7	13730.1	12697.2	14847.8	16043.1	13191.6	13942.4	16061.1	15055.5	15960.7
6.864	11618	16171.3	15995.3	16475.4	13300.9	15656.5	15314.5	13698.4	12711.5	14721.3	16147.8	13266.5	13956.3	16078.7	15159.5	16054.2
6.968	11603.4	16146.4	16003	16488.7	13317.7	15658.1	15340.7	13660.5	12731.6	14692.6	16234.8	13349.7	13996.1	16084.9	15275.8	16070.8
7.072	11600.1	16170.8	15986.8	16488	13339.1	15667.4	15377.7	13604.7	12746.5	14673	16306.1	13421.7	14068.1	16098.1	15355	16122.5
7.176	11595.6	16187	15976.4	16507	13298.5	15675.4	15401.5	13571.3	12765.7	14653.7	16417.5	13475.3	14143.3	16110	15447.6	16146.9
7.28	11614	16175.1	15961.9	16535	13316.4	15669.4	15403.4	13507.7	12790.8	14603.5	16460.7	13552.5	14191.6	16104.2	15495.5	16152.9
7.384	11638.6	16168.3	15914.4	16545	13313.7	15668.9	15435.4	13468.5	12755.9	14605.7	16497.1	13637.7	14248.2	16085.2	15519.9	16144.1
7.488	11657.1	16214.8	15915.4	16557.8	13329.8	15669.8	15466.5	13514.5	12710.1	14587.2	16592.5	13707.5	14245.4	16032.8	15541.6	16126.6
7.592	11687.8	16229.3	15853	16560.4	13321.3	15653.6	15490.1	13488.7	12710.6	14623	16638.5	13754.3	14242.6	16024.8	15550.5	16121.9
7.696	11699	16259	15832.4	16591.9	13329.9	15653.6	15520.3	13488.6	12739.8	14564.7	16673.9	13781.8	14226.4	15992.9	15518.8	16137.8
7.8	11706.6	16236.3	15816.5	16580.7	13301.2	15670.8	15518.9	13505	12750.7	14552	16686.1	13785.7	14179.7	15966.6	15447.3	16106
7.904	11725.1	16243.2	15789.8	16589.6	13308.5	15671.5	15564.9	13502.4	12741.3	14522.4	16675.6	13788	14176.6	15955.5	15412.2	16064.4
8.008	11727	16294.1	15789.6	16585.3	13273.6	15616.4	15572.8	13510.4	12717.5	14538.4	16658.3	13814.4	14112.9	15970.3	15394.3	16068.1
8.112	11752.4	16327.9	15806.7	16554.5	13269.5	15664.1	15601.1	13533.5	12707.7	14510.6	16606	13857.8	14084.3	15939.9	15339.5	16020.6
8.216	11745.6	16329.8	15808.1	16523.8	13251.1	15635.2	15671.9	13550.5	12684	14520.3	16583.7	13849.1	14064.5	16019.2	15319.2	15988.6
8.32	11746.5	16389.6	15833.7	16502.5	13244.5	15632.8	15691.4	13592.1	12684.1	14656.9	16467.3	13822.8	14035.9	16030.7	15263.7	15974.5
8.424	11749.2	16401.4	15833	16456.7	13230.7	15599.5	15674.6	13623.6	12618.2	14717.4	16415	13809.1	14033.7	15997.4	15211.4	15965.4
8.528	11726.7	16421.5	15865.2	16428.3	13261	15580.3	15681.7	13648.8	12671.5	14732.1	16385.5	13843.2	14037.9	16001.4	15187.3	15987.8
8.632	11717.8	16424.1	15866.9	16418.4	13284.2	15570.9	15686.9	13675.6	12670.5	14745.7	16357.2	13848.1	14067.5	15985.4	15206.9	16012.7
8.736	11708	16448.9	15869.9	16392.2	13314.9	15573.2	15691.1	13688.4	12686.1	14727.5	16336.1	13898.8	14065.6	15972.7	15225	16026.5
8.84	11706	16479	15889.7	16377.1	13379.3	15592.4	15732.7	13681.6	12692	14743.1	16322.5	13933.7	14119.5	16019.8	15275.4	16081.6
8.944	11696.8	16506.7	15870.9	16398.5	13387	15606.4	15741.6	13693.1	12704.2	14708.6	16306.2	13948.7	14146	16031.3	15333.2	16112.4
9.048	11689.6	16488.7	15903.2	16427.4	13425.2	15628.8	15730	13689.2	12686.3	14730.4	16333.8	13990.7	14175.5	16080	15364	16152.5
9.152	11683.5	16539.5	15900.4	16461.4	13432.6	15640.1	15731.3	13690.4	12723	14755	16402.7	14019.7	14172.9	16096.5	15353.8	16177
9.256	11673.9	16574	15857.6	16418.4	13419.4	15666.4	15733.4	13699.8	12717	14729.5	16426.4	14017.5	14212.5	16131.1	15475.6	16210.6
9.36	11704	16599.4	15881.6	16496	13427.2	15674.7	15676.2	13668	12654.7	14728.7	16462.8	14046.4	14249.8	16149.1	15499.4	16222.3
9.464	11714.9	16581.3	15839.6	16531.4	13411.4	15699.7	15678	13795.5	12652.2	14739	16481.7	14087.7	14263.1	16201.3	15550.1	16254.6
9.568	11747.9	16593.4	15835.8	16544.1	13412.7	15675.7	15697.2	13803.2	12665.5	14778	16523.4	14096.9	14269.5	16278.4	15592.7	16185.5
9.672	11758.7	16552.2	15818.1	16533.8	13380.7	15680.5	15706.6	13801.7	12705.1	14772.6	16527.3	14129.5	14272.5	16325.3	15612.5	16257
9.776	11802.6	16527.1	15812	16533.1	13364.3	15669.9	15714	13827.8	12722.2	14786.5	16565.6	14099.7	14284.5	16286.5	15579.2	16254
9.88	11793	16500.5	15809.2	16572	13338.6	15659.1	15713.5	13849.8	12746.6	14779.3	16555.4	14093.2	14263.3	16330.7	15595.9	16228.4
9.984	11819	16492	15808.2	16575.1	13365.3	15652.3	15726.2	13890.5	12776.4	14780.3	16502.4	14066.6	14278.1	16338.1	15578.7	16223.1
10.088	11857.9	16434.6	15807.6	16622.4	13353.9	15632	15752.3	13919.5	12775.8	14833.3	16474.6	14055.7	14245.2	16334.7	15548.9	16200.4
10.192	11823.2	16431	15813.8	16542.9	13341.1	15610.7	15754.5	13930.1	12828.8	14880	16493.8	14112.8	14217.9	16360.2	15535.1	16173.9
10.296	11851.1	16418.4	15816.1	16523.9	13352	15599.7	15763	13943.4	12837	14895.9	16466.7	14123.3	14193.8	16332.2	15542.3	16136.9
10.4	11832.9	16418.1	15837.3	16491.4	13341.2	15569.3	15763.1	13958.6	12867.8	14928.1	16462.2	14111.8	14210.8	16312	15526.5	16142.3
10.504	11827.3	16437.5	15865.8	16462.5	13357.6	15557.5	15771.5	13979.3	12857.6	14967.7	16431.7	14109.1	14243.3	16288.4	15535.9	16136.3
10.608	11814	16470	15871.3	16464.4	13323.7	15539	15814	14006.7	12872.2	14973.6	16470	14134.4	14303.7	16295	15541.9	16126.7
10.712	11805.6	16487.7	15899.9	16476.8	13352	15555.2	15784.6	14000.1	12895.4	14976.2	16503.5	14149.4	14343.7	16269.6	15503.8	16129.8
10.816	11806.1	16479.2	15884.7	16473	13372.2	15562.6	15806.4	13978.6	12893.9	14914.5	16528.6	14160.9	14420.6	16260.3	15515.5	16167.6
10.92	11792.8	16473.2	15896.9	16447.4	13362.7	15608.8	15804	13971.6	12913.3	14917.9	16553.1	14174.3	14409.9	16243.5	15525.5	16190.8
11.024	11745.8	16456	15889.3	16442.5	13399.9	15660.4	15787.2	13981.7	12867.2	14905.4	16575.8	14225.5	14417.9	16218.6	15542.9	16233.9
11.128	11729.9	16503.2	15869	16466.2	13437.3	15667.7	15779.1	14017.2	12862.4	14887.5	16584.6	14247.4	14428.9	16270.8	15577.5	16246.8
11.232	11744.7	16553	15818.6	16535.9	13422.8	15703.1	15811.5	14002.3	12857.7	14850.4	16608.3	14249.8	14438.6	16320.6	15587.9	16248.7
11.336	11749.8	16563	15805.1	16549	13426.3	15701.6	15836.7	14022.7	12867.7	14853.5	16645.8	14271.1	14444.1	16379	15608.4	16258.9
11.44	11781.4	16600.6	15795.2	16555.6	13486.4	15690.9	15828.2	14037.4	12875.8	14795.1	16672.9	14276.3	14423.8	16397.5	15624.6	16297
11.544	11786.8	16588	15782.4	16583.2	13548.6	15738.5	15832.3	14053.9	12885.8	14780.6	16654.8	14301.4	14431.2	16453.5	15617	16322.9
11.648	11775.4	16619.3	15738.3	16596.4	13573.6	15724.1	15817.3	14082.9	12875.5	14792.9	16670.2	14324.3	14455.1	16477.3	15571.9	16306.3
11.752	11808.5	16619.2	15720	16588.6	13589.4	15733.6	15818.7	14107.1	12909.9	14778.6	16672.3	14293.8	14424	16457.2	15518.1	16312.3
11.856	11816.5	16615.9	15695	16615.6	13559.4	15731.4	15810.3	14099.5	12922.7	14810.9	16674.7	14239.2	14439.8	16449.5	15490.3	16304.9
11.96	11830.4	16611.9	15689	16629.7	13543.7	15725.2	15857	14137.8	12921.1	14819.6	16703.9	14248.9	14413	16448.9	15457.8	16283.1
12.064	11864.1	16602.8	15694.9	16657.7	13511.8	15696.1	15828.7	14157.4	12918.9	14835.7	16704.8	14189.5	14404.4	16459.1	15491.3	16262
12.168	11849.7	16575.2	15715.9	16639.3	13491.2	15699.7	15822.8	14200.6	12915.3	14864.1	16661.4	14168.8	14439.4	16484	15473.8	16219.2
12.272	11838.8	16549.1	15730	16629.9	13533.9	15639.4	15783.2	14175.2	12910.6	14892.9	16705.4	14174.3	14412.9	16481.5	15430.8	16207
12.376	11826.5	16523.2	15786.1	16615.2	13540.4	15608.1	15782.5	14177.2	12951.5	14896.4	16676.3	14195.9	14403.3	16436.6	15397.7	16205.2
12.48	11819.1	16508.6	15787.9	16598.2	13546.9	15572.8	15815.2	14220.3	12910.5	14879.3	16702.5	14221.5	14389.2	16408	15415.6	16196.4
12.584	11805.4	16513	15781.3	16573.8	13583.1	15605.4	15849.9	14219	12936.6	14889.6	16695.1	14262.3	14408.9	16431.1	15397.1	16213.8
12.688	11785.8	16479.8	15795.7	16568.1	13528.3	15557.2	15874.6	14202.3	12918.5	14903.7	16688.5	14239.9	14411.3	16422.5	15442.7	16261.4
12.792	11730.5	16478	15790.4	16544.8	13519.1	15553.6	15841.9	14192.5	12940.4	14899.1	16646.7	14302.5	14451.5	16436.5	15478	16284.7
12.896	11710.1	16484.3	15801.1	16548.4	13565.1	15607.4	15832.8	14192.1	12937.9	14908.4	16663.2	14287.1	14462.3	16414.7	15483.8	16331.9
13	11677.9	16502.1	15810.1	16572.9	13592.1	15629.5	15815.6	14126.5	12952.4	14832.2	16692.8	14304.7	14444.7	16423.8	15538.4	16333.1
13.104	11685.2	16509	15816.8	16602.2	13635	15617.9	15883.3	14110.5	12917.5	14823.4	16703.4	14286.2	14452.2	16415	15546.4	16322.6
13.208	11683.6	16546.2	15809.7	16633.6	13634.5	15663.4	15921.3	14104.7	12936	14811.4	16719.1	14290.5	14465	16462.4	15561.2	16341.4
13.312	11655.5	16523.1	15790.8	16641.4	13625.4	15649.4	15923.1	14078.1	12951.5	14799.1	16729.8	14191.6	14477.6	16490.9	15591.4	16356.4
13.416	11672.8	16537.8	15748.6	16644	13625.2	15682.7	15912	14071.7	12979.8	14770.3	16634.2	13958.9	14622.2	16483	15599.2	16342.1
13.52	11697.3	16555.9	15724	16653.1	13587.9	15689.7	15890.4	14102.8	12984.1	14754.8	16684.8	13981.9	14630.1	16497.6	15607.6	16346.5
13.624	11680.1	16577.2	15700.3	16711.5	13573	15729.1	15863.9	14118.1	13017.5	14753.9	16684.7	14115.2	14640.9	16535.2	15545.5	16321.1
13.728	11721.7	16570.8	15694.3	16717	13550.9	15783.8	15900.2	14137.4	13029.6	14830.9	16657.8	14207.1	14604.1	16518	15545.6	16304.3
13.832	11726.9	16792.9	15667.8	16740	13538.2	15779.3	15905.5	14141.7	13026.5	14849.3	16693.7	14220.7	14585.5	16541.2	15539.7	16275
13.936	11720.5	16787.2	15643.9	16742.1	13488.8	15797.7	15939.2	14136.7	13041.8	14896.1	16662.5	14128.1	14544.7	16570	15530.8	16238.6
14.04	11731.4	16749.4	15624.4	16764.6	13469.6	15769.1	15920	14141.4	13002.1	14904.7	16659.8	14055.5	14528.8	16597.5	15514.9	16223.5
14.144	11719.1	16732.2	15646.3	16715.1	13477.5	15773.8	15891	14170.8	13017.3	14903.3	16628.7	14059.4	14431.8	16651.4	15528.7	16221.4
14.248	11733.8	16733.8	15662.8	16690.1	13446.4	15780.1	15864.5	14170.3	13036	14903.8	16683.2	14101.5	14382.7	16645.7	15530.1	16206.9
14.352	11758.2	16733.9	15711	16662.6	13441.2	15755.4	15852.5	14165.8	13028.1	14934.8	16667.2	14208.8	14356.2	16612.7	15501.9	16234.8
14.456	11770.6	16687.2	15703.3	16699.8	13444.2	15762.6	15886.5	14162.8	13052.5	14916.9	16681.8	14236.9	14343.2	16620.2	15487	16237.2
14.56	11739.6	16659.3	15742.8	16655.2	13460.9	15754.9	15919.4	14175.7	13040.9	14851	16695.4	14266.9	14376.1	16605.8	15471.5	16239.3
14.664	11745.2	16615.2	15773.4	16656.3	13498.8	15737	15914.1	14122.8	13038.7	14870.4	16679.3	14282.1	14404.3	16530.7	15550.7	16287.8
14.768	11730.7	16598.8	15786.2	16633.8	13515.8	15753.5	15857.1	14168.9	13082.2	14881.4	16665	14268.8	14414.2	16524.9	15548.1	16264.2
14.872	11730.6	16582.4	15814.6	16613.2	13548	15744.4	15825.1	14137.1	13068.6	14875.3	16669.6	14304.3	14438.7	16475.4	15608.5	16313.7
14.976	11706.7	16576.3	15797.2	16582.9	13559.3	15762.8	15846	14097	13061.5	14858.1	16694.3	14339.8	14455.9	16473.4	15630.5	16375.3
15.08	11704.2	16596.4	15807.9	16577.5	13547.4	15763.4	15876.9	14081.8	13064.6	14830.2	16684	14360.1	14468.3	16459.8	15685	16417.1
15.184	11690.6	16576.1	15823	16581.6	13579.5	15779.1	15867.1	14072.4	13076.4	14800.8	16730	14370.4	14504	16455.7	15704.1	16458.5
15.288	11667	16579.3	15839.5	16623.7	13577.9	15762.7	15842.1	14058.4	13085.1	14814.2	16737.1	14346.3	14499.5	16481.5	15745	16478.2
15.392	11672.8	16609.7	15794	16631.6	13587.3	15774.8	15824.9	14067.6	13096.4	14833.5	16744.2	14278.6	14448.6	16513.9	15753	16503
15.496	11666.2	16631.7	15806.9	16615.1	13589	15810.1	15835.9	14064.2	13082.4	14803.4	16775.5	14285.8	14493.3	16504.2	15787.9	16492
15.6	11665.1	16673	15783.3	16630	13602	15802.2	15890.5	14073.5	13078.4	14769.9	16787.2	14273.7	14475	16520.2	15770.1	16428.6
15.704	11649.1	16712	15727.1	16661.3	13584.2	15813.9	15941.8	14086.9	13067	14772.4	16781.9	14297.1	14463.3	16579	15782	16418.8
15.808	11685.5	16757.4	15751.9	16662.8	13581.4	15852.9	15891.1	14051.5	13076.1	14780.3	16823.4	14281.7	14440.8	16553.7	15747	16402.8
15.912	11673.2	16737.5	15753.1	16685.8	13563.6	15840.4	15878.1	14260.5	13098	14775.9	16845.8	14218.3	14411.7	16552.8	15751.8	16380.7
16.016	11693.6	16726.3	15741.5	16678.6	13573	15863.8	15857.1	14257.3	13090	14824.2	16819	14204.9	14362.6	16598.7	15726.4	16386.9
16.12	11687.8	16693	15717.4	16663.4	13574.8	15841	15886	14267.5	13044.5	14786.5	16799.7	14201.1	14390.1	16613.8	15745.8	16356.2
16.224	11674.9	16687.2	15751.1	16614.2	13534.1	15836.2	15922.6	14262.7	13012.3	14804	16763.3	14155	14431.4	16608.9	15762.7	16342.2
16.328	11682.6	16671.7	15803.2	16590.1	13466.8	15835.6	15974.9	14289.6	13036.7	14830.9	16741.7	14261.7	14327	16561.4	15722.7	16333.6
16.432	11691.7	16662	15832.6	16544.1	13457.9	15822.1	15911.3	14281.4	13093.9	14820.7	16758	14256.4	14400.5	16521.8	15693.5	16337.2
16.536	11671.2	16627.6	15836.8	16571.9	13498.3	15839.3	15881.5	14264.5	13121.9	14837.9	16739.8	14266.6	14380.2	16483.7	15652.9	16371.3
16.64	11697.7	16644.1	15848.9	16558.3	13537.1	15811.1	15837.3	14198.3	13091.5	14835.8	16725.4	14261	14392.6	16483.2	15631.2	16343.5
16.744	11692.5	16645.2	15838.7	16552.9	13558.9	15799.3	15870.6	14163.3	13083.8	14841	16694.1	14297.9	14420.3	16460.8	15652.6	16373.6
16.848	11706.9	16695.7	15849.6	16549.3	13583.5	15801.2	15865.8	14178.4	13092.3	14865.6	16721.8	14332.5	14421.7	16440.5	15675.9	16390.9
16.952	11711.3	16714	15870	16558	13592.9	15825	15909.6	14134.5	13114	14895	16732.6	14390.2	14435.2	16408.9	15710.3	16401.9
17.056	11718	16752.5	15883.2	16553.9	13609	15860.2	15905	14130.4	13101.3	14889.8	16763.9	14407.7	14455.6	16391.6	15723	16386.6
17.16	11684.4	16754.4	15923.3	16561.8	13624.2	15905.4	15858.2	14108.5	13103.8	14892.7	16775.1	14399.4	14481.9	16380.5	15744.8	16415.7
17.264	11634	16765.3	15932.3	16570	13648.7	15932.1	15817.2	14100	13066.8	14852.9	16801.5	14321.8	14469.7	16424.8	15777.1	16093.4
17.368	11606.6	16753	15931.9	16589.9	13606.4	15982.5	15761.9	14082.5	13120.7	14842.1	16820.3	14306.2	14469	16476.3	15827	16099.5
17.472	11598.6	16778.9	15913.5	16580.5	13590.4	16024.8	15796.7	14084.7	13083.6	14857.5	16827.7	14330.7	14489.8	16476.6	15825.7	16257.5
17.576	11585.6	16812.8	15906.8	16604.9	13566.9	16036.3	15838.7	14063.9	13109.3	14842.9	16876.6	14337.5	14476.5	16429.2	15833.3	16314.3
17.68	11528.4	16799	15910	16592.9	13547.2	16020.7	15831.9	14099.2	13111.7	14792.9	16904.9	14296.9	14486.9	16449.1	15826.2	16309.8
17.784	11526.8	16811.9	15890.8	16663.9	13508	16043.4	15779.1	14107.2	13170.4	14775.7	16911.6	14273.8	14463.8	16469.1	15809.4	16327.1
17.888	11501.9	16799.5	15869.1	16667.2	13484.2	16031.9	15737.6	14120.4	13158.8	14793.6	16909.6	14237.2	14480.3	16453.5	15811.7	16347.7
17.992	11545.7	16762.9	15886.8	16685.6	13470.1	15986.3	15709.6	14143.8	13138.7	14813.8	16886.9	14219.7	14461.3	16465.2	15813.2	16390.5
18.096	11745.2	16768.3	15914.9	16657.8	13448	15940.7	15787.6	14144.9	13133.7	14827.1	16878.6	14212.3	14462.6	16492.9	15809.9	16354.1
18.2	11767.8	16725.8	15893.6	16621.6	13427.3	15895.1	15859.1	14150.6	13127.3	14869.9	16863.3	14208.3	14428.5	16507.6	15790.1	16405.7
18.304	11804	16718.5	15932.7	16605.1	13432.8	15892	15862	14146.7	13132.3	14886.3	16849.9	14217.3	14396.8	16502.7	15786.5	16394.4
18.408	11784.1	16693.1	15966.4	16555	13428.3	15851.7	15835.7	14193.3	13140.9	14951.5	16832.6	14198.4	14423.4	16485.4	15788.1	16425.2
18.512	11794.9	16676.2	15981	16546.6	13461.7	15848.6	15789.1	14192.8	13144.6	14956	16784.7	14195.2	14371.4	16474.6	15722	16423.1
18.616	11794.7	16703.7	15963.2	16533.5	13487	15849.5	15791	14210.2	13109.1	14957.9	16776.2	14215.9	14361.8	16430.9	15756.2	16456.2
18.72	11802.7	16677.9	15970.9	16536.8	13502.7	15835.3	15826.2	14188.2	13060.3	14958.2	16758.7	14234.3	14299.1	16395.1	15741.7	16474.4
18.824	11783.4	16652.3	15964.1	16467.6	13522.8	15820.7	15880.6	14168.7	13121.4	14980.4	16761.5	14239.4	14362.3	16396.1	15793.3	16450.7
18.928	11780.7	16684.7	15973.6	16462	13523.7	15814.3	15899.4	14139.7	13111.8	14930.2	16773.3	14204.4	14381.1	16413.1	15807.2	16397.4
19.032	11783.1	16710.4	15971.5	16475	13553.6	15837.7	15872	14115.2	13085.2	14910.7	16798.9	14096.6	14370	16391.4	15816.6	16350.9
19.136	11800.3	16749.9	15957.7	16500	13607.3	15848.7	15817.7	14099.2	13090.8	14887.6	16834.2	14248.4	14382.1	16408	15825.1	16372.3
19.24	11811.2	16782.9	15914.8	16515.5	13630	15882.1	15815.2	14059.1	13093.1	14829.7	16835.7	14266.6	14395.4	16396.3	15806.8	16325.7
19.344	11769.7	16810.9	15891.7	16539.5	13659.2	15925.7	15847.2	14082.9	13093.3	14817.4	16919.9	14293.3	14405.4	16387.8	15781	16298.9
19.448	11753.8	16827.2	15846.7	16579.3	13664	15966.9	15849	14051.2	13053.8	14787.1	16948.9	14298.1	14433.2	16419.8	15789.4	16282.3
19.552	11728.2	16869.1	15813.8	16613	13667.3	15983.5	15839.9	14053.1	13029	14770.6	16961.9	14302.7	14421.1	16417.8	15802.5	16288.4
19.656	11709.2	16880.8	15791.1	16617.3	13653.9	15995.9	15775.3	14058.6	13024.9	14745.5	16987.3	14289.9	14390.5	16384.3	15776.9	16237.1
19.76	11693.2	16902.7	15784	16623.5	13642.8	16059.6	15751.2	14063.8	13034.9	14721	17011.4	14270.3	14365	16380.2	15830.1	16228.8
19.864	11696.8	16862.2	15786.1	16647.4	13606.5	16066.9	15751.4	14081.6	13021.6	14730.2	17015.6	14220.1	14339	16365.8	15809.8	16216.6
19.968	11696.3	16821.8	15795.7	16656.2	13603.4	16071.4	15807	14046	12989.3	14756	16976.8	14233.5	14319	16371.9	15796.4	16235
20.072	11699.8	16819	15759.4	16601	13613.7	16010.7	15826.2	14086.7	12994.8	14793.4	16955.9	14248.6	14299.9	16377.1	15760.7	16225.2
20.176	11718.1	16812.9	15781.4	16587.4	13604.4	16023	15791	14052	12971.9	14835.8	16903.5	14222.1	14269.2	16363.9	15736.5	16259.8
20.28	11742.7	16754.3	15798.6	16563.7	13615	15962.1	15740.6	14063.7	12992.7	14916.9	16886.7	14198.3	14233	16315.5	15739.8	16256.2
20.384	11753.3	16749.5	15812.9	16544.7	13610.9	15947.4	15723.1	14061	12984.2	14925.9	16872.7	14121	14217.4	16261.2	15736	16293
20.488	11770.4	16735.2	15844	16544.2	13628.4	15891.3	15733	14057.2	12992.1	14899.9	16847.5	14161.3	14213.4	16224	15737.8	16293.5
20.592	11780	16720.7	15862.4	16529	13651.3	15862.4	15759.1	14052.5	12944.3	14902.9	16835.8	14178.4	14241.9	16201.6	15723.5	16289.7
20.696	11793	16705.4	15896.4	16546	13664.1	15807.8	15778.7	14040.3	12974.6	14928.3	16849.1	14198.2	14241.1	16224.4	15720	16287.7
20.8	11792.8	16712.7	15939.3	16534.8	13700.1	15784.6	15789.9	14037.6	12977.9	14917.8	16832.5	14189.2	14302.4	16201.3	15746	16330.2
20.904	11812	16697.6	15916.1	16525.7	13730.6	15788.2	15775.9	14016.2	12999.7	14905.4	16863.3	14199.6	14303.4	16168	15765.5	16332.3
21.008	11836.6	16716.7	15991.8	16551.3	13732.4	15797.8	15772.5	13982.3	13000.9	14843	16961.4	14152.8	14312.9	16166.4	15793.6	16302.6
21.112	11825.8	16750.9	16008.4	16574.4	13716.9	15819	15782.6	13959.4	12990.9	14856.1	16986.3	14159.7	14320.6	16173.8	15813.1	16266.2
21.216	11831.9	16752.5	15991.7	16592.5	13738.6	15823.2	15789.7	13956	12995.6	14845.9	17045	14177.6	14342.9	16206.6	15819.4	16208.4
21.32	11844.9	16768	15938	16612	13740.7	15850.6	15750.7	13942.9	13013	14822.4	17062.3	14197.5	14341.6	16208.5	15794.1	16189
21.424	11848.1	16797.2	15916.2	16640.4	13746.8	15856.5	15743.3	13925.1	13056.8	14781.5	17065.7	14230.1	14378.4	16206.4	15855.8	16160
21.528	11828.8	16804.8	15891.2	16728	13787.5	15858.1	15734.4	13905.9	13024.4	14830.9	17075.3	14229.8	14328	16246.3	15860.1	16166.8
21.632	11794.2	16813.2	15883.6	16668.7	13729.7	15865.4	15721.7	13907.9	13012.4	14825.7	17066.8	14227.7	14324	16268.7	15874.4	16141.5
21.736	11778.9	16810.9	15871.9	16672.5	13753	15880.8	15739	13920.5	12991.6	14787.7	17068.4	14197	14315.5	16317.8	15892.1	16118.6
21.84	11779.6	16820.8	15874	16689.1	13722.8	15907.6	15762.4	13930.5	13004.9	14790.9	17040.3	14184.2	14259.9	16330.9	15854.5	16124.8
21.944	11756.4	16809.5	15874.6	16687	13929.4	15932.9	15699.8	13980	12976.2	14820.9	16982.4	14209	14256	16340.7	15852.4	16134
22.048	11730.4	16772.6	15843.2	16702.5	13720.9	15948.6	15680.9	13996.5	12988.1	14826	16938.6	14168.8	14231.3	16336.9	15838.8	16155.1
22.152	11722.5	16735.5	15855.4	16672.5	13662.9	15912.7	15666	14007.8	12979.7	14858.8	16902	14126	14185.6	16331.2	15782.2	16159.2
22.256	11733	16718.6	15884.9	16639.7	13637.1	15886	15717.1	14026.6	12949.2	14875.8	16884.2	14095	14165.5	16295.3	15740.5	16139.4
22.36	11723	16696.5	15908	16598.7	13611.7	15890.4	15709.9	14010.1	12966.6	14820.7	16872.3	14069	14193	16273.2	15701.9	16220
22.464	11735.8	16700.6	15890.4	16566.6	13649.2	15848.2	15725.3	14008.9	13005.3	14847.2	16855.6	14070.9	14189	16260.8	15702.4	16211.1
22.568	11757	16705.3	15916.4	16538.2	13672.5	15844.3	15728.3	14011.6	13021.7	14837.9	16844.7	14093.1	14182.3	16230.9	15658.8	16245
22.672	11774.5	16699.8	15916.9	16518.7	13717.6	15817.6	15667.8	14013.8	12997.7	14847.3	16864.8	14136.7	14384.4	16217.1	15643.7	16282
22.776	11783.3	16681.3	15895	16498.6	13750.1	15820.2	15612.6	14026.1	12999.9	14849.6	16921.3	14118.4	14416.7	16228.8	15656.5	16270.1
22.88	11792.2	16662.3	15921	16481.9	13760	15809.3	15616.2	13991.3	12996.9	14841.2	16981.2	14117.4	14396.7	16211.3	15695.2	16251.3
22.984	11799.2	16713.8	15924.1	16468.7	13768.5	15815.4	15633.1	13972.8	12998.4	14845	16963	14127.1	14376.2	16278.1	15705.3	16198.8
23.088	11806.3	16724.9	15945.9	16497.8	13778.4	15840.1	15682.1	13955	13008.5	14868.6	16984.2	14136.7	14368.2	16316.3	15708.8	16192.5
23.192	11795.1	16787.4	15932.6	16532.8	13784.6	15878.3	15700.5	13929.9	13004.8	14876.5	17007.1	14178.3	14385.1	16335.5	15730.5	16147.4
23.296	11824.8	16777.4	15894.2	16554.3	13799.1	15890.9	15658.8	13901.6	12959.7	14851.9	17032.8	14218.3	14382.4	16384.6	15737.4	16118
23.4	11816.3	16799.3	15880.6	16561.5	13801.3	15896.7	15662.5	13875.7	12979	14851.6	17031.5	14204.4	14370.1	16446.5	15750.7	16110.5
23.504	11802.7	16796	15872	16555.6	13751.9	15898.9	15674.3	13873.8	12967	14825.1	17025.7	14241.6	14346.6	16416.3	15736.4	16101
23.608	11786.4	16811	15851.5	16589.6	13766.4	15922.5	15660.5	13851	12974.9	14818.6	16985.2	14256.3	14316.9	16472.6	15790.8	16082.7
23.712	11765.9	16830.6	15820.6	16617.8	13616.6	15916.7	15671.3	13866.6	12974.8	14819.9	17007.5	14279.9	14305.9	16500.5	15783.4	16052.6
23.816	11760.5	16822	15806.2	16614	13529.4	15929.6	15659.8	13845.9	12965.1	14799	16972.4	14246.7	14288.5	16518	15765.3	16086.1
23.92	11730.2	16798	15796.4	16604.6	13554.7	15928.7	15631.4	13851.6	12967.6	14848.8	16987.3	14227.9	14264.8	16490.1	15752.2	16109.7
24.024	11720.5	16777.4	15783.2	16607.5	13590	15943.4	15618.9	13841	12985.4	14864.3	17001.4	14204.1	14242.4	16423.5	15735.5	16144.2
24.128	11734.6	16755.3	15796.6	16607.7	13595.4	15921.7	15624.2	13875.1	13001.7	14881.2	16974.5	14185	14212.7	16400.2	15707.3	16172.5
24.232	11705.4	16754.3	15825.2	16581.4	13599.9	15947.1	15642.8	13882.1	12995.9	14905.5	16941.9	14146.5	14208.3	16353.4	15693.5	16197
24.336	11702.5	16760.5	15826.4	16577.7	13643.2	15905.1	15649.7	13861.7	13013	14904.7	16918.4	14138.7	14182.2	16330.5	15676.1	16180.6
24.44	11724	16790.1	15848.7	16524.5	13630.2	15882.3	15642.2	13892.1	12995.2	14916.5	16928.2	14143.5	14178.4	16308.8	15663	16188.5
24.544	11754.5	16817.7	15853.9	16531.3	13659.4	15858.4	15622.6	13896.6	13039.3	14902.4	16903	14133.8	14185.7	16342.7	15644.3	16205.6
24.648	11767	16836.4	15897	16529.5	13671.8	15840	15621.1	13886.9	13069.4	14951.1	16863.2	14121.9	14199.2	16353.8	15659.2	16198.8
24.752	11774	16820.2	15914.5	16474.7	13661	15825.5	15584.9	13861.7	13029.2	14947.1	16867.8	14155.8	14221.6	16355.8	15653.7	16192.7
24.856	11777.5	16830.8	15910.8	16485.5	13677.1	15878.2	15581.9	13847.7	13044	14978.7	16866.4	14150.2	14229.8	16351.4	15674.1	16180.9
24.96	11800.9	16851.7	15929.3	16516	13710.1	15899.1	15615.5	13800.6	13087.8	14976.1	16878.1	14175.3	14238.5	16354.9	15709	16165
25.064	11823.6	16843.9	15941.3	16545.2	13699.1	15914.1	15629.3	13776.5	13074.1	14945.2	16889.8	14170.1	14269.6	16329	15695.2	16132.3
25.168	11809.7	16857.8	15947.4	16548.2	13690.2	15917.8	15611.1	13763.1	13051.9	14922.7	16905.1	14171.5	14298.5	16324.9	15704.8	16129.2
25.272	11814.6	16876.1	15914.3	16569.9	13700.1	15931.3	15632.2	13764.6	13039.3	14962.5	16881.9	14183.8	14314.6	16317.8	15719.9	16122.6
25.376	11821.5	16847.3	15892.8	16612.6	13729.1	15948.9	15620.9	13751.2	13051.3	14931.8	16862	14199.9	14307.1	16321.1	15757.5	16099.6
25.48	11838.6	16869.8	15858.1	16640.3	13703.6	15965.1	15593.1	13761.9	13066.2	14868.5	16878.9	14235.6	14303.3	16310.9	15741.2	16082
25.584	11833.3	16880.6	15850.7	16651	13701.8	15995.5	15630.9	13773.6	13094.7	14852.4	16891.8	14233.1	14267.5	16297	15728.9	16053.3
25.688	11796.2	16899.1	15821.7	16640.7	13687.5	15995.7	15691.7	13791.6	13097.1	14817.2	16880.6	14213.7	14244.5	16281.9	15762.5	16029.2
25.792	11792.3	16875.6	15824	16634.7	13657.6	16016.3	15749.8	13808.2	13109	14818.6	16878.8	14199.5	14230	16259.4	15758.3	16052.9
25.896	11768	16874.6	15823.9	16660.2	13694.7	16027.3	15739.4	13791.3	13107.4	14769.3	16841.3	14166.7	14208.5	16239.8	15747.9	16069.4
26	11756.8	16842.7	15824.4	16650.6	13686.5	15979	15699.5	13781.9	13104.4	14784.3	16833.7	14151.2	14182.5	16214.1	15734.7	16075.5
26.104	11746	16822.1	15825.5	16645.7	13720.9	15960.8	15676.6	13846	13115.6	14833.2	16814.1	14139.4	14176.5	16195.1	15746.4	16084.9
26.208	11776.9	16823.2	15872.4	16627.7	13700.2	15915.3	15688.6	13847.4	13104.5	14924.4	16867.3	14132.6	14161.5	16207.8	15674.5	16091.1
26.312	11768.6	16860.4	15900.9	16624	13696.5	15858.8	15705.2	13885.1	13058	14932.5	16844.6	14103.3	14154.5	16170.2	15680.5	16100.4
26.416	11771.7	16864.9	15841.3	16587	13689.3	15865.1	15700.4	13892.8	13042.6	14915.9	16821.5	14043.7	14165.4	16134.1	15692.7	16117.6
26.52	11779.7	16803.8	15860.5	16593.8	13707.1	15853.1	15649.3	13902.2	13057	14944.1	16831.2	14034.5	14220.4	16201.4	15678.6	16116.9
26.624	11777.6	16771.3	15856.7	16576.4	13734.6	15826.6	15598.7	13902.2	13049.2	14944	16806.7	14047.4	14210.3	16220.6	15659.9	16118.7
26.728	11785.3	16734.3	15855.6	16572.2	13743.3	15807.1	15587.9	13925.7	13033.2	14931.6	16814	14090.4	14245.2	16234.5	15646.1	16097.5
26.832	11805.4	16714.9	15899.4	16559.1	13741.3	15798.3	15609.1	13883.9	13044.3	14965.5	16844.7	14101	14275.3	16228.5	15654.3	16079.9
26.936	11809.2	16719.2	15921.4	16552.3	13778	15824	15639.5	13851.1	13041.6	14950.9	16859	14139	14314.8	16221.2	15655.4	16075.8
27.04	11805.3	16751.2	15926.7	16594.8	13759.7	15854.7	15572.1	13841.1	13059.4	14901.1	16864.7	14127.3	14327.6	16194.7	15690.7	16039.8
27.144	11792.2	16802.9	15926.1	16584	13764.4	15850.3	15539.1	13831.7	13092.8	14872.5	16893.7	14131	14300.5	16194.6	15690.4	16053.5
27.248	11788	16822.7	15894.9	16599.7	13767.9	15878.4	15486.1	13786.6	13090.6	14849.3	16929.8	14154.6	14292.1	16273.3	15754.5	16083.6
27.352	11804	16827.9	15878.4	16649.5	13752.8	15911.7	15462.3	13745.9	13098.9	14829.4	16908.2	14192.4	14262.7	16257.8	15764.4	16066.2
27.456	11812.7	16826.7	15833.4	16655.1	13765.2	15919.6	15523.9	13712.3	13116.3	14803.1	16942.2	14223.2	14229.8	16248.4	15778.6	16052
27.56	11820.6	16806.3	15811.8	16647.3	13740	15941.1	15558.6	13680.7	13108.6	14815.9	16956.1	14214	14199.7	16271.9	15787.7	16027.3
27.664	11815.4	16812.1	15764.9	16620.1	13706.5	15994.7	15564.4	13714	13123.3	14774.5	16935.9	14218.2	14170.5	16293.2	15816.3	16044.4
27.768	11812.1	16803.4	15758.6	16646	13684.5	16017.4	15511.5	13726.1	13154.2	14827	16892.1	14207.1	14148.9	16247.4	15780.3	16065.3
27.872	11802.1	16768	15724.3	16651.2	13625.7	16008.4	15494.7	13695.5	13145.3	14809.6	16910.5	14190.6	14117	16241.3	15752.6	16080.2
27.976	11769.6	16742.7	15740.8	16650.3	13617.5	15985	15461.9	13723.9	13159.2	14829.5	16874.9	14128.9	14118.7	16149.7	15695.7	16081.7
28.08	11756.1	16715.1	15732.4	16597.3	13605.1	15992.4	15482.6	13739.7	13148.6	14865	16867.7	14105.6	14095	16182.1	15667.6	16085.8
28.184	11740.3	16708.5	15772	16589.5	13598.2	15955.4	15534.9	13746.9	13177.4	14855.7	16808.4	14108.2	14086.8	16144.6	15661	16083.1
28.288	11724.3	16687.4	15782.8	16567	13590	15936.4	15586.2	13760.8	13164.3	14891	16788.7	14051.6	14103.3	16156.8	15650.7	16050.6
28.392	11730.9	16680.8	15779.4	16580.5	13602.8	15916.6	15609.3	13768.1	13164.9	14884.2	16784.3	14043.2	14115	16146.8	15626.1	16080.5
28.496	11706.9	16713	15773	16578.5	13627.5	15936.4	15529.3	13788.5	13173.1	14918.3	16756.8	14038	14124.4	16115	15611.9	16087.8
28.6	11732	16750.3	15792	16552.4	13666.1	15889.6	15480.4	13776.8	13184.8	14864.8	16743.8	14055.1	14150.6	16119.7	15631.1	16103.2
28.704	11787.6	16773.9	15782	16536.9	13703.3	15889.2	15517.1	13753.3	13197.4	14875.6	16762.2	14068.3	14148.5	16178.3	15613.3	16123.4
28.808	11814.5	16803.8	15777.9	16496	13717.1	15893.8	15574.2	13706.3	13241.1	14915.1	16736.8	14101.1	14153.3	16204.6	15590.5	16104.3
28.912	11808.9	16810.3	15775.7	16509.3	13758.5	15916.6	15594.6	13688.6	13246	14940.4	16784.7	14115.2	14148.8	16235.4	15639.6	16072.5
29.016	11811.4	16850	15791.2	16525.3	13751.8	15919.1	15606.1	13615.2	13259.8	14947.4	16775.5	14098	14168.8	16250.6	15668.1	16031.6
29.12	11834.4	16882.9	15799.6	16547.2	13801.5	15928.2	15545	13685	13285	14944.6	16808.9	14126	14279.8	16260.5	15663.3	16011.6
29.224	11821.6	16907.6	15815.5	16591.1	13820.8	15961.1	15508.9	13686.9	13302.7	14952.1	16841.6	14137.4	14248.2	16274.2	15681.9	16018.6
29.328	11840.3	16930.7	15800.7	16598.6	13837.5	15986.2	15485.5	13658.2	13283	14979.5	16856.7	14131	14209.1	16299.8	15702	16013.3
29.432	11858.9	16939.1	15753.4	16600.1	13873.6	15979.4	15521.2	13644.4	13282.5	14958.7	16887.1	14146.1	14185.8	16328.7	15761.7	15989.3
29.536	11848.8	16945.6	15722.3	16629.7	13870.2	15973.7	15515.4	13631.6	13271.3	14924.7	16886	14179.5	14181.9	16321.8	15766.3	15949.3
29.64	11829.8	16950.3	15712.6	16603	13855	15962.7	15522	13628.6	13278.8	14932.2	16928.7	14207.1	14144.6	16319.3	15786.8	15949.4
29.744	11804	16954.4	15704.6	16597.4	13843.2	15980	15486.9	13640.8	13268.7	14913.3	16921	14172.6	14134.1	16272.4	15771	15950.2
29.848	11793.2	16943	15694.8	16585.1	13806.5	16006.2	15478.4	13662.9	13290.8	14883.6	16894.1	14166.1	14145.6	16287.7	15754.1	15962
29.952	11793.9	16906.5	15660	16567	13819.2	16011.6	15462.1	13663.7	13261.3	14882.5	16869.8	14154.8	14144	16298.6	15726.5	16018.8
30.056	11762.1	16864.6	15634.1	16567.2	13855	15989.1	15503.4	13654	13206.6	14905.1	16874.4	14085.7	14112.6	16256.1	15718.1	16013.2
30.16	11720.5	16844.3	15608.2	16578.5	13864.2	15965	15496.7	13661.6	13182.1	14912.5	16863.2	14056.1	14125.2	16243.3	15692.2	16050
30.264	11741.8	16835.3	15605.3	16534.9	13854.1	15930.4	15528.7	13660.3	13185.4	14942.1	16852.8	14045.8	14112.5	16212.1	15680.7	16025.8
30.368	11741	16794.5	15666.2	16517.1	13844.1	15924.9	15525.8	13660.2	13164.4	14997.3	16829.3	14033.5	14127	16195	15641.5	16073.2
30.472	11716.2	16776.3	15742.1	16488.5	13835.2	15965.5	15499.1	13663.9	13199.3	15030.9	16787.1	14004.3	14129	16218.7	15658.6	16060.9
30.576	11744.3	16751.7	15769.6	16472.1	13863.4	15983.5	15516	13684	13227.6	15035.7	16768.5	14008.5	14163.3	16213.8	15642.9	16119
30.68	11730.3	16780	15809	16472.7	13870.8	15972.1	15489.1	13702	13255.2	15030.1	16751.5	14005.1	14214.6	16210.4	15661	16101.2
30.784	11767.7	16823.6	15820.3	16456.5	13900.4	16000.7	15559.9	13651.1	13265.7	15030	16739	14032.6	14234.4	16220.4	15596.6	16068.6
30.888	11775.7	16850	15845.3	16442	13953.5	15997.9	15573.8	13638.4	13264.2	15134.8	16744.4	14102.1	14234.2	16247.4	15588.9	16006.4
30.992	11786.4	16864.3	15862	16474.3	13966	16052.9	15607.2	13614.2	13272.1	15125.2	16776.3	14111.4	14223.9	16309.2	15595.6	15945.3
31.096	11804.3	16905.6	15855.4	16488.7	13949.7	16076.5	15614.3	13581.8	13277.2	15104.8	16808.6	14096.7	14233.1	16340.3	15604	15949.8
31.2	11801.5	16894	15883.8	16539.9	13909.7	16114	15619.3	13562.9	13306.1	15113.5	16807.5	14113	14236.9	16375.6	15622.3	15887.4
31.304	11824.2	16920.7	15880.6	16523	13912.1	16146.7	15599.9	13521.9	13310.4	15097.4	16858.7	14132.8	14202.7	16406.3	15622.9	15875.1
31.408	11837.4	16910	15903.9	16526.2	13909.9	16175.5	15592.1	13519.9	13310	15077.3	16911.4	14131.8	14180.1	16438.7	15642.8	15874
31.512	11825.6	16906.7	15885.9	16564.4	13876.7	16151.1	15607.4	13528.7	13323.4	15055.4	16914.3	14173.8	14155.7	16429.9	15639	15890.2
31.616	11807	16911.8	15894.6	16569.9	13830.4	16197.4	15645.2	13504	13340.6	15062.1	16934.2	14181.8	14127.8	16457.9	15658.4	15923.2
31.72	11791	16897.4	15882.2	16574.2	13811.7	16219.3	15660.6	13535	13360	15032.7	16934.7	14164.8	14104.9	16397.1	15658.2	15929.7
31.824	11775.7	16844.3	15856.6	16550.7	13796	16237.2	15638.9	13556.3	13385.8	14949.6	16944.9	14121	14108.3	16380.9	15696.5	15950.6
31.928	11744.7	16805.5	15866.6	16529.8	13779.9	16214.9	15647.4	13591.2	13409.1	14982.4	16925.9	14070.7	14105.5	16410.2	15671.3	15959.2
32.032	11741.1	16799	15863.9	16473.7	13741.9	16168.1	15663.5	13610.4	13410.8	15031.1	16892.1	14053.5	14091.9	16377.7	15673.4	15970.4
32.136	11715.7	16763.3	15865.9	16480.5	13732.3	16208	15663.7	13621.1	13383.6	15088.5	16879.4	14050.2	14101.2	16293.1	15709.1	15979.4
32.24	11744.2	16735.5	15858.2	16467.2	13692.7	16220.9	15679.8	13652.7	13386.8	15151.9	16811.7	14025.4	14110.1	16313.8	15667	15939.3
32.344	11755.8	16709.6	15823.3	16478	13677.1	16094.1	15676.1	13693.1	13409.6	15207	16817.4	14016.6	14107.7	16321	15654.3	15928.2
32.448	11751	16707.8	15822.2	16486.6	13673.1	16016	15685.2	13697.7	13400.4	15284.8	16785.7	14002.9	14124.7	16319.9	15668.1	15933.8
32.552	11758.2	16672.4	15794.4	16469.8	13688.6	15993.1	15642.1	13683.5	13387.3	15319.9	16782.8	13879.4	14157.4	16337.8	15605.3	15931.8
32.656	11773.1	16692	15806.8	16437.5	13678.4	16019	15628.7	13695.5	13398.2	15327.8	16774.6	13968.5	14161.6	16351.4	15592.2	15933.5
32.76	11805.7	16692.8	15803	16426.3	13755.1	16055.8	15597	13714.4	13414.4	15355.2	16749.5	14034.3	14194.2	16370.9	15616.9	15946.4
32.864	11812.9	16735.7	15804.1	16444.6	13790	16087	15605	13700.4	13412.5	15369.6	16770.4	14021.5	14235.8	16407.7	15539	15930.7
32.968	11832.6	16720.5	15823.9	16462.9	13804	16122.8	15599.5	13674.6	13322.5	15360.1	16802.6	14031.4	14269.4	16450.9	15624	15869
33.072	11838.3	16742	15785.7	16459.8	13819.3	16144.8	15604.7	13584.2	13337	15388.9	16853.2	14054	14275.5	16481.1	15631.2	15828.4
33.176	11866.9	16747.6	15781.4	16503	13851.1	16132	15606.3	13596.1	13355.9	15385.1	16879.5	14066.2	14294.6	16508.2	15673.3	15795.3
33.28	11859.5	16741.6	15715.2	16510.6	13856.8	16149.6	15574.4	13607.2	13406.9	15352.5	16873.7	14078.3	14274.3	16472.7	15677.4	15813.7
33.384	11881.1	16768	15694.4	16526.2	13884.7	16186.2	15588.1	13576.6	13399.1	15367	16911.9	14086.7	14240.8	16469.3	15669.1	15775.1
33.488	11891.6	16752.4	15668.2	16507	13878.2	16208	15600.5	13579.5	13417.4	15351.9	16930.1	14091.5	14213.2	16439.5	15692.8	15760
33.592	11859.8	16767.6	15655	16536.5	13857.7	16232.8	15595.1	13541.7	13413.7	15344.7	16930.4	14109.1	14171.1	16422.6	15655	15771.1
33.696	11783.2	16780.3	15630.1	16575.8	13852.7	16238.2	15628	13547.2	13412.5	15334.1	16984.7	14113.5	14149.9	16403.9	15682.9	15776.2
33.8	11835.4	16758.6	15584.9	16589.8	13837.7	16245.8	15578.4	13559.1	13392.8	15306.7	16969.4	14053.9	14103	16377.8	15687.1	15809.9
33.904	11822.6	16756.3	15559.3	16546.4	13834.3	16213.1	15583.3	13572.7	13413.4	15255.1	16898.8	14047.2	14119.4	16393.9	15695.5	15870.9
34.008	11783.2	16748.1	15522.9	16524.5	13833.8	16167.9	15554.9	13545.5	13391.7	15278.2	16855.4	14026.8	14091.2	16366.9	15705.9	15870.8
34.112	11786.3	16698.3	15544.7	16475	13847.6	16138.9	15599	13538.4	13361.9	15302.2	16838.6	14031.2	14110.3	16322.8	15678.9	15896.1
34.216	11788.4	16727.6	15551.1	16471.7	13835.6	16142.1	15646.1	13559.4	13389.6	15340.8	16806.1	14003.5	14145.7	16321.2	15677.1	15892.3
34.32	11775.5	16684.3	15571.8	16445.8	13778.5	16112.3	15704.3	13570.2	13402	15359.1	16780.2	13985.7	14138.4	16326.2	15646.5	15890.2
34.424	11793.7	16666.2	15573.2	16426	13789.3	16087.3	15733.9	13587.8	13422.9	15360.6	16778.4	13963.7	14140.6	16334.4	15613.1	15910.8
34.528	11817.8	16671.5	15589.9	16399.5	13811.3	16098.2	15706.8	13610.7	13410.4	15367.2	16768.5	13944.3	14156	16375	15618.3	15918.9
34.632	11831.6	16591	15608	16410	13869.7	16096.8	15718.1	13617.5	13438.2	15381.4	16771.5	13995.5	14144.3	16426	15602.7	15915.3
34.736	11858.3	16673.9	15622.6	16423.8	13872.5	16093.1	15687.7	13617.7	13456.4	15363.4	16772.9	14020.3	14122.2	16412.7	15602	15916.3
34.84	11862.6	16674.4	15625.9	16439.3	13890	16118.1	15659.9	13615.8	13441.4	15334	16842.9	14037.3	14147.7	16435.5	15604.2	15937.8
34.944	11883.5	16708	15656.6	16485.3	13873.4	16124.2	15628.3	13607.7	13466.8	15376.5	16868.6	14058.5	14188.8	16450.4	15650	15911.3
35.048	11870.7	16704	15652.9	16525	13884.4	16165.5	15591	13583.6	13461	15333	16916.1	14062.2	14204.5	16475.3	15660.8	15885.9
35.152	11888.4	16705.9	15667.8	16554.9	13870.3	16218.6	15535.4	13558.5	13473.1	15305.2	16923.7	14080.8	14211.3	16476.9	15673.5	15874.2
35.256	11896.4	16710.4	15650.5	16564.3	13871.5	16242.9	15514.6	13535.2	13449.3	15273.7	16949.4	14091.3	14176.4	16494	15696.5	15846.3
35.36	11903.9	16752.3	15613.4	16597.6	13875.4	16282.8	15507.5	13510.1	13461.9	15269.4	16969	14088.7	14154	16503	15699.8	15822
35.464	11928.3	16757.4	15626.4	16606	13824.1	16289.5	15555.2	13511.3	13413.4	15271.7	16985.8	14037.2	14145.5	16495.9	15718.7	15812.7
35.568	11897.6	16798.3	15592.3	16604.6	13792.7	16284.2	15528.5	13550.7	13465.5	15280	16996.5	13946.8	14098.4	16443.3	15699	15766.6
35.672	11879.1	16753.5	15569.9	16617.9	13784	16283.3	15502.7	13555.5	13460.7	15305.8	16965.5	13935.5	14092.4	16399.4	15693	15778.6
35.776	11875.6	16712.3	15532.2	16638	13781.4	16270	15457.4	13569.6	13424.8	15298.4	16985.9	13937.4	14090.8	16418.3	15725.1	15815.6
35.88	11830	16692.6	15511.4	16607	13757.8	16243.8	15459.4	13594	13443.1	15275.7	16944.2	13938	14086.2	16394.1	15762	15850.5
35.984	11835.4	16685	15501.9	16563.6	13757.4	16231.9	15493.8	13604	13456.6	15308	16907.4	13933.6	14060.9	16345.9	15731.4	15875.1
36.088	11802.6	16652	15480.6	16522.9	13741.2	16158	15512	13604.4	13462.8	15323.2	16894.7	13897.3	14015.4	16367.1	15691.4	15907
36.192	11803.8	16605.6	15471.1	16475.1	13829.9	16131	15492.6	13597.4	13452.4	15338.7	16880	13868.9	14040.8	16354	15677.1	15884.6
36.296	11793	16591.2	15489.5	16446.3	13819.3	16125.5	15490.3	13614.3	13420.6	15322.1	16875.2	13838.5	14087.1	16351.4	15620.2	15890.3
36.4	11803.5	16612.7	15521.5	16466.4	13820.5	16094.4	15471.3	13638.2	13445.1	15306.3	16837.3	13848.4	14134.8	16338.9	15598.1	15914.5
36.504	11803.1	16602.1	15540.6	16474.1	13823.5	16073.9	15452.3	13645	13474.6	15335	16789.4	13880.4	14153.4	16394.1	15568.7	15924.3
36.608	11831.2	16637.2	15548.1	16421.2	13827.7	16012.5	15473.1	13656.3	13473.6	15209.2	16774.5	13864.8	14175.4	16399	15551.6	15958.4
36.712	11847.5	16638.4	15543.4	16397.3	13847.9	15980.3	15476.9	13672.2	13479.8	15372.3	16775.1	13890.7	14174.9	16479.3	15531.8	15955.4
36.816	11841.4	16639.4	15482.2	16425.2	13873.8	15977	15470.4	13698.2	13486.1	15375.6	16788.6	13882.2	14195	16536.2	15530.6	15956.1
36.92	11860.4	16651.2	15546.7	16443.5	13872.6	16005.7	15449.1	13697.4	13476.5	15375.8	16829.4	13901.1	14205	16587.2	15513.1	15947.1
37.024	11850.5	16684.3	15566	16438.8	13885.1	16059.1	15450.4	13666.7	13472.3	15375.9	16836.8	13898.5	14209.6	16575.9	15549.3	15918
37.128	11876.6	16717.6	15526.1	16464.1	13905.9	16074	15453.7	13655.6	13533.7	15377.2	16883.7	13919.9	14230.4	16563.5	15549.1	15895.3
37.232	11884.9	16748.9	15495.5	16481.4	13912.4	16096	15478.2	13628	13453.2	15349.1	16919	13920.1	14229.6	16594.2	15581.6	15909.1
37.336	11883	16729.1	15503.3	16480.1	13936.1	16100	15444.9	13561.5	13456.2	15335.7	16943.5	13870.1	14216.3	16611.2	15572.4	15901.4
37.44	11898.1	16743.8	15454.9	16498.2	13926.2	16100.1	15450.1	13551.5	13424.8	15298.2	16906	13895.3	14224.5	16584.2	15603.5	15902.2
37.544	11897.9	16732.3	15529.4	16504.6	13917.9	16123.5	15441.4	13561.9	13433.5	15267.9	16921	13898.4	14199	16565.3	15634.4	15883.6
37.648	11861.2	16724.9	15498	16514.1	13865.6	16109.4	15432.8	13560	13461.3	15245.5	16929.4	13935.4	14177.2	16535.7	15665.5	15839.6
37.752	11842.5	16714.6	15478.7	16498.1	13871.9	16043.1	15386.2	13553.4	13491.4	15239.5	16958.5	13941.9	14166.9	16532.7	15762.9	15867.8
37.856	11821.4	16670	15535.7	16467.8	13811.7	16043.8	15394.4	13597.4	13469.6	15242.7	16950.9	13986.9	14157.3	16455.8	15783.4	15894.3
37.96	11779.2	16648.8	15533.8	16430.4	13766.1	16006.5	15401	13593.6	13495.5	15204.2	16915.4	13947.6	14149.2	16473.6	15782	15926
38.064	11788.8	16626.5	15540.9	16411.1	13770	15969.3	15427	13634.8	13501.2	15237.1	16889.5	13921.7	14156.8	16466.1	15742	15955.4
38.168	11772	16624	15560.3	16396.5	13742.2	15959.1	15432.6	13646.4	13491.4	15260	16884.8	13887.3	14123.3	16506.8	15678.8	15963.9
38.272	11767.8	16599.7	15573.1	16383	13745.8	15943.3	15394.7	13635.1	13489.4	15299	16920.7	13871.3	14138.2	16550.3	15667.5	15959.5
38.376	11756.4	16582	15605.3	16375.7	13739	15937.1	15385.4	13688	13467	15312.9	16891.4	13854.6	14143.4	16573	15658.2	15979.1
38.48	11757.8	16627	15598.8	16369.1	13740.3	15940.1	15411.5	13684.6	13504.5	15310.2	16882.8	13864.5	14190.1	16618	15633.3	15991.6
38.584	11797.6	16646.5	15619	16352.2	13757.4	15933.7	15425.9	13681.5	13498.3	15350.2	16857.5	13823.5	14174.3	16644.2	15584.3	15987
38.688	11812.1	16692.5	15629.7	16341.5	13757.7	15922.4	15470.3	13676.1	13524.1	15411.2	16843.6	13804.7	14238.2	16620.8	15586.1	15980.6
38.792	11798.2	16711.6	15679.9	16364.9	13784.5	15926	15490.4	13677.5	13491.2	15441.3	16836.2	13822.5	14241.9	16676.3	15583.1	15942
38.896	11805.3	16738.2	15678	16385.2	13819	15928.8	15502.6	13661	13507.3	15471.4	16836	13787.4	14275.3	16712.9	15562.5	15928
39	11918.3	16709	15720.3	16467.3	13834.6	15933.3	15477.9	13689.4	13493.1	15460.8	16885.7	13838.9	14262	16722.5	15535.6	15879
39.104	11912.5	16736.9	15753.1	16491.7	13847.8	15970.3	15421.4	13676.3	13503.2	15425.2	16870	13814.9	14285.7	16730.5	15556.5	15857.9
39.208	11910.6	16764.8	15774.9	16506.4	13858.4	15991.5	15450.7	13654.9	13485.6	15421	16894.9	13823.7	14285.1	16776.4	15537	15841.8
39.312	11923	16794.8	15728.8	16529.2	13881.7	16052.4	15423.2	13648.5	13503.4	15419.9	16936	13818.6	14228.5	16743.8	15539.1	15802.4
39.416	11910.8	16829	15703.5	16549	13896.7	16048.5	15412.4	13644.7	13503.5	15360.2	16947.4	13826.7	14221.6	16733	15572.7	15805.6
39.52	11939.9	16826.4	15668	16560.8	13878.2	16061.5	15449	13678.3	13534	15289	16951.4	13827.2	14203.9	16711.9	15564.9	15669.2
39.624	11903.2	16793.9	15651.5	16544.7	13926.7	16058.9	15450.1	13667.4	13549.3	15256.5	16974.9	13838.5	14209	16736.1	15585.9	15823
39.728	11859.7	16785.8	15610.6	16518.4	13902.6	16091.4	15420.7	13630.4	13530.9	15254.6	16973.4	13853.9	14205.8	16732.4	15580	15830.5
39.832	11847.8	16728	15609.4	16474.6	13880.4	16074.3	15387.3	13632.9	13535.1	15245.4	16978.7	13855.1	14254.3	16759.8	15614.9	15842.7
39.936	11838.4	16721	15611.7	16450.2	13873.8	16058.5	15386.5	13646.2	13488.8	15275.5	16949.9	13840.6	14249.7	16737.3	15626.2	15870.3
40.04	11834.1	16686	15625	16448.7	13855.3	16045.9	15348	13654.6	13490.4	15324.2	16986	13852.2	14248.5	16767.6	15636.8	15863.8
40.144	11802.3	16656.8	15643.6	16472.8	13872.9	16018.7	15369.5	13695.5	13506.6	15336.5	16994.4	13826.3	14267.1	16743.1	15599.4	15896.8
40.248	11816.7	16639.4	15681.4	16442.7	13861.3	16018	15378.6	13718.3	13534.5	15395.2	16983.5	13819.9	14308.7	16736.4	15578.3	15906.9
40.352	11791.7	16600.7	15688.4	16429	13879.7	15995.1	15364.8	13730.1	13521	15390.2	16977.3	13814.7	14336.6	16759.4	15560.9	15941.8
40.456	11829.4	16624.9	15680.3	16407	13879.1	15991	15311.4	13715.5	13537.4	15428.6	16971.7	13796.5	14365	16770.1	15544.2	15950
40.56	11821.5	16657	15682.5	16409.2	13917.7	15922.7	15286.9	13743.5	13534.7	15446.2	16909.8	13758.1	14392.5	16762.3	15547.7	15973.2
40.664	11843.9	16648.9	15675.9	16393.2	13921.5	15894	15331.7	13734.9	13516.3	15523.7	16913.5	13759.9	14433.1	16799.3	15569.9	15965.6
40.768	11858.6	16652.5	15697.9	16417.9	13962.8	15899.6	15349.4	13688.3	13503.3	15589.1	16921.1	13741.2	14428.6	16799.5	15570.9	15941.5
40.872	11861.3	16693.3	15711	16440.2	13968.1	15897.5	15388.4	13714	13451.5	15586.7	16866.8	13750.8	14428.5	16789.1	15580.7	15899.5
40.976	11883.1	16699.6	15691.4	16449.3	13962.8	15928.9	15382.8	13712.7	13481.5	15561.6	16894.6	13774.7	14434.4	16819.9	15593.6	15845
41.08	11896.7	16725.2	15685.8	16434.9	13964.4	15949.4	15331.3	13700.2	13483.2	15506.9	16906.4	13745.6	14423	16848.4	15585.8	15798.8
41.184	11907	16733.3	15714.5	16443.1	13990.5	15954.8	15309.5	13679.2	13497.7	15507.8	16949.2	13754	14363.9	16851	15636.6	15798.6
41.288	11907.9	16758.3	15726.5	16467.6	13996.6	15982.9	15295.8	13678.7	13469.4	15501.5	16951.3	13750.6	14306.8	16853	15644	15773.9
41.392	11889.4	16756	15685	16492.7	13987.9	15994.8	15378.8	13660.2	13469.8	15484.2	16972.4	13760.9	14308	16790.8	15692.4	15784.1
41.496	11924.5	16783.8	15658	16490.8	13948.7	15980.9	15379.9	13644.8	13445.8	15435.1	16979.3	13779.5	14327.2	16757.9	15750.6	15764.4
41.6	11929.9	16772.1	15624.8	16473.6	13909.9	15991.6	15375.8	13658.1	13455	15415.9	16978.6	13779.5	14288.6	16725.3	15763.4	15744.3
41.704	11914	16743.2	15587	16436.9	13857.5	16013.9	15342.3	13613.6	13419.8	15385.3	17030.9	13802.1	14291.4	16739.5	15771	15714.8
41.808	11900.2	16706.4	15568	16409.6	13854.2	16011.9	15309.2	13639.1	13423.7	15409.2	17043	13813.6	14288.5	16720.3	15786.5	15752.4
41.912	11905.2	16684.6	15554.3	16369.2	13828	16045.3	15321.3	13657.2	13415.1	15409.2	17003.1	13846	14271.2	16676.1	15758.8	15798.9
42.016	11886.3	16655.4	15524.6	16348.3	13818.7	16030.1	15363.1	13649.3	13406.5	15442.2	17009.1	13826.8	14265.2	16658.1	15735.4	15814.3
42.12	11879.1	16629.3	15504.7	16337	13815.2	16010.3	15547.9	13689.3	13394.6	15436.7	17006	13815.4	14280.6	16666.1	15714.1	15791.5
42.224	11869.5	16609.5	15504.5	16298.6	13818.7	16003.5	15568.6	13698.2	13395.6	15457.4	16973.7	13789.1	14301	16675.5	15682.3	15825.1
42.328	11854.4	16578.6	15529.4	16254.4	13792.4	15992.4	15562	13757.3	13396.8	15452.3	16951.5	13755.9	14343.1	16732	15653.1	15838.2
42.432	11849.5	16580.3	15547.2	16219.1	13829	15959.2	15549.6	13767.2	13429.4	15450.6	16925.4	13736.5	14361	16772.8	15635.5	15844.9
42.536	11862.1	16608	15538.8	16209	13843.4	15961.7	15566.3	13768	13444.4	15494	16922	13716.4	14371.1	16775.9	15590.7	15850.2
42.64	11875.1	16609.5	15545.8	16207.1	13870.7	15934.2	15561.5	13855.4	13427.7	15459.9	16882.4	13683.8	14381.7	16814	15612.4	15835.8
42.744	11898	16664.5	15576	16224.8	13860.5	15944.2	15565.9	13860.8	13475.4	15486.5	16859.2	13659.8	14394.4	16871	15558.3	15830
42.848	11920.4	16688.9	15617.3	16211.9	13892.2	15924.4	15542.3	13841.1	13487	15488.1	16905	13658.4	14402.4	16884.7	15564.2	15856.7
42.952	11927.7	16700.6	15617.5	16254	13903.2	15940.2	15543.9	13817.1	13465.5	15497.1	16926.7	13657.3	14420.6	16870.9	15546.4	15826.5
43.056	11923.2	16699	15627.7	16249.2	13911.8	15956.3	15484.9	13812.1	13498.3	15451.9	16958.3	13688.3	14408.8	16898	15566.8	15791.2
43.16	11943.6	16694.9	15692.3	16291.6	13973.9	15994	15481.3	13812.8	13509.4	15471	16982.1	13670.2	14405.2	16940.8	15584	15758
43.264	11936.1	16691	15708.7	16310.7	13971.2	16025	15463.7	13790.8	13493.3	15431.8	16971.7	13683.4	14367.6	16931.2	15622.5	15737.9
43.368	11926.5	16683.8	15704.4	16326	13982.1	16003.3	15514.3	13749.2	13497.6	15464	17016.8	13683.5	14368.8	16903.6	15628.7	15717.4
43.472	11941.3	16698.9	15666.3	16331.6	13984.5	16004.5	15512.9	13743.2	13486.4	15429.3	17078.9	13693.2	14352	16939.6	15686.5	15698.4
43.576	11921.9	16662	15630.4	16335.1	13981	16026.3	15504.9	13749.8	13478.5	15408.1	17086.2	13691.6	14328.7	16928.4	15718.2	15682.6
43.68	11887.8	16651.2	15594.9	16350.8	13971.8	16023.5	15515.2	13745.2	13494.2	15388.7	17113.1	13705.2	14335.8	16911.8	15683.9	15666.3
43.784	11854.6	16626.8	15558.3	16321.5	13953.5	16016.5	15529.1	13732	13507.1	15390.7	17117.6	13718.6	14342.7	16887.7	15624.7	15702
43.888	11859.2	16609.6	15538.9	16301.2	13949.4	16011	15406.4	13766.9	13506.1	15379.9	17076.6	13713.3	14334.3	16875.2	15616.8	15743.5
43.992	11839.3	16589.6	15485	16280.7	13957.3	15944.7	15546.7	13757.6	13527.4	15403.6	17063.9	13709.2	14358.5	16832.4	15639.7	15760.7
44.096	11841.3	16560.6	15483.3	16272.9	13953.8	15941.5	15517.2	13749.8	13544.1	15457.5	17075	13697.1	14331.1	16787.4	15629.5	15808.5
44.2	11831.5	16531.6	15481.8	16217.4	13957.3	15928.6	15504.8	13764.9	13549.9	15442	17047.9	13687.8	14334	16754.6	15578.4	15811.4
44.304	11805	16529.3	15455.2	16149.6	13936.6	15905.8	15482.3	13779	13563.5	15458.5	16994.8	13635.3	14351.2	16756.9	15615.3	15813.8
44.408	11796.7	16502.6	15453.8	16100.2	13949.2	15899.3	15528.6	13767.2	13559.7	15447.7	16943.8	13594.8	14353.6	16778.4	15628.8	15860.7
44.512	11814.1	16511.5	15431.7	16072.2	13952.8	15881.8	15507.6	13791.1	13542.9	15486.9	16912.8	13540.1	14378.1	16806.6	15647.8	15870.3
44.616	11847.5	16596.8	15412.7	16086.8	13986.4	15792.1	15520.3	13798.4	13543.2	15486.3	16913	13535.5	14382.9	16845.3	15672.2	15871.8
44.72	11802.5	16601.6	15453.4	16093.3	14010.6	15761.3	15538.3	13795	13553.9	15504.4	16921.9	13512.4	14407	16879.6	15686.1	15852
44.824	11863.1	16623.7	15451.8	16111.1	14045	15831.9	15512.5	13792.8	13546.9	15517	16993.8	13502.1	14437.2	16857	15691.3	15851.2
44.928	11882.3	16637.2	15472.4	16139.4	14079.7	15846.1	15496.5	13808.5	13528.4	15542.6	17009.5	13521.4	14436.1	16846.5	15721.7	15855.4
45.032	11903.4	16657.9	15495.9	16159.4	14065.2	15884.7	15472.2	13788.5	13532.8	15513.5	17012.7	13514	14411.8	16844.7	15706.6	15832
45.136	11920.9	16675.4	15481.4	16158.3	14048.6	15937.3	15485.7	13797.7	13479.8	15461.2	17060	13535.1	14401	16881.9	15680	15806.4
45.24	11924.9	16703.8	15483.6	16139.2	14046.2	15964.4	15491.3	13803.3	13462.4	15483.9	17133.5	13547.2	14364.1	16875.1	15710.9	15798.4
45.344	11887	16700.6	15495.6	16132.3	14036.4	15985.6	15473.9	13824.2	13472	15479.6	17155.7	13564.1	14334.4	16866.4	15695.7	15780
45.448	11922.7	16660.8	15518.4	16167.8	14026.6	16042.9	15457.7	13844.4	13456.7	15504.2	17168.6	13594.9	14315.8	16854.8	15681.5	15760.8
45.552	11927.3	16663.4	15526	16184.2	14004.4	16064	15435.8	13875.1	13474.3	15505.6	17190.6	13598.7	14295.5	16851.1	15680.3	15709.7
45.656	11909.7	16647.3	15516.5	16189.4	13996.7	16089.3	15427.4	13849.4	13468.7	15515.1	17207.5	13659.4	14224.2	16884.3	15680.2	15734.6
45.76	11905.9	16571.4	15488.8	16158.8	13979.5	16096.3	15458.1	13837.5	13485.2	15432	17214.8	13666.3	14225.1	16865.8	15662.3	15754.7
45.864	11896.8	16547	15461.9	16126.6	13972.2	16078.5	15491	13819.3	13497.8	15427	17183.3	13648.6	14222.3	16844.9	15673.3	15762.7
45.968	11884	16535.3	15430.7	16113	13959	16042.6	15535.4	13826.5	13509.3	15438.9	17150.6	13624.5	14240.7	16732.1	15668	15793.3
46.072	11908.4	16507.4	15400.4	16063.2	13928.4	15987.3	15518.7	13836.3	13526.6	15462.6	17092.4	13629.7	14252.4	16786.1	15634.2	15750.2
46.176	11946.1	16483.8	15413.2	16091.2	13943.4	15982.5	15485.5	13862.3	13509.5	15483.3	17063.8	13620.3	14297.1	16813	15648.3	15809.4
46.28	11973.2	16508.6	15386.6	16067.8	13950.5	15918.9	15454.6	13883.5	13537.2	15456.8	17051.5	13592.2	14323.7	16850.4	15673.9	15818.7
46.384	11982.5	16523.7	15377.7	16075.5	13949.4	15871	15454.6	13883.1	13552.4	15546.4	17034.8	13579.3	14345.3	16904.3	15691	15816.6
46.488	12020.4	16518.9	15362.1	16011.8	13963.8	15854.2	15495.6	13889.8	13561.6	15605.2	17024.9	13578.4	14380.1	16907	15719.2	15827.9
46.592	12037.7	16552	15364.1	16022.1	14005.6	15825.4	15591.1	13905.5	13582.8	15564.8	17008.2	13548	14401.3	16932.4	15730.1	15825.2
46.696	12083.9	16588.6	15388.5	16036.5	14005.4	15838.8	15572.6	13914.9	13551.9	15594.6	17003.8	13532.1	14414.9	16951.5	15743.5	15824.6
46.8	12093.4	16593.6	15409.9	16056.5	14034	15805.7	15544.8	13917.5	13529.3	15584	17029.5	13539.2	14402.3	16950.8	15740.5	15791
46.904	12099.4	16615.2	15445	16060.4	14073.6	15816	15558.8	13899.6	13542.7	15574	17103.3	13529	14389.4	16940.8	15707.3	15738.9
47.008	12088.7	16631.5	15450.8	16103.7	14091.4	15845.8	15558.4	13893.1	13508.1	15525.2	17192.1	13576.1	14365	16954	15676.5	15706.9
47.112	12095.5	16640.9	15474.2	16102.9	14131.6	15851.7	15563	13822.9	13531.1	15518.2	17150	13579.5	14357.8	16958.8	15647.5	15716.3
47.216	12089.5	16651.9	15485.6	16109.7	14126.1	15881.5	15584	13793.8	13541	15513.3	17118.8	13598.4	14355.1	16967.4	15665.1	15709.6
47.32	12077.7	16676.5	15508.3	16093.1	14114.3	15894.1	15566	13789.2	13533.8	15470.1	17047.3	13588.7	14362.6	16935.1	15643.1	15665.7
47.424	12052.2	16662.1	15503.4	16137	14103.1	15910.4	15547.8	13779.9	13560.6	15437.3	17014.6	13614	14350.2	16936.9	15641.8	15614.7
47.528	12039.4	16656	15525.6	16205.7	14083.4	15927	15527.8	13750.3	13565.7	15422.2	16970.2	13639.5	14346.2	16891.9	15622.4	15624.2
47.632	11998.5	16612.2	15520.4	16201.6	14082.6	15924.1	15528.5	13740.3	13579.1	15404.1	17033.7	13616.5	14292	16884.2	15618.2	15603.7
47.736	11976.1	16612.2	15496.5	16212.5	14086.6	15971.4	15548.6	13728.2	13591.3	15391.6	17005.5	13631.3	14220.5	16883.4	15604.3	15594.4
47.84	11945.3	16592.8	15491.2	16165.2	14087.1	15955.9	15546.8	13743.7	13567.9	15399	17007.6	13613.8	14265.5	16884.6	15585.2	15671.5
47.944	11940	16572.8	15426.3	16197.2	14097.2	15957.3	15545.5	13774.5	13562.9	15416.6	16986	13607.1	14304.1	16868.3	15618.9	15684.9
48.048	11915.8	16560.4	15422.2	16172.3	14082.9	15923.9	15519.1	13775.1	13548.1	15458	16969.5	13576.4	14472.9	16861.4	15680	15713.7
48.152	11908.4	16574	15379.8	16148.6	14076.2	15875.8	15484.7	13800.8	13539	15475.7	16963.1	13557.5	14483.6	16874.5	15742.2	15693.2
48.256	11887.5	16545.8	15405.5	16146.6	14066.6	15901.6	15521.2	13801.6	13520.2	15438.5	16938.2	13554.7	14521.4	16889.8	15778.2	15685.7
48.36	11870.8	16581	15421.2	16142.3	14057.2	15838.5	15515.2	13804.7	13515.7	15467.2	16910.3	13504.3	14577.1	16900.7	15848.5	15716.7
48.464	11892.1	16569.1	15425.4	16113.1	14071	15891.1	15549.1	13794.9	13519.5	15572.5	16904.8	13455.7	14584.2	16906.9	15888.5	15748.4
48.568	11911.4	16742.1	15437.3	16114.4	14081.1	15857.5	15562.5	13837.3	13530.4	15590.4	16914.3	13459.1	14619.7	16922.2	15903.9	15749.2
48.672	11914.1	16728.5	15485.2	16081.6	14065.7	15832.7	15579.4	13841.1	13531.4	15582.7	16899.9	13445.1	14622.5	16950.8	15889.3	15754.2
48.776	11930	16746.9	15509.8	16141.5	14076.2	15831.5	15568.6	13841.8	13551	15575.6	16872.1	13423	14560.2	16955	15872.5	15759.8
48.88	11917.9	16759.7	15554.4	16146.2	14105.7	15878	15552.2	13844.8	13553.7	15497.1	16918.6	13437.8	14549.1	16988.7	15845.5	15700.4
48.984	11954.6	16770.9	15619	16144.3	14104.4	15882.3	15555.4	13822.2	13542.2	15484.2	16942	13423.1	14543.7	17041.2	15777	15681.1
49.088	11958.7	16788.6	15593.3	16172	14153.1	15906.7	15554.3	13792.1	13571.3	15476.7	16968.2	13442.8	14571.6	17039.2	15759	15647.2
49.192	11965.2	16798	15645.6	16209.1	14157.4	15875.5	15593.2	13803.3	13573.4	15469.5	16992.3	13454	14568.2	17071.1	15714.7	15635.9
49.296	11981.6	16815.4	15680.5	16221.8	14125.8	15886.6	15592.3	13795.8	13568.1	15434.7	16995.6	13449.6	14595	17010.7	15663.6	15631.3
49.4	11973.9	16819.4	15736.8	16221.1	14130.3	15908.5	15552.2	13794.5	13554.3	15426.7	17012.1	13508.8	14605.4	16983.4	15649.2	15600.7
49.504	11965.7	16821.6	15782.1	16235	14103.3	15914.5	15539.7	13750	13557.6	15388.6	17007.6	13538.7	14598.7	16981.8	15638.3	15558.1
49.608	11946.5	16808.2	15843.5	16258.7	14075.2	15925.9	15506.7	13727.4	13543.4	15448.1	17017.9	13539.9	14600.2	16917.3	15622.9	15606.5
49.712	11916.7	16777.1	15824	16270.5	14052.2	15917.9	15532.1	13729.6	13536.7	15463.3	17032.2	13507.8	14597.1	16881.7	15588.9	15625.5
49.816	11895.7	16743.9	15806.1	16232.5	14044.4	15924.2	15586.9	13706.2	13508.9	15463.9	16994	13509.1	14623	16867.3	15539.9	15638
49.92	11879.1	16703.9	15775.1	16178.7	14014	15884.8	15588.8	13717.4	13501.3	15509.4	16996.7	13533.3	14659.5	16852	15532.8	15655
50.024	11860.7	16703.1	15739.6	16153.7	14001.6	15863.9	15595.4	13725.9	13489.7	15543.1	16977	13484.3	14666.3	16832.2	15572.6	15672.1
50.128	11853.4	16670.7	15732.9	16154.5	13976.9	15842.7	15582.8	13737.4	13500.4	15538.6	16959.2	13475	14694.4	16829.7	15580.8	15676.2
50.232	11837.9	16650	15736.4	16126.1	13951.6	15803.4	15550.7	13741	13498	15556.7	16956.3	13456.5	14710.1	16824.3	15603.3	15693.6
50.336	11837.2	16664.4	15718.9	16103.5	13935.8	15818.7	15585.1	13771.8	13507.9	15596.7	16964.2	13388.7	14731.4	16853.7	15588.3	15688.9
50.44	11839.2	16671.8	15654.9	16104.8	14008.3	15815.5	15519.3	13756.2	13522.2	15627.3	16942.4	13374.4	14753.7	16879.7	15606.1	15708.3
50.544	11861	16722.2	15659.6	16124.1	13883.6	15799.4	15541	13783.4	13518.8	15598.3	16908	13370.6	14782.6	16919.1	15618.8	15719.5
50.648	11884	16718.7	15682.8	16124.2	13839.2	15840.5	15545.4	13766	13537.7	15605.3	16888.1	13356.8	14789.1	16931.6	15624.1	15771.1
50.752	11900.2	16763.3	15681.1	16126.3	13783.2	15851.4	15570.3	13767	13536	15572.6	16920	13343.9	14800.5	16937.1	15645.2	15739.4
50.856	11913.2	16771.1	15694.9	16136.6	13814.1	15869.3	15576.9	13785	13512.6	15548.1	16902.7	13344.8	14772.8	17055.7	15681.2	15743.1
50.96	11915.3	16702.7	15696.5	16169.7	13835.8	15887.5	15551	13783.9	13526.2	15539	16944.6	13340.9	14712.6	17065.5	15663.6	15709.1
51.064	11922.1	16777.9	15696.2	16196	13878.1	15877.2	15550.3	13785.6	13513.4	15530.7	16961.7	13353.2	14689	17068.5	15652.8	15701.4
51.168	11912.4	16748.6	15710.6	16226.2	13904.9	15900.8	15529.9	13740.3	13521.3	15517	16975.9	13359.7	14678.7	17091.1	15629.5	15675.7
51.272	11909.1	16771.8	15676.8	16234.6	13905.1	15887.9	15541	13716.9	13546.9	15561.1	16945.9	13424.6	14683.6	17077.7	15638.7	15679.2
51.376	11920.2	16766.2	15697.9	16254.8	13881.4	15916.8	15544.1	13702.9	13531.4	15553.2	16956.5	13423.4	14673.5	17064.1	15653.2	15651.4
51.48	11916.3	16783.7	15729	16275.3	13863.9	15915.6	15544	13685.3	13535.7	15542.9	16988.8	13459.9	14671.8	17040.6	15619.9	15658.9
51.584	11900.4	16740.4	15712.2	16281.9	13862.6	15901	15522	13728.4	13525.3	15550.3	16972.3	13475.9	14661.3	16997	15588.1	15692.1
51.688	11869.4	16738.6	15684	16327.8	13848.7	15897	15532.1	13722.9	13571.4	15588.2	16985.1	13496.5	14629.6	16969.4	15577.6	15665.8
51.792	11859	16702.7	15661.5	16353.7	13742.4	15891.3	15548.7	13735.1	13575.3	15588.5	16951.8	13523.2	14661.1	16954.8	15581.9	15682
51.896	11856.9	16693.7	15611	16370.5	13796.9	15883.1	15604.9	13762.3	13577.6	15615	16946.1	13516.8	14670.9	16942.1	15553.9	15716.9
52	11843.7	16677.4	15597.5	16407.5	13803.5	15862.8	15665.5	13803.9	13556.2	15632.1	16923.1	13505.4	14698.6	16895.7	15609.5	15744.7
52.104	11849.2	16663.2	15546.1	16400.2	13804.2	15778.5	15663.6	13799.2	13568.4	15606.3	16999.6	13516.9	14709.5	16896.7	15636.6	15762.4
52.208	11837.5	16643.8	15563.2	16385.3	13832.2	15751.6	15615.3	13830.2	13584.3	15594.5	16999.1	13442.5	14745.6	16869.3	15625.3	15826.3
52.312	11849	16616.2	15545.4	16370.3	13772.3	15749.4	15603.2	13871.2	13593	15639.1	17012.4	13432.9	14763.8	16882.7	15661.2	15836.4
52.416	11828.4	16606.8	15548.8	16346.3	13799.4	15710.4	15601.6	13883.9	13593	15647.6	17008.5	13412	14756.7	16939	15700.7	15811.7
52.52	11833.9	16674.8	15508.5	16330.3	13825.7	15665.6	15605.8	13897.2	13568.6	15679	17038.8	13413.3	14795.7	16918.1	15732.4	15804.7
52.624	11823.6	16681	15517.7	16294.1	13817.4	15546.2	15583.1	13866.5	13605.7	15702.1	17085.9	13399	14822.8	16936.9	15734.6	15777.9
52.728	11842.1	16670.5	15524.5	16255.3	13841.8	15552.2	15632.8	13850.5	13620.9	15648.2	17093.6	13381	14872	16962.6	15701.2	15773.6
52.832	11837.7	16685.4	15560.5	16261.1	13852.2	15565.3	15676	13866.6	13613.3	15584.4	17075.2	13394.8	14877.2	16968.4	15726.8	15764.1
52.936	11842.6	16686.3	15620.1	16273.6	13878.2	15613.8	15666.4	13856.8	13591.6	15592.7	17019.3	13401.3	14859.2	16984	15734	15768.7
53.04	11819.9	16675.7	15642.7	16273.2	13882.9	15666.5	15670.3	13832.7	13585.2	15599.8	17058.5	13448	14818.1	16988.1	15701.9	15727.2
53.144	11808.9	16679.8	15630.7	16291.4	13909	15680.7	15697.1	13806.5	13573.1	15589.1	17049.4	13453.7	14820.2	17020.5	15670.1	15720.4
53.248	11768.6	16705.6	15653.4	16311.5	13920.6	15704.9	15703.3	13735.6	13577.3	15569.5	17050.7	13474.1	14777.2	17029.8	15644.3	15693.6
53.352	11789.1	16669.1	15675.8	16328.4	13903.2	15730.2	15700	13713.7	13579.4	15552.2	17066.9	13487.1	14760	17018.6	15624.7	15677.3
53.456	11783.4	16692.6	15689.8	16299.7	13880.9	15730.5	15674.4	13718	13588.9	15573.4	17072.6	13495.7	14775.2	16968.2	15613.7	15656.1
53.56	11753.9	16667.8	15663	16319.3	13846.7	15806.4	15677.5	13705.7	13587.4	15532.5	17052.9	13508.1	14750.7	16978.2	15616.6	15674.2
53.664	11683.1	16649.2	15622.7	16340	13848.3	15822.5	15669	13671	13591.9	15509.4	17071.7	13509.5	14775.7	16954.6	15593.2	15696.2
53.768	11669.4	16635.4	15610.4	16344.7	13858.9	15816.9	15641.2	13658.4	13616.9	15498.4	17094	13527.1	14780.5	16926.9	15584.3	15737
53.872	11656.9	16591.3	15579.3	16300.6	13847.6	15814.1	15672.9	13655.9	13652.1	15559.9	17051.2	13505.5	14779.2	16912.2	15585.6	15705
53.976	11654.5	16581.2	15553.2	16297	13874.3	15795.3	15646.8	13850.5	13660.6	15538.1	17029.2	13470.7	14835.1	16905.1	15591.3	15737.7
54.08	11659.5	16568	15561.3	16270.3	13891.6	15765.1	15633.7	13866.7	13660.6	15576.7	16991.9	13444.8	14791.3	16903.3	15584.8	15790.7
54.184	11639.2	16573.4	15547.9	16231.2	13903.3	15728.6	15628.4	13875.8	13624.7	15554.7	16976	13416.9	14829.6	16902.4	15627	15787.6
54.288	11624.8	16590.8	15535.7	16168.4	13858.6	15734.4	15629.1	13873.3	13634.1	15538	16963.1	13394.3	14835.3	16932.1	15674.6	15783.1
54.392	11628.4	16601.6	15542.9	16162.3	13857.3	15710.6	15598.7	13911.1	13625.3	15557.1	16944.7	13404.2	14878.7	16967.1	15690.6	15815.5
54.496	11655.6	16605.4	15526.1	16143.9	13886	15702.3	15561.9	13900.7	13644.5	15639.4	16943.3	13385.5	14885.1	16998.7	15709.6	15814.3
54.6	11657.6	16612.6	15574.9	16153.2	13913.1	15685.4	15587.1	13925.3	13629.8	15686.1	16961.8	13383.3	14902.4	17070.7	15727	15818.8
54.704	11661.1	16648.8	15544.1	16155.6	13918.7	15698	15641.2	13948.4	13624	15668.7	16923	13368.9	14926.8	17089.2	15728.5	15807.6
54.808	11672.7	16666.1	15552.1	16146.5	13969.5	15682.7	15675.6	13999.4	13653.2	15653.3	16959.3	13393.3	14935.2	16994	15730.1	15762.9
54.912	11670.4	16681.5	15569.3	16172.1	13958.4	15732	15629.2	13991.6	13646.7	15607	16972.4	13434	14923.7	17035.1	15734.5	15740.7
55.016	11661.8	16685.3	15577.7	16199.5	13973.2	15738.4	15606.1	13966.7	13646	15558.2	16994.5	13463.3	14905	17026.7	15709.5	15726.8
55.12	11652.4	16707	15583.3	16197.4	13978.8	15704.7	15596.6	13956.9	13650	15474.8	17006.4	13483.1	14872.4	17027.6	15704.5	15727.3
55.224	11671.9	16722.8	15583.6	16215.8	13987.5	15709.5	15587.7	13975.9	13645.9	15526	17049	13468.4	14874.5	17023.8	15662.6	15684.7
55.328	11655.4	16725.6	15605.1	16233.1	13952.7	15753.3	15652.4	13986.9	13659.9	15475.7	16993	13474	14847.1	16991.3	15636.5	15667.7
55.432	11679.8	16715.8	15598.5	16239	13936.8	15745.9	15699	13961.4	13652.6	15484.5	16945.8	13485.3	14860.2	16972.4	15630.6	15646.4
55.536	11668.4	16682.9	15578.9	16227.2	13908.3	15749.1	15685.1	13926	13634.4	15470	17007.7	13492.4	14846.9	16943.2	15631.3	15700.1
55.64	11593.6	16639.4	15558.2	16248.3	13867.6	15752.5	15663.2	13905.4	13635.4	15464.4	17095.5	13534.8	14872.4	16939.8	15573	15710.2
55.744	11626.6	16625.2	15511.4	16248	13824.2	15764.7	15628.4	13892.2	13650.9	15490.7	17073.8	13527.3	14904.5	16938.7	15571.7	15696
55.848	11612.4	16649.2	15497.4	16230	13788.7	15744.7	15639.7	13878.8	13630	15517.8	17035.3	13476.5	14903.2	16927.3	15613.3	15694.1
55.952	11595.4	16659.1	15451	16210.2	13784.6	15732.5	15644.5	13891.6	13619.6	15535.2	17034.1	13454	14932.8	16883.2	15573.9	15709.9
56.056	11591.6	16649.7	15453.7	16188.2	13765.5	15697.1	15630.5	13913.9	13638.2	15587.5	17012.8	13438.8	14934.3	16866.5	15585.2	15738.2
56.16	11566.9	16629	15449.7	16170	13758.3	15672.8	15667.8	13928.8	13603.9	15591.7	17018	13418.6	14949	16875.3	15593.6	15762.8
56.264	11574.8	16637.6	15467.7	16167.7	13754	15654.8	15637.1	13937.2	13591.4	15615.2	17005.1	13388.2	14951.5	16895.9	15614	15767.3
56.368	11585.8	16630.9	15491.5	16184.8	13774	15619.1	15633.9	13955.9	13596.1	15615.7	16952.9	13362.2	14985.9	16948	15633.3	15773.1
56.472	11600.9	16637.2	15487.5	16185.1	13824.2	15599.1	15617.9	13909.8	13604.2	15674	16952.5	13349.6	14993	16983	15664.3	15759.4
56.576	11600.7	16649.7	15502.5	16176.4	13848.4	15655	15625.6	13929.6	13571	15680.7	16940.6	13344.6	14988.4	17006.1	15674	15766.2
56.68	11590.5	16696.2	15503.9	16180.5	13803.8	15649.7	15652.4	13958.2	13616.9	15691.2	16977.3	13341.1	15021.3	17021.6	15723.5	15731.9
56.784	11593.8	16701	15529.2	16166.2	13859.9	15636.7	15657.9	13938.5	13605.7	15696.8	16976	13376.9	14984.5	17033.1	15737.7	15740.1
56.888	11598.7	16698.5	15544.5	16193.1	13887.7	15679.3	15654.9	13943.4	13614.5	15637.9	16969.1	13382.4	14974	17059.3	15757.1	15724.6
56.992	11602.9	16724.7	15570	16214	13907.8	15690.1	15634.8	13936.7	13598.7	15595.7	16990.3	13402.2	14985.4	17076.5	15718.9	15694.7
57.096	11614.4	16759.4	15587.6	16266.4	13904.1	15714.5	15612.7	13905.5	13617.3	15597.7	16989.7	13417.6	14965.5	17105.4	15745.9	15690.4
57.2	11632.6	16769.7	15586.8	16283.8	13920	15732.9	15621.6	13762.3	13616.5	15582.7	17004.4	13432.8	14909.6	17105.9	15720.4	15667.4
57.304	11645	16771.1	15603.9	16270.5	13892	15728.4	15652.9	13882.1	13599.4	15553.5	17018.5	13437.6	14896.1	17092.3	15709.5	15667.3
57.408	11645.7	16766.2	15624.8	16263.6	13893.8	15756.5	15702	13889.5	13617.8	15580	17029.7	13453.8	14843	17059.2	15698.3	15658.5
57.512	11685	16770.3	15625.4	16311.3	13922.7	15772.6	15687.9	13891.8	13636.5	15573.6	17022.7	13471.6	14900.8	17045.9	15691.4	15707
57.616	11650.5	16742.8	15595.7	16323.1	13942.8	15755.7	15702.6	13865.6	13649.1	15597.9	17040.3	13483.7	14899.7	16966.7	15691.7	15720
57.72	11628.3	16710	15543.6	16320.6	13914.9	15749.5	15672.5	13864.9	13674.1	15654.9	17036.4	13452.1	14933.9	16920.3	15673.2	15765.6
57.824	11613.7	16650.3	15512.8	16300.1	13915	15762.3	15679.6	13848.2	13686.8	15661.6	16991	13438.3	14967.4	16901.9	15621.8	15818.5
57.928	11599.9	16670.3	15472.3	16259.6	13925.1	15775.4	15667.4	13867.1	13704.9	15696.2	16973.9	13424	14978.4	16874.9	15646.6	15861.8
58.032	11573.3	16657.5	15425.6	16236.9	13821.4	15721.7	15703.1	13923.2	13684.8	15682.8	16974.7	13390.4	15004.1	16866.2	15684.9	15919
58.136	11565.7	16652.8	15401.9	16228.2	13878.8	15699.4	15661.6	13975.3	13689.2	15709.3	16917.5	13359.1	15009.3	16856.5	15685.9	15873.1
58.24	11573.3	16635.6	15398.2	16176.6	13912.1	15689.8	15664.3	13965.5	13696.3	15735.3	16906.3	13351.3	15027.5	16892.1	15701.4	15857.8
58.344	11567.5	16680.4	15391.5	16174.3	13954.6	15637.3	15685.5	14008.9	13708.3	15754.6	16901.2	13327.2	15041.3	16911.9	15727.1	15827.1
58.448	11571.5	16660.8	15425.8	16149.4	13994.2	15668.3	15660.9	14027.1	13686.3	15800.4	16889.2	13338.8	15015.6	16907.4	15746.4	15837.8
58.552	11584	16681.2	15452.9	16100.5	14003.4	15651.1	15711.6	14027.7	13685.3	15779.4	16873.3	13339.3	15036.6	16921.9	15722.1	15833.3
58.656	11581.1	16682.4	15485.3	16078.3	14002.1	15660.2	15717.9	14033.3	13693.6	15794	16893.9	13344.8	15051.9	16944.9	15696.6	15833.3
58.76	11546	16799.2	15486.4	16089	14005.8	15626.6	15729	14017.1	13680.2	15712.6	16909.7	13317.3	15095.9	16932.7	15716.3	15841.9
58.864	11559.1	16783.8	15476	16110.5	14044.2	15652.6	15730.3	14027	13673.5	15718.5	16945.1	13316.4	15062.5	16974.1	15746.5	15860.4
58.968	11577.7	16821.1	15476.9	16125.2	14051.6	15677.5	15727.7	13982.2	13681.4	15672.1	16952.3	13325.2	15056.2	17017.6	15738.7	15842.6
59.072	11594.1	16816.6	15497	16167.4	14059.4	15717	15708.1	13982.5	13690	15616.9	17022.3	13365.1	15049.1	17032.9	15678.9	15846.5
59.176	11597.8	16822.2	15508	16188.9	14042.5	15665.9	15697.4	13977.4	13659.4	15613.1	17024	13368	15029	17019	15647.3	15853.2
59.28	11631.3	16819.7	15490.8	16207.5	14030.7	15721.6	15700	13971.7	13633.6	15593.8	17038.6	13359.1	14991.4	17038.4	15650.7	15850.2
59.384	11641.9	16823.3	15523.7	16213.9	14001.2	15757.3	15708.7	13949.6	13639.7	15611.1	17045.1	13447.2	14983.3	17037.8	15650.4	15855.3
59.488	11651.3	16821	15518.9	16216.1	13936.7	15809.6	15701.3	13881	13632.9	15601.7	17069.6	13463.3	14974.4	16993.3	15630.3	15840.4
59.592	11662.1	16799.5	15516	16226.5	13932.1	15820.9	15722.4	13822.4	13639.4	15589.2	17070.3	13405.7	14977.7	16973.5	15618	15830.7
59.696	11618.6	16784.4	15486.8	16245.5	13947	15866.6	15706.9	13832.9	13622.1	15618.3	17046.8	13407.2	14978	16951	15586.7	15820
59.8	11594.2	16764.8	15480.2	16198.3	13937.2	15887.8	15694.3	13795.6	13632	15630.3	17042.2	13436.4	14911.9	16918.3	15589	15806.5
59.904	11586.1	16758.8	15425.8	16135.4	13944	15851.4	15678	13796.9	13658	15633.1	17005.9	13386.6	14820.8	16887.5	15601.9	15779.6
60.008	11554	16706.2	15433.3	16108.9	13944.8	15873	15701	13808.9	13666.6	15660.1	16951.1	13428.3	14845.4	16865.8	15592.4	15775.7
60.112	11526.7	16725.8	15422.9	16094	13944.5	15846.4	15786.2	13811.9	13661.4	15676.8	16938.2	13414.3	14874.8	16880.8	15678.2	15751.7
60.216	11524.9	16730.1	15394.9	16114.4	13925.1	15799.3	15807.4	13791	13667.8	15665.3	16927.6	13392.5	14910.2	16854.4	15691.4	15735.7
60.32	11510	16724.7	15401.7	16106	13937.1	15670.2	15802.3	13823.7	13685.1	15681.6	16919.1	13357.8	14889.9	16890.3	15689.3	15692.9
60.424	11492.4	16699.6	15399.1	16082.3	13962.6	15625.7	15779.7	13872.2	13682	15702.6	16888.9	13332.4	14954.6	16969.2	15707.9	15666.7
60.528	11520.5	16713.9	15417.4	16070.3	13966.9	15600.6	15762.3	13882.9	13693.2	15681.4	16862	13356.8	14961.2	17046.2	15698.7	15667.8
60.632	11519.5	16727.9	15427.6	16102.7	13990.6	15622.8	15776.7	13888.4	13679	15748	16918.3	13344.9	14953.9	17080.6	15761.2	15669.9
60.736	11511.8	16759.1	15444.1	16138.6	14001	15609.4	15808.4	13898	13665.3	15732.9	16943.4	13341	14945.9	17091.5	15753.6	15674.9
60.84	11542	16793.9	15448.2	16153	14036.6	15661.5	15842.7	14046.6	13657.1	15716.8	16992.5	13323	14927.5	17078.9	15759.1	15694.9
60.944	11541.9	16782.4	15453.5	16166.6	13941.4	15645.5	15822.8	13984.3	13638.7	15770.3	17019	13346.1	14925.5	17055	15766.8	15702.4
61.048	11569	16776.1	15463.4	16225.8	13945.9	15630.4	15829.8	13965.3	13618.7	15743	17025.6	13356.4	14902.4	17056	15758	15722.5
61.152	11632.8	16789.6	15499	16258	13992.6	15665.4	15664.5	13885.9	13637.9	15719.5	17049.6	13380.3	14861.2	17038.5	15720.2	15753.1
61.256	11585.9	16796	15516	16252.8	14042.5	15678	15796.3	13876.1	13634.3	15716.6	17077.1	13341.4	14839.3	17007.2	15727	15779.3
61.36	11617.1	16804.4	15506.8	16279.1	14033.3	15697	15801.8	13855.1	13643.8	15725.4	17090.8	13420.5	14810.7	16951.3	15693.5	15783.2
61.464	11629.5	16798.1	15481.7	16288.4	14031.9	15675.3	15809.9	13840.8	13654.2	15699.9	17102.7	13411.4	14780.5	16924	15686.9	15767.1
61.568	11625.6	16785	15475.1	16318.3	14026.3	15690.1	15827	13825.9	13657.8	15667.6	17077.8	13422.7	14792.5	16926.2	15678.4	15803.6
61.672	11592.5	16769.8	15454.1	16293.2	14010.9	15684.1	15840.2	13825.3	13674	15709.4	17043.2	13422.3	14819.1	16880.3	15645.5	15772.6
61.776	11581.9	16748.9	15415.6	16248.6	13987.1	15732	15799.1	13819.4	13671.1	15707.4	16990.1	13460.3	14852.4	16855.9	15650.1	15734.6
61.88	11558.8	16722.9	15384.5	16210.6	13987.2	15657.6	15808.3	13834.4	13689.4	15711.1	16954.4	13438	14846.1	16831.9	15602	15720.5
61.984	11557.1	16693.2	15383.3	16200	13968.3	15644.7	15771.2	13847.4	13675.6	15735.8	16910.2	13376.5	14894.8	16827.5	15621	15712.2
62.088	11542	16647.8	15346.5	16176.6	13947.6	15608.3	15800.5	13834.9	13700.7	15747.2	16933	13395.5	14890.9	16825.7	15641.2	15696.6
62.192	11546.1	16637.8	15327.7	16151.2	13932	15620.6	15825	13867.4	13673.9	15782.2	16905.7	13332.7	14892.9	16861.5	15657	15691.8
62.296	11530.8	16628.1	15340.8	16190.6	13943.9	15610.2	15864.2	13861.3	13684.1	15762.8	16792.3	13375.3	14891.6	16853.4	15684.6	15659.4
62.4	11522.8	16644.3	15316.9	16177.1	13960.6	15597	15842.1	13881.6	13703.5	15760.7	16783.5	13410.2	14884.4	16937.2	15659.3	15681.9
62.504	11520.2	16685	15360.7	16213.7	13980.1	15643.5	15799.9	13875.5	13700.3	15770.5	16765.4	13402.7	14865.6	16951.9	15714.1	15682.4
62.608	11526.3	16682.4	15344.7	16216.4	13954.9	15609.7	15795.2	13864.1	13673.7	15858	16866.3	13380.6	14851.1	16979.1	15725	15635.3
62.712	11553.2	16722.6	15374.4	16244.7	13933.7	15600.8	15783.2	13849.6	13710.1	15837	16901.2	13388.4	14850.3	16962.2	15716.6	15706.4
62.816	11567.3	16752.6	15382.3	16252.3	13963.3	15600	15820.9	13865.2	13717.3	15840.5	16942.4	13389.5	14829	16979	15713.3	15742.2
62.92	11569.6	16765.8	15376.5	16282.6	13988.1	15629.6	15838.4	13823.7	13729.8	15823.7	16992.5	13394.7	14816.7	16981.2	15753.2	15773.2
63.024	11584.6	16798.2	15431.4	16304.2	14013.4	15659.5	15816.1	13829.1	13735.5	15772.7	16988.2	13399.7	14824.6	16985.9	15809.5	15743.8
63.128	11587.4	16799.5	15420.2	16245.8	13993.8	15654.7	15811.6	13809.5	13766.8	15699.2	17000.6	13422.1	14776.5	16914.5	15794.1	15783.7
63.232	11563.6	16800.7	15413.4	16279.1	14037.9	15671.7	15781.3	13783.6	13754.6	15600.2	17017.5	13455.1	14884.9	16908.6	15763.1	15762.1
63.336	11588.5	16778	15431.4	16311.6	14002.7	15707.8	15796.5	13748.9	13750.9	15567.9	17032.3	13454.4	14830.6	16852.3	15753.3	15747.7
63.44	11625.3	16787.9	15399.5	16311.4	13965.7	15644.4	15815.7	13754.8	13769.4	15513.1	17038.1	13433.1	14839.4	16828.8	15712.7	15773.4
63.544	11610.4	16752.1	15441.1	16332.2	13955.5	15643.6	15824.6	13741.1	13763.7	15555.1	16991.1	13447.9	14845.5	16810.6	15667.1	15757.4
63.648	11610.3	16707.6	15427.3	16341.8	13944.4	15691.1	15822.2	13748.1	13743.5	15637.6	16977.2	13433	14832.7	16809	15653.1	15710.9
63.752	11601.1	16690.7	15443.8	16302.3	13927.4	15690.7	15829.3	13731.1	13749	15611.1	16953.8	13454	14872.8	16807.5	15626	15651.7
63.856	11561.7	16641.7	15434.3	16246.8	13930.7	15659	15827.8	13719.6	13712.9	15616.8	16893	13453.6	14859.2	16806.6	15660.2	15620.8
63.96	11573.3	16657.7	15401.3	16233.7	13919.1	15702.2	15825.6	13735	13717.1	15664	16898	13446.8	14824.4	16829.1	15661.2	15641
64.064	11549.7	16670	15381.7	16267.2	13917.2	15647.8	15833.4	13817.9	13744.7	15706.8	16873.5	13435.7	14864.8	16808.7	15654.8	15668.6
64.168	11556.5	16676.1	15378.8	16230	13885.3	15636.8	15798.9	13836.5	13743.7	15818.4	16850.7	13401.8	14890.1	16801.9	15669.5	15667
64.272	11553.3	16656.1	15356.5	16189.2	13870.4	15617.1	15793.8	13845.2	13734.4	15822.2	16850.4	13393.3	14961.7	16866.4	15693.3	15678.3
64.376	11535.6	16636.2	15327.1	16174.8	13841.2	15615.9	15827.1	13871.8	13729.8	15785.8	16877.5	13392.3	14996	16856.8	15684.7	15654.9
64.48	11498.6	16630.1	15313.3	16170.9	13853.5	15612	15813.7	13862.2	13737	15792.1	16851.9	13398.4	14976.9	16900.6	15671.6	15628
64.584	11532.6	16646.2	15372.3	16167.6	13807.7	15577.4	15798.3	13878.8	13760.7	15809	16870.1	13426.4	15008.3	16969.9	15674.5	15642.3
64.688	11542.4	16664.5	15406.5	16221.8	13936	15564.1	15807.7	13889.5	13754.2	15791.5	16892.5	13439.7	15014.1	16970.6	15705.2	15637.2
64.792	11578.2	16679.7	15423.8	16242.1	13956.2	15559	15801.5	13910.5	13753.6	15729.3	16915.2	13464.9	15105.7	16998.4	15699.9	15684.9
64.896	11588	16691.8	15421.5	16259.2	13965.2	15597.3	15820.7	13891.8	13734.1	15717.5	16880.1	13425.9	15125.1	16946.7	15718.7	15637.7
65	11584.1	16692.2	15396.8	16276.4	13966.3	15621.8	15810.3	13872.3	13756.4	15651.9	16923.3	13411.7	15138.9	16972.4	15716.6	15655.2
65.104	11592	16686.9	15431.4	16280	13995.4	15621.6	15798.7	13864.9	13756.7	15624.2	16919.3	13439.1	15126.4	16955.4	15703	15694.9
65.208	11584.5	16680	15436.5	16302.4	13987.1	15641.9	15780.2	13846.8	13758.3	15596.6	16965.3	13419.4	15106.3	16919	15696.2	15731.3
65.312	11587.3	16692.9	15439	16319.5	13987.4	15663.8	15775.9	13820.5	13739.1	15571.6	16917.7	13392.5	15124.2	16904.2	15664.6	15744.1
65.416	11604.3	16675.5	15429.4	16302.8	13970	15653.6	15799.8	13820.7	13701.3	15581.8	16970.3	13388.2	15137.4	16873.7	15663.9	15735.1
65.52	11591.7	16668.6	15437.1	16350	13936.1	15679.2	15903.5	13809	13704	15576.4	16937.2	13367.6	15118.8	16813.5	15632	15742.1
65.624	11577.5	16614.3	15415.1	16361.5	13937	15671.7	15893.8	13798.1	13695.4	15562.8	16920.4	13364.8	15096.8	16796.6	15615.3	15746.9
65.728	11556.2	16450.8	15402.1	16356.9	13902.3	15709.9	15868.3	13735.4	13718.2	15576.7	16906.1	13365.3	15077.2	16786.2	15605.7	15740.6
65.832	11560.5	16474.1	15387.7	16306.3	13899.5	15705.4	15854.5	13734.7	13737.4	15589.3	16909	13338.9	15082.3	16784	15588.5	15725.4
65.936	11516.8	16562.1	15371.2	16216.5	13873.8	15715.2	15862.9	13758.2	13723.1	15607.1	16899	13361.1	15053.9	16772.8	15627.7	15693.9
66.04	11496	16594.5	15367.2	16149.4	13858.1	15692.8	15860.4	13774.3	13724.4	15655.1	16827.2	13331.2	15036.3	16768	15627.7	15670.8
66.144	11481.3	16600.6	15366.9	16139.9	13843.7	15670.3	15881.1	13794.9	13678.9	15665	16866.1	13315.7	15023.5	16795.5	15630.9	15647.4
66.248	11489.8	16599	15352.2	16179.5	13838.5	15647.9	15848.2	13806.6	13696.3	15660.4	16871.6	13341	15010.7	16841.8	15652.7	15589.1
66.352	11451.2	16569.8	15331.8	16221.8	13836.5	15665.8	15859.3	13842.4	13701.6	15670	16865	13379.8	14995.1	16845.8	15701.1	15593.9
66.456	11465.4	16588.2	15321.8	16210.9	13854.5	15650.7	15872.8	13832	13635	15690.4	16909.7	13359.1	14975.4	16852.8	15710.6	15550.1
66.56	11494	16583.7	15370.5	16230.2	13827.5	15628.5	15885	13818	13680.1	15654.9	16934.2	13395.7	14997.7	16856	15763.5	15550.3
66.664	11536.3	16627	15429.5	16199.7	13847.5	15619.9	15914.6	13889.6	13702.1	15678.7	16953.2	13378.8	15010.9	16845.5	15755.6	15617.8
66.768	11555.8	16624.8	15493.1	16204.9	13861.8	15591.7	15910.5	13881.1	13695.2	15676.7	16988.6	13407.4	14998.4	16875.8	15772.8	15652.9
66.872	11479.4	16664.4	15537.7	16247.6	13872.6	15536.6	15915	13868.1	13712	15677	16978	13420.4	15023.7	16889.9	15762.7	15658.9
66.976	11339.1	16682.6	15540.5	16253.1	13892.1	15566.5	15837.7	13871.3	13698.3	15638.3	16950.2	13420.9	15031.9	16898.3	15757.2	15698.1
67.08	11247.2	16696	15565.3	16288.7	13905	15593.6	15818	13858.1	13707.7	15636.9	16930.8	13391.3	15049.8	16887.9	15742.6	15737.4
67.184	11228.2	16654.7	15525.8	16329.1	13905.2	15630.5	15803.7	13895.5	13723.5	15602.2	16910.8	13383.4	15050.1	16892.1	15748.6	15716.9
67.288	11210.7	16709.5	15536.7	16360.8	13877	15637.1	15797.7	13885.6	13723.5	15629.3	16918.8	13368.2	15060	16882.9	15718.7	15778.2
67.392	11248.3	16687.6	15551.3	16378.6	13767.4	15626.7	15835.3	13872	13723.2	15569.9	16921	13344.1	15040.2	16898.4	15703.5	15721.2
67.496	11265.5	16679.9	15553	16386.9	13792.1	15658.3	15867.3	13851.8	13700.6	15590.1	16895.3	13350.5	15068.8	16867.2	15622.9	15732.9
67.6	11295.8	16644.4	15535.4	16165.3	13797.8	15648.6	15866.2	13856.8	13735.4	15573.1	16906.9	13382.5	15007.8	16839.4	15602.3	15707.9
67.704	11346.8	16415.3	15279.5	16185.8	13678.6	15661.6	15576.4	13421.3	12989	15078	16284.7	13371.9	14968.1	16498.4	15599.6	15186.4
67.808	11355.8	16001.3	15119.1	15982.7	13600	15346.1	15362.2	13320.9	12703.8	14991.4	16244.2	13196.3	14798.6	15973.2	15098	14919.4
67.912	11348.2	15674.6	15020.8	15862.5	13553.1	15087.1	15331.6	13370.9	12680.1	15041.9	16364.9	13079.9	14408.5	15855	14950.4	14956.6
68.016	11363.9	15467.8	14977.4	15820.1	13526	14918.8	15381.6	13409.8	12722.8	15100	16407.2	13111.5	14340.8	15844.2	14997	15066.4
68.12	11463.1	15424.9	14951.5	15798.4	13521.4	14932.3	15448	13448.5	12834.7	15239.7	16465.6	13162.4	14415.2	15912.1	15076.9	15154.4
68.224	11456.6	15435.4	14950.5	15904.3	13540.8	14927.5	15479.3	13525	12911.2	15329.5	16519.4	13175.5	14485.7	16003.2	15161.9	15246.3
68.328	11448.5	15457.5	14942.3	15933.8	13572.4	14933.3	15580.6	13622.3	13050.4	15433	16575.9	13219.1	14575.8	16113.3	15238.3	15340.8
68.432	11475.8	15557.1	14971.7	15990.4	13615.8	14967.9	15663.8	13702.5	13143.7	15546.4	16708.6	13279.8	14689	16232.3	15311.1	15455.8
68.536	11473.3	15657.2	15032.1	16071.2	13665.1	14981	15738.4	13766.1	13239.9	15661.8	16811.6	13284.7	14778	16338.5	15379.1	15522.4
68.64	11472.8	15763.7	15062.7	16106.6	13707.8	15023	15806.2	13834.8	13312.4	15744.4	16897.5	13363.8	14865.9	16465.4	15451.4	15595.6
68.744	11482	15884.8	15103.3	16182.8	13732.8	15085.2	15869.3	13895.3	13399.2	15876.9	17026.9	13404.8	14952.9	16513.1	15531.8	15668.5
68.848	11507.8	15981.9	15113.6	16213.5	13748.1	15138.3	15917.5	13968.4	13483.9	15927.5	17101.1	13459.5	14978.7	16598.7	15587.6	15711
68.952	11518.3	16063.8	15173.1	16260	13759.1	15179.9	15968.4	14007.9	13571.6	16000.6	17110.8	13457.4	15038.7	16706.1	15663.2	15764.3
69.056	11530.5	16139.3	15210.3	16275.5	13817.2	15214.7	16008.4	14058.4	13619	16028.6	17141.1	13457.4	15078.8	16814	15691.9	15802
69.16	11568.4	16198	15230.9	16280	13807.9	15271.5	16057.1	14110	13704.6	16079.8	17234.1	13427.7	15155.5	16884.2	15720.7	15772.4
69.264	11546.4	16246.2	15245.1	16340.7	13813	15301.7	16057.4	14136.6	13788.7	16110.5	17276.8	13435.5	15174.9	16992.3	15748.9	15854.9
69.368	11566.8	16444.5	15284.3	16361.6	13814.1	15322.7	16087.5	14136	13862.7	16147.8	17288.8	13392.3	15247.1	17061.9	15764.9	15884.4
69.472	11571.9	16491.1	15301	16375.1	13785.9	15355.1	16103.8	14150.4	13932.4	16186.1	17264.4	13368.4	15279.2	17155.5	15762.8	15931.7
69.576	11538.9	16509.2	15317.4	16331.3	13786.8	15368.7	16117.7	14141.7	14014.8	16145.5	17237	13361.9	15327.4	17179.2	15783.2	15979.1
69.68	11511.2	16554	15310.4	16312.6	13758.2	15323.6	16130.3	14235.1	14070.8	16137.4	17243.8	13343.5	15400.6	17259.2	15805.7	15988.1
69.784	11513.9	16570.1	15279.6	16276.4	13803.9	15346.2	16137.4	14253.6	14117.8	16174.3	17212	13295.5	15471.9	17320.7	15815.6	16036.2
69.888	11503.7	16602.4	15287.3	16266.5	13740.2	15341.3	16113.8	14244.5	14140.5	16178.3	17165.3	13259.9	15532.7	17373.1	15823.6	16082
69.992	11475.9	16624.9	15300.2	16237.9	13733.3	15326.9	16117.5	14174.7	14175.7	16158.6	17146.8	13282.3	15551.5	17410.8	15849	16146.4
70.096	11466.7	16674.9	15282.9	16219.8	13688.5	15304.3	16111.5	14176.7	14195.8	16125	17143.6	13277.6	15562.8	17414	15871.3	16169.5
70.2	11477.5	16692.7	15273.6	16211.1	13758.6	15270.7	16111.6	14186.5	14194.7	16124.9	17134.3	13302.9	15578.7	17456.9	15886.7	16213.4
70.304	11462.8	16680.3	15264	16192	13687.1	15263.3	16114	14207.7	14163.9	16139.6	17138.7	13306	15601.7	17454.8	15914.1	16271.8
70.408	11471.3	16718.4	15227	16140.5	13709.4	15294.3	16129	14198.5	14175.7	16117.9	17151.8	13280.8	15629.2	17434.8	15951.8	16320.5
70.512	11506.8	16681.2	15253.1	16193	13738.9	15294.7	16182.2	14196.9	14186.5	16065.8	17162.5	13311.5	15618.8	17484	15976.9	16352.3
70.616	11538.9	16732.2	15292.1	16202.9	13749.8	15312.5	16177.6	14225.6	14193.4	16044.2	17087	13349	15599.7	17503.2	15989.4	16355.1
70.72	11540.5	16773	15301.3	16215.9	13769.1	15364.3	16171.9	14249.8	14158.2	16030.2	17082.4	13338.9	15561.3	17462.9	16013.2	16367.4
70.824	11553.9	16778	15318.2	16215	13786.9	15370.6	16185.3	14228.5	14191.5	15990.1	17061	13329.5	15517.1	17497	16012	16374
70.928	11564.3	16764.9	15349.8	16226.3	13804.8	15431.2	16184.5	14238.8	14196.9	15958.4	17026	13311.8	15463.7	17515.2	16049.1	16375.4
71.032	11558.8	16751.5	15350.3	16223.7	13813.5	15454.9	16156.3	14244.5	14199.3	15914.3	17041.5	13271.5	15423.3	17505.8	16052.4	16331.2
71.136	11593.2	16730.6	15364.5	16265.6	13850.4	15513.3	16102.8	14218.1	14210.5	15843.8	17035.2	13232.3	15395.3	17506.4	16022.4	16303.7
71.24	11597	16655.7	15372.2	16263.4	13833.1	15525.4	16084.8	14177.3	14192.1	15798	17013.6	13203.8	15353.4	17518.4	15806	16241.6
71.344	11621.7	16613.9	15372.5	16271.3	13821.9	15523.1	16068.6	14160.9	14183.9	15744.4	16988.4	13184.4	15312.2	17495	15956.6	16163.5
71.448	11640.7	16564.8	15368.8	16276.4	13813.6	15554.2	16060.9	14159.5	14179.1	15681.3	17000.7	13150.4	15298.5	17464.8	15938.5	16104.2
71.552	11595.6	16546.8	15355.2	16283.5	13782.4	15585.9	16033.5	14119.2	14152	15647.2	16968.4	13072.7	15265.3	17420	15909.4	16064.5
71.656	11565.1	16484	15389.4	16270.1	13772.4	15557.5	16005.5	14086.4	14150.1	15603.4	16901.1	13044	15272.3	17335.8	15878.8	16023.1
71.76	11556.8	16475.9	15384.5	16218.5	13752.2	15559.7	15992.1	14064.1	14115.6	15595.5	16870.4	13027.7	15307.3	17270.9	15849.6	15958.2
71.864	11569.4	16468.2	15418.7	16216.7	13789.4	15545.6	15977.3	14036.5	14075.9	15624.1	16824	13010.2	15294.9	17245.1	15819.8	15969.9
71.968	11546.7	16465	15433.4	16207.7	13754.2	15525.9	15955	14002.9	14047	15627.7	16778.4	12978.4	15299.7	17194.4	15807.5	15979.2
72.072	11541	16479.2	15429.4	16209.3	13733.9	15498.5	15951.8	13963.1	14022.2	15616	16743.4	12985.9	15320.1	17158	15794.8	15955.4
72.176	11530.2	16453	15368.1	16212.8	13709.6	15498.7	15936.6	13926.6	14008.4	15614.7	16672.8	12998.7	15334.9	17108.6	15773.6	15925.6
72.28	11517	16445.3	15356.9	16202.3	13690.9	15498.4	15906	13920.4	13953.7	15598.2	16662.1	13011.5	15346.2	17092.8	15770.8	15913.3
72.384	11551.5	16448.7	15320.5	16189.6	13685.1	15509.2	15867.7	13929.8	13958.9	15551.1	16573.7	13005.4	15353.3	17048.6	15773.4	15902.1
72.488	11555.8	16448	15336.9	16184.1	13725	15530.3	15909.3	13936.9	13953.4	15566.7	16563.9	13045	15368	17030.8	15771.9	15879
72.592	11563.2	16420.8	15349.1	16145.7	13749.3	15475.5	15857.1	13909.9	13942.5	15527.8	16564.7	13066	15370.2	16971.5	15793.1	15837.9
72.696	11553	16450.8	15373.4	16172.7	13746.6	15494.9	15812.7	13891.1	13925.3	15450.1	16554.5	13052.7	15322.4	16931	15817.3	15821.2
72.8	11553.2	16455	15363.9	16185.9	13784.2	15521.7	15798.8	13865	13923.3	15403.6	16562.6	13040.9	15311.9	16884.6	15817.4	15800.8
72.904	11569.9	16450.4	15353.7	16160.8	13794.8	15522.6	15789.4	13830.7	13892.2	15377.6	16587	13001.8	15269.5	16909.1	15769.1	15822.4
73.008	11586.8	16479	15357.2	16173.3	13819.4	15553.2	15755.4	13839.5	13868.3	15333.7	16572.9	12993.9	15244.7	16864.9	15715.3	15793.6
73.112	11606.7	16460.5	15374.1	16198.3	13829.8	15574.1	15731.7	13769.4	13842	15287.6	16576.3	12967.3	15228.3	16887.1	15677.5	15721.9
73.216	11603.8	16469.9	15403.2	16225	13843.9	15583	15708.4	13743.9	13807.2	15268.9	16620.9	12918.4	15178.1	16855.1	15662.9	15681.1
73.32	11616.2	16423.6	15423.7	16233.3	13838.2	15604.2	15696.9	13695	13793.7	15237.5	16613.1	12879.4	15146.7	16817.2	15656	15644.3
73.424	11608.8	16400.1	15460.2	16239.2	13825.5	15608.9	15681.5	13639	13767	15239.2	16610.9	12844.7	15183.9	16776.1	15669.4	15603.8
73.528	11586	16391.3	15423	16211.5	13826.7	15586.9	15665.5	13617.6	13722.1	15204.5	16615.3	12825.3	15150	16705	15680.3	15579.2
73.632	11583.1	16368.9	15385.6	16181.9	13794.2	15594.4	15660.7	13582.4	13698	15158.3	16580.4	12786.5	15140.6	16590.8	15664.6	15519.5
73.736	11568.4	16346	15336.1	16161.1	13762.1	15548.7	15637.3	13529.3	13690	15169.9	16521.4	12759.1	15135.2	16536	15647.4	15469.5
73.84	11560.6	16344.8	15309.1	16151.1	13758	15538.2	15652.1	13511.4	13668.7	15165.8	16460.1	12724.9	15142.2	16493.7	15566.6	15476.1
73.944	11526.2	16323.9	15255.5	16120.7	13743.9	15522.1	15647.3	13471.2	13631.5	15157.9	16418.1	12700.9	15165.6	16412.1	15526.2	15481.1
74.048	11516.9	16305.4	15261	16120.8	13729.8	15561.3	15659	13444.4	13616.6	15148.3	16403.8	12711.5	15162.6	16376	15530.7	15493.8
74.152	11500.9	16328.3	15280.5	16100.5	13716.2	15540.5	15646.6	13456.2	13565.3	15173.9	16325.6	12712	15148.3	16291.4	15523.8	15481.2
74.256	11498.6	16342.8	15284.3	16103	13708.9	15522.5	15660.4	13448.7	13580.7	15149	16313.4	12726.9	15171.2	16238.4	15532.4	15469.9
74.36	11488.2	16381.9	15277.2	16120.8	13697.8	15494.5	15664.8	13471.6	13536.5	15114.6	16275	12755.8	15148.4	16191	15545.1	15451.4
74.464	11505.6	16381.9	15303.3	16105.3	13710.4	15471.8	15655.1	13486.5	13531.9	15125.8	16263.4	12758.5	15146.1	16085	15536	15472.3
74.568	11528.7	16393.9	15310.9	16119	13761	15463.1	15623.1	13454.8	13504.1	15132.2	16279.2	12757.1	15134.8	16085.3	15520.2	15490.2
74.672	11534.2	16403.5	15315.5	16132.9	13846.7	15478	15604.5	13483.7	13518.6	15118.2	16278.2	12731.6	15109.3	16060.5	15546.8	15485.7
74.776	11536.3	16398.1	15303.9	16179.2	13859.7	15505.1	15608.8	13483.5	13489	15092.6	16222.5	12748.3	15067.4	16038.8	15573.8	15475.5
74.88	11544.5	16418	15321	16194.1	13864.2	15514.6	15612.5	13484	13478.9	15066.1	16240	12759.7	15026.1	16011.6	15555.9	15467.8
74.984	11557.7	16422.4	15335.5	16232.7	13869.1	15548.4	15616.2	13488.9	13468.8	15024.9	16301.5	12755.1	14963.2	16219	15553.7	15447.7
75.088	11534.2	16417.4	15328.1	16245.6	13863.6	15576.8	15607.6	13471.5	13414.1	15010.5	16309.9	12751	14913.6	16214.1	15538.4	15414.7
75.192	11544.3	16409.8	15361.2	16256.7	13884.1	15593.6	15641.8	13480	13400.5	15014.2	16335.2	12712.4	14888.6	16176.5	15537	15415.2
75.296	11539.2	16374.9	15379.2	16236.8	13907.9	15630.6	15635.5	13453.4	13392.2	14996.8	16325.4	12685.3	14870.5	16191.3	15533.3	15382.8
75.4	11523.6	16349.6	15411.4	16253.5	13898.9	15632.4	15587	13426	13394.1	14973.2	16353.5	12628.1	14840	16166.5	15520.8	15343.9
75.504	11500.7	16331.7	15388.5	16204.7	13881.1	15654.7	15575.2	13402.9	13379.3	14978.2	16312.4	12598.1	14795.2	16114.8	15466.5	15307.5
75.608	11478.9	16319.8	15368.1	16196.2	13867.4	15595.7	15569.3	13378.9	13384.3	14963.9	16277.6	12593.5	14763.4	16070.4	15424.5	15277.2
75.712	11475.1	16294.9	15342.5	16150.6	13848.5	15574.5	15570.5	13330.4	13359.5	14964.5	16250.1	12580.7	14714	16046.2	15411.9	15267
75.816	11458.3	16275.7	15300.5	16147.2	13835.7	15585.6	15582.1	13313.6	13360.6	14940.2	16232.7	12552.4	14742.9	16004	15338.5	15221.1
75.92	11440	16238.9	15266.2	16122.6	13808.7	15568	15582.1	13296.8	13373.7	14945.4	16197.8	12538.1	14770.6	15964.8	15347.7	15235.9
76.024	11432.2	16227.2	15240.3	16106.5	13794.2	15541	15577.1	13272.6	13372.3	14927.6	16180.8	12549.8	14789.9	15918.8	15366.1	15257.3
76.128	11433.7	16314.5	15226.1	16097.7	13766.4	15556.1	15605.6	13265.7	13338.7	14930.8	16108.3	12547.2	14791.7	15856	15371.6	15235.9
76.232	11448.9	16330.2	15206	16103.2	13792.6	15530.3	15594.1	13260.4	13352.7	14862.7	16114.5	12587.2	14798.7	15831.8	15389.7	15253.1
76.336	11432.6	16389.8	15202.5	16077	13770.7	15523.2	15600.3	13216.4	13333.7	14941.5	16059.9	12623.7	14808.8	15811.9	15391.4	15292.5
76.44	11448.6	16375.2	15241	16072.6	13769	15527.9	15603.4	13227	13327.2	14954.3	16028.1	12649.2	14821.3	15791.4	15404	15275.4
76.544	11470	16349.7	15283.9	16080.7	13816.1	15526.9	15585.4	13225.4	13322.8	15012.4	16027.5	12666.2	14827.2	15806.9	15439.6	15305.9
76.648	11485.3	16388.3	15310.7	16096.3	13838.4	15534.3	15574.5	13255	13316.4	15041.7	16034.6	12645	14782.8	15807.7	15459.5	15306.2
76.752	11491.4	16394.5	15352.8	16045.8	13846.1	15576.4	15634.3	13242	13253.5	14994.3	16062.1	12652	14734.2	15807.6	15493.8	15307.6
76.856	11502.7	16367.4	15378.1	16094.7	13847.8	15583.1	15615.5	13264	13252.4	14985.5	16040.5	12652.8	14725.7	15832	15474.1	15309.2
76.96	11539.3	16399.3	15395.4	16093.4	13882.7	15624.1	15629.2	13259.6	13263.1	14949.5	16070.8	12609.7	14666.6	15822.8	15491.2	15310.9
77.064	11521.7	16387.3	15405.3	16131.7	13849.6	15656	15631	13281.7	13244.5	14927.8	16119.2	12574.3	14620.2	15799.2	15490.7	15265.4
77.168	11530.4	16354	15405.2	16127.6	13876.8	15663.1	15668.4	13221.4	13222	14886.1	16089.1	12521.1	14586.6	15731	15513	15145
77.272	11549.8	16329.3	15427.2	16135	13851.8	15663	15662.9	13231.9	13221.9	14856.2	15993.7	12481.5	14522.4	15681.9	15475.6	15126
77.376	11541.8	16277.7	15403.5	16163.4	13851.8	15692.5	15649.3	13209	13211.3	14790.7	15999.9	12473.4	14501.4	15682.6	15438	15110.7
77.48	11521.9	16269.2	15387.3	16141.5	13845.8	15719.9	15644.1	13188.8	13224.6	14802.7	16009.4	12466.3	14463.4	15652.5	15401	15112.3
77.584	11506.6	16244.3	15370.8	16160.1	13814	15734.6	15636.2	13168	13222.9	14778	15993.1	12468.4	14544	15589.7	15351.3	15095
77.688	11501.8	16258.1	15357.8	16139.4	13781.7	15696.8	15646.9	13159.1	13225.2	14749.9	15931	12473	14547.1	15556.8	15320.8	15055.4
77.792	11492.1	16269	15367.6	16094.6	13782.9	15683.2	15699.5	13142.4	13211.6	14758.9	15891.4	12444.2	14559.5	15534.3	15298	15038.6
77.896	11472.3	16260.5	15306.9	16081	13784.3	15658.3	15623	13163.7	13207.2	14765.4	15846.2	12434.9	14552.5	15501.5	15258	15012.3
78	11470.8	16290.3	15298.6	16037.5	13772.6	15629.5	15642	13155.7	13202.7	14772.5	15793.6	12432.4	14482.9	15475.7	15157.5	15045.8
78.104	11452.3	16318.8	15275	16051.1	13782.7	15605.9	15644.4	13166.7	13185.5	14771.2	15770.8	12449.8	14494.3	15406.5	15145.1	15039.9
78.208	11431.3	16358.9	15248.7	16038.9	13776.5	15602.9	15580.4	13164.4	13180	14823	15735.9	12507.4	14545	15383.6	15153.9	15043.4
78.312	11423.3	16360.3	15257.6	16032.3	13787.8	15594.4	15605	13199	13141	14816.7	15721.3	12512.7	14430.7	15375.8	15271.9	15037.6
78.416	11455.1	16327.3	15293.2	16010	13801.3	15536.2	15602	13216.9	13154.6	14848.1	15668.2	12497.5	14406.3	15337.2	15293.8	15038
78.52	11467.9	16327.1	15322.8	16019.6	13818.4	15481.5	15591.9	13245.7	13143.1	14847.5	15703	12497.4	14432.5	15361.6	15328.5	15027.7
78.624	11507.1	16308.4	15307	16049.8	13861.1	15515.4	15587.6	13286.9	13137	14851.1	15719.6	12513.7	14404.9	15393.7	15330.5	15050.2
78.728	11544.4	16283	15318	16073.5	13903.8	15528.4	15602.3	13286	13126.5	14848.8	15731.3	12512.8	14400.9	15400	15336.8	15061.6
78.832	11538.8	16462.8	15344.8	16088.7	13896.7	15542	15611.4	13286.8	13097.5	14825.6	15728	12505.3	14353.8	15401.1	15341.5	15054.4
78.936	11539.5	16467.5	15365.7	16141.8	13908.3	15553.5	15623.7	13309.6	13096.5	14771.4	15649.8	12505	14309.8	15401.8	15314.9	15056.7
79.04	11564.2	16471.8	15400.6	16143.7	13928.6	15567.1	15659.3	13304.3	13122.5	14741.4	15669.1	12504.4	14251	15406.2	15321.7	15048.3
79.144	11580.4	16451	15372.9	16162.8	13939.2	15572.1	15661.9	13292.2	13117.7	14708.1	15681.9	12446.9	14268.1	15429.1	15309.1	15023.3
79.248	11593.5	16421.6	15375.4	16144.3	13915.1	15573.3	15673.5	13265.9	13045.2	14698.8	15695.6	12445	14257.5	15421.2	15293	15009.8
79.352	11580.2	16405	15345	16174.2	13906.4	15584.6	15681.4	13218.4	13015.8	14699.3	15698.7	12418.8	14288	15425.7	15263.6	14980.4
79.456	11573.5	16371.2	15311.2	16199.5	13866.6	15583	15692.2	13175.9	12968	14689.8	15695	12407.8	14264.3	15414	15212.2	14957.4
79.56	11546.1	16315.5	15305.4	16179.5	13846.3	15590.2	15733.6	13166.8	12997.2	14661.5	15659.5	12370.6	14241.3	15368.7	15209.4	14890.4
79.664	11533.5	16287	15294.1	16186.9	13814.4	15538.7	15714.9	13122.9	12995.7	14652.9	15646.1	12353.3	14268.8	15366.5	15209.5	14904.1
79.768	11532.6	16260.4	15314.5	16173.9	13804	15517.9	15722.1	13125.1	13035.7	14690.1	15585.7	12355.8	14278.2	15332.6	15186.9	14888
79.872	11535.3	16264	15312.5	16151.4	13790.8	15539.2	15736.6	13124.2	13000.5	14690.4	15558.4	12338.2	14281.9	15310.4	15146.9	14860.5
79.976	11529.4	16245.3	15302.8	16127.1	13787.8	15498.1	15740.9	13106.6	13010	14703.6	15528.1	12395	14293.2	15293.4	15055.2	14889.1
80.08	11507	16253.7	15282.5	16120.3	13766.2	15487.1	15738.2	13093.1	13040.8	14724.2	15516.9	12381.2	14304.9	15222.4	14994.4	14921.8
80.184	11489.5	16262.7	15330.9	16085.7	13776.4	15500.2	15757.6	13103.1	13028.4	14707	15496.6	12401.3	14325.5	15199.8	14974.7	14930.5
80.288	11480.6	16237.3	15341.5	16086.6	13777.9	15490.3	15783.2	13139.9	13034.9	14728.6	15475.2	12413.3	14299.4	15199	14979.4	14934.9
80.392	11485.4	16282.6	15360.8	16096.6	13806.8	15447	15801.4	13148.4	13017.4	14720.3	15493.2	12420.6	14331.7	15165.4	15019	14938
80.496	11492.8	16334.6	15329.3	16072	13771.4	15454.7	15810.2	13158.6	12998.9	14765.3	15501.8	12442.4	14341.5	15184	15060.8	14928.6
80.6	11528.3	16341.1	15369.8	16061.9	13791.3	15468	15825	13145	13017.5	14733	15522.9	12461.3	14302.1	15177.6	15071.7	14930.1
80.704	11549.8	16325.1	15376	16091.6	13802.4	15480.7	15798.8	13154.7	13009.4	14752.1	15527.4	12445.2	14310.1	15193.9	15067.3	14945.3
80.808	11595.5	16330.9	15376.9	16107	13829.4	15498.6	15796.5	13194	13026.7	14726.3	15575.3	12477.9	14232.9	15229.4	15089.3	14941.3
80.912	11607.4	16355.1	15407.3	16138.7	13845.4	15517.3	15813.9	13222.4	13024	14694.3	15573.4	12469	14193.7	15267.2	15095.3	14938
81.016	11599.6	16358.2	15394.1	16148.7	13872	15529.6	15799.9	13214.6	13022.9	14701.2	15595.9	12478.9	14180.3	15282.7	15104.4	14941.8
81.12	11608.1	16367.8	15401	16123.9	13895.8	15586.5	15799.5	13240.1	13019.6	14663.3	15613.6	12471.1	14149.6	15286.3	15132.5	14940.6
81.224	11610.4	16371.8	15418.6	16122.1	13878.5	15561	15777.4	13234	13039.2	14643.1	15621.2	12446.2	14132.3	15296.3	15100	14915.9
81.328	11595	16348.4	15362.8	16130.5	13893.4	15525.4	15780.9	13217.5	13010.8	14702.8	15580.6	12436.8	14108.9	15284.7	15105	14908.2
81.432	11600.7	16320	15356.4	16155.2	13857.4	15518	15803.1	13231.8	13015.4	14705.8	15608.4	12426.3	14095.8	15311.7	15092.3	14939.8
81.536	11571.9	16300.2	15305.2	16156.3	13833.3	15504.7	15696	13238.6	12985.4	14698.7	15565.7	12406.5	14080.6	15240.8	15066.5	14942.1
81.64	11554.8	16338.7	15253	16151.7	13812.6	15468.5	15775.6	13199.4	12979.4	14664.3	15475.9	12371.1	14089.2	15234.3	15049.2	14942.9
81.744	11540	16344.8	15246.7	16137.6	13803.4	15433.7	15784.8	13160.7	12989	14695.1	15526.9	12350.6	14090.5	15228.9	15015.9	14934.5
81.848	11537.6	16301.6	15209.1	16117.8	13790.4	15431.5	15775.3	13128.5	12977.3	14717.9	15517.6	12359.3	14060.6	15212	15001.9	14885.1
81.952	11554.7	16266.1	15171.4	16084.2	13778.6	15392.4	15745.8	13118.3	12972.4	14744.2	15492.8	12347.3	14056.3	15188	14973.8	14843.3
82.056	11553.2	16300.8	15182.3	16052.6	13759.3	15354.1	15763.3	13093.4	12988.2	14757.9	15481.9	12350.6	14060.7	15173.8	14943.7	14851.3
82.16	11552.2	16340	15196.4	16071.2	13765.7	15351.9	15784.9	13097	12978.3	14707	15482.1	12371.6	14104.8	15155.6	14968	14861.7
82.264	11527.1	16350.7	15239.5	16026.7	13815.3	15311	15822.9	13125.8	12991.1	14711	15467.6	12385.3	14097.2	15159.9	14964.4	14879.9
82.368	11565.7	16396.7	15254.1	16027	13829.1	15309	15818.6	13068	12989.6	14737.9	15464	12393.5	14090.5	15133.8	14934.4	14872.2
82.472	11556.6	16425.4	15215	16025.8	13868.4	15346.4	15820.5	13079.1	13024.5	14764.2	15451.1	12430	14097.1	15133.4	14928.4	14892.8
82.576	11585.7	16440.3	15218.1	16036.3	13881.3	15358.9	15807.1	13106.1	13011.8	14778.4	15475.2	12442.4	14083.3	15152.6	14964.2	14884.6
82.68	11576	16465.7	15238.4	16030.4	13859.2	15365.3	15832.6	13112.7	13046.4	14768.6	15503	12435.1	14072.8	15186.2	14981.5	14901.5
82.784	11589.8	16503.2	15227.5	16058.7	13885.7	15400.5	15848.9	13119.8	13048.2	14742.6	15538.3	12423	14028.4	15184.1	14979.8	14940.7
82.888	11595.9	16477.3	15255.5	16062.9	13901.2	15443.9	15868.5	13121.3	13050.6	14749.3	15541	12433.9	14061	15163.2	14987.4	14931.1
82.992	11599.2	16470.7	15259.5	16064.5	13907.7	15445.2	15867	13125.7	13044.4	14722.7	15541.7	12425.9	14060.2	15155.9	14975.9	14953.5
83.096	11572.6	16482.3	15271	16108.1	13941.1	15468.9	15865.7	13093.2	13033.2	14694.8	15538	12433	14024.3	15143.7	14999.1	14948.8
83.2	11575.8	16485.3	15269.6	16134.4	13934	15459.9	15883.7	13058	13046	14700.4	15562.9	12407.7	14040.2	15114.9	15027.2	14949.4
83.304	11572.4	16454.2	15262.2	16166.4	13925.4	15460.5	15887.8	13038.9	13033.4	14676.5	15564.9	12384.3	14031	15132.9	15043.4	14953.5
83.408	11550.7	16413	15243.3	16196.4	13899.1	15474	15882.7	13031.7	13027.3	14668.7	15544.8	12386.6	14001.7	15115.5	15000.8	14905.7
83.512	11527.5	16351.6	15198.8	16186.1	13879.7	15488	15869.3	12999.3	12998.6	14660.8	15542.2	12360.5	14015.7	15113.6	14973.1	14913.8
83.616	11519.8	16342	15191.7	16212.1	13866.8	15451.6	15870.8	12983	12994.7	14691.9	15548.1	12346.4	14032.5	15066.5	14964.2	14867.7
83.72	11533.7	16321.2	15189	16212.1	13873	15427.9	15829.3	13000.7	12969.7	14660.2	15520.2	12374.8	14018.2	15056.4	14926.3	14865.4
83.824	11519.9	16333.1	15185.1	16212.7	13844.4	15424	15842.8	13024.6	12978.3	14680.2	15488.8	12377.8	14080.3	15053.8	14920	14837.8
83.928	11519.3	16331.4	15158.3	16216.5	13850.8	15389.7	15850.5	12993.9	12974.8	14715.2	15500.4	12345.3	14104	15013.6	14876.4	14834.3
84.032	11503	16342.2	15191.7	16226	13806.5	15380	15847.5	12992.1	12992.4	14723.1	15482	12336	14149.9	14996.1	14874.7	14843.4
84.136	11465.3	16362.8	15183.9	16200	13798.9	15428	15851	12961.5	12985.6	14740.3	15483.6	12364.7	14181.6	14988.1	14846.2	14865
84.24	11469.4	16344.4	15218.5	16180.7	13805.9	15401.6	15838.5	13023.3	12991.9	14769.1	15433.2	12354.1	14185.2	14988.5	14855.6	14887.9
84.344	11486.6	16371.9	15249.5	16154	13828.8	15427.9	15878.4	13017.6	12992.4	14779.7	15417.9	12360.1	14191.9	14981.3	14898.6	14891.8
84.448	11502.5	16374	15266.2	16125.1	13847	15413.9	15889.6	13019.4	12992.9	14794	15422.7	12386.9	14178.1	14977.2	14928.3	14914.5
84.552	11539.9	16419	15252.9	16121.3	13836.1	15389.8	15922.2	13031.6	13030.4	14797.8	15401.5	12389.6	14147.7	14989.6	14922.3	14948.4
84.656	11535.1	16429.4	15252.6	16081.2	13852.5	15385	15956.3	13026.1	13007.6	14798.2	15438	12410.5	14139.1	14980.4	14956.5	14950.4
84.76	11558.3	16488.1	15276.2	16095.9	13845.9	15413.7	15967.6	13057.1	12993.7	14789.7	15463.9	12385.2	14130.7	15000.7	14958.5	14954.2
84.864	11576.2	16473.2	15278	16105.7	13854.7	15421.2	15985.4	13063.1	13003.7	14780.5	15435.5	12408	14118.2	15018.5	14971.3	14964
84.968	11564.3	16492.1	15300.3	16126.8	13854.3	15392.4	16014.6	13067.7	12984.8	14771	15445.7	12410	14093.4	15032.6	15007.9	14967.1
85.072	11566.8	16502.4	15316.7	16125.5	13864	15364.2	16024.5	13089.8	12968.3	14737	15476.2	12420	14068.9	15027	14998.5	14979.5
85.176	11573.2	16473	15348.8	16116	13856.8	15349.9	16023.4	13027.3	12976	14713.6	15489.1	12417	14059.2	15029.5	15025.6	14936
85.28	11542.5	16439.2	15319.8	16115.3	13836.7	15335	16026.4	13001.5	12981	14650.9	15507.3	12377.8	14042.1	15037.3	15033.1	14921.7
85.384	11562.2	16461.8	15293	16079.5	13772	15309	16030.7	12997.1	12976.4	14639.6	15519.4	12367.5	14032.2	15046.1	15035	14889.7
85.488	11567.9	16430.9	15274.6	16131	13744.2	15346.4	16048.3	12944.3	13026.4	14607.3	15490.2	12344.8	14058.9	15063.6	15009.8	14858
85.592	11568.6	16440.6	15227.8	16042.5	13737.1	15358.7	16037	12923.8	13031.5	14598.6	15466.5	12346.1	14060.8	15027.7	14963.3	14857.8
85.696	11555.6	16444.4	15226.4	16027.8	13724.9	15345.4	16012.5	12892.5	13009.5	14635.4	15448.7	12374.7	14084.5	15031.4	14955.4	14841.7
85.8	11568.9	16405.3	15189.1	15979.7	13764.2		16031.8	12886.9	13053.8	14615.5	15460.8	12378.9	14073.9	15009.4	14919.8	14944.5
85.904	11579.2	16397.9	15149.7	15940.4	13756.3		16026.7	12871.7	13050.3	14647.8	15454.7	12369.2	14091	14978.9	14860.2	14948.6
86.008	11557.2	16390.8	15167.8	15943.6	13731.7		16033.6	12845.4	13035.3	14671.8	15436.7	12375.2	14076.6	14969.4	14815.5	14930.5
86.112	11534.7	16377.1	15141	15902.1	13747.2		16070.3	12868.4	13021	14699.1	15427.1	12378.1	14082.5	14907.6	14828.9	14924.2
86.216	11527.7	16367.8	15040.5	15877.1	13754.3		16054.9	12876.2	13026.6	14724.3	15426.4	12382.4	14071.9	14866.5	14790.9	14867.5
86.32	11516.2	16406.6	15120.1	15895.6	13788		16071.9	12906.1	13002.4	14748.2	15409.8	12413.3	14092.4	14846.5	14784.6	14835.6
86.424	11535	16416.2	15167.9	15863.9	13817.2		16081.1	12930.2	13009.8	14749.3	15387.9	12418.4	14084.6	14818.7	14786.5	14838.7
86.528	11561.6	16404	15172.6	15859.2	13821.9		16055.8	12961.8	13026.1	14755.6	15396.9	12421.9	14091.2	14817.7	14765.3	14831.3
86.632	11572.5	16457.7	15214.9	15881.2	13840.2		16044.7	12996.2	13014.1	14790.1	15448.9	12402.2	14054.7	14831.4	14777	14823.4
86.736	11594.5	16455.6	15233.3	15902.8	13888.1		16065.9	12979	13004.6	14785.2	15422.2	12413	14034.3	14840.1	14795.9
86.84	11600.9	16478.5	15260.8	15926.5	13851.7		16043.6	12993.5	13019.5	14705.2	15441.7	12441	14003	14831.9	14754
86.944	11620.5	16503.3	15238.4	15944	13855.6		16078.2	13006.5	13011.8	14682.3	15452.5	12441	13983.8	14854.9	14779.4
87.048	11633.8	16519.5	15257.5	15940.5	13872.8		16076.7	13025	13021.8	14684	15451.4	12444.7	13989.9	14873.4	14828.3
87.152	11622.4	16505.4	15269	15960.7	13882.7		16077.4	13004.4	13028.9	14674.6	15487.5	12461.5	13986.8	14888.9	14853.9
87.256	11627.2	16512.7	15253.7	15963.4	13856		16094.3	12968.5	13041.4	14642.8	15489.2	12418.7	14013.6	14883.3	14884.8
87.36	11600.2	16478.1	15220.7	15996.1	13843.4		16094.4	12955.4	13028.3	14660.6	15485.3	12428.8	14036.2	14860.9	14935.5
87.464	11584.3	16460.3	15190.9	15983.4	13819.5		16091.4	12918.8	13049.4	14638.8	15476.7	12431.5	14020	14881.4	14985.1
87.568	11556.9	16461.6	15164.6	16061.9	13814.5		16080.9	12903.6	13056.8	14648.9	15457.1	12434.7	14031.3	14819.3	14952.9
87.672	11554.7	16466.8	15119.1	16030.9	13775.3		16084.8	12880.6	13052.9	14638.2	15465.5	12419	14005.3	14865	14920.8
87.776	11538.9	16459.8	15107.4	15995.7	13759.6		16088.5	12862.4	13049.9	14664.3	15432.5	12423	14012.6	14858.2	14906.7
87.88	11512.2	16461.9	15116.6	15963.9	13760.9		16135.1	12856.9	13073.7	14706.6	15400.3	12438	13967.8	14834.5	14900.4
87.984	11509.6	16483.9	15135.4	15944.4	13749.4		16125.6	12784.8	13009.9	14723.8	15382.1	12415.2	13982.5	14819.3	14885.4
88.088	11509.2	16530.1	15133	15929.4	13740.5		16163.9	12798.7	13010.4	14750.4	15366.4	12432.1	14008.6	14788.7	14843.2
88.192	11509.9	16553.6	15154.6	15900.4	13732.1		16143.6	12766.8	13023	14752.4	15394.9	12412.4	14072.6	14754.5	14841.7
88.296	11513	16585.4	15195.2	15914.1	13745.7		16170.6	12795.1	13030.5	14616.4	15364.3	12410.5	14065.1	14704.1	14804.6

## Sheet: Extended Data Fig. 3d
Extended Data Fig. 3d, Changes in [Ca2+]cyt and Vm changes upon 3 technical replicates of local green light (2s, 532 nm, 100 µW/mm2) irradiation.
	membrane potential changes (mV)
	plant 1	plant 2	plant 3	plant 4	plant 5	plant 6	plant 7
1	45.56	41.23	41.38	38.33	41.81	47.21	52.89
2	47.55	41.23	41.77	41.41	42	50.05	52.59
3	48.126	41.07	41.81	42.85	40.83	49.29	52.24
	R-GECO1 fluorescence change (gray values)
	plant 1	plant 2	plant 3	plant 4	plant 5	plant 6	plant 7
1	785.779	1163.51	980.557	930.079	860.733	972.023	925.404
2	787.136	1150.75	894.896	907.443	882.423	928.17	906.547
3	774.187	1115.69	976.35	925.616	850.482	910.981	903.855

## Sheet: Extended Data Fig. 3f
Extended Data Fig. 3f, Plasma membrane voltage change and cytosolic Ca2+ level change
	R-GECO1											Ret-XXM 2.0/R-GECO1
light intensity	300 uW/mm2		150 uW/mm2		100 uW/mm2		50 uW/mm2		25 uW/mm2			light intensity	300 uW/mm2		150 uW/mm2		100 uW/mm2		50 uW/mm2		25 uW/mm2
samples	potential	R GECO1	potential	R GECO1	potential	R GECO1	potential	R GECO1	potential	R GECO1		samples	potential	R GECO1	potential	R GECO1	potential	R GECO1	potential	R GECO1	potential	R GECO1
plant 1	2.87	76.967	1.06	16.02	0.22	9.37	0.12	-63.026	0.06	-70.766		plant 1	63.289	1275.74	48.893	1079.93	30.2	896	20.6	737.623	7.94	382.721
plant 2	2.02	38.73	1.27	17.955	1.04	-41.343	0.48	51.393	0.39	0.791		plant 2	52.767	1373.95	37.412	1181.12	27.067	919.799	19.589	858.899	7.42	459.942
plant 3	2.83	96.696	1.55	79.138	0.79	-10.746	0.22	-5.412	0.03	-7.029		plant 3	50.142	1215.9	40.559	1044.69	27.44	909.584	13.22	681.491	8.24	404.233
plant 4	1.74	17.774	1.59	73.575	0.58	49.059	0.51	-29.152	-0.06	-12.034		plant 4	47.722	1301.02	38.925	1084.59	29.28	995.509	17.17	648.732	10.74	172.628
plant 5	4.03	81.871	2.74	80.253	0.92	-57.203	0.4	32.295	-0.15	49.972		plant 5	44.8	1008.7	33.3	759.279	24.26	672.204	12.94	509.502	7.45	323.931
plant 6	2.17	130.969	0.67	72.533	0.21	52.569	0.33	13.868	0.09	-32.766		plant 6	73.486	917.834	59.197	659.324	44.773	563.176	29.85	480.82	11.81	341.514
plant 7	1.8	30.888	0.27	16.504	0.7	-30.994	0.55	21.777	0.25	37.312		plant 7	71.003	824.851	57.223	620.254	46.11	526.346	31.55	422.85	12.03	281.504
plant 8	1.8	111.694	1.38	47.398	1.07	-18.005	0.73	44.213	0.4	-15.022		plant 8	44.46	1016.88	33.535	632.367	25.3	459.786	15.66	399.113	8.7	276.724
plant 9	1.65	136.625	1.59	7.161	0.88	46.466	0.58	35.145	0.25	9.373		plant 9	68.568	1320.82	54.261	1061.22	41.9	1017.5	23.84	844.854	11.47	448.022
plant 10	1.4	105.633	0.46	97.512	0.12	40.1	0.24	9.215	0.28	-40.038		plant 10	54.721	780.001	45.472	524.828	36.956	516.001	24.55	389.614	13.97	288.89
plant 11	1.68	67.133	1.37	41.025	0.61	20.699	0.12	-17.25	0.09	-6.933		plant 11	51.51	1187.59	44.95	926.012	35.43	834.125	17.03	732.192	9.03	370.542
												plant 12	42.631	754.328	31.35	523.636	25.83	486.645	14.31	254.976	7.23	129.236
												plant 13	62.987	1294.87	47.728	1024.73	39.341	820.721	25.12	765.557	13.58	599.906
												plant 14	62.208	1332.46	51.817	1030.12	41.807	967.04	31.673	859.599	13.31	533.305
												plant 15	68.694	1198.44	63.075	1142.24	53.129	993.195	41.47	844.67	22.7	575.199

## Sheet: Extended Data Fig. 3h
Extended Data Fig. 3h, R-GECO1 fluorescence recordings in R-GECO1 and Ret-XXM 2.0/R-GECO1 transgenic N. tabacum mesophyll cells upon green light (532 nm, 50 µW/mm2) treatment with different durations
Time (s)	Ret-XXM 2.0/R-GECO1 plant 1	Ret-XXM 2.0/R-GECO1 plant 2	Ret-XXM 2.0/R-GECO1 plant 3	Ret-XXM 2.0/R-GECO1 plant 4	Ret-XXM 2.0/R-GECO1 plant 5	Ret-XXM 2.0/R-GECO1 plant 6	Ret-XXM 2.0/R-GECO1 plant 7	Ret-XXM 2.0/R-GECO1 plant 8	Ret-XXM 2.0/R-GECO1 plant 9	Ret-XXM 2.0/R-GECO1 plant 10	Ret-XXM 2.0/R-GECO1 plant 11	R-GECO1 plant 1	R-GECO1 plant 2	R-GECO1 plant 3	R-GECO1 plant 4	R-GECO1 plant 5	R-GECO1 plant 6	R-GECO1 plant 7	R-GECO1 plant 8	R-GECO1 plant 9	R-GECO1 plant 10	R-GECO1 plant 11
0	7342.49	8308.2	7875.06	7936.59	9613.07	10880.7	7129.97	8258.2	9259.92	9460.01	8046.91	9064.43	8525.56	9117.25	8374.38	8920.11	7788.62	8874.05	8515.03	8736.14	7838.27	8833.64
3.48093	7488.6	8311.07	7813.46	7950.81	9174.61	10846.7	7140.3	8224.76	9319.4	9435.15	8031.9	9110.33	8470.19	9058.28	8352.72	8947.31	7819.12	8812.16	8499.32	8772.82	7770.47	8888.64
6.96185	7582.97	8344.02	7867.44	8030	8655.07	10894	7098.32	8259.27	9286.64	9469.84	8064.72	9071.67	8505.84	9066.38	8386.83	8905.76	7791.3	8866.61	8461.46	8718.15	7820.4	8827.1
10.4428	7644.64	8311.5	7834.67	7996.34	8351.92	10816.7	7132.32	8233.38	9259.23	9427.77	8029.35	9087.89	8476.01	9101.48	8367.23	8905.57	7835.35	8825.89	8477.4	8756.18	7763.92	8839.38
13.9237	7734.24	8351.74	7851.25	8019.03	8209.58	10846.8	7098.82	8225.71	9264.45	9439.61	8052.21	9124.09	8500.23	9057.52	8358.2	8938.77	7799.6	8861.42	8445.97	8728.4	7799.23	8869.03
17.4046	7708.19	8314.9	7849.78	8059.59	8065.44	10789.2	7132.73	8234.28	9203.05	9391.78	8010.86	9074.41	8466.17	9085.64	8396.48	8906.09	7831.36	8810.32	8479.39	8754.91	7752.41	8822.47
20.8855	7764.53	8348.24	7813.69	8019.94	8071.57	10843.7	7100.03	8209.29	9254.2	9427.71	8060.16	9132.78	8503.16	9030.15	8353.16	8958.8	7798.07	8833.73	8419.54	8701.92	7785.61	8863.96
24.3665	7740.49	8328.1	7844.53	8057.31	7995.49	10787.8	7134.32	8232.22	9207.28	9363.37	8015.01	9076.06	8468.76	9054.77	8403.39	8921.31	7807.49	8827.07	8457.88	8732.4	7762.72	8810.6
27.8474	7782.09	8371.06	7808.48	8011.34	8007.81	10830.3	7091.97	8195.94	9225.83	9402.14	8060.95	9128.19	8461.29	9019.76	8384.98	8939.42	7777.29	8781.18	8411.87	8758.13	7783.16	8836.38
31.3283	7801.96	8360.15	7840.76	8048.43	7970.19	10775.8	7120.21	8215.3	9181.33	9350.86	8065.17	9087.42	8481.43	9044.44	8409.02	8911.56	7798.48	8817.41	8451.15	8702.34	7752.22	8812.01
34.8092	7778.6	8314.22	7789.31	8008.65	7993.19	10766.9	7130.14	8174.66	9217.06	9382.19	8035.28	9133.04	8434.11	9012.64	8376.24	8949.53	7771.15	8785.76	8414.26	8750.25	7789.68	8854.92
38.2902	7810.1	8333.44	7821.55	7996.26	7985.55	10794.3	7086.73	8206.53	9151.47	9370.16	8063.22	9087.1	8458.52	9037.95	8406.97	8908.68	7779.62	8808.62	8448.98	8718.05	7750.45	8826.19
41.7711	7770.93	8323.8	7794.86	8040.45	7952.46	10751.5	7131.61	8173.35	9189.93	9331.66	8028.47	9078.93	8420.71	8987.97	8368.65	8949.23	7749.54	8755	8396.45	8775.74	7759.61	8869.32
45.252	7826.4	8361.73	7792.49	7993.52	7974.58	10788.5	7100.39	8183.95	9193.56	9347.9	8071.21	9110.05	8440.06	8993.37	8394.71	8963.55	7764.7	8798.69	8456.87	8735.16	7804.5	8823.91
48.733	7771.56	8317.19	7834.63	8033.91	7953.81	10729.9	7137.13	8169.7	9151.79	9305.39	8046.61	9055.53	8398.88	9022.69	8407.28	8920.28	7777.24	8757.82	8425.68	8777.19	7767.74	8867.52
52.2139	7809.26	8358.72	7794.17	7985.2	7965.52	10787.4	7100.21	8131.04	9181.14	9344.43	8083.72	9096.73	8427.06	8989.41	8353.93	8959.86	7737.52	8795.62	8487.34	8732.46	7821.43	8875.9
55.6948	7798.55	8349.52	7826.88	8027.99	7932.31	10757.1	7119.54	8155.39	9140	9300.06	8041.72	9052.34	8401.91	9003.3	8380.04	8918.75	7774.56	8753.76	8492.65	8778.94	7790.87	8834.89
59.1757	7768.76	8329.02	7789.26	7986.81	7957.88	10815.4	7088.54	8099.35	9158.41	9345.48	8082.69	9077.71	8424.13	8969.72	8344.04	8956.88	7735.23	8815.89	8450.35	8744.15	7833.48	8891.94
62.6566	7781.14	8347.56	7827.63	8019.94	7951.24	10766.4	7108.41	8131.19	9136.86	9299.27	8047.55	9035.26	8396.63	9017.36	8381.63	8911.36	7772.74	8751.25	8496.7	8810.6	7793.92	8845.77
66.1376	7752.84	8323.43	7799.16	8009.42	7919.92	10819.4	7085.7	8094.9	9189.44	9341.24	8054.67	9067.15	8367.85	8988.08	8338.43	8951.19	7737.55	8815.26	8461.37	8761.51	7825.75	8900.85
69.6185	7771.39	8366.99	7845.3	7956.32	7954.1	10840.4	7085.43	8108.66	9141.02	9287.56	8075.69	9040.94	8393.31	9063.26	8371.75	8912.26	7741.3	8781.07	8493.91	8798.02	7801.55	8860.52
73.0994	7734.34	8311.14	7836.39	7982.72	7902.69	10794.4	7119.52	8061.94	9181.99	9320.69	8064.43	9122.31	8355.08	9042.53	8330.02	8966.39	7722.18	8818.35	8449.89	8813.24	7835.41	8900
76.5803	7768.19	8339.3	7808.78	7937.6	7938.99	10848.1	7081.8	8088.38	9159.31	9340.27	8087.63	9107.6	8384.19	9089.73	8361.6	8935.84	7749.02	8815.88	8504.48	8767.66	7800.37	8856.8
80.0613	7761.82	8350.67	7840.72	7980.69	7902.86	10796.7	7124.37	8039.98	9166.66	9306.73	8052.64	9085.5	8351.03	9081.82	8364.26	8907.67	7696.77	8767.96	8470.85	8813.49	7823.21	8895.54
83.5422	7729.6	8311.51	7804.49	7942.69	7916.85	10827.8	7085.44	8044.74	9180.02	9341.83	8096.5	9124.61	8379.75	9029.49	8329.5	8941.54	7744.2	8829.79	8511.42	8774.07	7846.25	8869.81
87.0231	7754.27	8334.7	7842.52	7977.48	7878.98	10776.6	7112.47	8072.44	9148.26	9298.61	8077.59	9066	8353.43	9071.46	8360.78	8903.44	7703.57	8791.05	8475.64	8806.93	7819.03	8901.84
90.5041	7712.05	8303.55	7815.48	7971.26	7866.99	10836.1	7072.62	8054.98	9183.49	9332.06	8100.08	9116.03	8399.05	9027.15	8327.29	8939.04	7719.75	8828.86	8497.85	8769.33	7844.7	8862.57
93.985	7747.23	8337.97	7849.4	7937.3	7902.91	10789.4	7110.4	8090.06	9149.35	9312	8034.12	9075.56	8372.38	9072.86	8369.66	8907.28	7695.82	8784.41	8459.69	8789.95	7797.69	8887.97
97.4659	7703.95	8311.98	7845.76	7991.79	7863.79	10824.1	7067.9	8041.87	9194.9	9344.88	8092.47	9111.28	8402.17	9039.01	8315.19	8941.38	7743.09	8828.03	8485.75	8739.01	7847.53	8879.36
100.947	7743.31	8343.89	7809.32	7945.81	7882.78	10793.6	7116.62	8090.54	9172.58	9310.79	8059.29	9057.69	8408.57	9071.07	8362.22	8907.99	7723.72	8784.82	8443.91	8767.62	7811.13	8833.52
104.428	7724.81	8291.4	7850.18	7976.3	7858.83	10853.6	7105.87	8065.32	9210.23	9337.1	8022.3	9110.31	8365.67	9044.6	8330.86	8942.86	7751.26	8823.16	8479.1	8731.72	7839.57	8850.05
107.909	7696.24	8297.48	7808.45	7955.37	7895.16	10858.5	7069.12	8081.13	9169.64	9290.87	8084.03	9104.28	8404.42	9077.51	8366.53	8947.55	7725.73	8799.66	8477.65	8758.14	7787.91	8822.04
111.39	7729.42	8332.03	7851.31	7989.09	7851.29	10806.7	7090.56	8046.01	9212.79	9285.37	8024.23	9055.92	8372.37	9036.29	8367.39	8919.39	7750.01	8821.78	8430.13	8743.1	7821.7	8866.76
114.871	7690.66	8291.16	7810.47	7961.35	7865.26	10838.4	7061.67	8094.04	9213.37	9325.06	8071.45	9106	8403.21	9092.01	8327.82	8950.2	7770.38	8781.93	8466.08	8668.09	7793.26	8809.58
118.351	7741.94	8339.29	7846.04	7960.62	7884.63	10789.9	7100.87	8087.22	9184.52	9292.74	8030.16	9057.88	8379.02	9057.79	8349.79	8902.99	7739.91	8815.49	8412.84	8727.92	7811.41	8850.77
121.832	7718.31	8281.02	7830.51	7986.35	7862.32	10810.8	7066.28	8054.54	9227.93	9314.94	8046.14	9110.36	8415.69	9026.31	8321.67	8949.23	7776.82	8766.18	8444.53	8690.58	7773.16	8800.97
125.313	7742.35	8329.48	7817.31	7960.11	7902.9	10758.2	7091.57	8093.86	9175.66	9266.4	8014.7	9063.69	8369.93	9056.02	8360.57	8904.28	7744.78	8809.56	8398.25	8720.26	7760.31	8837.11
128.794	7719.93	8287.35	7846.72	7992.1	7891.91	10786.2	7059.15	8057.31	9208.7	9297.09	8046.69	9099.09	8418.61	9009.06	8334.93	8942.05	7770.55	8764.93	8439.79	8676.61	7801.07	8788.29
132.275	7718.03	8273.1	7802.77	7951.98	7919.97	10725.8	7094.8	8090.5	9184.35	9248.3	8013.24	9047.36	8380.19	9030.75	8357.61	8901.03	7756.71	8784.19	8392.97	8706.8	7759.71	8812.95
135.756	7772.04	8322.81	7845.98	7988.6	7900.37	10759.3	7088.46	8051.89	9216.83	9255.58	8034.51	9078.15	8417.71	8996.37	8326.2	8944.05	7794.72	8796.92	8438.31	8662.67	7787.74	8777.45
139.237	7742.04	8281.61	7804.7	7949.28	7913.08	10699.9	7067.76	8095.23	9199.08	9196.06	7995.04	9043.48	8421.12	9021.05	8355.69	8913.19	7756.33	8737.23	8377.57	8686.33	7754.86	8765.07
142.718	7772.71	8312.33	7839.43	7979.49	7937.16	10741.3	7095.95	8058.24	9207.06	9240.88	7988.74	9038.42	8382.13	8970.67	8346.39	8899.54	7796.93	8774.25	8421.99	8643.59	7764.02	8803.61
146.199	7744.12	8284.45	7799.58	7971.99	7894.97	10736	7060.93	8087.09	9162.09	9228.54	8022.1	9073.76	8425.29	8999.41	8312.92	8942.87	7763.54	8730.94	8386.88	8684.16	7739.31	8746.68
149.68	7782.91	8306.4	7775.32	7935.15	7924.48	10677.9	7098.42	8052.65	9162.42	9209.06	7985.4	9023.98	8380.24	8963.1	8343.42	8902.15	7775.06	8746.32	8404.3	8647.21	7761.25	8786.18
153.161	7737.54	8282.63	7820.02	7961.15	7890.11	10712.3	7062.7	8044.5	9174.34	9167.04	7999.89	9050.77	8435.52	8997.77	8295.18	8942.51	7743.98	8706.42	8372.1	8694.71	7727.5	8737.82
156.642	7745.67	8278.85	7766.44	7927.88	7901.11	10656.8	7097.86	8053.17	9133.31	9139.16	7970.48	9021.38	8384.82	9002.78	8325.66	8907.75	7778.28	8753.69	8407.98	8700.27	7769.83	8796.29
160.123	7781.87	8307.9	7808.53	7942.92	7874.79	10690.9	7070.31	8040.87	9155.6	9159.38	8004.55	9067.14	8395.31	8941.52	8297.11	8941.36	7741.89	8704.51	8400.28	8682.61	7734.73	8763.9
163.603	7758.27	8248	7763.87	7909.44	7891.74	10641.6	7085.83	8052.04	9121.29	9106.62	7969.82	9054.98	8363.3	8967.21	8332.58	8902.18	7760.63	8734.25	8373.39	8707.47	7770.4	8798.52
167.084	7807.11	8287.29	7806.24	7931.04	7897.67	10673.2	7067.54	8016.72	9144.07	9137.31	8021.7	9102.83	8390.32	8914	8297.32	8935.71	7731.1	8696.93	8429.55	8683.4	7784.43	8768.05
170.565	7770.45	8253.46	7764.89	7921.3	7855.85	10624.6	7067.48	8037.52	9102.51	9117.58	8015.12	9050.37	8350.01	8955.28	8322.39	8899.03	7752.9	8725.98	8389.81	8723.35	7746.64	8818.95
174.046	8327.78	9081.62	8374.02	8585.72	8604.58	11357	7576.66	8505.89	9764.33	9766.72	8753.05	9058.72	8422.81	8964.76	8320.65	8913.02	7765.87	8731.8	8486.71	8752.38	7836.66	8836.6
177.527	8036.63	8735.41	8111.58	8361.43	8335.36	11103	7478.24	8395.23	9504.26	9533.3	8563.73	9089.7	8414.9	8976.95	8320.66	8930.26	7756.35	8778.03	8426.46	8771.13	7821.84	8862.92
181.008	7914.7	8594.51	7937.67	8157.01	8182.37	10995.2	7410.54	8253.31	9412	9446.05	8394.88	9044.42	8372.35	8941.27	8349.54	8952.31	7773.38	8715.98	8472.58	8722.29	7820.29	8851.77
184.489	7850.59	8474.8	7896.22	8081.25	8051.96	10914.9	7312.2	8205.36	9329.02	9386.77	8330.74	9065.23	8437.82	8965.23	8313.99	8980.81	7734.03	8746.02	8415.84	8760.82	7767.77	8786.55
187.97	7781.01	8383.71	7826.93	7991.73	8003.02	10812	7292.71	8154.56	9229.11	9283.71	8237.59	9025.22	8366.27	8916.42	8329.63	8931.53	7754.7	8720.99	8459.39	8711.78	7813.82	8833.07
191.451	7813.45	8371.64	7825.22	7984.15	7936.68	10821.9	7215.05	8076.64	9217.82	9302.17	8213.07	9077.49	8396.9	8962.75	8284.66	8960.85	7698.17	8761.53	8409.84	8741.64	7764.38	8772.47
194.932	7754.62	8313.8	7778.75	7912.45	7936.83	10748.7	7193.18	8086.82	9168.64	9245.85	8160.05	9031.69	8348.41	8963.52	8305.62	8905.79	7732.39	8737.29	8454.16	8718.54	7810.77	8824.87
198.413	7785.94	8325.08	7798.38	7900.2	7951.09	10785.3	7141.44	8034.83	9195.26	9271	8141.67	9057.41	8377.06	8926.85	8283.98	8925.97	7683.07	8702.89	8402.13	8724.23	7767.93	8773.56
201.894	7734.19	8287.46	7813.15	7908.08	7903.4	10723.1	7173.91	8051.13	9158.12	9218.27	8103.01	9016.57	8316.62	8961.99	8316.83	8906.63	7724	8751.71	8442.98	8755.43	7798.48	8823.78
205.375	7747.34	8296.47	7768.95	7873.96	7928.62	10756.3	7156.26	7994.36	9187.38	9240.33	8131.07	9050.39	8348.18	8921.32	8274.92	8935.92	7685.1	8697.59	8399.64	8720.57	7776.33	8779.65
208.856	7735.86	8294.6	7811.63	7922.4	7889.17	10707	7124.28	8036.65	9150.73	9184.2	8121.14	9041.84	8313.6	8966.99	8287.82	8941.87	7689.85	8749.7	8447.39	8757.23	7764.08	8823.57
212.336	7687.77	8256.3	7776.46	7882.8	7930.06	10761.1	7142.79	7991.01	9189.15	9214.87	8124.01	8990.04	8315.02	8927.89	8304.36	8887.39	7646.69	8700.08	8452.76	8717.28	7814.09	8788.87
215.817	7740.51	8274.17	7818.65	7908.07	7895.85	10717.4	7090.62	8022.83	9165.19	9177.22	8081.23	9020.08	8355.07	8968.91	8271.54	8920.07	7687.85	8740.85	8410.52	8748.22	7768.27	8804.1
219.298	7670.82	8232.99	7787.33	7889.59	7866.09	10751.7	7116.3	7993.23	9163.65	9187.31	8068.6	8975.25	8319.85	8932.46	8296.99	8864.69	7656.86	8699.94	8447.45	8702.73	7811.99	8753.41
222.779	7715.24	8264.02	7821.87	7915.59	7911.65	10745.4	7075.64	7980.53	9189.99	9193.14	8099.37	9033.16	8359.69	8964.51	8263	8922.81	7671.69	8741.85	8421.06	8731.58	7792.99	8767.92
226.26	7680.41	8232.39	7812.85	7896.68	7865.86	10711.9	7101.46	8036.4	9144	9155.05	8046.6	8971.47	8332.01	8923.88	8289.58	8865.55	7645.45	8697.86	8456.46	8691.62	7818.91	8804.77
229.741	7704.51	8253.38	7776.98	7860.18	7909.83	10741.6	7054.7	7985.61	9202.95	9192.51	8060.75	9041.56	8370.53	8967.53	8254.38	8909.98	7693.24	8744.77	8420.85	8711.02	7773.56	8743.93
233.222	7718.96	8204.92	7827.21	7907.24	7865.06	10712.6	7101.86	8034.49	9156.3	9149.92	8020.84	8987.61	8349.81	8959.58	8295.47	8872.16	7654.38	8682.12	8439.05	8685.61	7812.09	8779.5
236.703	7677.24	8206.28	7791.48	7887.52	7897.54	10744.1	7098.75	7990.97	9183.8	9189.91	8039.7	9021.28	8396.06	8920.23	8272.27	8898.91	7688.75	8742.69	8400.62	8714.89	7777.13	8741
240.184	7718.55	8241.16	7812.03	7915.97	7849.32	10707.4	7049.86	8023.89	9171.89	9141.03	7989.45	9035.67	8363.92	8934.73	8305.52	8919.35	7645.65	8693.15	8440.81	8661.35	7808.39	8777.51
243.665	7685.22	8211.36	7805.94	7878.09	7882.81	10730.9	7076.17	8007.85	9194.47	9172	8032.74	8989.47	8397.81	8913.64	8296.46	8862.38	7694.75	8731.13	8380.94	8693.37	7759.75	8730.03
247.146	7718.79	8236.99	7831.3	7931.15	7867.49	10678.2	7038.21	8039.69	9154.37	9118.8	8000.28	9041.74	8369.46	8961.61	8261.13	8904.69	7699.69	8675.41	8428.04	8689.57	7756.13	8753.52
250.627	7692.12	8195.06	7795.76	7920.3	7815	10695.7	7080	7993.5	9199.03	9140.27	8016.94	8989.58	8364.69	8922.83	8284.36	8852.57	7697.19	8670.8	8369.36	8645.57	7791.87	8705.81
254.108	7720.3	8237.88	7796.82	7879.99	7849.54	10641	7040.35	8042.15	9199.16	9092.31	8008.69	9035.72	8401.14	8949.22	8249.37	8894.56	7719.4	8698.18	8406.09	8688.61	7737.26	8729.72
257.588	7717.2	8192.85	7830.42	7929.88	7800.68	10657.9	7077.52	8016.7	9155.92	9086.19	7981.26	8989.98	8368.68	8896.84	8278.69	8850.08	7699.3	8644.49	8366.71	8640.85	7774.45	8695.48
261.069	7685.2	8235.99	7791.7	7883.76	7835.45	10674.9	7043.91	8009.84	9187.7	9108.9	7989.9	9037.4	8402.58	8939.38	8250.78	8892.23	7742.28	8684.24	8399.69	8688.88	7728.69	8731.66
264.55	7732.16	8233.81	7831.5	7928.37	7800.01	10622.6	7059.45	8053.55	9162.11	9050.3	7963.26	9026.23	8358.04	8874.08	8282.81	8863.03	7725.04	8642.3	8394.46	8638.32	7773.66	8683.69
268.031	7701.36	8194.79	7794.93	7889.92	7826.36	10653.5	7040.9	8025.15	9182.95	9070.42	7981.07	9062.36	8395.02	8879.15	8243.03	8897.59	7776.76	8686.33	8355	8671.75	7731.56	8681.22
271.512	7744.55	8224.43	7828.09	7926.02	7786.6	10604.5	7031.7	8044.09	9142.34	9026.85	7953.44	9083.88	8370.19	8891.23	8253.45	8863	7740.82	8642.14	8393.97	8626.42	7756.66	8717.17
274.993	7710.26	8198.09	7792.44	7905.86	7783.85	10637.8	7070.68	8014.77	9151.72	9053.86	7969.56	9097.26	8403.27	8860.26	8259.31	8866.05	7782.69	8655.35	8349.47	8679.28	7718.73	8680.91
278.474	7727.39	8225.78	7819.37	7880.57	7816.65	10579.9	7026.84	8026.26	9105.22	9022.15	7959.48	9129.32	8369.85	8898.11	8219.92	8903.36	7724.96	8622.35	8375.66	8647.96	7756.09	8704.19
281.955	7703.04	8175.76	7820.12	7922.12	7768.82	10620.1	7053.97	7973.91	9144.05	9033.43	7985.57	9100.79	8408.65	8842.03	8259.45	8849.22	7751.25	8647.49	8338.61	8679.49	7721.72	8665.73
285.436	7702.41	8216.44	7760.1	7868.18	7787.9	10567.9	7037.85	7996.84	9094.58	9000.85	7968.14	9130.13	8365.48	8900.36	8211.7	8901.38	7733.48	8598.54	8373.03	8639.83	7753.18	8723.85
288.917	7756.53	8210.75	7801.58	7891.46	7759.03	10609.1	7046.07	7952.69	9112.12	9009.38	7991.84	9088.81	8360.79	8872.37	8249.77	8857.77	7748.44	8647.06	8345.97	8689.42	7751.58	8696.25
292.398	7710.39	8171.81	7745.29	7852.2	7786.41	10567.7	7023	7975.17	9115.3	8988.72	8010.38	9128.61	8385.95	8900.7	8221.89	8894.77	7718.18	8601.73	8394.02	8701.23	7726.01	8730.8
295.879	7748.5	8199.02	7804.9	7862.3	7747.03	10629	7039.78	7974.59	9067.59	8981.44	7954.57	9086.46	8339.22	8853.02	8249.06	8855.91	7746.74	8641.73	8350	8674.25	7777.67	8694.26
299.36	7711.69	8166.61	7758.94	7821.21	7723.16	10627.2	7008.84	7933.48	9097.32	9005.28	7994.65	9142.38	8374.9	8881.94	8227.25	8887.62	7710.15	8610.46	8406.76	8700.98	7743.54	8740.38
302.84	7739.05	8219.9	7784.94	7825.68	7768.74	10592.6	7028.17	7961.77	9057.41	8985.02	7978.05	9086.5	8318.98	8834.31	8261.05	8852.8	7742.87	8657.91	8362.85	8663.45	7793.94	8702.01
306.321	7717.11	8164.48	7774.04	7865.15	7722.62	10647.8	7046.39	7921.84	9083.37	9013.14	8021.03	9084.72	8345.78	8822.33	8262.48	8847.4	7698.72	8621.66	8410.81	8714.27	7757.89	8747.03
309.802	7696.58	8210.67	7751.46	7816.73	7771.06	10607.5	7010.19	7947.22	9043.7	8987.2	7978.4	9105.24	8314.7	8868.98	8232.21	8880.85	7733.73	8642.95	8381.44	8674.49	7818.09	8753.7
313.283	7730.42	8176.2	7745.38	7835.9	7748.5	10661.2	7045.36	7889.74	9058.84	9012.58	8013.38	9061.38	8341.25	8827.48	8263.26	8845.76	7727.75	8674.21	8392.98	8714.23	7765.79	8713.78
316.764	7677.31	8167.98	7718.49	7807.9	7780.36	10617	7008.97	7920.37	9033.99	8969.96	7978.25	9098.39	8295.73	8882.62	8214.06	8897.85	7694.93	8613.96	8421.29	8694.2	7804.06	8757.7
320.245	7705.51	8214.92	7746.49	7842.15	7746.19	10671.6	7044.56	7885.94	9059.32	9035.14	8011.8	9047.87	8342.89	8837.39	8259.05	8858.41	7734.54	8669.2	8382.79	8720.17	7783.85	8731.05
323.726	7668.28	8189.58	7723.36	7792.93	7779.6	10614	7000.81	7923.4	9046.28	8990.51	7970.06	9094.68	8338.34	8893.28	8241.52	8894.35	7712.65	8629.65	8425.23	8677.58	7815.66	8777.7
327.207	7689.7	8222.58	7766.32	7816.67	7790.02	10669.2	7042.22	7880.46	9046.15	9022.73	8006.19	9037.96	8288.31	8856.1	8248.88	8845.5	7739.82	8672.97	8373.12	8733.73	7797.17	8732.77
330.688	7667.38	8171.93	7754.82	7815.46	7757.86	10625.9	6999.52	7892.24	9078.07	8978.18	8003.53	9083.69	8323.59	8891.36	8207.03	8873.7	7703.17	8625.58	8428.65	8686.21	7793.36	8768.49
334.169	7650.28	8203.35	7716.88	7789.54	7804.44	10670	7025.56	7901.71	9060.16	8983.85	7968.18	9033.48	8271.61	8855.32	8252.1	8839.76	7736.76	8680.13	8400.18	8727.38	7834.55	8721.79
337.65	7695.43	8183.63	7769.39	7812.2	7752.82	10675.2	7046.38	7866.9	9086.17	9025.81	8004.18	9077.26	8316.13	8905.1	8258.15	8883.01	7692.71	8649.47	8438.87	8718.94	7790.76	8779.45
341.131	7639.53	8168.13	7733.1	7803.72	7793.67	10634.5	7051.9	7915.69	9087.37	8993.49	7983.98	9058.38	8275.96	8875.92	8218.01	8885.19	7733.46	8679.83	8401.81	8663.49	7839.05	8746.94
344.612	7676.59	8202.5	7780.11	7829.56	7764.68	10687.6	7090.77	7888.54	9102.16	9023.43	8002.35	9018.8	8313.46	8871.56	8255.27	8838.66	7708.54	8633.41	8435.59	8703.3	7795.34	8757.85
348.092	7622.77	8171.2	7748.1	7797.6	7767.21	10644.4	7063.01	7912.19	9071.99	8973.47	7965.61	9040.27	8286.01	8906.59	8223.79	8889.38	7736.57	8678.77	8408.67	8657.01	7840.58	8708.25
351.573	7657.98	8214.6	7779.09	7847.12	7781.33	10684.2	7088.96	7880.06	9118.39	9030.35	7995.1	8990.13	8329.64	8858.47	8249.81	8829.34	7718.64	8648.39	8437.97	8691.7	7795.68	8713.37
355.054	7623.43	8154.51	7754.32	7819.97	7755.29	10626.6	7052.43	7922.14	9073.64	8991.18	7945.27	9043.81	8295.72	8920.75	8210.08	8862.51	7755.47	8686.4	8398.03	8634.29	7839.93	8734.83
358.535	7657.44	8195.93	7758.98	7794.05	7793.68	10675.3	7086.5	7903.6	9101.25	9017.24	7977.93	8992.26	8313.17	8864.59	8244.2	8827.21	7723.5	8640.31	8432.95	8667.85	7796.86	8700.62
362.016	7614.01	8164.15	7788.63	7833.62	7753.47	10612	7052.7	7929.12	9110.5	8980.37	7930.15	9055.88	8309.35	8919.94	8207.81	8869.63	7768.89	8678.76	8385.29	8612.61	7818.56	8723.36
365.497	7661.31	8187.37	7756.14	7798.49	7796.22	10657.4	7075.43	7897.02	9083.66	9017.8	7955.49	9023.17	8280.16	8869.35	8232.1	8845.05	7734.68	8620.35	8373.5	8658.69	7768.68	8682.9
368.978	7631.09	8195	7794.39	7833.46	7745.34	10598.8	7044.85	7913.46	9110.34	9012.95	7946.99	9070.59	8306.73	8911.54	8212.56	8867.77	7765.46	8634.11	8396.71	8619.48	7793.38	8708.1
372.459	7672.58	8163.52	7769.02	7808.85	7782.09	10632.3	7075.49	7926.89	9062.66	8952.51	7894.06	9077.77	8286.07	8869.61	8209.58	8876.79	7743.23	8648.01	8350.24	8646.35	7800.07	8673.19
375.94	7632.02	8199.21	7803.33	7843.67	7740.19	10637.6	7082.39	7898.68	9117.6	8977.87	7925.93	9040.43	8314.92	8923.24	8230.97	8833.34	7777.76	8610.35	8382.18	8601.63	7753.37	8702
379.421	7677.34	8164.47	7779.97	7802.96	7739.98	10587.7	7040.44	7933.74	9092.53	8940.42	7886.77	9096.52	8300.97	8871.14	8210.18	8882.57	7800.14	8630.39	8331.16	8631.7	7781.71	8650.65
382.902	7687.92	8193.75	7779.27	7802.24	7760.45	10612.6	7069.92	7907.15	9131	8947.36	7928.66	9056.12	8332.1	8875.57	8249.09	8841.26	7748.89	8585.97	8374.42	8632.74	7745.33	8687.89
386.383	7687.72	8153.21	7811	7847.91	7724.99	10547.4	7029.8	7935.23	9091.08	8908.82	7887.75	9101.05	8306.55	8903.15	8215.47	8889.36	7796.52	8618.09	8331.54	8592.12	7774.59	8655.06
389.864	7648.45	8195.63	7769.27	7807.81	7750.01	10587.1	7069.08	7901.8	9115.24	8946.3	7915.57	9076.25	8351	8849.82	8229.52	8843.93	7760.19	8572.52	8363.54	8629.14	7755.55	8679.89
393.345	7691.53	8193.27	7820.17	7856.74	7710.04	10531.7	7030.17	7925.98	9058.4	8902	7868.06	9111.04	8312.71	8881.45	8200.15	8875.83	7809.02	8647.46	8313.05	8593.06	7797.26	8690.35
396.825	7642.46	8169.32	7777.91	7810.66	7747.77	10566.5	7045.95	7888.69	9065.15	8924.89	7911.2	9087.05	8358.33	8836.47	8234.24	8831.55	7764.53	8630.16	8358.58	8617.76	7759.34	8635.87
400.306	7697.46	8203.4	7806.81	7848.85	7691.85	10525.2	7015.64	7923.17	9076.53	8882.1	7879.6	9170.08	8363.37	8872.8	8206.48	8871.53	7807.38	8655.99	8302.89	8612.77	7802.28	8672.31
403.787	7697.02	8154.48	7765.65	7809.84	7738.47	10563.2	7042.54	7867.67	9048.22	8904.37	7914.01	9177.18	8334.62	8820.44	8209.75	8872.35	7767.87	8594.85	8355.97	8635.06	7757.08	8637.14
407.268	7674.23	8196.17	7803.61	7839.56	7721.47	10527	7019.25	7855.12	9067.73	8899.9	7932.24	9136.26	8377.77	8844.07	8239.04	8827.87	7789.57	8650.32	8316.41	8608.81	7781.17	8685.15
410.749	7703.99	8159.22	7780.89	7840.65	7684.73	10555.9	7008.18	7900.67	9023.13	8863.43	7893.38	9182.32	8337.41	8796.08	8203.9	8874.76	7755.57	8601.91	8358.56	8656.91	7771.88	8652.65
414.23	7659.7	8211.72	7754.44	7801.23	7719.76	10567.2	7032.42	7846.95	9047.83	8894.27	7938.03	9145.69	8361.82	8840.53	8241.56	8836.84	7765.54	8627.98	8341.78	8621.44	7731.19	8697.91
417.711	7685.03	8208.92	7796.34	7860.52	7681.58	10524.5	7003.22	7870.29	9002.48	8857.61	7905.15	9196.53	8339.36	8831.62	8194.88	8878.27	7724.59	8569.85	8299.67	8633.84	7777.6	8662.92
421.192	7632.42	8156.73	7749.35	7824.69	7711.19	10587.9	7031.13	7824.97	9029.26	8910.7	7930.45	9162.07	8358.58	8790.89	8250.33	8853.91	7762.61	8631.54	8360.15	8623.4	7739.2	8702.67
424.673	7678.45	8199.75	7781.53	7853.04	7677.28	10542	6997.9	7857.1	8982.34	8869.18	7916.2	9203.48	8324.96	8826.98	8192.94	8883.07	7712.78	8598.84	8325.91	8666.75	7783.02	8663.18
428.154	7632.97	8172.31	7741.53	7822.61	7696.97	10606.6	7025.34	7817.49	9032.49	8878.66	7934.07	9171.87	8350.65	8781.31	8227.91	8852.8	7757.03	8628.57	8383.21	8668.66	7756.13	8721.71
431.635	7637.28	8197.48	7781.79	7847.86	7695.82	10568.8	6987.53	7851.82	9037.69	8871.07	7925.71	9210.05	8314.47	8833.46	8189.36	8881.41	7703.31	8638.93	8349.97	8634.5	7791.81	8674.78
435.116	7663.26	8148.17	7769.72	7819.22	7669.18	10612.7	7035.02	7823.19	8986.2	8896.76	7954.7	9201.6	8335.09	8781.32	8228.23	8840.05	7737.88	8611.06	8387.77	8681.91	7748.83	8672.46
438.597	7635.64	8181.69	7734.35	7802.85	7714.83	10580.4	6988.88	7834.44	9017.89	8871.84	7930.31	9158.1	8324.2	8819.46	8221.96	8846.19	7709.94	8650.75	8357.42	8638.08	7784.7	8726.59
442.077	7672.5	8160.36	7758.02	7818.54	7673.24	10614.9	7034.98	7826.35	8988.14	8921.91	7963.67	9187.24	8275.1	8793.31	8190.33	8881.23	7695.68	8614.63	8411.63	8680.41	7765.09	8692.78
445.558	7634.08	8152.94	7720.62	7772.39	7712.58	10568.5	7032.98	7794.2	9032.36	8923.01	7970.3	9140.68	8306.35	8830.82	8217.51	8844.34	7734.13	8650.56	8366.58	8642.28	7797.56	8736.33
449.039	7678.81	8174.47	7755.66	7800.28	7677.44	10627.2	7005.08	7826.62	8987.28	8881.69	7935.09	9170.04	8255.12	8792.15	8186.11	8886.06	7691.85	8620.35	8414.32	8690.36	7785.03	8690.39
452.52	7646.49	8148.57	7699.09	7750.65	7708.12	10620.6	7038.09	7782.74	9016.12	8918.62	7980.76	9130.71	8294.7	8839.18	8224.06	8840.06	7731.65	8663.03	8374.35	8670.26	7776.55	8737.22
456.001	7630.09	8175.86	7732.96	7783.68	7689.83	10568.1	6998.24	7812.57	8990.61	8876.6	7964.69	9160.05	8248.7	8834.35	8176.25	8876.91	7689.87	8611.19	8423.61	8689.37	7808.86	8702.74
459.482	7670.35	8136.16	7693.93	7737.91	7685.26	10640.7	7046.72	7782.03	9038.62	8907.39	7992.55	9117.78	8286.15	8774.34	8207.44	8838.54	7722.29	8651.44	8382.98	8659.78	7776.23	8729.58
462.963	7615.56	8175.36	7690.64	7719.86	7724.18	10600.1	6996.35	7821.65	9004.99	8885.21	7937.73	9145.32	8249.19	8848.8	8174.53	8870.71	7676.43	8624.14	8427.07	8677.14	7811.08	8680.58
466.444	7646.87	8132.77	7732.16	7765.4	7706.91	10623.5	7035.92	7783.8	9044.47	8889.27	7976.41	9136.98	8285.18	8808.27	8203.03	8833.79	7722.41	8650.52	8436.17	8644.61	7771.27	8721.46
469.925	7613.48	8125.56	7685.66	7732.14	7742.19	10596.8	6999.15	7820.29	9056.82	8877.96	7930.86	9089.62	8249.86	8848.93	8210.87	8883.02	7698.06	8624.68	8392.4	8670.09	7823.44	8675.99
473.406	7658.13	8176.84	7729.94	7745.35	7694.11	10620.4	7026.82	7789.27	9007.49	8912.53	7969.41	9122.65	8282.4	8812.57	8173.76	8870.96	7733.05	8655.96	8422.08	8670.09	7788.01	8705.5
476.887	7612.44	8128.27	7696.11	7703.3	7737.41	10560.8	7021.27	7844.85	9061.83	8874.11	7918.79	9078.07	8295.08	8851.12	8203.19	8837.3	7705.54	8625.28	8395.89	8626.2	7819.2	8712.72
480.368	7647.14	8166.07	7730.78	7738.24	7709.9	10608.6	6991.67	7847.72	9031.5	8901.75	7943.27	9130.9	8251.56	8821.73	8191.97	8861.74	7746.72	8651.5	8428.37	8616.87	7778.94	8648.66
483.849	7627.41	8121.38	7694.46	7718.01	7735.36	10549.6	7009.15	7817.8	9043.3	8911.76	7950.6	9100.57	8293.77	8871.86	8164.94	8834.72	7713.5	8623.45	8373.33	8612.93	7822.31	8695.13
487.329	7607.73	8153.51	7717.07	7743.79	7746.94	10579	6958.69	7855.98	9036.71	8875.32	7892.22	9155.94	8269.25	8825.82	8161.27	8878.54	7771.51	8634.34	8396.96	8642.3	7766.46	8641.89
490.81	7646.94	8121.54	7746.96	7754.26	7719.48	10570.9	7009.39	7823.37	9072.51	8889.04	7929.55	9106.41	8304.15	8864.17	8205.7	8831.01	7724.77	8647.7	8340.62	8698.23	7761.67	8676.87
494.291	7607.53	8149.52	7710.53	7727.27	7748.3	10529.1	6972.55	7858.5	9057.75	8856.25	7892.23	9152.75	8269.98	8866.21	8190.55	8874.14	7766.07	8593	8384.65	8706.06	7794.2	8631.1
497.772	7652.47	8147.46	7762.37	7758.91	7719.43	10576.7	7009.71	7830.67	9081.08	8875.93	7918.87	9120.33	8310.18	8840.04	8164.6	8839.8	7743.01	8625.92	8344.09	8684.69	7750.62	8671.82
501.253	7621.54	8110.35	7709.95	7734.31	7752.06	10505.2	6967.28	7866.36	9062.92	8840.6	7867.47	9100.02	8283.74	8875.97	8218.15	8889.11	7772.24	8577.22	8371.82	8724.02	7788.55	8626.55
504.734	7660.19	8152.04	7761.4	7775.48	7702.2	10534.1	6993.08	7825.15	9041.62	8856.08	7904.98	9140.46	8327.84	8833.2	8179.41	8870.58	7778.71	8616.28	8327.01	8681.25	7743.79	8671.28
508.215	7651.8	8103.92	7741.19	7742.09	7721.85	10488.8	6978.37	7859.82	9086.94	8810.02	7867.82	9108.34	8284.01	8875.58	8218.07	8840.6	7732.15	8570.12	8366.25	8696.58	7777.76	8619.27
511.696	7617.41	8140.08	7770.46	7775.02	7707.61	10535.3	6969.99	7829.49	9033.6	8835.9	7893.5	9144.38	8316.46	8841.36	8160.23	8876.89	7781.07	8596.45	8318.69	8668.62	7741.25	8659.43
515.177	7680.34	8090.15	7773.98	7771.92	7680.94	10471.2	6992.96	7865.74	9051.21	8802.22	7861.97	9105.9	8335.71	8859.9	8205.07	8816.28	7740.96	8548.43	8363.44	8704.24	7769.98	8610.4
518.658	7633.47	8197.12	7738.92	7747.08	7724.1	10524.8	6989.18	7869.1	8999.65	8822.38	7851.26	9138.14	8305.19	8808.22	8179.64	8866.13	7790.02	8594.27	8356.48	8696.72	7716.4	8647
522.139	8213.62	8993.99	8361.71	8473.65	8380.81	11164.5	7502.25	8376.9	9626.1	9459.78	8613.56	9160.93	8373.09	8883.95	8263.92	8866.99	7793.53	8585.92	8365.48	8721.12	7795.86	8696.22
525.62	8387.17	9477.77	8755.99	8930.69	8859.77	11454.7	7919.02	8881.3	9955.91	9739.39	9078.64	9223.8	8383.9	8880.16	8267.95	8949.15	7855.67	8642.03	8420.6	8801.51	7793.68	8692.66
529.101	8067.95	9062.85	8377.74	8569.6	8421.97	11124.6	7781.54	8632.77	9624.79	9415.9	8795.63	9171.55	8392.96	8881.93	8245.03	8889.85	7797.61	8591.34	8360.56	8716.27	7764.02	8703.53
532.582	7863.5	8686.4	8081.68	8251.62	8141.27	10868.3	7561.78	8423.74	9376.98	9192.99	8497.91	9159.56	8332.12	8866.45	8263.48	8903.8	7801.49	8605.51	8374.95	8751.06	7773.71	8641.67
536.062	7747.98	8517.6	7990.32	8118.56	7947.96	10794.9	7455.82	8231.28	9294.52	9120.67	8354.6	9193.48	8367.51	8818.51	8216.41	8901.58	7753.48	8536.77	8312.67	8699.05	7723.56	8667.18
539.543	7748.9	8376.2	7931.77	8006.81	7843.33	10685	7319.46	8134.81	9202.63	9000.28	8210.7	9143.97	8314.21	8840.01	8232.97	8846.51	7766.65	8576.23	8342.6	8724.79	7764.9	8609.38
543.024	7684.34	8328.65	7836.71	7903.65	7839.46	10685	7285.13	8051.69	9099.86	9020.23	8159.01	9181.76	8328.72	8781.1	8196.48	8867.11	7725.44	8535.13	8305.24	8680.05	7739.32	8654.93
546.505	7704.88	8279.59	7841.27	7904.95	7776.86	10685	7239.44	8023.19	9068.57	8917.49	8093.61	9129.8	8294.38	8797.34	8230.53	8829.45	7750.01	8530.92	8354.3	8727.41	7765.76	8598.63
549.986	7672.54	8205.35	7772.95	7842.34	7777.58	10673.1	7163.96	7938.3	9021.27	8926.8	8082.02	9173.91	8263.3	8762.82	8187.76	8852.12	7702.64	8554.62	8300.61	8681.5	7722.67	8643.36
553.467	7703.94	8217.95	7796.82	7869.89	7723.32	10592.8	7159.28	7916	9019.12	8894.74	8020.09	9132.9	8272.84	8798.8	8210.93	8811.17	7716.47	8517.19	8356.43	8714.06	7716.78	8611.58
556.948	7640	8159.28	7743.06	7808.52	7737.23	10616.9	7103.28	7910.84	8961.14	8885.9	7989.69	9185.11	8241.56	8740.5	8146.12	8838.02	7681.55	8558.45	8303.05	8677.77	7722.1	8648.3
560.429	7644.62	8182.07	7782.2	7834.55	7710.7	10545.3	7110.84	7848.82	8986.51	8910.85	8006.76	9142.45	8262.25	8776.73	8153.96	8799.08	7701.95	8511.61	8343.7	8713.79	7758.41	8652.71
563.91	7676.73	8144.23	7746.24	7800.97	7701.9	10588.2	7066.23	7862.94	8936.67	8865.35	7950.87	9158.63	8232.32	8732.12	8187.75	8843.32	7655.75	8559.42	8310.31	8696.46	7716.45	8605.6
567.391	7633.26	8165.36	7717.07	7783.81	7754.8	10583	7073.85	7812.88	8970.52	8910.28	7994.89	9210.87	8248.84	8759.94	8149.99	8832.09	7640.83	8511.72	8298.09	8689.37	7763.03	8661.57
570.872	7663.48	8119.22	7757.8	7813.69	7712.32	10547	7030.6	7828.51	8942.62	8858.11	7937.29	9153.33	8212.06	8767.08	8198.42	8789.73	7668.94	8559.97	8342.87	8727.54	7768.61	8631.03
574.353	7625.14	8108.69	7708.46	7771.06	7748.68	10574.4	7064.01	7787.22	8928.85	8887.36	7979.88	9192.46	8244.91	8733.14	8139.14	8842.61	7628.06	8519.77	8316.29	8702.15	7729.25	8663.94
577.834	7655.6	8139.39	7737.43	7799.5	7727.01	10532.8	7046.29	7815.41	8971.14	8846.13	7946.16	9133.95	8200.91	8773.7	8179.78	8793.8	7670.68	8567.75	8365.02	8736.44	7780.33	8624.61
581.314	7609.25	8104.91	7694.7	7741.68	7761.22	10587.6	7012.55	7765.52	8951.13	8889.46	7970.46	9163.43	8235.09	8741.37	8133.45	8825.28	7620.57	8530.38	8317.79	8692.94	7726.23	8690.27
584.795	7603.85	8149.85	7732.19	7772.36	7749.15	10535.3	7044.82	7801.77	8976.67	8864.9	7934.69	9103.37	8191.84	8803.18	8189.56	8774.7	7680.66	8571.74	8373.39	8738.07	7769.66	8640.45
588.276	7637.35	8107.18	7690.21	7732.57	7770.11	10596.8	7004.05	7812.59	8969.38	8892.48	7971.6	9130.81	8225.65	8754.82	8156.89	8819.97	7642.23	8537.12	8340.24	8705.35	7747.02	8690.75
591.757	7601.91	8141.85	7690.35	7755.48	7780.82	10567.7	7032.96	7772.58	9001.49	8884.76	7931.1	9092.66	8215.72	8799.46	8160.08	8775.71	7680.88	8577.05	8388.14	8735.18	7776.71	8655.09
595.238	7622.56	8102.99	7730.79	7742.93	7730.28	10594.8	7008.7	7818.17	8982.71	8851.42	7950.93	9125.17	8179.4	8755.54	8178.12	8828.01	7666.21	8542.41	8338.31	8682.33	7741.02	8685.59
598.719	7590.91	8088.82	7698.32	7722.73	7785.97	10556.9	7028.86	7783.07	9003.92	8895.43	7942.94	9122.73	8218.43	8799.61	8145.76	8791.63	7700.08	8597.05	8400.24	8720.14	7791.34	8645.95
602.2	7632.5	8130.33	7744.01	7762.95	7754.34	10585.5	6976.39	7812.31	8973.38	8858.27	7904.19	9065.07	8173.93	8776.1	8166.92	8791.34	7659.74	8562.22	8346.82	8670.33	7764.15	8682.07
605.681	7584.74	8099.41	7715.96	7723.23	7791.83	10577.7	7024.69	7778.83	9017.34	8893.11	7930.54	9099.72	8236.09	8776.83	8137.21	8834.21	7700.04	8551.1	8409.88	8698.86	7792.96	8676.88
609.162	7622.6	8133.61	7730.2	7751.16	7761.39	10509.1	6988.43	7829.67	9032.06	8857.95	7893.4	9065.52	8216.04	8820.77	8179.97	8804.12	7672.07	8611.07	8371.62	8658.94	7803.9	8621.94
612.643	7613.37	8089.38	7713.31	7702.69	7811.3	10541.6	6978.04	7798.41	8982.51	8896.1	7920.41	9096.75	8270.17	8781.93	8149.2	8829.41	7726.73	8561.69	8385.58	8652.78	7763.98	8660.17
616.124	7573.96	8113.19	7759.86	7739.15	7809.95	10503.2	7011.87	7814.36	9033.11	8845.79	7884.31	9044.68	8224.04	8824.24	8162.37	8793.75	7680.48	8592.9	8384.23	8682.63	7792.48	8602.6
619.605	7614.78	8083.63	7588.2	7729.63	7766.5	10530.5	6978.71	7786.23	8995.31	8864.46	7917.92	9094.89	8265.62	8788.1	8141.32	8827.37	7735.89	8548.42	8336.48	8658.82	7755.73	8639.09
623.086	7576.84	8110.74	7620.27	7696.41	7805.49	10484.4	7011.74	7806.77	9038.19	8811.64	7865.29	9044.91	8228.73	8818.96	8175.47	8784.31	7716	8590.35	8380.56	8680.13	7791.92	8591.51
626.567	7626.21	8109.71	7684.75	7743.21	7773.22	10519.8	6967.98	7826.31	9009.91	8840.74	7897.55	9093.69	8273.07	8791.72	8166.12	8824.17	7749.91	8532.6	8345.7	8644.03	7725.49	8626.08
630.047	7592.59	8070.45	7639.13	7708.04	7793.7	10460.5	6993.97	7785.25	9049.95	8822.24	7874.99	9104.77	8261.03	8824.69	8140.8	8784.57	7761.51	8577.82	8378.17	8679.99	7773.84	8581.11
633.528	7633.37	8103.72	7685.37	7755.91	7755.98	10499	6960.96	7836.79	9007.67	8802.52	7857.66	9048.77	8244.76	8784.4	8176.29	8795.71	7727.71	8538.6	8330.7	8638.41	7722.31	8618.72
637.009	7630.5	8064.37	7716.97	7699.47	7788.58	10444.1	6999.18	7791.71	9040.12	8822.6	7874.16	9118.23	8281.93	8830.41	8135.99	8835.91	7771.61	8577.56	8372.47	8673.91	7766.96	8580.66
640.49	7602.27	8097.29	7769.77	7750.44	7727.66	10469.5	6963.08	7821.85	8980.98	8785.04	7839.86	9066.97	8254.53	8779.83	8162.21	8791.53	7734.82	8522.86	8317.1	8631.6	7721.18	8614.92
643.971	7651.45	8057.5	7788.86	7705.98	7724.01	10473.9	6999.56	7779.67	8990.3	8805.85	7866.66	9109.68	8292.38	8778.72	8131.48	8816.38	7773.25	8558.69	8357.15	8672.76	7747.57	8557.94
647.452	7608.77	8086.09	7732.82	7709.09	7760.31	10422.5	6999.81	7814.65	9006.8	8758.93	7840.8	9067.35	8225.15	8786.04	8150.75	8798.9	7743.8	8526.05	8308.06	8616.94	7714.58	8575.11
650.933	7651.01	8084.83	7783.25	7746.73	7718.89	10464	6973.86	7777.09	8977.05	8796.06	7879.4	9096.28	8258.22	8755.16	8115.94	8834.9	7765.08	8553.5	8351.84	8676.86	7707.47	8619.78
654.414	7610.29	8057.17	7737.42	7705.31	7748.24	10417.8	6977.41	7788.63	8994.6	8754.95	7850.38	9062.21	8246.81	8786.22	8159.57	8805.05	7715.26	8497.59	8311.07	8656.19	7746.03	8582.7
657.895	7663.38	8070.89	7789.96	7742.4	7693.46	10463.4	6949.45	7775.06	8966.37	8786.13	7872.45	9120.06	8280.34	8735.78	8162.79	8827.35	7746.14	8545.56	8336.51	8642.93	7701.79	8653.18
661.376	7652.66	8037.88	7760.38	7716.67	7737.3	10407.4	6990.68	7740.13	8998.14	8749.86	7844.2	9128.57	8245.38	8788.74	8125.71	8800.65	7701.28	8503.49	8297.14	8691.29	7741.19	8619.43
664.857	7635.59	8088.23	7803.08	7747.87	7688.88	10476.7	6949.94	7761.03	8956.25	8729.58	7879.58	9130.75	8271.72	8735.79	8155.07	8855.09	7740.39	8539.56	8330.14	8650.65	7693.46	8686.59
668.338	7681.15	8039.69	7781.28	7705.05	7694.99	10435.3	6978.74	7720	8996	8770.91	7835.04	9172.61	8234.76	8766.95	8114.41	8830.45	7685.13	8529.73	8348.25	8699.97	7749.78	8636.75
671.819	7651.05	8063.78	7749.26	7714.31	7711.66	10479.4	6943.72	7762.83	8944.27	8737.37	7856.15	9115.87	8225.45	8735.08	8144.79	8815.44	7736.51	8484.8	8316.29	8659.69	7713.8	8672.44
675.299	7704.96	8074.79	7767.87	7752.18	7688.75	10441.5	6980.55	7721.22	8980.56	8784.6	7899.46	9159.06	8251.55	8746.49	8119.17	8844.48	7678.27	8552.88	8352.45	8705.81	7773.28	8640.61
678.78	7652.3	8033.02	7735.46	7705.09	7724.86	10468.2	6960.37	7746.96	8981.36	8748.61	7860.01	9118.28	8213.05	8719.6	8146.56	8803.04	7721.43	8507.46	8329.43	8675.2	7719.74	8684.65
682.261	7712.58	8075.5	7755.01	7743.33	7683.91	10482.9	6943.45	7692.48	8934.79	8783.3	7885.94	9182.43	8249.17	8707.3	8126.29	8839.42	7676.88	8555.52	8363.34	8709.67	7775.34	8634.7
685.742	7671.74	8050.72	7723.47	7711.15	7711.01	10454.3	6978.51	7738.14	8972	8768.06	7855.49	9129.36	8197.64	8749.94	8165.11	8806.41	7705.69	8515.43	8311.77	8694.81	7721.12	8665.88
689.223	7677.77	8068.94	7740.89	7739.81	7671.56	10501.6	6929.72	7702.85	8945.95	8806.67	7897.33	9175.38	8249.9	8704.5	8152.68	8829.51	7696.41	8556.06	8377.4	8732.89	7774.83	8679.26
692.704	7708.52	8020.65	7712.2	7704.23	7719.01	10479.5	6964.83	7721.57	8985.38	8768.19	7859.09	9125.38	8199.47	8719.98	8136.47	8791.73	7650.99	8527.97	8325.6	8697.15	7780.94	8671.82
696.185	7669.62	8062.15	7702.2	7737.27	7725.26	10539.3	6917.34	7721.85	8958	8813.1	7897.61	9133.77	8219.02	8704.44	8164.26	8834.85	7680.78	8581.81	8378.78	8743.93	7749.25	8707.77
699.666	7696.35	8030.43	7738.48	7719.78	7701.91	10497.2	6943.25	7672.54	8998.76	8816.68	7852.41	9136.7	8173.35	8742.48	8126.58	8837.48	7656.17	8552.27	8322.61	8690.16	7801.88	8654.19
703.147	7645.89	8033.34	7682.64	7694.63	7742.34	10548.6	6919.77	7709.94	8958.54	8770.92	7899.18	9104.18	8216.72	8711.73	8175.14	8796.08	7673.12	8587.71	8380.02	8689.49	7754.04	8706.95
706.628	7676.61	8047.93	7726.62	7738.67	7700.03	10496.5	6958.02	7671.56	9009.35	8831.56	7896.4	9145.18	8191.59	8759.45	8131.58	8832.47	7621.12	8533.33	8336.55	8732.23	7782.95	8663.88
710.109	7621.83	8025.42	7680.34	7699.6	7739.37	10563.2	6923.24	7705.85	8986.54	8798.94	7871.83	9094.79	8161.77	8704.8	8170.72	8796	7666.64	8582.29	8388.93	8696.42	7762.49	8703.34
713.59	7621.11	8072.92	7711.75	7736.35	7696.47	10521.5	6929.51	7679.06	9010.63	8823.37	7899.68	9139.69	8189.92	8759.42	8141.06	8832.7	7650.1	8547.5	8358.57	8734.42	7798.15	8674.07
717.071	7634.51	8040.73	7667.12	7704.38	7733.9	10571.5	6947.82	7705.65	9011.48	8800.58	7849.28	9087.04	8157.99	8778.05	8168.83	8795.51	7677.78	8563.93	8392.28	8681.27	7753.32	8698.45
720.551	7603.94	8067.3	7680.31	7730.23	7709.62	10582.8	6904.96	7665.91	8981.94	8827.1	7872.91	9121.11	8196.36	8731.43	8179.54	8818.61	7652.15	8546.91	8402.07	8726.74	7793.86	8643.88
724.032	7638.7	8036.99	7695.56	7739.13	7709.47	10544.3	6941.15	7705.02	9036.25	8791.36	7830.81	9076.03	8150.27	8783.71	8129.49	8783.38	7691.79	8560.95	8348.52	8678.57	7760.7	8679.64
727.513	7597.56	8019.02	7672.61	7696.13	7730.26	10578.9	6918.75	7665.49	8987.26	8831.99	7841.4	9100.63	8186.61	8740.36	8173.92	8820.58	7655.81	8580.33	8396.97	8707.63	7803.9	8631.05
730.994	7630.16	8052.65	7695.24	7732.31	7706.6	10525.4	6942.68	7724.34	9030.7	8808.35	7822.66	9082.96	8169.3	8789.89	8118.85	8824.24	7692.64	8546.44	8339.34	8651.97	7762.29	8635.49
734.475	7598.26	8027.25	7667.09	7686.19	7744.56	10545.9	6911.92	7721.56	8989.76	8794.94	7854.96	9015.75	8215.3	8751.64	8168.4	8784.36	7659.01	8587.9	8384.81	8686.1	7757.77	8673.49
737.956	7622.97	8064.16	7704.35	7707.92	7708.09	10498.2	6928.94	7672.81	9037.91	8794.63	7828.9	9093.26	8167.79	8799.56	8127.82	8826.44	7690.41	8540.91	8347.81	8639.86	7796.29	8628.28
741.437	7620.54	8028.47	7651.29	7686.97	7751.02	10523.1	6907.89	7703.52	9003.32	8771.56	7848.78	9032.04	8213.23	8758.45	8158.04	8784.94	7662.64	8565.96	8383.38	8676.74	7744.03	8660.84
744.918	7574.29	8060.98	7718.15	7705.83	7708.83	10457.2	6937.31	7688.51	9035.15	8788.82	7850.49	9064.42	8232.38	8804.31	8121.26	8822.74	7701.05	8518.81	8308.16	8636.61	7801.45	8630.85
748.399	7603.7	8021.21	7728.03	7662.11	7721.1	10488.5	6927.82	7715.67	8992.42	8760.73	7808.07	9039.86	8194.1	8774.65	8161.5	8794.67	7703.02	8549.64	8350.93	8632.92	7740.96	8658.84
751.88	7558.23	8056.6	7691.89	7660.56	7754.85	10432.4	6888.22	7687.61	8986.29	8791.94	7833.22	9080.97	8243.22	8808.19	8159.19	8820.69	7672.68	8500.81	8305.61	8648.55	7775.53	8598.95
755.361	7616.5	8044.52	7730.53	7660.02	7717.27	10468.3	6925.1	7736.52	9023.74	8761.02	7797.35	9035.97	8208.74	8808.54	8116.18	8784.73	7698.6	8524.45	8339.71	8622.72	7734.87	8648.85
758.842	7576.1	8018.34	7690.6	7628.48	7754.19	10466.2	6899.77	7698.42	8970.58	8808.1	7819.75	9091.37	8249.23	8771.85	8159.43	8836.28	7681.41	8486.8	8299.37	8648.59	7762.73	8591.51
762.323	7619.18	8007.78	7734.38	7658.19	7710.8	10401.8	6939.95	7712.84	9004.95	8779.39	7775.86	9049.51	8223.64	8809.32	8118.46	8795	7722.32	8524.79	8342.31	8617.67	7724.77	8712.36
765.803	7628.07	8008.04	7703.91	7619.32	7735.62	10437.7	6916.67	7688.27	8969.39	8818.97	7811.78	9051.56	8249.13	8769.64	8159.25	8797.33	7680.83	8465.52	8300.82	8636.89	7758.09	8580.39
769.284	7604.57	8044.54	7735.62	7646.44	7691.82	10390.5	6945.92	7670.48	8991.34	8784.19	7772.22	9110.23	8231.4	8792.43	8106.48	8834.97	7721.7	8502.26	8278.61	8606.27	7707.54	8611.29
772.765	7658.69	8014.47	7746.78	7602.16	7727.93	10414.3	6903.84	7692.84	8951.74	8789.36	7777.49	9080.17	8254.19	8745.01	8150.66	8805.53	7681.43	8464.49	8326.76	8647.68	7734.5	8609.06
776.246	7601.88	8036.72	7713.03	7640.53	7713.31	10373.2	6945.38	7658.72	8982.5	8818.91	7777.18	9098.91	8220.89	8777	8110.06	8838.33	7707.06	8496.5	8278.61	8624.21	7735.8	8584.43
779.727	7649.19	8052.91	7754.45	7635.97	7672.94	10388.6	6911.76	7696.03	8937.9	8795.64	7806.97	9078.15	8256.11	8732.97	8136.49	8804.95	7670.67	8447.88	8312.5	8672.42	7688.74	8612.68
783.208	7595.09	8001.36	7711.03	7594.01	7719.68	10347.9	6909.77	7644.32	8970.84	8820.29	7841.64	9127.81	8271.52	8772.03	8101.41	8840.58	7695.12	8453.35	8258.04	8636.91	7731.08	8587.32
786.689	7652.02	8035.31	7753.86	7640.83	7676.73	10393.8	6925.54	7674.62	8963.77	8787.35	7793.8	9083.04	8238.48	8708.02	8111.76	8815.97	7663.79	8484.28	8315.48	8677.22	7694.64	8633.6
790.17	7642.54	8012.16	7715.89	7605.83	7692.79	10352.9	6887.76	7629.85	8909.68	8827.13	7814.8	9132.19	8273.5	8725.24	8144.77	8859.6	7680.27	8437.63	8281.93	8630.6	7725.31	8580.35
793.651	7611.37	8040.72	7759.09	7642.67	7655.51	10421.6	6931.08	7649.2	8948.1	8789.69	7769.26	9103.64	8225.32	8762.11	8101.06	8812.12	7644.94	8485.2	8321.98	8626.93	7682.21	8629.11
797.132	7659.96	8011.14	7714.08	7618.94	7688.95	10392.1	6904.04	7616.88	8887.17	8832.57	7801.51	9110.67	8246.97	8694.76	8149.98	8810.74	7668.55	8435.88	8277.61	8671.23	7733.74	8595.4
800.613	7622.3	8046.78	7707.01	7653.12	7641.84	10406.7	6933.84	7645.65	8935.63	8809.13	7796.02	9135.85	8203.84	8744.19	8108.01	8871.18	7653.03	8489.38	8324.26	8643.33	7686.78	8648.28
804.094	7649.87	8006.18	7739.75	7648.33	7645.68	10457.4	6887.78	7612.16	8899.73	8847.1	7816.02	9091	8246.55	8693.36	8134.4	8836.34	7614.98	8446.48	8297.57	8699.49	7733.77	8615.17
807.575	7605.29	8021.62	7701.51	7604.07	7700.7	10409.7	6938.18	7602.54	8910.12	8812.37	7773.89	9133.05	8202.9	8717.16	8086.21	8873.9	7664.65	8497.03	8325.56	8659.06	7701.43	8650.98
811.056	7654.02	8043.65	7746.04	7655.14	7643.98	10457.9	6895.38	7624.13	8891.66	8807.71	7816	9097.54	8224.62	8681.03	8139.42	8829.93	7617.72	8464.38	8293.25	8692.14	7742.99	8630.56
814.536	7637.83	8009.48	7703.12	7623.96	7680.15	10420	6907.07	7579.66	8921.38	8843.25	7782.99	9134.26	8205.07	8717.21	8115.62	8860.34	7643.24	8499.38	8337.95	8663.21	7711.63	8676.58
818.017	7602.52	8057.87	7720.32	7664.28	7647.68	10462.2	6932.72	7615.81	8896.46	8811.88	7821.15	9093.13	8219.67	8664.62	8105.9	8834.68	7603.77	8470.62	8341.11	8704.02	7711.79	8669.19
821.498	7635.55	8007.67	7689.87	7643.28	7682.94	10416.6	6889.42	7570.27	8898.9	8851.59	7815.53	9152.19	8227.17	8703.62	8138.74	8845.92	7642.4	8515.31	8301.75	8654.32	7762.27	8617.14
824.979	7599.18	8047.04	7710.57	7681.85	7651.53	10472	6922.82	7607.39	8938.65	8824.65	7783.03	9102.85	8177.45	8711.59	8104.87	8814.83	7610.47	8473.84	8358.01	8684.01	7723.22	8665.5
828.46	7621.42	7997.08	7710.09	7661.96	7684.18	10416.3	6903.01	7583.66	8901.68	8852.02	7824.94	9185.34	8191.48	8670.52	8148.47	8846.13	7633.41	8517.91	8302.73	8651.59	7758.48	8637.02
831.941	7588.65	7991.17	7675.39	7646.15	7701.1	10459.7	6922.71	7618.03	8943.4	8835.11	7802.29	9169.76	8167.59	8706.55	8098.94	8858.32	7608.7	8492.25	8357.15	8701.86	7734.52	8674.07
835.422	7626.22	8034.6	7705.73	7692.84	7666.11	10433.6	6890.87	7588.74	8910.06	8852.39	7853.58	9143.01	8192.42	8680.32	8147.6	8807.84	7637.84	8517.92	8295.8	8651.09	7772.64	8637.53
838.903	7579.35	7995.92	7659.12	7655.48	7709.89	10426.5	6927.75	7610.38	8974.03	8805.85	7797.22	9177.52	8130.75	8733.59	8116.1	8838.57	7611.63	8494.19	8364.31	8642.94	7737.9	8678.56
842.384	7577.93	8032.45	7691.11	7665.24	7680.94	10468	6897.53	7624.23	8926.92	8849.05	7828.09	9143.67	8172.72	8705.14	8135.89	8781.36	7660.82	8475.99	8321.98	8678.34	7789.28	8636.52
845.865	7611.74	7995	7656.81	7650.05	7715.26	10417.5	6923.73	7589.38	8953.99	8829.95	7717.1	9168.3	8141.88	8741.42	8109.57	8831.92	7628.07	8529.64	8351.61	8635.06	7727.22	8674.22
849.346	7567.04	8033.85	7694.58	7690.53	7683.68	10458	6928.42	7618.76	8940.1	8798.85	7783.71	9115.07	8176.85	8705.1	8130.35	8796.65	7670.33	8496.2	8330.76	8664.47	7787.87	8620.98
852.827	7604.1	7965.75	7692.38	7651.79	7733.53	10395.8	6896.98	7596.15	8960.55	8803.64	7767.19	9106.6	8158.79	8741.29	8143.56	8832.56	7623.46	8523.19	8351.87	8625.26	7741.14	8667.69
856.308	7558.8	8012.87	7633.08	7686.53	7728.09	10427.6	6922.73	7638.67	8957.76	8773.72	7802.41	9152.71	8189.6	8704.24	8110.05	8797.67	7672.53	8484.14	8318.17	8620.44	7787.03	8627.41
859.788	7588.86	8041.32	7668.98	7696.11	7678.19	10380	6878.74	7609.3	8931.37	8794.84	7787.73	9081.55	8194.88	8748.52	8143.22	8826.87	7668.94	8520.92	8352.59	8600.96	7791.58	8616.14
863.269	7545.94	7994.28	7639.88	7657.67	7730.48	10412.9	6920.6	7648.52	8961.65	8752.05	7751.22	9140	8163.76	8741.14	8105.6	8836.64	7650.64	8471.9	8295.04	8652.19	7740.33	8663.62
866.75	7549.08	8043.83	7684.58	7683.23	7685.38	10365.5	6883.66	7610.09	8927.99	8759.62	7786.68	9083.29	8205.43	8708.92	8139.02	8789.63	7684.65	8505.15	8293.45	8616.08	7787.75	8594.86
870.231	8052.2	8775.39	8174.94	8329.17	8409.44	10399.7	7363.92	8179.93	9609.09	9351.28	8455.97	9141.41	8231.11	8803.25	8150.47	8888.64	7689.78	8515.97	8384.47	8697.96	7786.2	8695.14
873.712	8238.91	9342.16	8620.34	8843.84	8897.6	10364.8	7744.04	8628.66	9945.31	9704.33	8969.85	9124.26	8306.42	8806.49	8207.98	8884.7	7775.57	8568.55	8367.47	8703.45	7866.36	8679.68
877.193	8324.38	9614.27	8829.04	9074.74	9190.64	11033.2	8060.62	8944.6	10023.2	9831.33	9134.98	9165.4	8291.03	8873.38	8200.08	8939.36	7759.39	8560.89	8401.22	8757.52	7843.28	8738.72
880.674	8268.52	9722.76	8916.13	9181.19	9247.34	11364.9	8201.35	9069.13	9904.91	9801.14	9160.89	9137.64	8371.95	8850.09	8249.49	8909.15	7802.19	8601.78	8335.45	8719.92	7895.16	8697.81
884.155	8265.3	9726.94	8937.72	9157.35	9253.14	11379.8	8245.56	9093.71	9843.78	9744.9	9069.87	9196.22	8341.93	8892.22	8261.48	8966.85	7767.6	8560.01	8385.28	8729.69	7836.97	8731.66
887.636	7810.88	9074.45	8348.89	8557.96	8682.76	11302.9	7985.34	8723.23	9405.45	9295.79	8636.63	9140.08	8335.02	8822.57	8180.83	8880.45	7776.63	8561.47	8295.49	8687.72	7835.93	8620.51
891.117	7656.53	8673.72	8040.06	8203.08	8224.06	11127	7672.03	8312.4	9194.5	9121.09	8282.12	9173.75	8264.36	8835.33	8199.95	8883.27	7707.19	8489.3	8303.65	8616.23	7768.54	8633.05
894.598	7602.39	8376.33	7845.95	7932.1	8013.97	10748.1	7472.67	8115.85	9094.04	8968.6	8092.29	9172.31	8284.83	8781.81	8135.25	8822.33	7708.81	8493.37	8252.69	8640.15	7793.5	8584.51
898.079	7522.82	8291.56	7796.74	7836.73	7857.79	10523.8	7277.65	7941.74	8772.62	8932.82	7963.35	9112.32	8267.38	8767.57	8156.94	8796.74	7664.35	8449.69	8277.14	8599.49	7734.63	8621.99
901.56	7556	8159.6	7717.41	7718.97	7812.38	10471.5	7212.74	7879.54	8746.03	8846.91	7855.25	9160.05	8229.2	8791.61	8116.79	8818.38	7709.94	8419.07	8219.45	8625.21	7730.74	8596.87
905.04	7514.06	8161.08	7702.62	7711.34	7736.49	10387.5	7118.3	7772.52	8814.29	8837.11	7859.27	9098.02	8252.02	8734.9	8139.68	8764.03	7638.66	8441.25	8254.85	8571.6	7766.65	8544.22
908.521	7543.78	8112.12	7717.24	7622.38	7736.06	10406.7	7090.38	7762.31	8865.09	8787.46	7806.56	9126.14	8226.77	8752.27	8087.16	8780.54	7653.23	8383.76	8198.74	8609.73	7717.29	8577.06
912.002	7525.25	8065.01	7684.11	7609.45	7720.56	10378	7017.06	7694.58	8845.26	8816.15	7824.95	9076.73	8241.36	8701.96	8118.66	8741.99	7604.6	8405.78	8230.6	8564.65	7742.94	8544.77
915.483	7554.95	8091.3	7718.53	7621.9	7667.73	10412.4	7020.54	7655.26	8873.9	8808.79	7783.64	9138.15	8183.63	8717.14	8096.43	8770.31	7576.33	8364.1	8249.52	8593.37	7698.62	8573.29
918.964	7554.95	8039.41	7669.85	7569.45	7692.26	10357.6	6998.64	7687.71	8860.31	8834.77	7812.34	9088.48	8199.38	8672.28	8060.52	8721.12	7614.58	8397.89	8193.61	8567.06	7733.09	8538.6
922.445	7523.41	8074.33	7707.83	7602.46	7646.44	10360.9	6959.58	7605.44	8891.96	8844.84	7785.4	9134.3	8163.6	8708.94	8078.61	8760.9	7558.65	8360.5	8222.06	8601.83	7696.94	8587.51
925.926	7560.01	8029.27	7673.55	7579.12	7680.72	10410.8	6975.2	7627.73	8910.55	8798.35	7820.54	9089.24	8195.43	8651.39	8047.05	8705.73	7585.32	8389.55	8195.67	8562.49	7737.4	8559.89
929.407	7525.12	8062.57	7704.87	7610.13	7627.86	10392	6921.26	7587.86	8878.73	8828.5	7786.11	9098.87	8154.02	8690.07	8081.63	8709.97	7534.18	8346.06	8245.86	8569.48	7690.53	8611.23
932.888	7567.54	8013.27	7708.39	7576.34	7661.86	10439.6	6943.89	7611.59	8919.9	8800.94	7812.9	9137.9	8174.05	8632.14	8051.97	8754.65	7570.23	8397.14	8204.77	8606.25	7738.95	8581.73
936.369	7537.65	8012.2	7659.35	7560.87	7665.42	10386.7	6911.1	7570.07	8895.81	8845.7	7816.75	9089.39	8185.73	8620.02	8088.26	8696.9	7535.58	8343.93	8249.63	8570	7690.94	8613.91
939.85	7591.14	8058.3	7695.47	7608.05	7616.28	10437.3	6916.76	7608.76	8935.51	8803.71	7794.93	9125.39	8136.52	8648.76	8058.77	8762.21	7557.13	8402.62	8209.88	8600.06	7734.14	8599.17
943.331	7597.97	8012.6	7649.02	7580.77	7655.34	10395.1	6883.87	7563.51	8916.28	8869.67	7838.73	9099.6	8177.16	8615.13	8091.55	8716.53	7523.43	8355.9	8252.42	8585.53	7738.69	8605.74
946.812	7556.5	8050.65	7678.45	7618.33	7620.88	10430.7	6913.31	7584.17	8951.49	8835.29	7781.43	9146.33	8138.05	8663.75	8110.43	8739.95	7556.94	8398.11	8229.17	8633.17	7696.64	8641.66
950.293	7587.1	8019.46	7645.66	7584.07	7647.33	10393.2	6900.25	7596.49	8926.81	8858.12	7814.7	9108.25	8144.54	8629.05	8068.16	8714.6	7531.64	8362.1	8277.52	8612.27	7739.04	8613.73
953.773	7553.01	8037.88	7687.69	7635.01	7614.33	10446.7	6890.44	7576.95	8981.24	8827.8	7780.06	9166.91	8106.71	8667.65	8107.64	8757.42	7557.68	8410.38	8241.9	8657.63	7692.72	8664.71
957.254	7595.82	8017.33	7682.85	7592.2	7659.36	10449.5	6815.29	7612.14	8955.97	8836.76	7813.73	9125.99	8150.14	8634.79	8077.66	8726.62	7522.96	8404.43	8300.41	8610.56	7756.96	8625.86
960.735	7558.81	8047.58	7646.93	7634.02	7637.72	10398.3	6773.34	7581.5	9004.34	8875.53	7778.64	9161.89	8143.85	8684.93	8106.01	8787.11	7565.78	8390.89	8263.7	8659.77	7699.22	8684.12
964.216	7587.7	8046.16	7684.34	7639.17	7645.97	10434.5	6871.94	7623.76	8998.24	8837.21	7818.54	9188.83	8173.67	8663.26	8078.3	8781.67	7538.44	8418.66	8286.31	8614.9	7745.22	8643.2
967.697	7553.73	8020.88	7636.45	7603.77	7679.92	10387.5	6852.17	7599.81	8979.08	8872.48	7775.93	9133.73	8150.54	8709.73	8105.22	8741.52	7581.48	8395.07	8299.72	8652.59	7713.55	8693.82
971.178	7546.2	8062.86	7678.18	7656.4	7654.34	10429.8	6893.71	7645.36	9011.85	8843.46	7809.09	9172.13	8189.52	8722.76	8072.6	8788.69	7591.07	8433.46	8271.04	8602.51	7758.25	8659.3
974.659	7596.46	8034.01	7630.64	7614.74	7693.73	10393.5	6860.63	7626.8	9009.39	8890.36	7800.85	9139.52	8175.54	8680.94	8094.05	8765.38	7568.69	8395.91	8309.14	8615.97	7711.77	8695.91
978.14	7565.18	8064.59	7672.85	7650.7	7650.15	10423.8	6898.7	7669.78	9035.96	8843.14	7745.78	9171.77	8149.54	8732.55	8090.36	8784.63	7582.87	8448.9	8280.16	8634.99	7770.83	8649.67
981.621	7586.18	8030.12	7674.72	7618.68	7699.94	10372.1	6855.79	7632.66	8998.61	8860.68	7791.88	9113.2	8194.19	8700.66	8064.74	8745.82	7574.23	8396.51	8321.61	8581.78	7723.46	8685.17
985.102	7547.8	8063.97	7618.89	7657.78	7665.31	10420	6860.09	7633.26	9058.94	8823.14	7738.7	9164.24	8172.11	8752.21	8097.74	8775.99	7642.79	8450.22	8265.81	8624.45	7760.39	8671.76
988.583	7584.45	8053.97	7669.91	7663.98	7688.09	10370.5	6900.62	7681.28	9014.48	8860.45	7770.25	9095.97	8202.71	8720.48	8056.5	8749.85	7648.09	8420.34	8291.26	8577.06	7779.86	8632.27
992.064	7547.88	8018.45	7625.71	7626.18	7680	10406.5	6866.69	7648.54	9067.77	8802.45	7735.92	9144.4	8177.56	8751.83	8097.71	8785.64	7702.99	8464.41	8252.86	8596.58	7712.51	8668.5
995.545	7552.11	8050.13	7670.82	7665.61	7666.78	10398.3	6897.97	7685.38	9032.36	8819.89	7759.37	9091.41	8216.39	8718.17	8065.36	8779.9	7665.07	8419.36	8299.32	8567.12	7757.84	8622.15
999.025	7581.94	8006.63	7635.17	7631.26	7709.18	10348	6861.38	7650.02	9029.81	8831.78	7730.13	9078.55	8175.35	8746.62	8117.25	8738.92	7683.96	8459.48	8263.39	8589.74	7707.55	8642.96
1002.51	7532.66	8043.39	7683.57	7651.55	7679.26	10385.8	6894.88	7694.71	9061.1	8791.92	7767.6	9121.31	8214.27	8722.49	8072.09	8778.08	7672.66	8384.98	8296.25	8545.42	7740.98	8620.24
1005.99	7566.04	8002.44	7642.66	7617.4	7720.88	10323.5	6849.26	7655.44	8993.88	8812.65	7725.85	9073.73	8184.62	8732.64	8101.21	8746.86	7712.82	8431.76	8262.39	8597.16	7704.62	8641.22
1009.47	7546.61	8037.21	7649.89	7654.99	7693.31	10361.6	6902.97	7689.59	9033.38	8783.64	7749.97	9101.19	8227.76	8769.81	8061.63	8786.33	7672.01	8394.91	8295.44	8548.13	7734.73	8601.91
1012.95	7578.98	8023.05	7693.83	7656.24	7724.04	10322.4	6851.45	7652.02	9009.73	8795.77	7744.61	9056.67	8208.29	8729.63	8072.38	8744.1	7726.41	8420.07	8274.68	8584.35	7685.32	8647.56
1016.43	7542.06	7985.7	7657.12	7632.48	7720.61	10357.6	6888.64	7668.6	9032.24	8744.59	7718.23	9091.11	8182.67	8764.94	8104.77	8791.78	7685.45	8422.35	8237.3	8581.15	7728.22	8597.9
1019.91	7563.28	8028.25	7700.42	7660.31	7690.87	10292.1	6884.63	7667.72	8978.99	8791.52	7726.78	9049.5	8216.19	8725.02	8058.44	8744.51	7720.75	8367.78	8286.66	8522.88	7680.42	8644.42
1023.39	7575.82	7977.21	7673.13	7625.46	7709.75	10360.9	6850.6	7626.8	9017.33	8743.71	7704.71	9085.28	8181.49	8763.65	8109.33	8765.7	7707.21	8406.19	8236.45	8582.62	7692.16	8594.78
1026.87	7548	8023.81	7712.96	7644.72	7658.07	10294.2	6868.21	7654.08	8980.36	8765.02	7732.1	9037.52	8217.57	8736.47	8080.81	8751.99	7731.63	8370.58	8269.53	8536.51	7699.15	8586.14
1030.35	7589.88	7975.13	7690.05	7618.52	7692.51	10349.1	6852.77	7588.45	9008.72	8747.29	7700.32	9084.87	8188.09	8763.42	8106.43	8743.14	7712.07	8409.15	8221.23	8599.11	7663.68	8625.23
1033.83	7550.67	8000.47	7709.64	7637.88	7646.68	10350	6871.31	7649.54	8998.58	8729.08	7741.43	9086.14	8218.75	8733.95	8068.5	8779.65	7680.9	8362.6	8274.14	8565.66	7712.09	8602.84
1037.32	7605.4	7964.62	7715.88	7595.44	7675.8	10323.2	6837.23	7600.36	8969.74	8769.42	7703.56	9057.19	8201.04	8748.07	8104.97	8748.75	7710.64	8392.83	8228.08	8596.47	7662.92	8645.57
1040.8	7553.22	7953.39	7671.84	7588.29	7634.66	10389.5	6872.86	7614.56	8999.9	8729.14	7755.62	9091.29	8230	8741.93	8075.16	8782.45	7672.96	8333	8279.35	8563.92	7706.91	8613.52
1044.28	7583.49	7994.48	7729.1	7628.19	7626.75	10334.5	6827.37	7579.65	8971.32	8759.44	7692.17	9069.1	8189.62	8668.67	8074.21	8738.62	7686.27	8380.27	8217.06	8605.47	7656.74	8662.01
1047.76	7600.76	7950.87	7678.9	7580.83	7678.3	10404.1	6849.84	7603.39	8993.05	8735.6	7721.58	9111.44	8216.86	8713.98	8098.59	8787.22	7648.11	8332.89	8261.39	8575.46	7703.42	8610.86
1051.24	7561.41	7977.81	7718.8	7622.36	7617.5	10350.1	6826.86	7574.32	8946.05	8777.34	7746.8	9073.79	8186.71	8682.15	8067.69	8752.39	7681.82	8382.79	8240.08	8612.27	7670.81	8676.55
1054.72	7599.99	7948.7	7681.4	7572.79	7641.69	10401.8	6821.22	7572.12	8978.65	8755.86	7728.65	9114.51	8153.13	8711.29	8102.4	8778.3	7627.05	8376.47	8285.16	8577.64	7709.11	8592.51
1058.2	7556.2	7989.8	7725.32	7599.04	7612.14	10354.8	6855.86	7593.06	8946.31	8783.69	7757.58	9067.13	8203.83	8650.15	8064.88	8748.64	7655.88	8410.89	8250.54	8619.19	7688.22	8673.71
1061.68	7604.41	7935.71	7708.27	7559.35	7635.6	10392.2	6827.05	7553.08	8971.17	8749.03	7714.98	9131.62	8167.48	8695.59	8088.74	8740.01	7621.96	8372.5	8289.55	8626.91	7737.31	8645.47
1065.16	7563.73	7972.24	7698.87	7577.88	7607.94	10354.4	6866.28	7593.14	8954.51	8776.19	7752.91	9119.02	8194.62	8663.21	8054.75	8778.53	7660.63	8405.27	8284.85	8578.61	7682.11	8697.45
1068.64	7609.89	7974.14	7706.15	7582.01	7597.07	10413.9	6825.52	7555.55	9006.84	8811.86	7725.29	9075.69	8151.05	8692.48	8098.73	8754.76	7610.07	8378.6	8255.21	8632.47	7688.15	8713.95
1072.12	7600.06	7934.44	7685.17	7552.69	7628.79	10434.2	6871.42	7592.56	8990.37	8780.79	7766.73	9130.47	8190.39	8645.95	8063.32	8806.39	7650.9	8416.96	8298.06	8607.66	7735.97	8658.25
1075.61	7579.67	7971.85	7724.71	7574.03	7597.27	10364.3	6839.16	7552.85	8964.83	8831.89	7731.33	9087.44	8157.89	8673.86	8061.91	8768.11	7600.63	8477.75	8252.93	8624.05	7702.29	8717.56
1079.09	7619.49	7944.47	7686.96	7524.69	7633.93	10405.9	6861.7	7585.31	9000.97	8788.9	7759.68	9131.54	8184.06	8668.52	8081.72	8791.29	7635.5	8446.81	8306.58	8592	7729.04	8672.51
1082.57	7580.38	7974.99	7703.25	7581.48	7576.49	10361.7	6841.45	7562.74	8967.17	8824.65	7731.76	9080.68	8136.14	8624.11	8054.52	8760.97	7590.73	8491.59	8283.88	8644.22	7705.09	8725.66
1086.05	7603.57	7942.49	7659.26	7557.98	7624.24	10429.5	6878.3	7621.43	9007.8	8795.68	7729.29	9131.07	8171.63	8687.44	8080.31	8779.15	7643.4	8459.33	8316.32	8603.5	7750.24	8688.95
1089.53	7571.42	7978.93	7673.97	7598.36	7598.27	10397	6881.78	7602.6	8977.16	8804.28	7770.71	9092.38	8118.16	8634.26	8062.5	8747.15	7652.65	8493.31	8304.33	8655.93	7710.6	8731.56
1093.01	7603.81	7959.32	7706.63	7596.77	7641.4	10420.7	6859.1	7574.23	9005.93	8790.15	7723.01	9199.49	8127.9	8679.35	8092.4	8799.61	7614.47	8462.84	8321.78	8597.01	7751.42	8695.01
1096.49	7565.91	7926.48	7673.01	7565.81	7649.7	10372.9	6895.5	7601.06	8960.99	8822.02	7751.63	9161.31	8172	8651.97	8059.68	8795.38	7645.22	8497.91	8293.24	8637.01	7713.23	8739.86
1099.97	7556.99	7970.12	7715.16	7600.31	7606.44	10405.1	6867.45	7569.26	9009.05	8798.26	7706.19	9153.94	8140.19	8690.26	8083.65	8753.48	7629.35	8472.52	8324.31	8592.27	7757.19	8685
1103.45	7594.15	7939.96	7665.23	7546.67	7658.26	10355.4	6890.9	7594.51	8970.83	8817.4	7743.48	9205.48	8165.99	8639.68	8067.58	8788.74	7644.38	8508.67	8294.27	8626.24	7717.07	8727.73
1106.93	7552.92	7965.61	7703.6	7604.78	7631.98	10377.3	6874.04	7568.73	9011.01	8832.1	7709.31	9144.94	8139.79	8688.53	8060.73	8763.47	7634.89	8481.53	8318.41	8615.03	7755.36	8675.76
1110.42	7576.73	7929.52	7664.56	7568.44	7662.62	10373.3	6892.77	7617.2	8988.97	8770.9	7726.88	9176.75	8201.83	8703.78	8099.28	8785.81	7657.42	8512.42	8279.45	8565.77	7770.13	8672.66
1113.9	7532.91	7973.72	7696.06	7608.73	7617.62	10336.1	6869.35	7591.58	8948.53	8786.05	7695.12	9127.19	8149.06	8673.19	8057.26	8762.09	7651.42	8480.66	8277.61	8580.07	7711.83	8703.44
1117.38	7564.97	7962.17	7705.57	7563.9	7656.96	10365.1	6904.35	7621.88	9003.45	8762.9	7712.78	9150.56	8198.66	8715.19	8095.25	8772.95	7685.65	8516.78	8308.99	8555.19	7751.62	8651.33
1120.86	7538.72	7923.76	7658.2	7574	7645.9	10312.6	6896.27	7585.74	8945.14	8786.01	7697.58	9097.36	8165.03	8691.95	8053.45	8733.92	7649.04	8476.48	8251.79	8597.01	7695.81	8688.19
1124.34	7518.75	7962.85	7681.88	7611.59	7639.05	10341.6	6856.85	7613.28	8983.02	8756.38	7664.87	9136.41	8198.86	8725.55	8104.51	8783.35	7643.85	8515.75	8281.78	8536.08	7729.71	8635.36
1127.82	7546.23	7926.19	7644.98	7570.05	7662.56	10289.6	6886.38	7640	8936.23	8772.51	7702.94	9087.12	8171.18	8667.55	8064.65	8788.6	7648.46	8464.24	8234.32	8578	7681.48	8688.92
1131.3	7504.77	7954.88	7693.35	7614.67	7642.47	10323.2	6873.07	7599.98	8968.77	8738.93	7653	9132.48	8194.3	8710.43	8087.35	8749.82	7687.8	8501.73	8288.29	8531.34	7725.27	8641.06
1134.78	7536	7931	7637.1	7566.65	7679.61	10269.3	6901.44	7632.38	8919.42	8771.62	7696.55	9109.1	8207.92	8677.59	8056.44	8779.22	7665.22	8495.68	8232.59	8572.99	7675.25	8657.53
1138.26	7507.46	7951.29	7696.43	7606.84	7648.66	10321.4	6869.07	7593.14	8951.22	8736.91	7657.06	9077.12	8176.61	8722.87	8109.65	8728.93	7694.11	8468.1	8278.18	8517.72	7712.65	8614.16
1141.74	7530.26	7964.37	7702.27	7576.83	7678.67	10279.3	6906.38	7618.12	8901.88	8713.09	7691.4	9126.46	8207.04	8684.06	8107.78	8780.94	7656.53	8487.13	8226.7	8557.55	7671.27	8659.7
1145.22	7503.35	7924.13	7680.42	7608.08	7647.46	10319.3	6848.12	7580.77	8895.16	8749.01	7658.51	9074.47	8165.23	8722.75	8059.53	8742.04	7653.37	8453.77	8264.33	8507.69	7707.48	8602.88
1148.71	7541.22	7966.55	7704.79	7604.85	7634.17	10309.7	6898.03	7604.09	8932.49	8712.73	7668.28	9112.79	8201.67	8725.92	8108.41	8769.15	7685.42	8479.65	8219.86	8560.27	7662.72	8638.85
1152.19	7538.14	7925.25	7682.46	7582.86	7672.97	10264.3	6875.76	7563.73	8885.91	8733.87	7664.58	9056.8	8180.95	8686.39	8063.23	8735.15	7652.7	8426.55	8232.78	8558.19	7684.54	8637.88
1155.67	7514.33	7948.09	7734.6	7622.47	7625.5	10321	6866.07	7578.07	8933.29	8700.91	7682.06	9105.16	8211.16	8722.95	8095.28	8771.38	7691.11	8461	8218.58	8525.98	7691.52	8601.14
1159.15	7547.23	7912.79	7695.56	7597.28	7650.49	10283.8	6897.24	7554.35	8889.99	8716.14	7683.27	9086.64	8170.44	8656.43	8071.84	8736.7	7634.28	8421.89	8227.61	8558.62	7643.12	8650.98
1162.63	7523.31	7954.79	7726.03	7612.32	7605.31	10327	6866.6	7540.15	8911.86	8682.61	7656.54	9123.08	8206.38	8699.99	8097.94	8740.43	7672.89	8463.79	8242.22	8520.59	7689.72	8616.59
1166.11	7563.7	7961.15	7700.68	7580.04	7642.61	10292.3	6902.62	7573.99	8867.14	8722.27	7692.86	9097.1	8181.03	8634.92	8067.93	8782.05	7624.05	8401.4	8203.47	8574.63	7639.58	8657.67
1169.59	7533.37	7916.93	7720.45	7614.97	7604.43	10341.5	6864.56	7535.84	8883.97	8692.84	7666.84	9108.33	8220.94	8670.07	8108.6	8738.62	7641.5	8434.54	8252.61	8547.51	7681.77	8625.59
1173.07	7570.56	7936.47	7770.05	7617.77	7636.49	10300	6899.12	7558.17	8843.39	8748.44	7702.75	9140.27	8224.82	8628.68	8114.26	8775.13	7610.84	8395.11	8215.37	8595.56	7661.57	8674.42
1176.55	7576.65	7900.23	7744.73	7569.71	7621.43	10355.4	6867.32	7525.29	8898.69	8749.97	7684.73	9105.42	8179.49	8676.06	8075.98	8730.3	7648.63	8430.97	8262.71	8550.9	7695.8	8612.03
1180.03	7556.98	7940.53	7791.93	7603.56	7586.57	10316.2	6887.1	7549.67	8868.23	8714.56	7709.24	9157.63	8207.57	8641.8	8106.34	8781.17	7591.24	8385.48	8219.37	8595.62	7660.03	8672.77
1183.51	7596.94	7900.15	7756.08	7554.55	7619.89	10380.2	6843.99	7522.18	8865.22	8771.54	7690.79	9128.48	8153.89	8625.83	8078.22	8734.83	7629.41	8426.39	8272.55	8564.34	7714.5	8651.51
1187	7562.86	7940.16	7787	7576.52	7586.04	10379.6	6890.09	7548.66	8901.32	8727.4	7729.13	9176.23	8191.75	8667.27	8109.89	8783.53	7581.13	8396.46	8234.56	8601.21	7680.08	8692.73
1190.48	7582.48	7918.35	7736.02	7544.24	7624.27	10330.8	6897.47	7509.07	8881.98	8770.92	7684.97	9114.66	8154.85	8592.8	8082.76	8735.91	7604.01	8434.93	8276.03	8577.73	7719.83	8653.68
1193.96	7557.23	7893.82	7725.12	7569.84	7578.87	10381.5	6865.96	7554.36	8911.09	8729.77	7722.38	9175.81	8178.45	8650.1	8113.74	8738.08	7570.03	8439.61	8238.48	8579.01	7701.78	8688.21
1197.44	7597.28	7943.86	7756.93	7515.56	7604.84	10335.4	6887.9	7554.41	8867.7	8760.66	7735.42	9122.05	8126.44	8599.42	8083.16	8769.38	7591.16	8402.32	8274.15	8635.23	7587.45	8690.2
1200.92	7590.02	7906.99	7710.32	7529.81	7625.17	10387.9	6851.58	7522.46	8901.32	8731.39	7693.97	9157.76	8175.55	8651.55	8126.19	8732.54	7594.95	8450.19	8239.88	8584.68	7715.67	8674.06
1204.4	7557.85	7939.85	7747.44	7546.69	7581.69	10343.5	6878.85	7575.22	8882.23	8768.5	7720.7	9156.75	8132.95	8577.63	8126.96	8768.51	7557	8403.84	8281.59	8613.44	7685.84	8710.54
1207.88	7588.87	7908.93	7709.15	7518.52	7604.93	10396.2	6852.85	7535.1	8917	8745.14	7698.81	9121.15	8170.61	8622.54	8072.08	8727.4	7606.62	8459.43	8242.31	8587.08	7739.11	8667.16
1211.36	7542.85	7934.5	7740.02	7544.08	7563.2	10343.3	6882.41	7581.45	8877.59	8790.14	7735.93	9153.98	8158.57	8585.78	8112.48	8770.36	7591.77	8420.46	8313.02	8625.09	7688.65	8707.58
1214.84	7584.67	7905.79	7694.45	7503.16	7603.2	10375.2	6840.22	7554.47	8917.57	8796.09	7714.84	9117.42	8117.16	8637.07	8079.37	8742.6	7605.67	8457.45	8305.61	8582.37	7729.2	8664.42
1218.32	7974.19	8667.32	8210.31	8174.57	8202.1	10338.9	7313.67	8082.12	9540.75	9403.02	7986.26	9190.26	8167.35	8683.08	8162.94	8824.9	7621.66	8460.35	8298.84	8681.08	7735.89	8766.38
1221.8	8193.55	9194.42	8593.51	8611.92	8742.37	10328.9	7716.69	8501.2	9833.43	9751.11	8603.36	9170.01	8167.2	8691.77	8158.1	8812.95	7683.57	8522.57	8365.07	8685.84	7811.45	8744.72
1225.29	8215.25	9444.86	8807.08	8888.62	8977.56	10988.3	7954.74	8788.26	9949.42	9820.24	8986.4	9224.53	8227.57	8765.42	8206.66	8884.66	7684.3	8512.89	8342.49	8739.12	7788.32	8804.36
1228.77	8203.62	9575.84	8916.36	9001.11	9115.89	11261.7	8129.81	8894.72	9844.81	9838.72	9059.84	9216.52	8210.64	8746.35	8198.55	8909.17	7748.33	8584.08	8401.3	8706.86	7844.66	8769.47
1232.25	8194.37	9547.27	8891.95	8974.64	9181.76	11357.5	8169.61	8935.63	9785.78	9749.88	9055.81	9255.15	8276.31	8805.1	8234.06	8881.74	7714.33	8547.92	8352.7	8743.11	7808.73	8798.18
1235.73	8118.69	9552.59	8886.81	8956.23	9127.29	11248.6	8226.91	8986.21	9673.33	9732.05	8979.61	9259.65	8249.14	8769.72	8230.61	8928.19	7752.84	8603.53	8398.9	8729.32	7837.01	8746.91
1239.21	8126.3	9493.57	8833.04	8871.44	9114.19	11161.9	8218.54	8986.13	9685.59	9662.52	8885.35	9194.44	8289.83	8821.61	8197.39	8881.54	7718.06	8555.91	8348.09	8667.03	7852.98	8741.12
1242.69	8082.05	9492.26	8847.89	8855.61	9060.43	11015.4	8248.84	9025.57	9637.25	9660.46	8872.95	9241.35	8261.49	8777.51	8243.23	8920.43	7749.1	8596.43	8368.64	8708.37	7783.91	8760.12
1246.17	8110.61	9475.48	8823.27	8774.82	9051.08	10998.1	8246.52	9002.25	9688.83	9646.56	8822.69	9202.73	8285.44	8821.23	8172.98	8875.71	7713.54	8556.52	8320.49	8665.94	7809.85	8686.1
1249.65	8073.34	9406.98	8783.08	8798.2	8996.82	10917.7	8259.42	9037.35	9683.08	9685.8	8836.59	9230.06	8306.78	8796.58	8232.66	8926.31	7747.6	8533.32	8348.98	8671.46	7769.57	8731.59
1253.13	8056.37	9409.18	8790.45	8754.61	9015.6	10943.8	8237.84	8993.62	9719.94	9698.84	8832.14	9192.4	8250.62	8766.43	8194.48	8868.55	7702.35	8569.9	8287.61	8625.95	7789.42	8664.57
1256.61	8076.87	9346.06	8741.53	8689.94	8966.68	10935.5	8253.73	9011.59	9734.7	9680.52	8850.49	9208.07	8289.66	8817.88	8213.67	8893.15	7693.46	8524.22	8315.9	8644.77	7743.38	8691.22
1260.09	8059.21	9340.64	8755.98	8683.23	8898.82	10927.4	8246.48	8971.78	9724.31	9730.77	8807.2	9165.56	8229.5	8759.28	8176.03	8871.57	7721.58	8542.52	8254.27	8584.1	7754.7	8630.42
1263.58	8076.95	9282.07	8700.87	8607.12	8865.59	10980	8197.33	8971.59	9762.57	9716.84	8809.75	9186.73	8259.62	8787.31	8212.58	8827.17	7719.6	8474.89	8241.83	8605.95	7713.47	8664.59
1267.06	8028.13	9276.2	8699.61	8595.25	8796.77	10938.1	8217.79	8958.05	9744.65	9740.14	8773.4	9120.52	8221.53	8732.09	8188.65	8845.04	7747.8	8502.89	8268.27	8571.02	7743.1	8617.27
1270.54	8057.57	9230.69	8653.18	8527.29	8794.23	10988.6	8180.23	8899.28	9764.91	9722.2	8771.86	9140.73	8253.4	8772.55	8156.34	8791.39	7699.8	8443.35	8210.58	8585.42	7679.47	8647.22
1274.02	8036.36	9188.51	8641.45	8522.69	8727.91	10963.8	8195.01	8911.95	9734.26	9766.07	8765.27	9135.82	8189.1	8724.02	8195.52	8820.59	7735.94	8457.93	8243.03	8540.12	7713.36	8597.16
1277.5	8079.23	9213.24	8676.95	8505.65	8730.41	11020.6	8145.88	8849.19	9740.23	9745.41	8721.29	9084.64	8229.25	8763.77	8161.25	8782.1	7669.4	8411.66	8185.58	8585.02	7703.27	8635.57
1280.98	8093.38	9140.98	8614.49	8453.31	8707.2	10995.8	8107.7	8857.29	9716.34	9780.61	8739.73	9118.98	8189.8	8712.76	8177.95	8800.58	7701.43	8420.88	8221.66	8568.88	7659.74	8632.9
1284.46	8055.31	9162.03	8652.42	8457.58	8636.05	11043.2	8075.76	8813.43	9734.62	9766.76	8701.6	9053.81	8227.13	8712.46	8142.5	8764.83	7647.57	8372.26	8169.65	8544.74	7704.8	8608.08
1287.94	8119.59	8801.31	8593.85	8423.84	8643.26	11015.6	8103.15	8806.94	9690.61	9757.93	8709.62	9087.47	8212.42	8708.8	8155.6	8804.7	7659.35	8401.18	8210.07	8583.73	7655.99	8657.49
1291.42	8077.22	8364.46	8617.39	8424.65	8593.24	11063.8	8038.66	8763.7	9665.19	9792.69	8677.34	9033.42	8177.9	8643.73	8140.52	8790.32	7617.92	8344.76	8171.02	8552.04	7698.87	8627.16
1294.9	8111.79	8131.68	8571.78	8391.77	8548.55	11027.9	8039.03	8804.94	9687.12	9784	8694.65	9076.95	8207.99	8690.39	8152.04	8742.99	7657.41	8386.64	8217.42	8617.17	7663.44	8680.72
1298.39	8069.12	8015.11	8595.72	8401.15	8535.32	11058.2	8048.28	8750	9663.36	9817.39	8651.92	9032.92	8180.14	8633.82	8122.29	8791.34	7610.55	8338.89	8190.84	8574.02	7709.17	8657.46
1301.87	8097.94	8017.39	8578.09	8364.34	8559.33	11086.8	7993.81	8738.58	9660.18	9787.49	8675.52	9089.63	8210.98	8666.05	8122.02	8753.67	7636.23	8360.43	8236.23	8635.67	7659.5	8716.32
1305.35	8104.75	7969.79	8531.65	8341.74	8510.8	11040.4	7995.68	8746.17	9655.27	9810.69	8636.89	9090.84	8159.4	8641.14	8147.89	8789.53	7602.24	8383.14	8212.49	8593.98	7710.21	8672.97
1308.83	8076.82	7994.75	8547.78	8360	8488.14	11095.2	7962.42	8696.34	9680.34	9764.92	8704.9	9067.49	8203.52	8673.9	8119.81	8757.04	7647.54	8330.8	8252.08	8639.81	7694.25	8720.42
1312.31	8102.81	7940.69	8507.89	8314.18	8505.27	11046.6	7958.88	8718.02	9677.3	9823.09	8697.12	9105.8	8163.12	8618.18	8161.84	8795.28	7614.2	8375.63	8268	8606.46	7727.01	8702.91
1315.79	8086.69	8007.34	8527.69	8339.37	8449.61	11072	7916.41	8685.21	9689.48	9781.39	8663.9	9084.63	8199.24	8648.77	8091.57	8775.12	7592.72	8337.18	8224.72	8648.93	7697.4	8744.91
1319.27	8128.21	7963.34	8489.65	8275.37	8473.38	11020.2	7919.98	8707.42	9680.89	9798.36	8680.39	9117.68	8164.02	8619.73	8107.48	8813.59	7641.09	8396.04	8270.2	8628.96	7699.98	8728.75
1322.75	8080.79	8009.89	8517.15	8293.95	8427.75	11038.1	7897.31	8675.81	9693.16	9784.96	8633.12	9090.34	8197.76	8650.42	8038.11	8769.41	7601.93	8327.28	8233.02	8665.07	7755.86	8771.6
1326.23	7802.84	8020.74	8064.12	7865.02	8013.46	11005	7551.18	8277.52	9347.93	9356.68	8255.97	9095.77	8162.73	8635.94	8067.51	8739.28	7606.48	8364.65	8250.54	8624.33	7675.45	8740.53
1329.71	7703.88	7997.24	7817.15	7698.04	7750.85	11037.8	7296.08	7950.18	9133.24	9202.74	7970.71	9050.96	8084.6	8555.22	8018.29	8759.34	7540.52	8297.17	8196.3	8541.76	7723.37	8685.49
1333.19	7627.33	8041.01	7773.54	7621.77	7660.3	11050.8	7123.68	7836.72	9130.86	9112.06	7899.73	9091.39	8076.8	8580.53	8038.02	8698.58	7546.58	8334.57	8234.67	8571.79	7660.51	8745.95
1336.68	7631.18	8006.09	7682.91	7534.9	7634.84	11004	7060.82	7726.75	9081.81	9127.64	7803.2	9022.34	8037.63	8522.74	8037.51	8728.68	7521.47	8281.06	8181.85	8529.33	7694.04	8691.25
1340.16	7589.66	8032.98	7675.98	7542.52	7582.41	11041.4	6981.94	7683.81	9111.69	9089.39	7816.23	9064.55	8066.29	8558.73	7992.72	8682.6	7546.85	8318.02	8223.9	8559.91	7643.79	8731.07
1343.64	7611.29	8008.74	7627.99	7498.78	7602.53	10984.8	6980.97	7680.08	9105.54	9132.66	7776.5	9066.34	7998.28	8515.51	8000.17	8704.9	7503.72	8274.17	8186.75	8499.15	7680.14	8703.36
1347.12	7583.96	8059.3	7656.63	7513.96	7573.77	11046.1	6920.56	7646.69	9144.47	9103.49	7803.22	9033.02	8024.42	8543.4	7975.41	8664.12	7534.12	8292.46	8232.83	8524.44	7648.67	8748.62
1350.6	7611.6	8051.19	7635.04	7480.33	7600.64	10904.3	6953.1	7660.42	9119.34	9135.79	7804.04	9066.94	7994.05	8512.08	8016.79	8682.49	7502.71	8264.36	8174.94	8469.07	7687.94	8707.32
1354.08	7560.19	8028.86	7601.53	7509.27	7556.03	10690.9	6900.44	7624.47	9143.09	9100.81	7757.34	9049.53	8014.41	8538.59	7977.56	8646.98	7539.08	8305.33	8223.47	8510.47	7641.62	8750.86
1357.56	7563.8	8070.66	7629.08	7513.65	7593.28	10559.2	6917.67	7644.48	9094.44	9113.74	7801.23	9064.07	7979.32	8509.6	7996.43	8648.81	7507.89	8266.65	8164.48	8466.98	7685.7	8722.4
1361.04	7584.58	8042.9	7600.65	7483.84	7622.67	10576.7	6889.77	7617.95	9085.66	9078.79	7755.06	9037.66	8014.68	8510.16	7952.9	8682.58	7535.33	8305.2	8200.96	8495.54	7688.38	8765.99
1364.52	7553.13	8066.69	7632.06	7519.75	7560.55	10564.9	6882.61	7645.08	9114.45	9014.71	7792.21	9067.21	8024.74	8547.38	7992.36	8656.19	7511.54	8294.69	8193.51	8456.95	7648.77	8734.61
1368	7582.64	8037.18	7592.59	7483.92	7606.99	10625.3	6919.92	7607.1	9066.79	9027.69	7756.92	9023.51	8005.37	8517.38	7987.96	8692.35	7554.48	8262.75	8145.76	8490.92	7686.45	8765.71
1371.48	7543.77	8076.83	7619.66	7533.27	7570.94	10629.7	6889.94	7642.05	9070.53	8960.32	7779.52	9055.3	8038.19	8559.36	7950.25	8646.93	7547.68	8313.81	8191.41	8471.64	7633.12	8795.79
1374.97	7572.21	8087.41	7584.2	7502.07	7610.71	10587.3	6920.29	7646.61	9029.08	8963.11	7747.98	9060.2	7995.62	8525.35	7999.21	8687.16	7511.34	8283.59	8136.54	8445.69	7666.91	8759.04
1378.45	7531.85	8041.88	7586.26	7542.24	7586.86	10619.8	6891.38	7596.96	9045.73	8910.58	7775.95	9018.48	8054.17	8564.98	7978.12	8649.4	7547.31	8334.45	8175.59	8484.33	7631.68	8811.16
1381.93	7524.5	8093.4	7612.42	7533.78	7629.55	10568.7	6925.91	7616.34	8985.86	8926.43	7738.66	9055.41	8033.61	8521.12	8008.63	8697.06	7521.54	8270.33	8142.9	8441.03	7672.75	8780.33
1385.41	7554.16	8041.3	7589.65	7525.95	7597.03	10596.6	6879.64	7584.99	9019.61	8861.06	7720.86	9009.03	8073.56	8564.18	7976.46	8650.29	7561.01	8313.8	8168.63	8488.36	7630.09	8823.03
1388.89	7531.58	8065.87	7625.14	7555.56	7601.31	10552.8	6923.54	7596.39	8955.27	8871.42	7763.65	9058.56	8052.91	8541.67	8026.46	8663.43	7539.1	8282.96	8133.37	8447.3	7666.54	8773.45
1392.37	7566.73	8023.68	7593.4	7526.81	7644.32	10562.2	6885.85	7555.94	8986.44	8824.49	7735.07	9007.7	8082.09	8588.87	7988.18	8709.74	7561.31	8312.6	8174.92	8481.33	7626.95	8827.58
1395.85	7520.57	8049.61	7646.66	7558.94	7607	10478	6924.91	7597.54	8945.65	8859.54	7765.72	9054.71	8055.89	8573.9	8021.93	8690.79	7538.99	8261.73	8121.3	8454.84	7665.99	8795.26
1399.33	7564.32	8005.66	7616.6	7528.88	7653.53	10520.7	6911.88	7570.6	8915.69	8863.9	7717.82	9008.85	8080.77	8561.54	7999.97	8731.64	7576.17	8302.79	8172.12	8496.67	7613.13	8834.21
1402.81	7529.3	7995.52	7668.21	7557.4	7615.34	10471.1	6887.08	7594.06	8923.85	8791.13	7743.45	9046.16	8106.88	8600.7	7995.61	8683.73	7529.94	8261.81	8148.54	8462.58	7618.96	8808.64
1406.29	7560.75	8006.93	7686.13	7527.88	7650.38	10504.2	6907.48	7555.69	8896.78	8805.58	7731.17	8999.3	8079.84	8564.14	8038.52	8737.56	7565.35	8303.37	8180.84	8524.48	7646.26	8825.69
1409.77	7581.77	7987.43	7646.25	7541.22	7619.97	10481.7	6868.44	7558.86	8913.06	8774.1	7752.34	9000.88	8108.87	8622.02	8011.35	8703.89	7530.64	8263.98	8183.72	8490.58	7621.16	8811.23
1413.26	7548.69	8019.46	7693.1	7568.91	7613.69	10435.1	6907.68	7583.16	8884.22	8805.1	7751.67	9035.87	8086.31	8568.56	8035.14	8725.61	7560.67	8290.77	8160.29	8501.6	7659	8814.68
1416.74	7590.76	7954.16	7669.18	7547.19	7653.63	10488.5	6883.14	7544.18	8906.59	8752.48	7795.98	9013.43	8133.61	8605.13	8011.31	8679.75	7528.75	8262.19	8195.58	8539.57	7614.74	8865.32
1420.22	7565.96	7998.17	7707.45	7589.05	7609.88	10413.5	6905.71	7581.6	8867.17	8808.54	7791.54	9064.61	8105.52	8552.52	8057.07	8729.31	7567.36	8303.91	8153.45	8518.87	7664.24	8824.9
1423.7	7608.4	7951.06	7690.98	7567.06	7651.19	10449.9	6890.33	7535.96	8896.09	8766.03	7762.08	9026.13	8153.55	8595.76	8025.23	8735.17	7535.77	8294.78	8224.54	8564.71	7629.48	8865.51
1427.18	7584.78	7945.47	7724.33	7614.64	7603.76	10422.6	6924.46	7586.98	8857.01	8803.67	7802.93	9080.4	8110.35	8562.78	8052.62	8705.14	7547.08	8257.92	8173.93	8527.92	7680.32	8826.89
1430.66	7614.84	7979.31	7732.89	7581.67	7652.55	10451.4	6899.52	7536.18	8872.11	8759.03	7772.85	9057.65	8140.46	8565.38	8026.84	8754.12	7578.3	8305.71	8236.03	8586.12	7663.58	8859.1
1434.14	7603.71	7929.88	7707.96	7603.49	7608.15	10403.1	6900.59	7575.6	8899.35	8811.05	7821.68	9093.63	8117	8606.67	8027.48	8712.55	7533.27	8271.42	8196.08	8538.92	7693.59	8820.26
1437.62	7563.56	7960.46	7742.28	7599.19	7633.26	10446.9	6929.37	7564.88	8872.5	8820.1	7802.86	9064.51	8153.39	8564.49	8065.98	8767.64	7583.33	8304.36	8246.19	8582.92	7661.62	8868.39
1441.1	7619.85	7923.8	7708.24	7573.13	7640.13	10394.3	6898.69	7593.97	8931.26	8781.45	7837.23	9106.01	8153.56	8607.03	8039.05	8726.12	7550.27	8271.76	8208.32	8561.63	7699.35	8823.55
1444.58	7580	7946.98	7745.62	7592.93	7594.89	10431.5	6931.73	7571.72	8890.92	8815.97	7806.65	9114.43	8120.22	8573.48	8084.4	8760.54	7585.89	8325.1	8263.4	8609.15	7713	8862.1
1448.06	7624.59	7908.39	7737.23	7544.41	7620.86	10432.2	6921.43	7577.05	8929.22	8809.63	7842.71	9085.17	8159.4	8608.64	8035.28	8734.7	7548.17	8303.12	8224.71	8574.08	7693.8	8825.54
1451.55	7578.59	7935.49	7762.29	7589.03	7586.95	10371.1	6945.14	7632.52	8917.39	8828.59	7823.67	9135.2	8118.62	8574.05	8092.92	8783.83	7604.05	8346.68	8267.25	8619.74	7725.5	8863.73
1455.03	7626.67	7921.66	7745.24	7553.4	7624.12	10416.3	6913.04	7585.19	8940.18	8800.92	7852.25	9093.17	8149.74	8603.12	8044.22	8770.07	7576.33	8319.47	8233.73	8624.68	7689.82	8868.31
1458.51	7603.22	7887.49	7720	7590.18	7589.33	10375.2	6946.4	7629.69	8925.53	8848.13	7846.04	9147.51	8120.9	8573.2	8095.54	8727.71	7611.57	8372.62	8241.3	8595.22	7733.51	8812.65
1461.99	7572.83	7917.46	7738.8	7591.6	7623.88	10399.6	6918.91	7601.89	8953.63	8817.5	7813.6	9105.43	8136.66	8627.77	8056.65	8780.1	7606.99	8325.63	8276.69	8628.54	7687.83	8856.72
1465.47	7617.6	7889.51	7713.46	7544.45	7606.17	10349.7	6943.26	7647.23	8930.98	8848.09	7853.46	9159.48	8097.16	8621.46	8095.25	8760.65	7637.02	8380.49	8253.88	8603.28	7732.2	8825.24
1468.95	7580.35	7909.63	7725.78	7567.07	7590.38	10375.2	6933.82	7607.48	8930.29	8827.57	7793.09	9120.28	8146.33	8587.44	8091.3	8807.4	7617.46	8348.26	8298.83	8670.94	7699.42	8840.19
1472.43	7605.28	7865.68	7683.73	7524.65	7628.12	10336.8	6890.6	7639.2	8981.24	8838.68	7833.27	9149.19	8115.31	8650.26	8049.44	8765.75	7649.82	8395	8260.96	8698.02	7741.04	8817.88
1475.91	7575.34	7918.47	7710.15	7552.65	7594.89	10379.2	6935.5	7613.69	8922.31	8853.9	7781.78	9105.45	8138.27	8599.73	8090.23	8801.47	7627.71	8350.57	8292.9	8728.5	7700.5	8836.34
1479.39	7592.71	7912.29	7676.38	7509.79	7640.14	10314.1	6901.58	7640.48	8980.04	8827.88	7804.33	9112.83	8151.5	8655.02	8053.01	8768.94	7698.32	8359.25	8252.98	8677.66	7741.36	8799
1482.87	7548.23	7880.14	7665.74	7529.87	7593.04	10316.7	6930.97	7644.27	8919.07	8856.59	7764.88	9131.08	8108.02	8619.05	8097.27	8818.51	7681.62	8393.97	8281.75	8714.3	7700.67	8819.18
1486.35	7543.51	7904.32	7693.22	7505.56	7640.88	10361.4	6896.2	7604.27	8963.57	8816.21	7790.42	9089.75	8141.76	8656.36	8051.62	8818.87	7639.17	8355.12	8237.29	8662.31	7700.44	8778.57
1489.84	7576.24	7859.33	7656.25	7505.53	7614.74	10305.3	6937.55	7635.55	8937.25	8841.1	7750.79	9116.25	8124.86	8639.04	8095.41	8771.88	7664.27	8398.5	8278.66	8703.98	7740.46	8809.63
1493.32	7522.53	7894.07	7674.43	7541.33	7615.71	10348.1	6900.68	7599.18	8978.34	8797.01	7773.03	9077.19	8152.34	8682.97	8061.37	8806.01	7647.54	8364.01	8228.78	8658.61	7697.81	8773.92
1496.8	7555.81	7848.99	7637.95	7515.5	7653.65	10291	6922.85	7637.65	8899.97	8798.23	7765.67	9101.48	8126.03	8650.84	8096.9	8785.83	7688.63	8400.04	8265.27	8687.48	7740.76	8799.23
1500.28	7514.86	7894.46	7676.36	7533.57	7629.38	10348.4	6903.88	7589.87	8945.82	8767.86	7723.58	9066.44	8184.31	8703.58	8088.9	8827.99	7649.06	8377.83	8240.42	8671.28	7696.6	8802.93
1503.76	7548.54	7849.99	7630.46	7517.65	7662.65	10278.7	6888.58	7609.84	8948.46	8763.8	7746.92	9104.93	8150.58	8694.9	8067.69	8784.22	7712.41	8412.7	8262.29	8633.79	7718.59	8747.17
1507.24	7517.62	7852.06	7615.55	7538.6	7614.85	10317.9	6912.64	7579.88	8921.02	8762.54	7711.02	9040.12	8187.05	8645.25	8110.55	8813.84	7661.1	8370.15	8254.37	8684.45	7681.82	8772.45
1510.72	7494.71	7883.64	7646.29	7501.46	7668.92	10273.5	6879.09	7599.63	8957.27	8733.17	7734.69	9061.53	8166.95	8694.67	8060.4	8783.45	7708.74	8383.36	8215.85	8626.45	7717.1	8744.12
1514.2	7528.51	7844.93	7609.07	7501.26	7619.82	10320.6	6903.23	7553.82	8896.89	8748.75	7687.37	9074.68	8206.93	8653.35	8101.2	8816.41	7663.76	8351.64	8240.43	8679.24	7663.2	8771.32
1517.68	7478.99	7874.17	7647.37	7536.27	7676.08	10278.8	6869.58	7554.06	8910.1	8714.4	7715.85	9024.33	8207.01	8685.69	8074.84	8809.93	7704.48	8375.89	8197.46	8645.9	7715.49	8722.33
1521.16	7514.39	7836.39	7616.79	7500.96	7679.71	10263.4	6889.55	7560.75	8854.81	8723.19	7670.32	9059.1	8183.04	8661.13	8102.79	8763.32	7660.39	8335.85	8238.69	8712.41	7664.7	8768.95
1524.65	7485.19	7880.46	7654.3	7519.6	7629.56	10306.6	6851.48	7527.15	8886.32	8700.05	7712.46	9004.89	8213.34	8706.4	8060.26	8805.27	7685.59	8364.63	8192.82	8702.67	7708.31	8718.02
1528.13	7533.79	7826.6	7624.25	7489.06	7659.39	10287.6	6882.04	7536.43	8842.25	8713.68	7660.26	9036.39	8159.53	8676.99	8110.37	8759.21	7656.09	8305.07	8236.51	8744.45	7713.96	8754.34
1531.61	7512.28	7848.95	7659.62	7531.08	7629.21	10340.3	6840.21	7500.57	8863.35	8691.33	7685.79	8980.19	8223.42	8692.33	8118.86	8791.54	7680.63	8350.64	8163.27	8711.35	7653.47	8717.17
1535.09	7538.41	7862.85	7668.09	7489.15	7670.26	10296.6	6834.65	7520.25	8824.8	8707.66	7701.53	9023.8	8181.06	8685.26	8081.33	8758	7643.93	8342.47	8214.75	8746.08	7695.98	8764.21
1538.57	7557.75	7832.12	7637.68	7530.28	7624.72	10343.8	6867.29	7479.19	8862.53	8664.73	7646.58	8990.04	8239.89	8647.83	8126.92	8790.63	7630.95	8282.12	8180.14	8703.41	7653.7	8712.36
1542.05	7517.67	7862.65	7677.21	7533.48	7646.75	10310.7	6837.82	7496.52	8844.04	8722.22	7689.43	9030.41	8203.28	8677.44	8082.19	8756.8	7651.98	8333.87	8231.15	8710.78	7673.84	8721.66
1545.53	7563.64	7836.89	7634.22	7506.89	7617.31	10365.4	6872.25	7461.69	8802.22	8719.43	7663.07	8985.03	8234.86	8635.7	8119.98	8794	7621.76	8299.98	8174.12	8747.85	7641.22	8770.47
1549.01	7530.73	7853.7	7674.88	7537.8	7617.77	10318.2	6831.62	7482.86	8822.3	8667	7701.23	8999.13	8202.36	8665.13	8077.15	8753.14	7627.06	8330.95	8229.86	8710.97	7696.84	8735.48
1552.49	7569.13	7820.53	7658.15	7514	7639.84	10351.9	6839.87	7480.73	8791.14	8700.03	7656.89	9047.66	8239.55	8609.23	8135.81	8748.81	7587.09	8279.81	8227.78	8734.98	7653.09	8778.3
1555.97	7529.62	7860.19	7667.62	7535.26	7611.11	10332.6	6823.91	7439.04	8806.62	8676.61	7696.76	8991.43	8238.16	8651.68	8089.12	8788.99	7625.05	8308.44	8199.49	8698.22	7699.43	8731.94
1559.45	7564.68	7858.1	7679.8	7489.89	7648.45	10307.3	6846.45	7496.18	8781.14	8707.42	7658.95	9040.86	8193.74	8605.33	8110.98	8737.45	7578.98	8270.49	8231.99	8744.61	7663.67	8784.5
1562.94	7577.16	7805.1	7637.34	7530.19	7602.24	10360.5	6799.82	7449.95	8804.97	8674.04	7690.36	9007.66	8217.24	8640.71	8084.72	8779.22	7618.05	8301.73	8192.67	8707.06	7706.44	8739.81
1566.42	7533.5	7857.47	7677.11	7513.59	7625.05	10309.4	6846.1	7505.41	8777.51	8722.05	7650.06
1569.9	7580.1	7826.19	7620.81	7484.11	7573.15	10337.3	6822.39	7456.87	8799.62	8690.4	7684.89

## Sheet: Extended Data Fig. 3i
Extended Data Fig. 3i, R-GECO1 fluorescence change (gray values) in Ret-XXM 2.0/R-GECO1 transgenic N. tabacum mesophyll cells upon green light (532 nm, 50 µW/mm2) treatment with different durations.
	2 s	4 s	10 s	60 s
plant 1	557.332	753.699	775.299	672.4
plant 2	828.154	1280.64	1683.11	1670.06
plant 3	609.13	1017.07	1253.14	1221.91
plant 4	664.424	1183.61	1497.95	1497.95
plant 5	748.731	1135.68	1567.77	1578.57
plant 6	732.361	929.919	1014.25	1014.15
plant 7	509.182	929.838	1361.9	1419.2
plant 8	468.37	1012.2	1483.62	1482.88
plant 9	661.822	956.265	1095.2	1071.82
plant 10	649.133	917.01	1071.7	1042.62
plant 11	737.936	1227.38	1374.21	1345.01
