# Supplementary material for: Probing plant signal processing optogenetically by two channelrhodopsins
Source: Nature. 2024 Aug 28;633(8031):872–7. doi: 10.1038/s41586-024-07884-1 (PMC11424491; doi:10.1038/s41586-024-07884-1)
Supplement: Supplementary file 21 — Source Data Extended Data Fig. 6 [file 41586_2024_7884_MOESM21_ESM.xlsx]

## Sheet: Extended Data Fig. 6a
Extended Data Fig. 6a, Relative ion leakage from tobacco leaf tissues at different time points after different treatment
Samples at 0 time point for PEG, 10 mM MgCl2 and Pst are the same Ret-eYFP #1 transgenic plants without any treatment.
10 mM MgCl2								Pst								PEG								WT								Ret-ACR1 2.0 #2								Ret-XXM 2.0 #2
Time (h)	plant 1	plant 2	plant 3	plant 4	plant 5	plant 6		Time (h)	plant 1	plant 2	plant 3	plant 4	plant 5	plant 6		Time (h)	plant 1	plant 2	plant 3	plant 4	plant 5	plant 6		Time (h)	plant 1	plant 2	plant 3	plant 4	plant 5	plant 6		Time (h)	plant 1	plant 2	plant 3	plant 4	plant 5	plant 6		Time (h)	plant 1	plant 2	plant 3	plant 4	plant 5	plant 6
0	3.23144	3.20135	3.36538	2.89017	3.29557	3.17146		0	3.23144	3.20135	3.36538	2.89017	3.29557	3.17146		0	3.23144	3.20135	3.36538	2.89017	3.29557	3.17146		0	3.07309	3.04731	3.15152	2.52336	2.54842	3.37769		0	3.03644	3.11641	3.40265	2.96167	2.85714	2.93283		0	2.85996	2.84593	3.04017	3.32618	2.92463	2.96053
1	4.92611	4.33168	3.64238	4.62777	4.89796	4.59893		1	3.84615	3.9517	5.36913	3.50877	6.29171	5.38618		1	5.48387	4.64396	3.60531	4.14269	5.25088	4.47609		1	3.6999	3.83795	3.28042	2.84553	3.16832	2.59019		1	6.06635	6.34291	6.09982	6.49954	6.16438	6.70498		1	4.42913	5.15021	4.78261	5.39374	5.22803	4.7817
4	5.29101	4.78309	4.90082	5.08083	5.3203	4.62232		4	5.81897	5.41872	6.2	5.68928	6.59574	5.17413		4	6.82012	6.17647	6.74274	6.74779	5.95483	6.63317		4	3.05085	3.17992	3.39138	3.11027	2.72537	3.43035		4	9.95169	11.7267	11.3028	8.51064	9.77597	8.25603		4	5.07901	5.13393	5.70801	4.83193	4.63646	5.19187
8	4.33369	4.63158	4.16157	4.02053	3.82044	3.72399		8	6.26168	7.11712	6.38743	6.10837	7.97227	6.44258		8	8.69565	7.60118	8.35118	8.34213	6.40244	8.87755		8	2.94118	3.82409	3.73134	3.74883	3.43866	2.92813		8	13.7419	13.6842	15.3025	10.0529	11.1111	11.3285		8	6.04454	6.06884	6.50246	6.42648	5.7277	5.41401
14	4.33071	3.54767	3.79437	4.26111	3.76344	3.49265		14	9.1941	6.35081	8.62944	7.85781	6.00985	5.38543		14	8.77684	10.467	10.8367	10.2996	10.5882	10.5825		14	4.15094	3.95753	3.63636	3.82387	3.3367	3.41365		14	17.0815	16.0345	15.2488	16.4049	15.3015	14.769		14	8.99471	10.4772	9.18463	8.59375	8.8843	9.44444
19	3.96476	5.18868	4.04313	5.06586	3.38624	3.93443		19	8.09313	9.4359	8.43882	8.1716	8.62709	8.98083		19	9.46058	10.4223	11.4173	11.1111	10.5465	12.4031		19	3.92523	3.902	3.37079	3.5818	3.66795	3.45455		19	24.4598	21.7228	23.9772	26.6608	22.7738	24.6617		19	30.1122	36.2661	27.1845	34.9885	33.3333	35.6606
24	4.04624	4.41315	4.45135	4.39224	4.79263	3.94231		24	14.3585	13.5379	12.6	12.897	10	10.6074		24	11.5385	9.81873	12.9412	13.1841	10.9235	11.5884		24	3.22307	3.9779	3.43866	2.8	3.70669	3.9968		24	29.6296	32.0088	27.9454	30.8276	29.769	26.1168		24	36.4271	37.2045	39.5628	44.3584	40.8467	34.5679

## Sheet: Extended Data Fig. 6b
Extended Data Fig. 6b, R-GECO1 fluorescence change in R-GECO1 transgene N. tabacum plants in the presence or absence of Pst treatment
Solution	Time (min)	plant 1	plant 2	plant 3	plant 4	plant 5	plant 6
control solution (bath solution)	0	14106.6	11226.3	14471	14718.8	13473.4	10909.8
control solution (bath solution)	0.191	14200.8	11313.4	14486.1	14623.4	13543.6	10858.4
control solution (bath solution)	0.382	14097	11250.7	14378.8	14637	13543.2	10908
control solution (bath solution)	0.573	14221.2	11311.3	14451.4	14717.8	13476.4	10819.8
control solution (bath solution)	0.764	14144.3	11303.6	14438.4	14598.1	13547.3	10893
control solution (bath solution)	0.955	14119.5	11233.4	14360.1	14702.7	13473.1	10848.6
control solution (bath solution)	1.146	14211.2	11298	14462	14608	13564.1	10791.8
control solution (bath solution)	1.337	14116.6	11215.2	14356.5	14604.2	13488.1	10876.4
control solution (bath solution)	1.528	14232.2	11219.4	14469.4	14665.5	13484.1	10825.9
control solution (bath solution)	1.719	14127.7	11271.7	14461.5	14760.5	13562.9	10882.7
control solution (bath solution)	1.91	14135.8	11231.8	14379	14823.1	13445.7	10808.6
control solution (bath solution)	2.101	14235.5	11370.8	14449.9	14728.4	13523.8	10823.3
control solution (bath solution)	2.292	14111.9	11399.3	14329.1	14813.6	13456.7	10877.1
control solution (bath solution)	2.483	14223.1	11292.2	14338.8	14786	13485.5	10826.6
control solution (bath solution)	2.674	14131.1	11332	14413.3	14701.1	13484.7	10887.7
control solution (bath solution)	2.865	14112.5	11235	14316.7	14750.2	13408.4	10796.5
control solution (bath solution)	3.056	14188.9	11244.2	14417.8	14680	13491.1	10908.8
control solution (bath solution)	3.247	14095.3	11274	14408.4	14787.6	13414.6	10925.5
control solution (bath solution)	3.438	14179.9	11184.9	14326.5	14718.1	13504	10864.7
control solution (bath solution)	3.629	14093.7	11250.3	14372.1	14661	13485.7	10919.8
control solution (bath solution)	3.82	14086.4	11164.7	14321	14767	13413.1	10827.4
control solution (bath solution)	4.011	14180.6	11157.1	14375.3	14665.1	13468.7	10924.6
control solution (bath solution)	4.202	14092	11199.5	14377.6	14736	13409.9	10912.9
control solution (bath solution)	4.393	14194.6	11131.7	14288.7	14654	13494	10846.6
control solution (bath solution)	4.584	14085.7	11196.2	14370.1	14734.1	13469.2	10960.4
control solution (bath solution)	4.775	14093.2	11203.9	14279.1	14836.1	13362.8	10883.4
control solution (bath solution)	4.966	14190.6	11114.2	14276.7	14803.6	13439.3	10947.6
control solution (bath solution)	5.157	14085.4	11195.6	14387.9	14888.9	13367.6	10949.9
control solution (bath solution)	5.348	14193.7	11131.9	14281.3	14828.1	13441.3	10848.6
control solution (bath solution)	5.539	14094.1	11120.7	14333.3	14909.9	13391.1	10940.1
control solution (bath solution)	5.73	14075.9	11174.3	14359	14887.6	13337.1	10877
control solution (bath solution)	5.921	14185.3	11108.2	14231.5	14753.1	13426.5	10938.9
control solution (bath solution)	6.112	14081.9	11180.2	14339.3	14817.1	13340.5	10875.2
control solution (bath solution)	6.303	14185	11113.2	14234.8	14722.5	13409.1	10860.5
control solution (bath solution)	6.494	14098.2	11131.6	14225.2	14793.2	13328.8	10936.9
control solution (bath solution)	6.685	14094.7	11199.8	14303.1	14766.1	13325.8	10855.2
control solution (bath solution)	6.876	14185.5	11142	14189.1	14664.3	13428.7	10939.9
control solution (bath solution)	7.067	14094.2	11208	14286.1	14739.8	13329.5	10891.5
control solution (bath solution)	7.258	14176	11215.5	14266.3	14655.4	13377.3	10891.6
control solution (bath solution)	7.449	14108.5	11141.8	14152.9	14731.5	13285.5	10937.9
control solution (bath solution)	7.64	14093.7	11199.5	14252.2	14700.8	13346.9	10865
control solution (bath solution)	7.831	14175.5	11132.9	14109.4	14724.9	13387.1	10919.3
control solution (bath solution)	8.022	14086.2	11123.2	14197.9	14851.3	13314.4	10841
control solution (bath solution)	8.213	14170.4	11179.1	14150.7	14780.8	13399.8	10906.5
control solution (bath solution)	8.404	14075.7	11123.5	14020	14881.5	13295.4	10925.2
control solution (bath solution)	8.595	14086	11213	14129.4	14811.3	13394.1	10855.2
control solution (bath solution)	8.786	14183.2	11178.5	14060.6	14874.6	13403.4	10922.3
control solution (bath solution)	8.977	14088.6	11116.8	14056.1	14883.7	13316.5	10862.4
control solution (bath solution)	9.168	14181.1	11196.7	14121.8	14780.5	13400.4	10938
control solution (bath solution)	9.359	14106	11083.2	14013.1	14895.6	13303.6	10952.5
control solution (bath solution)	9.55	14090.4	11121.1	14057.2	14799.6	13377.6	10897.9
control solution (bath solution)	9.741	14258.7	11159.9	14049	14910.4	13380.8	10975.2
control solution (bath solution)	9.932	14158.3	11107.5	13934.4	14873.9	13281.7	10908.6
control solution (bath solution)	10.123	14262.6	11180	14012.1	14787.6	13374.6	10978.5
control solution (bath solution)	10.314	14171.1	11084.5	13898	14908.1	13331	10904.9
control solution (bath solution)	10.505	14135.8	11112.9	13888.5	14861.8	13370.4	10951.2
control solution (bath solution)	10.696	14246.3	11204	13991.8	14943.5	13311.2	11030.4
control solution (bath solution)	10.887	14127.3	11156.9	13898	14890.1	13278.2	10966.4
control solution (bath solution)	11.078	14235.7	11212.1	13959.3	14910.2	13414.9	11034
control solution (bath solution)	11.269	14151	11224.8	13899.3	15011.1	13346.4	10949.3
Pst	11.46	14144.7	11154.1	13834.2	14919.5	13430.2	10956.4
Pst	11.651	14240.9	11209.9	13924.3	15017.1	13340.6	11026.4
Pst	11.842	14152.2	11146.1	13820.1	14924.5	13336.9	10982.1
Pst	12.033	14222.9	11208.7	13906.6	14906	13421.5	11037.7
Pst	12.224	14185.1	11205.3	13890.5	14978.3	13344.2	10982.4
Pst	12.415	14177.9	11126	13764	14863.9	13431.2	11002
Pst	12.606	14348.8	11184.7	13816.3	14935.2	13361.2	11021.8
Pst	12.797	14317.9	11138.8	13704.4	14765.7	13382.7	10981.4
Pst	12.988	14424	11141.8	13726.2	14866.4	13416.3	11035.8
Pst	13.179	14378	11190.9	13801.9	14885.6	13345	10951.4
Pst	13.37	14405.7	11160.9	13717.9	14799.9	13414.5	10988.1
Pst	13.561	14491.7	11201.5	13789.7	14862.3	13355.9	10995.1
Pst	13.752	14352.4	11216.7	13788.6	14737.9	13413.6	10910.8
Pst	13.943	14378.6	11117	13684.4	14873.9	13363.4	10989.3
Pst	14.134	14260	11194.4	13764.6	14813.2	13331.3	10898.2
Pst	14.325	14282.4	11118.7	13711.1	14755.9	13406	10962.4
Pst	14.516	14354.7	11065.3	13811.3	14842.5	13345.2	10941.7
Pst	14.707	14258.5	11166.3	13860.5	14771.8	13417.6	10856
Pst	14.898	14336.6	11093.5	13751.9	14862.1	13382.4	10945.2
Pst	15.089	14310.7	11158.2	13833.6	14776	13301.4	10855.3
Pst	15.28	14222	11174.6	13734.4	14772.9	13427.3	10902
Pst	15.471	14330.4	11085	13748.6	14900.6	13350.7	10925.8
Pst	15.662	14228.1	11137.9	13819.2	14803	13422.8	10855.6
Pst	15.853	14296.5	11038.8	13723.2	14922.6	13389.4	10878.7
Pst	16.044	14308.6	11124.5	13771.2	14867	13338.6	10837.7
Pst	16.235	14206.1	11121.5	13767.6	14959.5	13394	10924.3
Pst	16.426	14280.9	11088.1	13667.7	14994.2	13284.9	10874.1
Pst	16.617	14196.6	11151.9	13743.9	14878.2	13378.3	10848.6
Pst	16.808	14299.5	11073.9	13635.7	14945.4	13290.6	10934.5
Pst	16.999	14311	11099.8	13628.6	14820.3	13277	10873.7
Pst	17.19	14222.7	11179.4	13728.5	14877.8	13362.2	10929.7
Pst	17.381	14309.3	11143.5	13676.2	14865.5	13262	10845.5
Pst	17.572	14230.6	11158	13763.2	14764	13328.3	10902.5
Pst	17.763	14279.8	11115.5	13671.6	14822.6	13249.8	10926.5
Pst	17.954	14316	11047.1	13635.8	14722	13312.3	10876.2
Pst	18.145	14190.1	11111.7	13723.9	14804.3	13315.3	10967.4
Pst	18.336	14306.1	11043.3	13639.1	14779.4	13227.7	10876.8
Pst	18.527	14232.6	11062.1	13713.2	14746.8	13308.9	10949.4
Pst	18.718	14302.3	11055.4	13702.8	14843.5	13229.7	10965.1
Pst	18.909	14303.9	10979.6	13584.7	14735.4	13300.4	10850.9
Pst	19.1	14215.6	11043.7	13683.6	14814.9	13288.2	10945.5
Pst	19.291	14350.1	10970.9	13606.3	14732.7	13193.2	10855.6
Pst	19.482	14256.9	10957.5	13603.1	14703	13274.7	10940.2
Pst	19.673	14360.8	11016.4	13708.3	14829.9	13196.8	10972.6
Pst	19.864	14355.3	10934.6	13623	14755.2	13248.4	10906.1
Pst	20.055	14272.2	11049.9	13722.4	14873.7	13218.8	10999.9
Pst	20.246	14361.6	11031.3	13740.8	14814.4	13168.5	10940.7
Pst	20.437	14323.7	10959.7	13646.1	14888.3	13240.6	11015.6
Pst	20.628	14449.1	11010.5	13676	14878.5	13170.3	11030.3
Pst	20.819	14452.6	10927.4	13567.9	14805.3	13237.4	10923.8
Pst	21.01	14354.3	10966.4	13563.7	14902.4	13156.3	11001.6
Pst	21.201	14452.1	10982.3	13645.5	14819.7	13159.3	10925.7
Pst	21.392	14375.9	10903.5	13542.5	14945.2	13214.7	11003.7
Pst	21.583	14466	10948.8	13623.8	15019.2	13158.3	11005
Pst	21.774	14498.5	11001.2	13609.8	14954	13232.8	10930.9
Pst	21.965	14426.8	11001.7	13556	15113.3	13160.3	11013.3
Pst	22.156	14520.2	11076.2	13650	15073.9	13189.6	10930
Pst	22.347	14415.3	11009.4	13554.8	15239.4	13259.1	11058
Pst	22.538	14502.1	11110.6	13628.3	15151.8	13188.1	11042.2
Pst	22.729	14470.7	11125.2	13651.4	15120	13250.6	11090.3
Pst	22.92	14380.3	11070.1	13548.5	15217.9	13191.3	11205.3
Pst	23.111	14509.7	11140.6	13634.8	15156.1	13179.3	11133
Pst	23.302	14426.5	11088	13568	15267.4	13263.8	11210.5
Pst	23.493	14548.2	11195.2	13563.3	15180.1	13223.1	11154.7
Pst	23.684	14544.5	11201.4	13660.8	15226	13309.7	11134.8
Pst	23.875	14475.1	11163.3	13597.9	15335.4	13217	11205.2
Pst	24.066	14587.3	11273.5	13697.6	15315.5	13267.9	11124.5
Pst	24.257	14508.8	11247.3	13654.4	15400.3	13284	11194.7
Pst	24.448	14636.1	11265.1	13554.1	15298.6	13223.5	11072
Pst	24.639	14739.3	11329.5	13633.7	15366.4	13298.6	11126.3
Pst	24.83	14709.7	11323.2	13526	15487	13243.7	11166.6
Pst	25.021	14867.3	11380.6	13608.8	15404.6	13311.3	11108.3
Pst	25.212	14857.7	11370.8	13594	15463.3	13319.7	11206.5
Pst	25.403	15010	11272.4	13506.1	15413.1	13250.2	11175.6
Pst	25.594	15091.7	11351.3	13595.7	15498.8	13324.3	11269.4
Pst	25.785	15106.3	11244.3	13496	15522.3	13248.8	11311.1
Pst	25.976	15242.3	11290.8	13486.7	15401.6	13361.2	11216.6
Pst	26.167	15122.9	11310.9	13577.9	15349.5	13370.6	11263.5
Pst	26.358	15182.9	11242.8	13473.5	15332.4	13272.3	11186.6
Pst	26.549	15152.3	11316.9	13571.9	15394.4	13379.1	11238.1
Pst	26.74	14995.8	11238.7	13597.6	15361.2	13352.2	11287.4
Pst	26.931	15048.5	11245	13533.1	15239.8	13463.1	11246.2
Pst	27.122	14874.1	11329.7	13618.7	15406.9	13433.8	11300.4
Pst	27.313	14874.3	11270.2	13556.8	15275.1	13508.3	11219.4
Pst	27.504	14788	11347.7	13667	15355	13622.4	11309.7
Pst	27.695	14631.9	11368.8	13707.9	15272.2	13584.1	11201.4
Pst	27.886	14655	11298.5	13627.7	15231.8	13689.4	11168.6
Pst	28.077	14506.6	11366.6	13747.7	15332.6	13596.9	11228.5
Pst	28.268	14532	11318	13654.4	15277	13574.8	11119.7
Pst	28.459	14610.9	11389.3	13662.2	15361.4	13636	11205.8
Pst	28.65	14488.6	11412.3	13793.7	15293.5	13553	11076.9
Pst	28.841	14552	11397.1	13746.9	15304.3	13616.4	11093.7
Pst	29.032	14452.1	11514.4	13855.3	15439.6	13519	11164.1
Pst	29.223	14529	11502.8	13912	15367.3	13539.8	11082.9
Pst	29.414	14494.3	11480.9	13888	15467.8	13545.2	11154.5
Pst	29.605	14426.6	11479.9	13986.1	15452	13474.8	11136.3
Pst	29.796	14522.2	11392.5	13956.8	15577.6	13534.4	11203.8
Pst	29.987	14439.9	11435.8	14001.7	15535.5	13439.8	11195
Pst	30.178	14561.8	11375.6	14103	15464.4	13450.5	11147.5
Pst	30.369	14563.7	11410	14015.6	15568.4	13463.4	11217.2
Pst	30.56	14496.8	11485.7	14092.8	15470.4	13374.4	11189.4
Pst	30.751	14568.4	11430.2	14034.5	15562.4	13449.9	11275.5
Pst	30.942	14550.1	11510.6	14068.8	15508.4	13366.6	11323.3
Pst	31.133	14654.9	11495.1	14215.3	15419.8	13437.8	11273.7
Pst	31.324	14704.9	11408.8	14216.9	15484	13461	11427.9
Pst	31.515	14676.7	11453.6	14381.6	15378.6	13374.5	11441.5
Pst	31.706	14843.2	11367.1	14458	15458.9	13461.6	11598.2
Pst	31.897	14820.8	11352.1	14437.6	15398.6	13401	11507.7
Pst	32.088	15022.8	11404.9	14514.2	15360.8	13486.6	11484.8
Pst	32.279	15116.1	11359.6	14461.7	15471.8	13476.2	11561.2
Pst	32.47	15059.3	11501.4	14386.1	15344.8	13479.7	11475.4
Pst	32.661	15199.6	11451.8	14448.7	15477.2	13637.6	11504.7
Pst	32.852	15310.3	11483.4	14284.5	15410.3	13586.1	11397.6
Pst	33.043	15409	11519.9	14340.2	15359.6	13735	11339.2
Pst	33.234	15393	11476.5	14320.5	15487.2	13713.7	11355.1
Pst	33.425	15288	11521.7	14213.4	15346.3	13785.7	11254.1
Pst	33.616	15343.1	11541.3	14312.4	15469.6	13931.3	11314.8
Pst	33.807	15236.9	11441.6	14275.8	15333.8	13914.9	11229.3
Pst	33.998	15301	11538.2	14395.2	15382.2	14024.3	11273.6
Pst	34.189	15182.9	11456.6	14411.9	15427.1	13970.6	11267.6
Pst	34.38	15072.3	11534	14319.5	15296.8	13986.6	11175.4
Pst	34.571	15090.4	11540.7	14387.9	15390.4	14052.2	11202.9
Pst	34.762	14969.5	11496.7	14294.5	15285	13997.6	11168.5
Pst	34.953	14998.4	11544.3	14347.9	15366	14082.4	11165.7
Pst	35.144	14921.9	11458.1	14457.6	15378.6	13993.5	11200.6
Pst	35.335	14818.6	11437.2	14380.4	15274.9	14081.2	11109.7
Pst	35.526	14877.8	11517	14563.4	15340	13986.2	11180.3
Pst	35.717	14749.7	11468.7	14626.2	15231.4	13910.8	11151.8
Pst	35.908	14825.5	11519.7	14531.3	15335.3	13972.4	11229.3
Pst	36.099	14762.6	11522.9	14636.1	15336.7	13855.4	11239.3
Pst	36.29	14698.8	11469.3	14557	15252.8	13920.2	11146.4
Pst	36.481	14778	11513	14664.2	15325.5	13923.1	11250.5
Pst	36.672	14694	11435.4	14638.4	15234.2	13814.6	11226.9
Pst	36.863	14803.1	11480.4	14548.6	15311.4	13888.6	11366.1
Pst	37.054	14760.9	11498.8	14565.1	15223.2	13811	11345.2
Pst	37.245	14721.1	11432.9	14424.3	15245.8	13861.7	11376.4
Pst	37.436	14848.8	11485.8	14368.2	15327.7	13846.2	11445.3
Pst	37.627	14772.2	11445.9	14442.8	15238.3	13727.1	11339.2
Pst	37.818	14896.4	11416.8	14388.5	15327	13783.3	11388.9
Pst	38.009	14946.8	11485.7	14530	15264.9	13700.3	11286.8
Pst	38.2	14906.1	11442.1	14599.2	15331.2	13741.4	11280.7
Pst	38.391	15082	11498.8	14526.7	15314	13728.8	11328.5
Pst	38.582	15096	11485.6	14618.8	15202.6	13634.7	11245.9
Pst	38.773	15259.2	11406.8	14510	15273.1	13718.1	11298.1
Pst	38.964	15302.4	11470.5	14587.7	15151.3	13629.2	11197.7
Pst	39.155	15273.9	11379.8	14591.1	15252.5	13720.5	11238
Pst	39.346	15431.7	11449.6	14513.7	15279.6	13626.1	11230.6
Pst	39.537	15377.2	11439.6	14604.3	15201.4	13663.4	11162.3
Pst	39.728	15495.1	11356.4	14563	15262.9	13755.1	11207.4
Pst	39.919	15490.4	11428.3	14565.4	15156.8	13682.9	11141
Pst	40.11	15425.4	11372.5	14624	15218.5	13779.2	11225.6
Pst	40.301	15474.5	11378.5	14535.2	15202.4	13691.2	11222.4
Pst	40.492	15402.5	11416.8	14583.7	15086.3	13691	11130
Pst	40.683	15493.3	11332.8	14592.7	15149.6	13767.6	11189.2
Pst	40.874	15480.2	11379.4	14457.2	15021.1	13668.1	11109.3
Pst	41.065	15300.3	11376	14543.3	15109.4	13743.3	11166.6
Pst	41.256	15339.9	11305	14385.9	15038.6	13632.1	11087.7
Pst	41.447	15218.5	11339.4	14402.6	14972.2	13674.5	11107.5
Pst	41.638	15275.3	11270.8	14304.3	15067.5	13624	11156.2
Pst	41.829	15224.5	11361	14181.3	14944.9	13550.7	11114.3
Pst	42.02	15072.2	11365.9	14173.1	15034.7	13632.4	11150.4
Pst	42.211	15117.1	11308.5	14013.7	14941.5	13525.4	11078.7
Pst	42.402	14992.8	11376.3	13957.1	14929.4	13558	11065.5
Pst	42.593	15063.7	11293.2	13976.7	15029.8	13519.3	11125.6
Pst	42.784	14898.4	11261.1	13829.6	14935.4	13417	11042.5
Pst	42.975	14693.4	11332.3	13884.4	15033.7	13467.4	11128.1
Pst	43.166	14713	11258.3	13903.6	14890.9	13372.1	11037.8
Pst	43.357	14587.8	11326.4	13783.4	15001.9	13393.4	11099.4
Pst	43.548	14609.5	11255.6	13863.8	15015.8	13365.9	11076.6
Pst	43.739	14592.2	11434.9	13769.3	14919.9	13261.4	11055
Pst	43.93	14491.5	11495.5	13787.6	14985.8	13313.5	11090.9
Pst	44.121	14566.6	11415	13866.4	14885	13230	10994.2
Pst	44.312	14467.6	11489.6	13811.7	14943.2	13299.6	11072.4
Pst	44.503	14548.9	11469.5	13939.3	14966	13190.9	11040.2
Pst	44.694	14553.5	11385.7	13932.1	14856.2	13171.2	10983.1
Pst	44.885	14450.2	11447.7	13908.6	15061.6	13244.1	11108.1
Pst	45.076	14564.6	11353.5	13992.8	14958.6	13128.7	11046.5
Pst	45.267	14436	11329.9	13912.3	15065.2	13196.1	11127
Pst	45.458	14521.6	11413.5	13968.6	14967.3	13143	11111.4
Pst	45.649	14520.2	11333.3	14022.9	14978.3	13129.5	11117.2
Pst	45.84	14429.3	11427	13961.3	15077.3	13206.5	11222.4
Pst	46.031	14484	11378.4	14020.8	14950.9	13130.3	11094.3
Pst	46.222	14401.2	11390.2	13988.3	15038.2	13211.6	11162.3
Pst	46.413	14495.2	11483.2	13976.5	14890.2	13132.6	11086.2
Pst	46.604	14530.8	11416.1	14070.9	14887.7	13136.6	11072.5
Pst	46.795	14450.5	11499.1	14000.6	14960.9	13180.1	11088.2
Pst	46.986	14577.4	11502.2	13994.2	14890.6	13128.8	11005.9
Pst	47.177	14514.1	11452.5	13942.2	14994.5	13246.1	11082.8
Pst	47.368	14612.9	11517.7	13844.7	14906.1	13207	10999
Pst	47.559	14629.1	11464.6	13894.5	14964.5	13300.7	11066.2
Pst	47.75	14556	11478.5	13818.5	14998.5	13337	11048.1
Pst	47.941	14668.8	11573	13806	14872.9	13290.3	10955.8
Pst	48.132	14623.9	11481.6	13884.4	14959.4	13421.5	11014.1
Pst	48.323	14721	11581	13805.6	14939.3	13357	10938.6
Pst	48.514	14778.4	11587.2	13948.7	15064.3	13443.3	10988.8
Pst	48.705	14707.1	11531.9	13967.2	15120.6	13469.4	10954.3
Pst	48.896	14798.2	11614.4	13886.1	15077.3	13413	10899.6
Pst	49.087	14711.4	11562	14009.8	15237.5	13498	10963.4
Pst	49.278	14702.8	11630.7	13951.1	15170.6	13404.5	10886.2
Pst	49.469	14792.9	11657.7	13997.7	15292.5	13463.1	10954.3
Pst	49.66	14722.8	11599.3	14072	15339.6	13384.2	10876.3
Pst	49.851	14810.7	11683.3	13992.7	15282.9	13341.8	10911.5
Pst	50.042	14701.9	11639.7	14084.7	15393.9	13415.3	10964.7
Pst	50.233	14655	11627.2	14085.5	15230	13301.2	10867.8
Pst	50.424	14705.3	11692	14027.1	15280	13361.4	10956.8
Pst	50.615	14584.1	11662.4	14103.5	15246.3	13299.9	10886.9
Pst	50.806	14633.6	11760.5	14005.3	15147.8	13263.1	10911.3
Pst	50.997	14516.6	11738.2	14106.6	15167.8	13312.7	10926.2
Pst	51.188	14471.8	11667.2	14067.6	15047	13183.7	10825.3
Pst	51.379	14557.3	11737.8	14006.7	15109.7	13215.5	10893.7
Pst	51.57	14437.9	11697.5	14086.8	15042.8	13099.3	10847.5
Pst	51.761	14495.8	11732	13979.5	15022.8	13055.9	10897.2
Pst	51.952	14367.3	11700.9	13931.9	15122.9	13107.4	10887.8
Pst	52.143	14356.2	11606	13959.1	15017.4	13006.9	10844
Pst	52.334	14435.5	11639.8	13826.8	15169.8	13070.2	10917.8
Pst	52.525	14336.6	11550.1	13888	15075.3	12990.4	10810.8
Pst	52.716	14396.8	11548.4	13862.3	15089	13054	10917
Pst	52.907	14325.1	11619.3	13720.6	15176.3	13047	10833.7
Pst	53.098	14340.2	11543	13806.1	15096.8	12964.8	10820.2
Pst	53.289	14420.8	11647.3	13643.1	15220.8	13033.4	10892.8
Pst	53.48	14323	11671.6	13583.6	15234.8	12966.9	10826.5
Pst	53.671	14378.1	11605.3	13608.9	15259.9	13033.3	10888.1
Pst	53.862	14317.7	11682.5	13502.5	15350.5	13070.6	10840.1
Pst	54.053	14299.9	11647.2	13534.6	15271.6	13002.3	10809.5
Pst	54.244	14398.5	11639.5	13493.3	15330.2	13073.8	10908.8
Pst	54.435	14316	11642.3	13410.8	15214.1	12986.5	10846.1
Pst	54.626	14398.1	11535	13470.6	15228.4	13049	10972
Pst	54.817	14323.2	11570.2	13342.1	15291.8	13048.5	10898.4
Pst	55.008	14327.9	11483	13440	15170.9	12991.9	10991.2
Pst	55.199	14415.8	11509.6	13460.4	15288.3	13019.1	10989.2
Pst	55.39	14321	11622.5	13352.2	15200.9	12952.5	10917.1
Pst	55.581	14415.8	11570.5	13402.2	15292	13022.9	10975.2
Pst	55.772	14330.3	11752.7	13303.3	15257.7	12985.7	10858.4
Pst	55.963	14330.3	11680.5	13287.9	15145.6	12966.2	10908.6
Pst	56.154	14429.6	11614.3	13376.1	15225.9	13041.5	10812.4
Pst	56.345	14306.3	11689	13300.1	15089.4	12989	10801.2
Pst	56.536	14397.3	11580.7	13369.3	15196.1	13040.5	10888.2
Pst	56.727	14328.8	11587.1	13362.6	15186.2	12975.2	10781.6
Pst	56.918	14310.5	11597.9	13254.2	15104.1	13011.1	10869.2
Pst	57.109	14395.7	11502.4	13318	15192.1	13066.4	10801.2
Pst	57.3	14326.1	11539.2	13216.5	15056.8	12992.5	10789.9
Pst	57.491	14393.6	11503.5	13269.2	15136.5	13081.7	10847.7
Pst	57.682	14319.7	11513.4	13263.7	15124.6	13009.2	10774.8
Pst	57.873	14312.8	11600.7	13156	15007.3	13000.3	10839.8
Pst	58.064	14395.6	11527.5	13239.6	15087.5	13079	10765.2
Pst	58.255	14302.5	11597.6	13158.4	14994	13004	10832.5
Pst	58.446	14401.5	11617.6	13140.2	15070.8	13064.4	10836.5
Pst	58.637	14356.6	11528.6	13207.5	15057.3	12991.2	10753.4
Pst	58.828	14327.8	11577.5	13152.6	14943.1	12992.8	10822.6
Pst	59.019	14425.8	11465.1	13249.6	15057.8	13056.3	10738.9
Pst	59.21	14360.2	11438.3	13243.4	14975.5	12982.7	10826.3
Pst	59.401	14459.4	11514.3	13177.3	15039.1	13073.1	10818.1
Pst	59.592	14454.4	11422.7	13248.2	14955.4	12989.7	10780.7
Pst	59.783	14375.3	11511	13163.8	14945.9	13071.8	10831.2
Pst	59.974	14462.4	11504	13234.3	15057.4	13087.7	10783.8
Pst	60.165	14379	11452.9	13270.3	14965.7	12999.2	10853.8
Pst	60.356	14483.8	11540.5	13183.8	15019.2	13089.7	10796.1
Pst	60.547	14490.7	11474.1	13271.1	14915.6	13034.2	10774
Pst	60.738	14432.4	11535.9	13186	14901.8	13141.3	10861
Pst	60.929	14565.6	11532.3	13167.2	15004.1	13176.8	10773.1
Pst	61.12	14506.6	11493.1	13276.6	14925.3	13081.4	10859.7
Pst	61.311	14627.5	11552.1	13177.4	14985.4	13152.1	10786.9
Pst	61.502	14669.8	11443.4	13244	14843.2	13087.1	10828
Pst	61.693	14620.4	11446	13276.1	14858.7	13162.8	10865.9
Pst	61.884	14727.5	11506.7	13187	14941.7	13167.3	10760.1
Pst	62.075	14625.9	11415.6	13258.5	14833.4	13088	10840.4
Pst	62.266	14733.8	11479.2	13172	14918.7	13151	10757.4
Pst	62.457	14748.8	11447.1	13162.2	14816.7	13079.7	10838.6
Pst	62.648	14652.3	11471.6	13225.3	14875.9	13151.6	10838.9
Pst	62.839	14746.5	11562.4	13139.5	14845	13147.4	10764.1
Pst	63.03	14678	11499	13237.5	14770.1	13099.9	10862.1
Pst	63.221	14791.4	11567.2	13237.3	14857.9	13167	10739.3
Pst	63.412	14807.5	11554.5	13159.7	14782.1	13076.9	10844.6
Pst	63.603	14746.7	11457.5	13252.9	14886.6	13140.5	10766.5
Pst	63.794	14848.2	11517.5	13143.6	14878.4	13129.3	10757.9
Pst	63.985	14753.1	11431.1	13208.2	14789.8	13040.4	10825.1
Pst	64.176	14815.7	11412.3	13251.7	14867.4	13129.1	10759
Pst	64.367	14881.5	11422	13147.2	14787.4	13050.6	10810.2
Pst	64.558	14812.4	11399.9	13197.7	14880.2	13133	10765.3
Pst	64.749	14896.6	11504.9	13119	14885.8	13061.5	10750.9
Pst	64.94	14799.6	11430.2	13127.9	14747.4	13050.6	10825.4
Pst	65.131	14792.5	11433.9	13189.8	14836.6	13135.2	10756.5
Pst	65.322	14919	11552.4	13122	14722.8	13066.5	10843.2
Pst	65.513	14791.3	11485.4	13204.1	14783.1	13142.4	10755.4
Pst	65.704	14877.2	11624.6	13233.2	14724.6	13057.5	10841.5
Pst	65.895	14773.4	11526.6	13143.1	14676.9	13067.9	10879.5
Pst	66.086	14757	11428.4	13223.9	14782.3	13112.2	10790.1
Pst	66.277	14857	11495.6	13123.3	14680.7	13007	10880.1
Pst	66.468	14713.8	11393.1	13242.2	14781.8	13086.7	10794.7
Pst	66.659	14756.9	11366.9	13234	14700	13009.4	10859.3
Pst	66.85	14725.5	11456	13183.8	14645.5	12979	10869.8
Pst	67.041	14724.7	11376.2	13263.3	14727.5	13042.2	10790.1
Pst	67.232	14791.4	11487.7	13198.1	14628.6	12940.7	10876.1
Pst	67.423	14666.2	11404.9	13304.2	14728.2	13018.9	10790.9
Pst	67.614	14747.1	11422.5	13406.1	14660.6	12944.1	10864.3
Pst	67.805	14661.4	11502.9	13374.6	14673.3	12929.3	10847.8
Pst	67.996	14682.9	11414.4	13493.6	14811.5	13008.3	10782.6
Pst	68.187	14763	11444.9	13522.8	14721.1	12920.8	10842.4
Pst	68.378	14638.1	11419.5	13766.8	14841.4	12972.9	10800.6
Pst	68.569	14722.7	11311.9	13457.1	14785.6	12892.6	10872
Pst	68.76	14638.9	11346.1	13369.2	14850.5	12941.2	10795
Pst	68.951	14635.5	11289.9	13470.3	14827.7	12964.5	10795.7
Pst	69.142	14710.9	11333.6	13482.6	14742.7	12866.4	10842.4
Pst	69.333	14619.1	11440.3	13410.9	14786.9	12970.8	10792.5
Pst	69.524	14739.7	11409.5	13495.7	14698.5	12892.5	10851.7
Pst	69.715	14653.7	11480.5	13455.5	14792	12965.8	10784
Pst	69.906	14653.4	11499.5	13435.6	14732.2	12978.3	10831.9
Pst	70.097	14743.2	11416.5	13502.2	14676.9	12898.9	10840.9
Pst	70.288	14659.4	11476.5	13411.6	14769.4	12969.9	10808
Pst	70.479	14743.6	11375.9	13513	14647.1	12888.3	10876.1
Pst	70.67	14643.5	11437.4	13540.1	14728.1	12967.9	10726
Pst	70.861	14639.7	11388.3	13475.5	14639.9	12937.8	10886.2
Pst	71.052	14745.2	11278.9	13586.8	14661.5	12862	10893.8
Pst	71.243	14663.5	11322	13464.1	14701	12937.6	10822.8
Pst	71.434	14752.3	11223.9	13518.9	14615.4	12856.5	10914.2
Pst	71.625	14696.2	11237.6	13538.2	14725.8	12944.2	10841.2
Pst	71.816	14664.9	11338.4	13439.9	14628.4	12930.1	10921.9
Pst	72.007	14761.6	11286.5	13528.7	14706.3	12865.1	10860.2
Pst	72.198	14662.7	11378	13457.8	14730.8	12934.9	10874.4
Pst	72.389	14748.4	11389.2	13467.1	14685.6	12852.3	10944.9
Pst	72.58	14717.5	11322.3	13551.7	14776.7	12913.5	10860.7
Pst	72.771	14662.9	11401.7	13460	14700.6	12911.9	10936.6
Pst	72.962	14741.5	11326.7	13539	14840.9	12853.4	10850.1
Pst	73.153	14661.1	11350.4	13548.8	14764.7	12931.4	10893
Pst	73.344	14755.3	11341.8	13461.9	14689	12850.1	10928.7
Pst	73.535	14748.3	11266.8	13547.1	14768.3	12921.3	10838.7
Pst	73.726	14650	11317.1	13437.2	14703.3	12949.4	10910.5
Pst	73.917	14732.1	11254.7	13448.4	14786.5	12876.1	10877
Pst	74.108	14641	11254.2	13502.2	14767.7	12968.8	10950.9
Pst	74.299	14718.7	11375.8	13413.6	14666	12880.9	10920.7
Pst	74.49	14722.9	11323.5	13495.2	14798.6	12963.3	10857.9
Pst	74.681	14628.8	11433.9	13434.5	14728.1	12901.4	10915.4
Pst	74.872	14726.8	11432.5	13414.6	14800.4	12902.7	10880.5
Pst	75.063	14634.3	11370.7	13517.4	14675.4	12976	10927.9
Pst	75.254	14718.3	11457	13431.1	14696	12890.5	10915.2
Pst	75.445	14727.6	11346.6	13487.9	14775	12952.9	10843.4
Pst	75.636	14638.7	11301.3	13511.8	14669.7	12873.5	10900.6
Pst	75.827	14710.2	11356.5	13429.4	14757.2	12881.9	10830.1
Pst	76.018	14622.6	11265.8	13505.2	14658.8	12966.3	10914
Pst	76.209	14695.3	11359.2	13421	14706.4	12886.5	10831

## Sheet: Extended Data Fig. 6c
Extended Data Fig. 6c, R-GECO1 fluorescence change in R-GECO1 transgene N.tabacum plants in the absence of Pst treatment.
Solution	Time (min)	plant 1	plant 2	plant 3	plant 4	plant 5	plant 6
control solution (bath solution)	0	15788.5	16363.5	13666.4	11953.7	13597.2	15773.8
control solution (bath solution)	0.191	15857	16411.3	13698.8	11996.4	13703.8	15868.3
control solution (bath solution)	0.382	15888.7	16344.9	13581.2	11943.2	13648.1	15804.8
control solution (bath solution)	0.573	15863.7	16382.2	13676.7	12015.5	13645.2	15926.5
control solution (bath solution)	0.764	16030.9	16347	13599	11932.3	13721.1	15814.8
control solution (bath solution)	0.955	15987.8	16472.2	13688.7	11972.1	13643.7	15902.8
control solution (bath solution)	1.146	16091.7	16394.2	13696.4	11900.9	13702.6	15847.1
control solution (bath solution)	1.337	16137.8	16538	13581.1	11888.4	13602.2	15951.1
control solution (bath solution)	1.528	16084.5	16476.5	13667.4	11974.5	13660.5	15899.6
control solution (bath solution)	1.719	16162.8	16580	13537.4	11869.5	13579.9	15910.4
control solution (bath solution)	1.91	16055.2	16566	13600.6	11933.9	13604.6	16026.4
control solution (bath solution)	2.101	16114.9	16444	13478.8	11903.5	13504.8	15884.8
control solution (bath solution)	2.292	16074.9	16504	13535.4	12001.1	13624.2	15977.8
control solution (bath solution)	2.483	16038.6	16394.3	13422.2	11957.5	13647.2	15845.9
control solution (bath solution)	2.674	16153.4	16433.2	13414.8	11962.7	13606	15911.9
control solution (bath solution)	2.865	16091.2	16345.8	13508.1	12029	13707.1	15811.5
control solution (bath solution)	3.056	16041.2	16420.1	13439.6	12011.4	13612.7	15893.6
control solution (bath solution)	3.247	16166.8	16381.3	13547	12055.1	13722.3	15795.1
control solution (bath solution)	3.438	16088.1	16469.4	13481.5	11949.5	13651.3	15919.4
control solution (bath solution)	3.629	16147.9	16395.8	13567.6	12013.7	13691.7	15952.2
control solution (bath solution)	3.82	16028.8	16492.8	13499.1	11954.6	13596.2	15939.8
control solution (bath solution)	4.011	15947.1	16446.5	13568	11891.1	13634.8	16084
control solution (bath solution)	4.202	16026.8	16324.8	13460.7	11955.7	13536.7	16036.1
control solution (bath solution)	4.393	15877.5	16389	13446.7	11896.8	13558.2	16086.2
control solution (bath solution)	4.584	15975.4	16228.4	13533	12027.1	13559.4	15997.8
control solution (bath solution)	4.775	15932.4	16293.3	13388.8	11983	13498.5	16072.2
control solution (bath solution)	4.966	15948.8	16141.3	13452.8	12107.4	13581.1	15973.4
control solution (bath solution)	5.157	16088.3	16280	13357.5	12132.5	13531.6	16016.3
control solution (bath solution)	5.348	16000.9	16282.9	13469.7	12063.7	13675	15911.1
control solution (bath solution)	5.539	16107.6	16348.2	13424	12115.5	13675.9	15934.3
control solution (bath solution)	5.73	16037.7	16252.8	13557.1	12008.6	13757.6	15932.6
control solution (bath solution)	5.921	15979.1	16367.1	13550	12057.8	13684.3	15848.9
control solution (bath solution)	6.112	16040.3	16271.6	13522.8	11952.5	13734	15984.2
control solution (bath solution)	6.303	15925.2	16302.3	13598.1	12005.1	13725.7	15879.8
control solution (bath solution)	6.494	15982	16350.4	13534.2	12011.4	13618.6	16018.6
control solution (bath solution)	6.685	15969.8	16197.4	13632.1	11925.9	13672.5	15952.2
control solution (bath solution)	6.876	15953.2	16265.2	13558.9	11991.6	13584.8	16061
control solution (bath solution)	7.067	16088.2	16126.6	13510.2	11941.1	13636.4	15953.9
control solution (bath solution)	7.258	16010	16212.2	13517.3	12053.6	13577.9	16030.6
control solution (bath solution)	7.449	16118.3	16122.2	13596.6	11984.3	13651.1	15926.5
control solution (bath solution)	7.64	16121.4	16193	13583.8	12055.1	13592.7	15995.7
control solution (bath solution)	7.831	16003.4	16175.4	13489.4	12074.3	13690.4	15991.1
control solution (bath solution)	8.022	16082.2	16237.3	13583.7	12009.5	13621.2	15882.8
control solution (bath solution)	8.213	15954.8	16180.5	13508.8	12029.5	13651.1	16006.1
control solution (bath solution)	8.404	16024.5	16259.7	13577.5	11946.2	13652.4	15964.3
control solution (bath solution)	8.595	15960	16248.4	13496.2	11979.1	13552.5	16072.1
control solution (bath solution)	8.786	15845.3	16126.3	13575.7	11916.5	13611.8	16039.4
control solution (bath solution)	8.977	15977.4	16217.3	13484.2	11975	13482.4	16141
control solution (bath solution)	9.168	15930.4	16085.1	13543.3	11991.7	13531.4	16101.8
control solution (bath solution)	9.359	16055	16111.7	13450.3	11954	13456.2	16152.4
control solution (bath solution)	9.55	16089.9	15980.4	13442.7	12044.5	13582.3	16029.1
control solution (bath solution)	9.741	16024.4	16075.7	13450.8	11988.2	13524.1	16015.2
control solution (bath solution)	9.932	16137.8	15940.1	13373.7	12084.3	13644.7	16107.2
control solution (bath solution)	10.123	16045.9	16027.3	13491.8	12033.2	13646.4	16044.6
control solution (bath solution)	10.314	16090.6	15978	13411.2	12080.4	13603.7	16121.9
control solution (bath solution)	10.505	16122.5	16073.4	13500.2	12058.4	13691	16008.1
control solution (bath solution)	10.696	15990	16027.8	13448.3	11942	13599.2	16123.2
control solution (bath solution)	10.887	16032.5	16026.2	13514.1	12022.3	13660.5	16051.5
control solution (bath solution)	11.078	15949.5	16153.8	13472.2	11931.3	13545.1	16161.8
control solution (bath solution)	11.269	15971.7	16070.6	13453	11994.1	13605.2	16054.3
control solution (bath solution)	11.46	16097.5	16170.7	13513.3	11929.2	13497.8	16130.8
control solution (bath solution)	11.651	16047.9	16026.5	13409.6	12016.1	13504.1	16081.2
control solution (bath solution)	11.842	16156.7	16073.3	13492.2	12052.3	13499.9	15968.1
control solution (bath solution)	12.033	16055.3	15958	13392.8	12001.5	13455.9	16042.3
control solution (bath solution)	12.224	16089.2	16036.9	13453.5	12079.5	13544.9	15932.7
control solution (bath solution)	12.415	16137.9	15907.6	13362.9	11993.3	13523.1	16015.9
control solution (bath solution)	12.606	16039.1	15981.7	13485.9	12088.6	13594.5	15899.9
control solution (bath solution)	12.797	16078.4	16003.4	13410.1	11980.5	13512.1	15954.9
control solution (bath solution)	12.988	15966.7	15947.9	13441.7	12039.1	13630	15900.1
control solution (bath solution)	13.179	15952.8	16050.2	13527.4	12012.1	13542.9	16021.8
control solution (bath solution)	13.37	16070.3	15979	13470.4	11917.3	13588.8	15955.7
control solution (bath solution)	13.561	16010.6	16076.1	13555.1	11946.9	13477.9	15988.9
control solution (bath solution)	13.752	16115.5	15980.9	13433.2	11870.1	13452.3	16104.3
control solution (bath solution)	13.943	16174.4	16071.2	13517.5	11968.7	13522.3	15986.6
control solution (bath solution)	14.134	16114.6	15936.4	13412.5	11910.9	13438	16082.2
control solution (bath solution)	14.325	16290.7	16045.4	13479.7	11966.2	13525	15994.6
control solution (bath solution)	14.516	16188.7	15941.5	13396.6	12021.8	13489.5	16036.9
control solution (bath solution)	14.707	16235.9	15973.4	13371.5	11979.8	13599.2	15956
control solution (bath solution)	14.898	16210.2	15861.3	13492.6	12060.7	13534.6	16032.2
control solution (bath solution)	15.089	16087.5	15864.2	13428.3	11983.1	13653.1	15910.4
control solution (bath solution)	15.28	16151.4	15956.8	13526.8	12025.4	13610.2	16004.1
control solution (bath solution)	15.471	16066.1	15898.5	13461.7	11954.5	13638	15999.9
control solution (bath solution)	15.662	16156	16008.9	13563.5	11947.9	13644.4	15975.9
control solution (bath solution)	15.853	16175.6	15928.3	13467.4	11997	13550.6	16060.4
control solution (bath solution)	16.044	16128.4	16064.1	13519.2	11929.5	13592.7	16009.2
control solution (bath solution)	16.235	16221	15995.2	13472.6	12015.7	13485	16158.4
control solution (bath solution)	16.426	16150.5	16079.1	13392.4	11952.7	13522.3	16082.2
control solution (bath solution)	16.617	16246.4	15968.6	13458.7	12088.5	13425.1	16159.5
control solution (bath solution)	16.808	16178	16055	13371.8	11998.6	13534.7	16013.7
control solution (bath solution)	16.999	16079.4	16116.1	13432.1	12016	13480.6	16016.7
control solution (bath solution)	17.19	16118.9	15955.2	13367.1	12111.2	13593.5	15874.5
control solution (bath solution)	17.381	16004.8	16001.8	13490.3	12016.6	13652.1	15959.6
control solution (bath solution)	17.572	16114.3	15868.6	13429.1	12057.5	13575.9	15916.3
control solution (bath solution)	17.763	16116.5	15994	13514.6	11944.8	13661.7	15855.1
control solution (bath solution)	17.954	16069	15920.1	13459.3	12003.9	13571.1	15970.9
control solution (bath solution)	18.145	16188.3	15996.8	13468.9	11937.3	13604.3	15899.9
control solution (bath solution)	18.336	16110.7	15914.1	13533.3	11911.3	13499.1	16006.7
control solution (bath solution)	18.527	16183.2	16026.3	13402.3	12006.1	13586	15977.3
control solution (bath solution)	18.718	16216.4	15935.7	13460.4	11943.4	13479.5	16094.3
control solution (bath solution)	18.909	16039.4	15975.3	13374.3	12031	13530.2	15972.9
control solution (bath solution)	19.1	16116.5	16080.2	13423.1	12002.9	13550.6	16047.2
control solution (bath solution)	19.291	15958.1	15967.9	13354.2	12062.4	13491	15908.7
control solution (bath solution)	19.482	16002.4	16026.6	13445	12025.3	13582.2	15864.7
control solution (bath solution)	19.673	15981.5	15859.5	13403.4	11995.2	13500.1	15929.6
control solution (bath solution)	19.864	15919.8	15917.2	13448.8	12055.4	13577.7	15807.7
control solution (bath solution)	20.055	16034.9	15844.3	13543.5	11974.2	13531.7	15898.9
control solution (bath solution)	20.246	15975.5	15976.3	13466.7	12031.1	13609.5	15891.4
control solution (bath solution)	20.437	15972.9	15940.4	13566.8	11942.1	13503.1	16016.4
control solution (bath solution)	20.628	16098.7	16100.8	13500.4	12002	13540.9	15912.3
control solution (bath solution)	20.819	15980.2	15998.4	13537	11981.8	13435.5	16072.6
control solution (bath solution)	21.01	16045.6	16016.4	13384.4	11938.3	13404.8	16019.6
control solution (bath solution)	21.201	15915.9	16140.5	13444.2	12053	13451.2	16117.6
control solution (bath solution)	21.392	15902.3	16062.3	13352.3	11995.4	13395.5	16080.2
control solution (bath solution)	21.583	15966.8	16200.1	13425.4	12099.6	13509.1	15989.2
control solution (bath solution)	21.774	15876.1	16053.8	13423.9	12064	13446.9	16069.1
control solution (bath solution)	21.965	15934.3	16118.9	13327.4	12135.9	13553	15939.9
control solution (bath solution)	22.156	15904.8	15963.3	13414.1	12103.7	13492.5	16000.6
control solution (bath solution)	22.347	15917.7	15984.6	13343.1	12023.5	13608.1	15880.5
control solution (bath solution)	22.538	16072.2	15915.3	13458.2	12089.7	13526.5	15984.7
control solution (bath solution)	22.729	16010.7	15948.2	13407.9	11994	13586.9	15973.4
control solution (bath solution)	22.92	16120.5	15927.1	13528.8	12056.2	13573.4	16127.2
control solution (bath solution)	23.111	16131.1	15899	13451.5	11943.4	13456.2	16079
control solution (bath solution)	23.302	16007	16015	13520.7	12027.6	13516.9	16199.7
control solution (bath solution)	23.493	16031.4	15925.9	13506.9	12061.1	13418.4	16164.2
control solution (bath solution)	23.684	15911	15992.2	13411.8	11979.9	13552.6	16041.7
control solution (bath solution)	23.875	16016.8	15896.1	13479.4	12069.9	13485.2	16073.5
control solution (bath solution)	24.066	16009.2	16003.5	13383.5	12013.1	13591.4	15987.4
control solution (bath solution)	24.257	15966.3	15888.9	13476	12095.6	13533.7	16064.6
control solution (bath solution)	24.448	16099.2	15899.1	13419.6	11972.2	13600.1	15948.5
control solution (bath solution)	24.639	15997.1	15756	13539.9	12021.6	13639.2	16024.1
control solution (bath solution)	24.83	16117.5	15944	13512	11982.1	13545.9	15952.9
control solution (bath solution)	25.021	16142.7	15949.9	13593	11880.5	13645.6	16089.2
control solution (bath solution)	25.212	16020.9	15838	13618.6	11901.4	13541.4	16008.7
control solution (bath solution)	25.403	16086.2	15941	13542.6	11829.5	13613.1	16086.7
control solution (bath solution)	25.594	15937.6	15861.8	13579.4	11935	13502.2	16194.5
control solution (bath solution)	25.785	16008.5	16010.1	13485.6	11908.6	13541.4	16076.6
control solution (bath solution)	25.976	15993.9	15920	13542.9	12013.5	13439.1	16184.9
control solution (bath solution)	26.167	15898.3	16005.6	13461.6	12029.6	13530.4	16090.5
control solution (bath solution)	26.358	16008.8	15946.2	13503.6	11963.9	13526.9	16207.6
control solution (bath solution)	26.549	15909.5	15996.5	13437.8	12033.4	13495.4	16108.6
control solution (bath solution)	26.74	16044.7	15816.3	13553.1	11938.5	13591.8	16153.7
control solution (bath solution)	26.931	16100.3	15852.1	13558.2	11994.8	13525.2	16081.6
control solution (bath solution)	27.122	15989.7	15851.5	13486	11907.2	13627.5	16136.4
control solution (bath solution)	27.313	16079.3	15762.2	13589.7	11916.9	13576.2	16083
control solution (bath solution)	27.504	15946.6	15860.2	13555.4	11926.1	13664.7	16044.9
control solution (bath solution)	27.695	15993.3	15811.3	13630.1	11864.6	13547.1	16198.5
control solution (bath solution)	27.886	16004.5	15908.6	13547.3	11940.7	13573.6	16134.7
control solution (bath solution)	28.077	15849.7	15857.5	13611.7	11880.7	13588	16203.8
control solution (bath solution)	28.268	15968.1	15938.1	13505.5	11998.8	13490.5	16045.3
control solution (bath solution)	28.459	15906.7	15866.8	13548.7	11963.6	13525.1	16106.6
control solution (bath solution)	28.65	16058.9	15981.2	13540.1	12030	13437.3	15990.4
control solution (bath solution)	28.841	16110.4	15878.5	13439.6	12042	13526.6	16058.3
control solution (bath solution)	29.032	16049.1	15925	13565	11967.2	13461.1	15973.3
control solution (bath solution)	29.223	16164.6	15908.8	13487.1	12031.4	13577.2	15962.8
control solution (bath solution)	29.414	16081	15823.8	13592.5	11937.3	13527.7	16022
control solution (bath solution)	29.605	16017.1	15885.5	13532.1	11981.4	13621.4	15953.7
control solution (bath solution)	29.796	16034.8	15774	13639.4	11883.5	13645.8	16073.1
control solution (bath solution)	29.987	15921.1	15861.3	13550.6	11944.9	13554	15961.2
control solution (bath solution)	30.178	15995.1	15770.1	13666.3	11930.3	13672.5	16109
control solution (bath solution)	30.369	15893.6	15900.3	13575	11875.1	13538.6	16026.9
control solution (bath solution)	30.56	15908.7	15842.2	13547	11986.5	13580.4	16134.4
control solution (bath solution)	30.751	16066.9	15929.4	13596.6	11925.8	13474.3	16035
control solution (bath solution)	30.942	15961	15901.4	13505.6	12002	13517	16082.2
control solution (bath solution)	31.133	16086.2	16018.2	13550.5	11938.8	13435.3	15958.7
control solution (bath solution)	31.324	16019.3	15949.4	13490	12014.5	13480.4	16020.9
control solution (bath solution)	31.515	16032.3	15896.6	13606.9	11984.6	13560.4	15919.4
control solution (bath solution)	31.706	16070.3	15948	13533.4	11861.6	13498.2	15942.6
control solution (bath solution)	31.897	15943.3	15873.3	13653.1	11939.5	13592.1	16022.7
control solution (bath solution)	32.088	16000.2	15915.4	13618.3	11855.9	13524.2	15939.9
control solution (bath solution)	32.279	15975.9	15816.1	13642.6	11914.2	13605.7	16057.2
control solution (bath solution)	32.47	15840.5	15876.7	13730.7	11818.2	13497.4	15974.8
control solution (bath solution)	32.661	15964.7	15844.4	13632.3	11791.2	13547.4	16078.9
control solution (bath solution)	32.852	15892.5	15963.4	13653.4	11910.5	13433.7	15986.2
control solution (bath solution)	33.043	16045.8	15902.9	13573.1	11839.2	13392.7	16056.7
control solution (bath solution)	33.234	16087.5	16005.9	13637.5	11916.7	13433.2	15911.5
control solution (bath solution)	33.425	16023.4	16027.9	13520.4	11884.7	13324.3	15986.2
control solution (bath solution)	33.616	16107.4	15943.3	13591.3	11972	13447.3	15854.5
control solution (bath solution)	33.807	15970.5	16002.9	13537.2	11895.2	13326.7	15866.6
control solution (bath solution)	33.998	16014.9	15976.5	13589.4	11879.1	13421.3	15913.1
control solution (bath solution)	34.189	16024.7	16070.3	13700.8	11929.1	13375.1	15860
control solution (bath solution)	34.38	15871.4	16023.5	13623.5	11826.8	13473.2	15972.7
control solution (bath solution)	34.571	15945.9	16035.8	13727.9	11884	13439.9	15934.8
control solution (bath solution)	34.762	15923.6	15933.2	13661.2	11803.4	13377.2	16093.1
control solution (bath solution)	34.953	16060.8	16011.1	13720.9	11875	13458.3	16013.3
control solution (bath solution)	35.144	16136.3	15928.9	13603.3	11851.3	13389.8	16082.3
control solution (bath solution)	35.335	16033.9	15962.5	13680.2	11821.6	13490.1	15981.1
control solution (bath solution)	35.526	16142.6	16019.6	13568.4	11923.7	13424.7	16000.4
control solution (bath solution)	35.717	16052.6	15920.8	13583.6	11886.5	13479.8	15961.3
control solution (bath solution)	35.908	16098.3	16039.4	13653.2	11953.8	13387.4	15836.3
control solution (bath solution)	36.099	16046	15952.4	13601.9	11893.7	13506.3	15899.6
control solution (bath solution)	36.29	15919.5	16030	13707	11954.1	13529	15784.7
control solution (bath solution)	36.481	15933.2	15902.1	13668.5	11955.1	13498.5	15962.4
control solution (bath solution)	36.672	15805.9	15950.4	13843.2	11844.6	13585.3	15974.3
control solution (bath solution)	36.863	15939.7	15826.6	13811	11895.6	13536.1	16081.2
control solution (bath solution)	37.054	15970.2	15874.2	13908.7	11825	13613	16003.8
control solution (bath solution)	37.245	15900.2	15880.2	13801.3	11884.1	13522.1	16080.6
control solution (bath solution)	37.436	16017.3	15792.8	13830.1	11805.8	13583.2	16022.9
control solution (bath solution)	37.627	15918.4	15913.2	13854	11872.9	13484.6	16066.2
control solution (bath solution)	37.818	16029.5	15856.3	13777.8	11888.2	13545.8	16048.5
control solution (bath solution)	38.009	15958.2	15958.6	13837.3	11824.5	13556.8	15905.7
control solution (bath solution)	38.2	15832.8	15873.9	13733.3	11919.5	13478.8	15973.4
control solution (bath solution)	38.391	15896.7	15963.6	13814.4	11849.5	13548.3	15875
control solution (bath solution)	38.582	15776.2	15916.6	13750.5	11926.9	13450.3	15958.1
control solution (bath solution)	38.773	15829.1	16019.4	13883.5	11827	13575.8	15869.1
control solution (bath solution)	38.964	15925.5	15928.3	13821.5	11821.5	13513.9	16006.5
control solution (bath solution)	39.155	15834.6	15963.8	13902.8	11869.4	13582.5	15960.7
control solution (bath solution)	39.346	15946.4	15918.6	13927.2	11776	13515.1	16065.4
control solution (bath solution)	39.537	15901.3	15809.8	13816.3	11823.6	13591.7	16002
control solution (bath solution)	39.728	15966.1	15877.5	13841.2	11733.3	13608.6	16146.8
control solution (bath solution)	39.919	16003.3	15779.6	13729.7	11821.9	13497.5	16141.1
control solution (bath solution)	40.11	15902.1	15886.5	13780.1	11777.1	13534.6	16011.2
control solution (bath solution)	40.301	15930.9	15825.9	13689.5	11784.9	13454.3	16080.6
control solution (bath solution)	40.492	15848.6	15948.5	13737.9	11895.7	13515.2	15982.7
control solution (bath solution)	40.683	15830.9	15890.9	13622.3	11815.5	13403.5	16023.3
control solution (bath solution)	40.874	15921.4	15994.7	13715.4	11904	13489.2	15889.3
control solution (bath solution)	41.065	15863.6	15943.9	13769.8	11847.2	13382.9	15984.2
control solution (bath solution)	41.256	16033.6	15903.4	13666.2	11865.4	13503	15938.3
control solution (bath solution)	41.447	15948.7	15983.7	13773.9	11825	13528.6	16071.1
control solution (bath solution)	41.638	15963.9	15867.5	13714.3	11757	13484.9	16028
control solution (bath solution)	41.829	16096.5	15987.3	13860.1	11820.4	13595.5	16145.8
control solution (bath solution)	42.02	15965.7	15846.1	13795	11705	13541.8	16165.2
control solution (bath solution)	42.211	16006.1	15888.2	13855.4	11776.9	13619.2	16118
control solution (bath solution)	42.402	15872	15816.7	13734.8	11730.5	13534.5	16181.2
control solution (bath solution)	42.593	15845	15935.6	13784	11811.3	13574.9	16071.6
control solution (bath solution)	42.784	15911.4	15867	13736.7	11831.7	13477.1	16138.1
control solution (bath solution)	42.975	15867.7	15953.1	13633	11769.4	13526.6	16033.5
control solution (bath solution)	43.166	15989.4	15940.8	13691.7	11841.5	13532.4	16059.3
control solution (bath solution)	43.357	15922.9	15899.8	13635.2	11768.5	13436.6	16000
control solution (bath solution)	43.548	15958.4	15965.5	13753.8	11827.9	13514.8	16115.8
control solution (bath solution)	43.739	16046.7	15864.8	13674.5	11730.5	13449	16064.8
control solution (bath solution)	43.93	15972.5	15942.4	13790.8	11763.1	13549.7	16188.8
control solution (bath solution)	44.121	16040.7	15811.6	13702.2	11734.7	13463.3	16119.6
control solution (bath solution)	44.312	15895.8	15866.5	13825.6	11643.2	13559.7	16172.6
control solution (bath solution)	44.503	15855.5	15737.9	13707.2	11701.6	13542.9	16288.6
control solution (bath solution)	44.694	15928.2	15823.1	13688	11653.4	13599.5	16217.4
control solution (bath solution)	44.885	15827.2	15867.1	13745.5	11751.4	13554.4	16295.4
control solution (bath solution)	45.076	15935.5	15810.9	13636.5	11719.6	13491.4	16215.3
control solution (bath solution)	45.267	15906.8	15917.3	13684.3	11809.2	13547.5	16269.2
control solution (bath solution)	45.458	15910.7	15859.4	13582.2	11837.1	13442.6	16161
control solution (bath solution)	45.649	16041.6	15931.5	13712	11792.3	13523.4	16267.6
control solution (bath solution)	45.84	15963.9	15879	13651	11851.9	13424.4	16178.7
control solution (bath solution)	46.031	16043.1	15986.5	13749.1	11770.6	13549.8	16283.2
control solution (bath solution)	46.222	15986	15927	13702.1	11829.9	13478	16200.3
control solution (bath solution)	46.413	15874.1	15976	13793.6	11750.2	13552.9	16211
control solution (bath solution)	46.604	15930.7	15834.2	13712.4	11749.4	13489.9	16326.8
control solution (bath solution)	46.795	15821.4	15788.6	13731	11756.5	13522	16230.9
control solution (bath solution)	46.986	15859.6	15859.5	13739.4	11679.5	13568	16314.1
control solution (bath solution)	47.177	15873.8	15748.9	13634.4	11762.9	13454.7	16215
control solution (bath solution)	47.368	15860.2	15891.5	13686	11733.3	13505.5	16273.2
control solution (bath solution)	47.559	15963.7	15809.9	13593.6	11796.9	13421.7	16122.1
control solution (bath solution)	47.75	15886.4	15880	13683.7	11739.8	13478	16159.2
control solution (bath solution)	47.941	16009.1	15819.2	13623.5	11829.1	13387	16031
control solution (bath solution)	48.132	16015.3	15930.8	13721.6	11886.8	13450.5	16115.4
control solution (bath solution)	48.323	15885.7	15878.2	13673	11796.5	13400.6	16045.3
control solution (bath solution)	48.514	15910.1	15973.4	13750.7	11859.6	13512.8	16063.2
control solution (bath solution)	48.705	15792	15960.3	13766.9	11754.7	13568.5	16165
control solution (bath solution)	48.896	15872.9	15861.2	13703.8	11798	13493.3	16128.1
control solution (bath solution)	49.087	15858.5	15923.9	13823	11743.3	13580.8	16230.8
control solution (bath solution)	49.278	15807.8	16027.1	13705.2	11768.5	13550.5	16138.4
control solution (bath solution)	49.469	15900.1	16065.3	13753.2	11844.4	13640.7	16220
control solution (bath solution)	49.66	15837.5	15939.5	13622.4	11816.8	13511.8	16085.1
control solution (bath solution)	49.851	15918	16042	13686.5	11925.4	13566.9	16122.5
control solution (bath solution)	50.042	15986.8	15967.7	13591.2	11851.5	13465.1	16009.9
control solution (bath solution)	50.233	15870.7	16055.5	13633.5	11944.1	13514.2	16083
control solution (bath solution)	50.424	15876.1	16008.6	13637.8	11891.8	13406.3	15995.3
control solution (bath solution)	50.615	15736.3	16016.1	13564.7	11882.6	13489.3	15967.3
control solution (bath solution)	50.806	15802.3	16105.2	13635.3	11924.9	13549.5	16106.4
control solution (bath solution)	50.997	15759.2	16032	13568.4	11848.4	13482.4	16038.9
control solution (bath solution)	51.188	15649.8	16135.6	13666.9	11873.1	13545.6	16139.1
control solution (bath solution)	51.379	15781	16001.6	13593.5	11809.6	13491.3	16049.2
control solution (bath solution)	51.57	15671.7	16062.5	13681.6	11853	13549.4	16160.9
control solution (bath solution)	51.761	15861.3	15912.6	13600.9	11781.6	13500.7	16038.7
control solution (bath solution)	51.952	15828.2	15971	13693.4	11819.9	13549.9	16101.3
control solution (bath solution)	52.143	15719	15835.7	13649	11908.1	13432.1	16004.7
control solution (bath solution)	52.334	15826.2	15950.8	13615.9	11845.8	13466.3	16046.4
control solution (bath solution)	52.525	15671	16043.7	13654.9	11928.7	13450.4	15992
control solution (bath solution)	52.716	15727.6	15945.5	13556.5	11858.8	13351	15916.1
control solution (bath solution)	52.907	15706.8	16027.2	13669.8	11945.8	13439.6	16008.6
control solution (bath solution)	53.098	15631	15910.7	13588.3	11888.5	13370.8	15951.4
control solution (bath solution)	53.289	15701	16051.4	13682.7	11846.6	13457.9	16089.7
control solution (bath solution)	53.48	15624.4	16007	13608.1	11885.4	13403.6	15977.7
control solution (bath solution)	53.671	15693.1	16056.6	13694.9	11806.3	13472.6	16066.8
control solution (bath solution)	53.862	15729.2	15930.6	13633.7	11848.2	13387.7	15996.4
control solution (bath solution)	54.053	15696.4	15983.5	13611.2	11752.8	13456.7	16094.9
control solution (bath solution)	54.244	15794.9	15957.4	13691.5	11870.5	13432.9	15964
control solution (bath solution)	54.435	15741.1	15816.3	13579.6	11877.1	13320.1	16014.2
control solution (bath solution)	54.626	15764.6	15902.3	13631.4	11829.3	13387.2	16000.5
control solution (bath solution)	54.817	15831.8	15840.7	13496.6	11908.5	13274	15877.5
control solution (bath solution)	55.008	15695.4	15953.8	13567.1	11846.6	13356	15943.8
control solution (bath solution)	55.199	15739.2	15888.7	13461.2	11918.4	13279.4	15831.7
control solution (bath solution)	55.39	15628.2	15993.7	13576.2	11812.1	13406.7	15942.3
control solution (bath solution)	55.581	15695.2	15943.2	13503.1	11864.5	13368.3	15869.7
control solution (bath solution)	55.772	15802.7	16070.6	13506.3	11867.1	13464.8	15973.3
control solution (bath solution)	55.963	15728.5	16065.2	13600.8	11760.4	13420.9	15896.9
control solution (bath solution)	56.154	15838.9	15975.5	13539.2	11814	13438.1	16015.2
control solution (bath solution)	56.345	15759.7	16031.2	13642.1	11730.8	13539.3	15922.9
control solution (bath solution)	56.536	15848.2	15957.9	13538.3	11831	13454.1	15974.3
control solution (bath solution)	56.727	15830.9	16065.2	13603.4	11788.7	13504.7	15952
control solution (bath solution)	56.918	15710.2	15945.4	13500.9	11865.1	13393.4	15840.6
control solution (bath solution)	57.109	15771.4	16051.6	13587.2	11905.7	13453.5	15937.3
control solution (bath solution)	57.3	15631.4	15995.6	13589.9	11829.2	13361.1	15783.5
control solution (bath solution)	57.491	15726.2	16072.4	13530.8	11918.6	13434.7	15854.2
control solution (bath solution)	57.682	15755.8	16071	13633.3	11836.2	13388.5	15794.7
control solution (bath solution)	57.873	15684.7	15973.4	13558.5	11882.7	13404.5	15947
control solution (bath solution)	58.064	15813	16063.3	13655.3	11803.5	13500.3	15879
control solution (bath solution)	58.255	15747.8	15961.6	13580.8	11853.3	13444.6	15968.4
control solution (bath solution)	58.446	15829.3	16101.5	13666.2	11810	13517.1	15899.1
control solution (bath solution)	58.637	15832.6	15980.4	13609.2	11721.1	13474.8	16020.2
control solution (bath solution)	58.828	15694.2	16050.5	13683	11799.8	13514.4	15972.1
control solution (bath solution)	59.019	15744.9	15919.5	13697.1	11740.9	13394.7	15895.7
control solution (bath solution)	59.21	15632.8	15909.5	13567.4	11837.5	13428.4	15948.1
control solution (bath solution)	59.401	15690.9	15936	13620.3	11792.2	13419.6	15842.8
control solution (bath solution)	59.592	15707.4	15816.5	13501.3	11800.5	13340.1	15927.9
control solution (bath solution)	59.783	15656	15954.4	13547.5	11885.2	13416.5	15794
control solution (bath solution)	59.974	15795	15893.9	13512.9	11795.7	13343.5	15905.9
control solution (bath solution)	60.165	15721.9	16003.3	13621.6	11859.4	13466.6	15878.5
control solution (bath solution)	60.356	15775.4	15932.3	13618	11760.7	13407	15969.2
control solution (bath solution)	60.547	15866.1	16010.1	13693.6	11803.9	13486.9	15955.9
control solution (bath solution)	60.738	15771.8	15985.8	13760.5	11718.9	13422.9	16039.8
control solution (bath solution)	60.929	15814.9	15994	13678.1	11716.7	13528.9	16014.1
control solution (bath solution)	61.12	15686.2	16021.6	13791.2	11780.1	13516.1	15927.6
control solution (bath solution)	61.311	15703.7	15905.1	13688.3	11733.9	13402.6	16001.5
control solution (bath solution)	61.502	15698.8	15964.4	13751.7	11831.7	13444.6	15867.4
control solution (bath solution)	61.693	15652.5	15804.2	13641.3	11813.1	13339.1	15904.1
control solution (bath solution)	61.884	15767.3	15918.1	13459.9	11890.5	13407.2	15840.5
control solution (bath solution)	62.075	15714	15827.9	13345.1	11816.6	13321	15848.3
control solution (bath solution)	62.266	15727.6	15894.2	13305.8	11825.4	13381.9	15737
control solution (bath solution)	62.457	15853	15984.2	13369.6	11902.7	13345.6	15879.7
control solution (bath solution)	62.648	15788.4	15934	13275.7	11785	13422.7	15821.7
control solution (bath solution)	62.839	15839.8	16038	13380.2	11842	13481.8	15954.9
control solution (bath solution)	63.03	15725.8	15960.2	13318.9	11747.5	13440.9	15855.3
control solution (bath solution)	63.221	15692	16067.5	13439.2	11801.8	13512.5	15879.7
control solution (bath solution)	63.412	15762.4	15942.4	13384.3	11741.6	13422	15942.6
control solution (bath solution)	63.603	15686.8	15988	13476.9	11739.9	13467.2	15841.4
control solution (bath solution)	63.794	15766.2	15942.3	13451.5	11821.3	13356.2	15894.6
control solution (bath solution)	63.985	15701.9	15813	13403.1	11776.1	13418.2	15803.9
control solution (bath solution)	64.176	15748.7	15911.1	13480.4	11860.9	13303.5	15851
control solution (bath solution)	64.367	15832.2	15813.1	13382.1	11807.6	13378.4	15760.4
control solution (bath solution)	64.558	15735.4	15906.4	13468.5	11851.5	13382.9	15840.4
control solution (bath solution)	64.749	15838	15851.6	13353.4	11835.3	13250.9	15785.4
control solution (bath solution)	64.94	15806.2	15960.7	13444.3	11759	13364.4	15894.9
control solution (bath solution)	65.131	15670.7	15906.7	13359.6	11827.2	13301.2	15850.8

## Sheet: Extended Data Fig. 6e
Extended Data Fig. 6e, Staining intensities of whole leaves after the DAB staining for ROS detection.
Samples at 0 time point for 10 mM MgCl2 and Pst are the same Ret-eYFP #1 transgenic plants without any treatment.
Ret-eYFP							Ret-XXM 2.0							Ret-ACR1 2.0							PEG							10 mM MgCl2							Pst
Time (h)	plant 1	plant 2	plant 3	plant 4	plant 5		Time (h)	plant 1	plant 2	plant 3	plant 4	plant 5		Time (h)	plant 1	plant 2	plant 3	plant 4	plant 5		Time (h)	plant 1	plant 2	plant 3	plant 4	plant 5		Time (h)	plant 1	plant 2	plant 3	plant 4	plant 5		Time (h)	plant 1	plant 2	plant 3	plant 4	plant 5
0	62.846	63.967	63.697	82.085	73.972		0	67.553	62.874	63.519	66.27	66.504		0	69.836	75.007	73.172	73.166	69.689		0	75.549	74.835	70.825	73.621	76.859		0	62.846	63.967	63.697	82.085	73.972		0	62.846	63.967	63.697	82.085	73.972
1	71.007	66.153	73.211	66.64	69.748		1	83.094	78.392	75.659	77.393	75.205		1	84.648	79.33	80.523	75.029	70.741		1	80.584	72.587	82.508	80.485	81.207		1	91.737	102.292	82.648	82.798	88.85		1	84.766	96.54	90.893	99.133	97.602
4	79.056	69.181	64.321	66.61	78.043		4	115.298	103.493	100.042	85.942	96.075		4	98.672	82.181	86.767	84.968	89.054		4	93.065	82.124	84.305	84.951	85.709		4	81.228	80.759	84.151	84.395	83.85		4	83.866	81.967	80.568	98.015	82.646
8	62.533	59.885	65.495	70.934	69.907		8	123.515	131.401	139.218	141.5	105.636		8	100.78	94.949	112.633	104.888	109.144		8	93.453	94.49	100.252	102.623	98.894		8	90.043	67.031	68.327	82.453	79.315		8	100.263	90.998	99.707	117.79	87.965
24	69.172	69.616	67.763	69.75	66.821		24	172.624	142.396	134.217	140.314	145.823		24	108.2	137.207	131.865	135.71	133.66		24	117.222	115.394	103.01	112.259	103.015		24	69.007	67.39	65.54	79.785	73.493		24	119.333	111.31	116.083	127.729	121.315

## Sheet: Extended Data Fig. 6f
Extended Data Fig. 6f, Amperometric quantification of hydrogen peroxide (H2O2) dynamics in transgenic N. tabacum leaves upon global green light illumination.
Time (min)	Ret-XXM 2.0 H2O2 mean	Ret-XXM 2.0 H2O2 sem	Ret-ACR1 2.0 H2O2 mean	Ret-ACR1 2.0 H2O2 sem	Ret-eYFP H2O2 mean	Ret-eYFP H2O2 sem
-10	-0.167387	0.184991	0.146143	0.104225	0.00741217	0.0142252
-9.99667	-0.167606	0.184971	0.146079	0.104213	0.0073708	0.0142364
-9.99333	-0.167824	0.184952	0.146016	0.104201	0.00732893	0.0142471
-9.99	-0.168041	0.184934	0.145951	0.104188	0.00728764	0.0142572
-9.98667	-0.168253	0.184919	0.145887	0.104174	0.00724597	0.0142677
-9.98333	-0.168462	0.184907	0.145821	0.104161	0.00720534	0.0142771
-9.98	-0.168666	0.184898	0.145759	0.104149	0.00717164	0.0142817
-9.97667	-0.168877	0.18489	0.145706	0.104139	0.00714167	0.0142855
-9.97333	-0.169091	0.18488	0.145652	0.104129	0.00711038	0.0142893
-9.97	-0.169297	0.18487	0.145598	0.104119	0.00708293	0.0142894
-9.96667	-0.169501	0.184861	0.145542	0.104109	0.00705639	0.0142867
-9.96333	-0.1697	0.184852	0.145485	0.1041	0.00703082	0.0142835
-9.96	-0.169903	0.184841	0.145428	0.104091	0.00700562	0.0142794
-9.95667	-0.170103	0.184827	0.145368	0.10408	0.00698088	0.0142743
-9.95333	-0.170301	0.18481	0.145306	0.10407	0.00696431	0.0142639
-9.95	-0.170502	0.184791	0.145244	0.10406	0.00695405	0.0142493
-9.94667	-0.170703	0.184771	0.145184	0.10405	0.00694766	0.0142319
-9.94333	-0.170901	0.18475	0.14512	0.104041	0.00694545	0.0142134
-9.94	-0.171092	0.184728	0.145056	0.10403	0.00694668	0.0141948
-9.93667	-0.171287	0.184703	0.144994	0.104021	0.00694948	0.0141751
-9.93333	-0.171485	0.184676	0.144931	0.104013	0.00695053	0.0141561
-9.93	-0.171686	0.184648	0.144867	0.104004	0.00694983	0.0141364
-9.92667	-0.171885	0.184622	0.144797	0.103995	0.00694794	0.0141163
-9.92333	-0.172082	0.184593	0.144724	0.103985	0.00694592	0.0140957
-9.92	-0.17226	0.184566	0.144652	0.103974	0.00694269	0.0140755
-9.91667	-0.172436	0.184538	0.144576	0.103965	0.00693395	0.0140576
-9.91333	-0.172611	0.184511	0.144501	0.103956	0.00691871	0.0140405
-9.91	-0.17279	0.184488	0.144424	0.103947	0.00690532	0.0140235
-9.90667	-0.17297	0.184466	0.144344	0.103938	0.00689456	0.0140063
-9.90333	-0.17316	0.184442	0.144263	0.103929	0.00688072	0.0139913
-9.9	-0.173355	0.184419	0.144176	0.103922	0.00686276	0.0139764
-9.89667	-0.173558	0.184395	0.144084	0.103915	0.00683939	0.0139615
-9.89333	-0.173766	0.184369	0.143987	0.103908	0.00681916	0.013946
-9.89	-0.173981	0.184343	0.143886	0.1039	0.00680172	0.0139289
-9.88667	-0.1742	0.184318	0.143784	0.103892	0.00678281	0.0139115
-9.88333	-0.174413	0.184292	0.143679	0.103883	0.00676849	0.0138929
-9.88	-0.174627	0.184259	0.143569	0.103873	0.00675133	0.0138752
-9.87667	-0.174838	0.184226	0.143453	0.103862	0.00673237	0.0138587
-9.87333	-0.175041	0.184195	0.143337	0.103851	0.00671896	0.0138416
-9.87	-0.175243	0.184164	0.143215	0.103839	0.00671334	0.0138203
-9.86667	-0.175444	0.184132	0.143091	0.103827	0.0067061	0.0137989
-9.86333	-0.175642	0.184097	0.14296	0.103814	0.00669946	0.0137776
-9.86	-0.175844	0.184056	0.142824	0.103801	0.00669041	0.0137563
-9.85667	-0.176049	0.184012	0.142688	0.103788	0.00668671	0.0137331
-9.85333	-0.176256	0.183969	0.142551	0.103775	0.00667722	0.0137096
-9.85	-0.176461	0.183928	0.142408	0.103762	0.00666614	0.0136866
-9.84667	-0.176663	0.183887	0.142264	0.103749	0.00665896	0.0136608
-9.84333	-0.17686	0.183846	0.14212	0.103737	0.00665487	0.0136327
-9.84	-0.177057	0.183809	0.141982	0.103724	0.0066492	0.0136063
-9.83667	-0.177249	0.183776	0.141844	0.103711	0.00664211	0.0135782
-9.83333	-0.177423	0.183748	0.141709	0.103697	0.00663499	0.0135461
-9.83	-0.177585	0.183722	0.141565	0.103683	0.00662916	0.0135151
-9.82667	-0.177748	0.183695	0.141418	0.103668	0.00662097	0.0134849
-9.82333	-0.177908	0.183666	0.14127	0.103653	0.00660943	0.0134535
-9.82	-0.178065	0.183633	0.141122	0.103636	0.00659816	0.0134181
-9.81667	-0.178227	0.183597	0.140977	0.10362	0.00658786	0.0133803
-9.81333	-0.178388	0.183562	0.140835	0.103603	0.00657586	0.0133417
-9.81	-0.178545	0.183525	0.140688	0.103585	0.00655576	0.013306
-9.80667	-0.178701	0.183488	0.140539	0.103566	0.00652264	0.013273
-9.80333	-0.178854	0.183452	0.140394	0.103549	0.00648504	0.0132411
-9.8	-0.179004	0.183414	0.140246	0.10353	0.00644528	0.0132092
-9.79667	-0.179154	0.183376	0.140102	0.103511	0.00639937	0.0131791
-9.79333	-0.179305	0.183336	0.139962	0.103493	0.00634907	0.0131477
-9.79	-0.179453	0.183295	0.139825	0.103474	0.00629549	0.0131176
-9.78667	-0.179594	0.183255	0.139691	0.103457	0.0062414	0.0130895
-9.78333	-0.17974	0.183214	0.139559	0.103438	0.00618356	0.0130601
-9.78	-0.179887	0.183173	0.139429	0.103418	0.00612657	0.0130297
-9.77667	-0.180045	0.183134	0.139301	0.103398	0.00607439	0.0129984
-9.77333	-0.180207	0.183097	0.139171	0.103378	0.00602016	0.0129675
-9.77	-0.180369	0.183062	0.139037	0.103358	0.00596682	0.012935
-9.76667	-0.180527	0.183028	0.138901	0.103338	0.0059119	0.0129034
-9.76333	-0.180675	0.182999	0.13876	0.103317	0.00585362	0.0128735
-9.76	-0.180811	0.182971	0.138618	0.103297	0.00579196	0.0128463
-9.75667	-0.180941	0.182944	0.138475	0.103276	0.00573712	0.0128162
-9.75333	-0.181064	0.182921	0.138336	0.103256	0.00568776	0.0127831
-9.75	-0.181194	0.182895	0.138195	0.103235	0.00563791	0.0127505
-9.74667	-0.181325	0.182868	0.138052	0.103214	0.005592	0.0127152
-9.74333	-0.181465	0.182844	0.137908	0.103191	0.00554887	0.0126787
-9.74	-0.181605	0.182821	0.137763	0.103169	0.00550838	0.0126412
-9.73667	-0.181744	0.182796	0.137613	0.103147	0.00546765	0.0126047
-9.73333	-0.181884	0.182771	0.13746	0.103125	0.00543063	0.0125667
-9.73	-0.182032	0.182747	0.137305	0.103102	0.00539794	0.0125291
-9.72667	-0.182175	0.182723	0.137143	0.103079	0.00536444	0.0124946
-9.72333	-0.182314	0.1827	0.136979	0.103054	0.00532832	0.0124631
-9.72	-0.182451	0.182677	0.136812	0.103029	0.00529364	0.0124342
-9.71667	-0.182586	0.182652	0.136647	0.103004	0.0052598	0.0124069
-9.71333	-0.182723	0.18263	0.13648	0.102979	0.00522747	0.0123818
-9.71	-0.182872	0.182609	0.136316	0.102954	0.0051928	0.0123583
-9.70667	-0.183026	0.182585	0.136158	0.102928	0.00516043	0.012333
-9.70333	-0.183178	0.182559	0.136001	0.102901	0.00513214	0.0123074
-9.7	-0.183334	0.182533	0.135844	0.102873	0.00510685	0.0122815
-9.69667	-0.18349	0.18251	0.135687	0.102844	0.00508126	0.012255
-9.69333	-0.183645	0.182484	0.135535	0.102815	0.00505604	0.0122287
-9.69	-0.183803	0.182454	0.135386	0.102784	0.00503017	0.0122022
-9.68667	-0.183964	0.182426	0.135236	0.102753	0.0050002	0.0121727
-9.68333	-0.184117	0.182397	0.135088	0.102722	0.00497393	0.0121397
-9.68	-0.184266	0.182372	0.13494	0.102691	0.00494527	0.0121077
-9.67667	-0.18442	0.182348	0.134788	0.102659	0.00491101	0.0120774
-9.67333	-0.184574	0.182324	0.134637	0.102625	0.00487398	0.0120452
-9.67	-0.184727	0.182301	0.134492	0.10259	0.00484014	0.012011
-9.66667	-0.184876	0.182282	0.13435	0.102555	0.00481116	0.0119734
-9.66333	-0.185017	0.182261	0.134214	0.102518	0.00478439	0.0119385
-9.66	-0.185151	0.18224	0.134083	0.102478	0.0047581	0.0119025
-9.65667	-0.185276	0.182219	0.133954	0.102436	0.00473952	0.0118624
-9.65333	-0.1854	0.182197	0.133828	0.102393	0.00471691	0.0118252
-9.65	-0.185522	0.182174	0.133709	0.102349	0.00469854	0.0117861
-9.64667	-0.185637	0.182152	0.133605	0.102302	0.00467982	0.0117465
-9.64333	-0.18575	0.182133	0.133558	0.102245	0.00465875	0.0117047
-9.64	-0.185854	0.182115	0.133551	0.102181	0.00463734	0.0116638
-9.63667	-0.185946	0.182099	0.133552	0.102116	0.00461648	0.0116233
-9.63333	-0.186039	0.182081	0.133551	0.10205	0.00459675	0.0115832
-9.63	-0.186124	0.182062	0.133553	0.101985	0.00457747	0.0115423
-9.62667	-0.186205	0.182043	0.13356	0.10192	0.00455962	0.0115
-9.62333	-0.186282	0.182024	0.133566	0.101856	0.00453937	0.011462
-9.62	-0.186355	0.182005	0.133576	0.101792	0.00451873	0.011425
-9.61667	-0.186422	0.181987	0.133579	0.101728	0.00450025	0.0113872
-9.61333	-0.186485	0.181969	0.133578	0.101663	0.00448375	0.0113472
-9.61	-0.186547	0.181953	0.133574	0.1016	0.0044637	0.0113098
-9.60667	-0.186607	0.181937	0.13357	0.101537	0.00444489	0.0112716
-9.60333	-0.186667	0.18192	0.133567	0.101475	0.0044257	0.0112323
-9.6	-0.186726	0.181902	0.133564	0.101414	0.00440627	0.0111935
-9.59667	-0.186789	0.181883	0.133558	0.101354	0.00438528	0.0111553
-9.59333	-0.186864	0.181867	0.13355	0.101294	0.00435909	0.011119
-9.59	-0.186948	0.181853	0.133545	0.101235	0.00433398	0.0110815
-9.58667	-0.187033	0.181838	0.133543	0.101176	0.00430888	0.0110437
-9.58333	-0.187115	0.181824	0.133544	0.101118	0.00428398	0.0110072
-9.58	-0.187192	0.181813	0.133545	0.101061	0.0042546	0.0109735
-9.57667	-0.187278	0.181802	0.133544	0.101003	0.00422631	0.0109404
-9.57333	-0.18736	0.181794	0.133541	0.100947	0.00419942	0.010905
-9.57	-0.187442	0.181783	0.133536	0.100891	0.00417151	0.0108716
-9.56667	-0.187525	0.181772	0.133525	0.100835	0.00414205	0.0108388
-9.56333	-0.187606	0.181759	0.133508	0.100779	0.00411045	0.0108078
-9.56	-0.187688	0.181748	0.133488	0.100725	0.00408761	0.0107768
-9.55667	-0.187771	0.181732	0.133468	0.100673	0.00406352	0.0107479
-9.55333	-0.18785	0.181714	0.133444	0.100621	0.00403278	0.010723
-9.55	-0.187928	0.181695	0.133414	0.100568	0.00400313	0.0106997
-9.54667	-0.188007	0.181672	0.133379	0.100514	0.00397445	0.0106761
-9.54333	-0.188091	0.181649	0.133342	0.10046	0.00394264	0.0106543
-9.54	-0.188174	0.181627	0.133306	0.100406	0.00390938	0.0106339
-9.53667	-0.188252	0.181604	0.133269	0.100352	0.00387627	0.0106132
-9.53333	-0.188322	0.181583	0.13323	0.100299	0.00383678	0.010594
-9.53	-0.188385	0.181564	0.13319	0.100246	0.00379465	0.0105739
-9.52667	-0.188437	0.181545	0.133151	0.100193	0.00375281	0.0105535
-9.52333	-0.188482	0.181525	0.13311	0.10014	0.00370619	0.0105327
-9.52	-0.188525	0.181505	0.133067	0.100088	0.0036539	0.010515
-9.51667	-0.188565	0.181484	0.13302	0.100036	0.00360411	0.0104938
-9.51333	-0.188599	0.181469	0.132968	0.0999841	0.00355804	0.0104688
-9.51	-0.188632	0.181453	0.132918	0.0999329	0.00350989	0.010448
-9.50667	-0.18867	0.181439	0.132873	0.0998818	0.00345707	0.0104272
-9.50333	-0.188715	0.181426	0.132827	0.0998303	0.00339766	0.0104104
-9.5	-0.188766	0.181415	0.132779	0.0997779	0.00334091	0.0103913
-9.49667	-0.188818	0.181406	0.132733	0.0997252	0.00328826	0.010371
-9.49333	-0.18888	0.1814	0.132686	0.0996714	0.00323645	0.010351
-9.49	-0.188947	0.181395	0.132637	0.0996183	0.00318238	0.010332
-9.48667	-0.189013	0.181391	0.132587	0.0995665	0.00313027	0.0103146
-9.48333	-0.189079	0.181388	0.132542	0.0995138	0.00308088	0.0102989
-9.48	-0.189146	0.181386	0.132495	0.0994608	0.00302931	0.0102851
-9.47667	-0.189214	0.181384	0.13245	0.0994092	0.00298173	0.0102698
-9.47333	-0.18928	0.181382	0.132412	0.0993589	0.0029323	0.0102546
-9.47	-0.189345	0.18138	0.132378	0.0993082	0.00288032	0.0102401
-9.46667	-0.189411	0.181378	0.132347	0.0992582	0.00282345	0.0102274
-9.46333	-0.189457	0.181379	0.13232	0.0992088	0.00276674	0.0102199
-9.46	-0.189502	0.181379	0.1323	0.0991605	0.00271234	0.0102118
-9.45667	-0.189536	0.18138	0.132286	0.0991123	0.00266267	0.0102045
-9.45333	-0.189566	0.18138	0.13227	0.0990639	0.00261703	0.0101976
-9.45	-0.18959	0.18138	0.132252	0.0990164	0.00257121	0.0101925
-9.44667	-0.189606	0.18138	0.132233	0.0989694	0.00252987	0.0101867
-9.44333	-0.189615	0.18138	0.132218	0.0989236	0.00248859	0.0101792
-9.44	-0.189617	0.181381	0.132205	0.0988781	0.00244811	0.0101721
-9.43667	-0.189616	0.181383	0.132192	0.0988336	0.00241097	0.0101647
-9.43333	-0.189621	0.181391	0.132178	0.0987904	0.00237222	0.0101602
-9.43	-0.189632	0.1814	0.132174	0.0987487	0.00233621	0.0101553
-9.42667	-0.189642	0.181412	0.132175	0.0987076	0.00230349	0.0101498
-9.42333	-0.189659	0.181428	0.132178	0.098666	0.00227404	0.0101461
-9.42	-0.189685	0.181444	0.132182	0.0986247	0.00224575	0.0101427
-9.41667	-0.189713	0.181461	0.132185	0.0985844	0.00221355	0.0101407
-9.41333	-0.189744	0.18148	0.132187	0.0985451	0.00218019	0.0101392
-9.41	-0.189773	0.181499	0.132184	0.0985058	0.00214465	0.010139
-9.40667	-0.189803	0.181518	0.132182	0.0984673	0.00210737	0.0101385
-9.40333	-0.189834	0.181534	0.132182	0.0984281	0.00206857	0.0101368
-9.4	-0.189862	0.181548	0.132182	0.0983879	0.00203702	0.0101347
-9.39667	-0.189893	0.181564	0.132177	0.0983489	0.00200604	0.0101353
-9.39333	-0.189926	0.181582	0.132169	0.0983099	0.00197608	0.0101359
-9.39	-0.189964	0.181603	0.132161	0.0982722	0.00195006	0.0101347
-9.38667	-0.190005	0.181623	0.132148	0.0982355	0.00192751	0.0101342
-9.38333	-0.190051	0.181641	0.132129	0.0981985	0.00190945	0.0101348
-9.38	-0.190099	0.181664	0.132108	0.0981625	0.00189109	0.0101361
-9.37667	-0.190146	0.181688	0.132085	0.0981272	0.00186822	0.0101402
-9.37333	-0.190186	0.181712	0.132055	0.0980917	0.00183541	0.0101476
-9.37	-0.19023	0.181738	0.132021	0.0980561	0.00179555	0.0101588
-9.36667	-0.190279	0.181764	0.131991	0.0980212	0.00175271	0.010172
-9.36333	-0.190332	0.18179	0.131957	0.0979866	0.00170913	0.0101876
-9.36	-0.190387	0.181814	0.131922	0.0979527	0.0016602	0.0102076
-9.35667	-0.190437	0.181837	0.131888	0.0979191	0.00161346	0.0102263
-9.35333	-0.190473	0.181857	0.131856	0.0978867	0.00156424	0.0102448
-9.35	-0.190517	0.181875	0.131826	0.0978563	0.00151732	0.0102623
-9.34667	-0.190561	0.181893	0.131792	0.0978251	0.00147343	0.0102778
-9.34333	-0.190601	0.181912	0.131753	0.0977934	0.00143402	0.010292
-9.34	-0.190645	0.18193	0.131711	0.097762	0.00139661	0.0103072
-9.33667	-0.190684	0.181948	0.131668	0.0977305	0.00136732	0.0103191
-9.33333	-0.190729	0.181962	0.131623	0.0976988	0.00133848	0.0103311
-9.33	-0.190769	0.181977	0.131573	0.0976685	0.00130705	0.0103412
-9.32667	-0.190815	0.181991	0.131521	0.0976391	0.00127668	0.0103496
-9.32333	-0.190866	0.182005	0.131462	0.0976086	0.0012467	0.0103587
-9.32	-0.190907	0.18202	0.131402	0.0975787	0.00121334	0.0103695
-9.31667	-0.190948	0.182037	0.131341	0.0975493	0.00117467	0.010381
-9.31333	-0.190987	0.182057	0.131277	0.0975199	0.00113238	0.0103952
-9.31	-0.191016	0.182079	0.131211	0.0974916	0.00108285	0.0104116
-9.30667	-0.191038	0.182104	0.131148	0.097464	0.00102705	0.0104288
-9.30333	-0.191055	0.182127	0.131088	0.0974352	0.00097741	0.0104431
-9.3	-0.191068	0.182149	0.131029	0.0974069	0.000931278	0.0104562
-9.29667	-0.19108	0.182171	0.13097	0.0973789	0.000888469	0.0104664
-9.29333	-0.191098	0.182192	0.13091	0.0973504	0.000849074	0.010473
-9.29	-0.191122	0.182212	0.13085	0.0973213	0.000812699	0.0104779
-9.28667	-0.19115	0.182232	0.130792	0.0972921	0.000776261	0.0104814
-9.28333	-0.191181	0.182252	0.130733	0.097264	0.000741896	0.0104846
-9.28	-0.191211	0.182274	0.130676	0.0972384	0.000711189	0.0104859
-9.27667	-0.191245	0.182295	0.13062	0.0972125	0.000679313	0.010488
-9.27333	-0.191273	0.182314	0.130568	0.0971882	0.000648201	0.0104893
-9.27	-0.191301	0.182333	0.130515	0.0971646	0.000613937	0.0104909
-9.26667	-0.191322	0.182352	0.130465	0.0971411	0.000578054	0.0104943
-9.26333	-0.191335	0.182373	0.130419	0.0971195	0.000541514	0.0104958
-9.26	-0.191353	0.182394	0.130371	0.0970983	0.000506971	0.0104955
-9.25667	-0.191381	0.182415	0.130319	0.0970762	0.00047244	0.0104957
-9.25333	-0.191411	0.182436	0.13027	0.0970535	0.000441499	0.0104949
-9.25	-0.191438	0.182456	0.130225	0.0970324	0.000408056	0.0104944
-9.24667	-0.191461	0.182477	0.130181	0.0970111	0.000375527	0.010494
-9.24333	-0.191484	0.182498	0.13014	0.0969889	0.000340251	0.0104965
-9.24	-0.191502	0.18252	0.130101	0.0969666	0.000303961	0.010501
-9.23667	-0.191521	0.182543	0.130064	0.0969444	0.000265706	0.0105055
-9.23333	-0.191535	0.182565	0.13003	0.0969234	0.000222533	0.0105121
-9.23	-0.191543	0.182586	0.129998	0.0969032	0.000177912	0.0105215
-9.22667	-0.191533	0.182593	0.129964	0.0968838	0.000129933	0.0105312
-9.22333	-0.191501	0.182589	0.129926	0.0968653	7.84089e-05	0.0105411
-9.22	-0.191461	0.182576	0.129888	0.0968473	2.94218e-05	0.0105511
-9.21667	-0.191419	0.182556	0.129848	0.0968293	-1.93098e-05	0.010561
-9.21333	-0.191369	0.182529	0.129805	0.0968122	-7.42099e-05	0.0105725
-9.21	-0.191312	0.182497	0.129762	0.0967941	-0.000134032	0.0105864
-9.20667	-0.191252	0.18246	0.129718	0.096776	-0.000195878	0.0105986
-9.20333	-0.191189	0.182422	0.129671	0.0967565	-0.000258817	0.0106111
-9.2	-0.191122	0.182379	0.129622	0.0967352	-0.00032144	0.0106216
-9.19667	-0.191054	0.182335	0.129569	0.0967131	-0.000387754	0.0106342
-9.19333	-0.190984	0.182287	0.129514	0.0966917	-0.00045467	0.0106487
-9.19	-0.190913	0.182237	0.12946	0.0966701	-0.000518368	0.0106615
-9.18667	-0.190839	0.182187	0.129404	0.0966489	-0.000580266	0.0106738
-9.18333	-0.190764	0.182136	0.12935	0.0966275	-0.000648861	0.0106878
-9.18	-0.190697	0.182086	0.129295	0.0966067	-0.000724922	0.0107043
-9.17667	-0.190636	0.182039	0.12924	0.0965856	-0.00080201	0.0107213
-9.17333	-0.190588	0.18199	0.129182	0.0965645	-0.000880452	0.0107382
-9.17	-0.190546	0.181941	0.129126	0.0965437	-0.000965135	0.0107597
-9.16667	-0.190512	0.181893	0.129076	0.0965211	-0.00104764	0.0107807
-9.16333	-0.190478	0.181846	0.12903	0.0964982	-0.0011307	0.0108023
-9.16	-0.190441	0.181799	0.128983	0.0964737	-0.00121599	0.0108259
-9.15667	-0.190397	0.181751	0.12894	0.0964488	-0.00130172	0.0108528
-9.15333	-0.190346	0.181701	0.128901	0.0964243	-0.00138467	0.0108814
-9.15	-0.190278	0.181652	0.128859	0.0964002	-0.00146671	0.010912
-9.14667	-0.190202	0.181607	0.128818	0.0963755	-0.00154656	0.0109445
-9.14333	-0.190116	0.181561	0.128781	0.0963508	-0.00162555	0.0109767
-9.14	-0.19002	0.181514	0.128742	0.0963242	-0.00170267	0.0110112
-9.13667	-0.189927	0.181468	0.128702	0.0962969	-0.00177727	0.0110456
-9.13333	-0.189838	0.181422	0.128663	0.0962695	-0.00184641	0.0110784
-9.13	-0.189738	0.181379	0.128627	0.0962432	-0.00191899	0.011114
-9.12667	-0.189641	0.181336	0.12859	0.0962177	-0.00199264	0.0111508
-9.12333	-0.189543	0.181293	0.128554	0.0961918	-0.0020651	0.0111856
-9.12	-0.189444	0.181251	0.128519	0.0961661	-0.00214012	0.0112214
-9.11667	-0.18935	0.181209	0.128487	0.0961422	-0.00221895	0.0112585
-9.11333	-0.189259	0.181168	0.128455	0.0961185	-0.00229311	0.0112947
-9.11	-0.189164	0.181127	0.128425	0.0960949	-0.00236739	0.0113324
-9.10667	-0.189075	0.181091	0.128392	0.0960706	-0.00244	0.0113682
-9.10333	-0.18899	0.181058	0.128363	0.0960468	-0.00250384	0.0114001
-9.1	-0.188908	0.181027	0.128346	0.096023	-0.00256553	0.0114321
-9.09667	-0.188823	0.181	0.128338	0.0959999	-0.00262327	0.0114642
-9.09333	-0.188742	0.180974	0.12834	0.095977	-0.00267725	0.0114956
-9.09	-0.188665	0.180948	0.128352	0.0959537	-0.00272986	0.0115258
-9.08667	-0.188597	0.18092	0.128372	0.0959294	-0.00278533	0.0115581
-9.08333	-0.188519	0.180892	0.1284	0.0959035	-0.00283927	0.0115915
-9.08	-0.188442	0.180865	0.128433	0.0958777	-0.00289236	0.0116255
-9.07667	-0.188372	0.180834	0.128471	0.095852	-0.00294099	0.0116609
-9.07333	-0.188305	0.180807	0.128514	0.0958269	-0.00299008	0.0116992
-9.07	-0.188245	0.180779	0.128557	0.0958021	-0.00303644	0.0117401
-9.06667	-0.188182	0.180754	0.128604	0.0957773	-0.00308235	0.0117837
-9.06333	-0.188115	0.18073	0.128652	0.0957532	-0.00312853	0.0118294
-9.06	-0.188042	0.180706	0.1287	0.0957302	-0.00317508	0.0118789
-9.05667	-0.187957	0.180684	0.128752	0.0957077	-0.00321958	0.0119316
-9.05333	-0.187869	0.180665	0.128806	0.0956863	-0.00326153	0.0119863
-9.05	-0.187776	0.180647	0.128859	0.0956649	-0.00330371	0.0120438
-9.04667	-0.187685	0.180627	0.128909	0.0956443	-0.0033409	0.0121031
-9.04333	-0.187588	0.180608	0.12896	0.0956254	-0.00337555	0.0121639
-9.04	-0.187498	0.18059	0.129008	0.0956073	-0.00341088	0.0122268
-9.03667	-0.187418	0.180571	0.129057	0.0955888	-0.00345093	0.0122944
-9.03333	-0.187341	0.180551	0.129103	0.0955694	-0.00349256	0.0123635
-9.03	-0.187257	0.180535	0.129144	0.0955501	-0.00352934	0.0124312
-9.02667	-0.18718	0.180521	0.129184	0.0955316	-0.0035662	0.0125001
-9.02333	-0.187117	0.180508	0.129224	0.0955123	-0.00360205	0.0125685
-9.02	-0.18706	0.180494	0.129266	0.0954938	-0.00363312	0.012637
-9.01667	-0.187001	0.180481	0.12931	0.0954764	-0.00366494	0.0127077
-9.01333	-0.186941	0.180469	0.129348	0.0954594	-0.00369395	0.0127813
-9.01	-0.18688	0.180459	0.129384	0.0954418	-0.00372359	0.0128591
-9.00667	-0.186821	0.180448	0.12942	0.0954235	-0.00375433	0.0129389
-9.00333	-0.186768	0.180439	0.129453	0.095405	-0.00378852	0.0130227
-9	-0.186728	0.180428	0.129479	0.0953858	-0.00381915	0.0131105
-8.99667	-0.186695	0.180416	0.129497	0.0953662	-0.00384084	0.0132008
-8.99333	-0.186667	0.180403	0.129513	0.0953469	-0.00385501	0.0132915
-8.99	-0.186643	0.180389	0.12953	0.0953272	-0.00386065	0.0133824
-8.98667	-0.186619	0.180373	0.129546	0.0953096	-0.00386031	0.0134763
-8.98333	-0.186597	0.180357	0.12956	0.0952927	-0.00385011	0.0135712
-8.98	-0.186576	0.18034	0.129569	0.095276	-0.00383305	0.0136656
-8.97667	-0.186549	0.180325	0.129575	0.0952599	-0.00380857	0.0137612
-8.97333	-0.186524	0.180307	0.129577	0.0952443	-0.00377876	0.013856
-8.97	-0.186498	0.180292	0.129579	0.0952287	-0.00373704	0.0139506
-8.96667	-0.186479	0.180275	0.12958	0.0952143	-0.00368766	0.0140478
-8.96333	-0.186465	0.180257	0.129585	0.0952014	-0.00363238	0.0141482
-8.96	-0.186461	0.180241	0.12959	0.0951897	-0.00357639	0.0142519
-8.95667	-0.186458	0.180226	0.129598	0.0951765	-0.00350955	0.0143563
-8.95333	-0.186457	0.180214	0.129612	0.0951638	-0.00343803	0.0144646
-8.95	-0.186454	0.180204	0.129629	0.095152	-0.0033574	0.0145727
-8.94667	-0.186451	0.180198	0.129646	0.0951387	-0.00326622	0.0146776
-8.94333	-0.186444	0.180193	0.129663	0.0951237	-0.00317073	0.014784
-8.94	-0.186442	0.18019	0.129682	0.0951103	-0.00307	0.0148922
-8.93667	-0.186434	0.18019	0.1297	0.0950969	-0.00296412	0.0150008
-8.93333	-0.186418	0.180191	0.129723	0.0950834	-0.00285626	0.0151121
-8.93	-0.186399	0.180194	0.129741	0.0950703	-0.00275443	0.0152265
-8.92667	-0.18638	0.180194	0.129757	0.0950588	-0.00264322	0.0153375
-8.92333	-0.186356	0.180193	0.129775	0.0950482	-0.00252927	0.0154489
-8.92	-0.186326	0.18019	0.129795	0.0950395	-0.00241452	0.0155618
-8.91667	-0.186289	0.180189	0.129812	0.0950314	-0.0022994	0.0156741
-8.91333	-0.186251	0.180185	0.129829	0.0950242	-0.00218304	0.0157847
-8.91	-0.186224	0.180179	0.129843	0.0950162	-0.00206564	0.0158953
-8.90667	-0.186199	0.180173	0.129857	0.095008	-0.00194424	0.0160044
-8.90333	-0.186173	0.180165	0.129869	0.0950006	-0.00182309	0.0161141
-8.9	-0.186148	0.18016	0.12988	0.094994	-0.00169936	0.016225
-8.89667	-0.18613	0.180153	0.129893	0.094988	-0.00157687	0.0163359
-8.89333	-0.186114	0.180147	0.129908	0.0949834	-0.00145566	0.0164469
-8.89	-0.186102	0.180142	0.129923	0.0949799	-0.00133254	0.0165555
-8.88667	-0.186102	0.180139	0.129935	0.0949755	-0.001212	0.0166632
-8.88333	-0.18611	0.180135	0.129945	0.0949725	-0.00109031	0.0167707
-8.88	-0.186129	0.180133	0.129953	0.0949686	-0.000969947	0.0168788
-8.87667	-0.186152	0.180132	0.12996	0.0949646	-0.0008456	0.0169871
-8.87333	-0.186183	0.180125	0.129962	0.0949608	-0.000720377	0.0170968
-8.87	-0.186208	0.180108	0.129955	0.0949576	-0.00059584	0.0172065
-8.86667	-0.186239	0.180085	0.129945	0.0949539	-0.000473727	0.0173198
-8.86333	-0.186266	0.180056	0.129929	0.094949	-0.00034938	0.0174324
-8.86	-0.186287	0.180026	0.129911	0.0949442	-0.00022403	0.0175447
-8.85667	-0.18631	0.179999	0.129894	0.0949389	-9.59278e-05	0.0176534
-8.85333	-0.186336	0.179973	0.129874	0.0949329	2.91351e-05	0.0177629
-8.85	-0.186365	0.179949	0.12985	0.0949283	0.000155232	0.0178701
-8.84667	-0.186397	0.179926	0.129824	0.094924	0.000280561	0.0179788
-8.84333	-0.186423	0.179904	0.12979	0.09492	0.000404529	0.018087
-8.84	-0.186444	0.179882	0.129754	0.0949162	0.000533129	0.0181942
-8.83667	-0.186461	0.179862	0.129719	0.0949113	0.000664296	0.0182999
-8.83333	-0.18647	0.179846	0.129683	0.0949067	0.000796528	0.0184067
-8.83	-0.186477	0.179834	0.129645	0.094902	0.000926203	0.0185142
-8.82667	-0.186479	0.17982	0.129606	0.0948978	0.00105874	0.0186215
-8.82333	-0.186477	0.179805	0.129562	0.0948935	0.0011921	0.0187287
-8.82	-0.186469	0.179791	0.129519	0.0948901	0.00133051	0.0188336
-8.81667	-0.186461	0.179777	0.129475	0.0948876	0.00146995	0.0189373
-8.81333	-0.18646	0.179761	0.12943	0.0948863	0.00161595	0.0190415
-8.81	-0.186464	0.179744	0.129382	0.0948862	0.00175812	0.0191472
-8.80667	-0.186475	0.179729	0.12933	0.0948876	0.0019024	0.0192517
-8.80333	-0.186484	0.179713	0.12928	0.0948894	0.00204412	0.0193593
-8.8	-0.186485	0.179697	0.129231	0.094891	0.00218589	0.0194715
-8.79667	-0.186485	0.179685	0.129181	0.0948926	0.00233359	0.0195838
-8.79333	-0.18649	0.179678	0.129125	0.094893	0.0024816	0.0196946
-8.79	-0.186504	0.179673	0.129074	0.0948941	0.0026294	0.0198045
-8.78667	-0.186521	0.179671	0.12902	0.094895	0.00277806	0.0199153
-8.78333	-0.186541	0.179669	0.128963	0.0948977	0.00292637	0.0200249
-8.78	-0.186563	0.179671	0.128902	0.0949009	0.00307065	0.0201358
-8.77667	-0.186589	0.179673	0.128839	0.0949045	0.00321971	0.0202463
-8.77333	-0.186616	0.179676	0.128779	0.0949087	0.00336924	0.0203575
-8.77	-0.186645	0.179678	0.128719	0.094913	0.00351856	0.0204687
-8.76667	-0.186687	0.17968	0.128658	0.0949179	0.00367067	0.0205798
-8.76333	-0.186739	0.179684	0.128599	0.0949228	0.00382336	0.02069
-8.76	-0.186792	0.179688	0.12854	0.094929	0.00398251	0.0207977
-8.75667	-0.186842	0.179694	0.128478	0.0949365	0.00414903	0.0209023
-8.75333	-0.186897	0.179702	0.128414	0.094944	0.00431804	0.021008
-8.75	-0.186952	0.179709	0.128351	0.0949505	0.00449223	0.0211117
-8.74667	-0.187008	0.179715	0.128294	0.0949572	0.00466292	0.0212175
-8.74333	-0.187063	0.179717	0.128251	0.0949628	0.00483416	0.021323
-8.74	-0.187115	0.179723	0.128251	0.0949665	0.00500173	0.0214305
-8.73667	-0.187168	0.179727	0.128309	0.0949706	0.00516886	0.0215394
-8.73333	-0.187226	0.179735	0.128423	0.0949736	0.00533439	0.0216504
-8.73	-0.187276	0.179746	0.128576	0.0949766	0.00550551	0.0217611
-8.72667	-0.187323	0.179758	0.128749	0.0949798	0.00568788	0.0218701
-8.72333	-0.18737	0.179771	0.128948	0.0949824	0.00586673	0.0219834
-8.72	-0.187419	0.179786	0.129173	0.0949854	0.00604565	0.0220962
-8.71667	-0.187473	0.179801	0.12941	0.0949881	0.00622853	0.0222099
-8.71333	-0.18753	0.179819	0.129677	0.0949921	0.00641468	0.0223222
-8.71	-0.187589	0.179839	0.129965	0.0949992	0.00660496	0.0224326
-8.70667	-0.187643	0.17986	0.130246	0.0950061	0.00679492	0.0225438
-8.70333	-0.1877	0.179881	0.13052	0.0950147	0.00698874	0.0226542
-8.7	-0.187757	0.179901	0.130794	0.0950246	0.00718153	0.0227674
-8.69667	-0.187818	0.179922	0.131081	0.0950316	0.00736754	0.0228839
-8.69333	-0.187879	0.179944	0.131414	0.0950281	0.00755197	0.0230031
-8.69	-0.187936	0.179967	0.131785	0.0950175	0.0077308	0.0231235
-8.68667	-0.187997	0.179988	0.132183	0.0950012	0.00790368	0.023247
-8.68333	-0.188063	0.180009	0.132588	0.094983	0.00807869	0.0233691
-8.68	-0.188132	0.180031	0.132987	0.0949651	0.00826109	0.0234874
-8.67667	-0.188193	0.180052	0.133374	0.0949486	0.00843917	0.023606
-8.67333	-0.188247	0.180069	0.133753	0.0949346	0.0086173	0.0237225
-8.67	-0.188313	0.180085	0.134126	0.0949219	0.00879819	0.023837
-8.66667	-0.188386	0.180098	0.13449	0.0949115	0.00897413	0.0239521
-8.66333	-0.188462	0.18011	0.134842	0.0949028	0.0091539	0.0240635
-8.66	-0.188531	0.180123	0.135186	0.0948962	0.00933245	0.0241756
-8.65667	-0.188593	0.180136	0.135524	0.094892	0.00951159	0.024284
-8.65333	-0.188653	0.180149	0.135862	0.0948896	0.00969042	0.0243899
-8.65	-0.188713	0.180163	0.136196	0.0948882	0.00986472	0.0244949
-8.64667	-0.188778	0.180177	0.136525	0.0948879	0.0100376	0.0245982
-8.64333	-0.188847	0.180191	0.136846	0.0948878	0.0102134	0.024699
-8.64	-0.188915	0.180205	0.137158	0.0948884	0.0103902	0.0247965
-8.63667	-0.188983	0.180218	0.137463	0.0948894	0.0105623	0.024893
-8.63333	-0.189059	0.180233	0.137765	0.0948916	0.0107351	0.0249878
-8.63	-0.189141	0.180249	0.13806	0.0948935	0.0109077	0.0250806
-8.62667	-0.189229	0.180271	0.138349	0.0948957	0.0110806	0.0251718
-8.62333	-0.189312	0.180297	0.138628	0.0948972	0.0112562	0.0252607
-8.62	-0.189393	0.180323	0.138894	0.0948982	0.0114275	0.0253491
-8.61667	-0.189469	0.180353	0.139153	0.0949013	0.0115929	0.0254362
-8.61333	-0.189546	0.180386	0.139406	0.0949058	0.011751	0.0255235
-8.61	-0.189628	0.180419	0.139649	0.0949113	0.0119038	0.0256101
-8.60667	-0.189704	0.18045	0.139887	0.0949178	0.0120524	0.0256955
-8.60333	-0.189773	0.180484	0.140115	0.0949236	0.0121981	0.0257807
-8.6	-0.189833	0.180519	0.140339	0.0949292	0.0123405	0.0258657
-8.59667	-0.189879	0.180556	0.140553	0.0949335	0.012478	0.0259509
-8.59333	-0.189911	0.180593	0.140759	0.0949373	0.0126168	0.0260341
-8.59	-0.189941	0.180629	0.140956	0.094941	0.0127557	0.0261145
-8.58667	-0.189962	0.180665	0.141143	0.0949443	0.0128942	0.0261941
-8.58333	-0.189983	0.180703	0.141322	0.0949473	0.0130321	0.0262736
-8.58	-0.190006	0.180737	0.141495	0.0949506	0.0131626	0.0263562
-8.57667	-0.19003	0.180771	0.141661	0.0949537	0.0132943	0.0264408
-8.57333	-0.190061	0.180807	0.141822	0.0949576	0.013425	0.0265249
-8.57	-0.190095	0.180843	0.141975	0.0949625	0.0135571	0.0266094
-8.56667	-0.190122	0.180879	0.142121	0.0949672	0.0136879	0.0266932
-8.56333	-0.190147	0.180912	0.14226	0.0949712	0.0138189	0.0267774
-8.56	-0.190174	0.180944	0.14239	0.0949742	0.0139497	0.0268606
-8.55667	-0.190203	0.180976	0.142518	0.0949788	0.0140785	0.0269439
-8.55333	-0.190237	0.18101	0.14264	0.0949844	0.014207	0.0270246
-8.55	-0.190266	0.181047	0.142755	0.0949903	0.0143337	0.0271052
-8.54667	-0.190294	0.181085	0.142864	0.0949966	0.0144592	0.0271866
-8.54333	-0.190328	0.181123	0.142968	0.095003	0.0145846	0.0272667
-8.54	-0.190366	0.181163	0.143071	0.095008	0.0147093	0.0273466
-8.53667	-0.190403	0.181203	0.143165	0.095012	0.0148325	0.0274267
-8.53333	-0.190438	0.181243	0.143254	0.0950151	0.0149506	0.0275068
-8.53	-0.19048	0.181282	0.143337	0.0950176	0.0150653	0.027586
-8.52667	-0.190521	0.181322	0.143416	0.09502	0.015173	0.0276663
-8.52333	-0.19056	0.181359	0.143492	0.0950227	0.0152768	0.0277461
-8.52	-0.19061	0.181395	0.143567	0.0950252	0.0153811	0.027823
-8.51667	-0.190662	0.181429	0.143634	0.0950275	0.0154861	0.0278987
-8.51333	-0.190718	0.181462	0.143695	0.0950286	0.0155881	0.0279758
-8.51	-0.190775	0.181498	0.14375	0.09503	0.0156844	0.028052
-8.50667	-0.190829	0.181535	0.143796	0.0950306	0.0157782	0.028126
-8.50333	-0.19088	0.181571	0.143839	0.09503	0.0158722	0.0281972
-8.5	-0.190934	0.181605	0.143881	0.0950288	0.0159629	0.0282682
-8.49667	-0.190987	0.181639	0.143921	0.095028	0.0160475	0.0283391
-8.49333	-0.191039	0.181676	0.143957	0.0950262	0.0161324	0.0284086
-8.49	-0.191081	0.181716	0.143987	0.0950244	0.0162128	0.0284781
-8.48667	-0.191123	0.181756	0.144012	0.0950224	0.0162893	0.0285475
-8.48333	-0.191174	0.181798	0.144029	0.0950197	0.0163691	0.0286147
-8.48	-0.191228	0.181843	0.144043	0.0950158	0.0164482	0.0286815
-8.47667	-0.191282	0.181888	0.144057	0.0950106	0.0165273	0.028747
-8.47333	-0.191335	0.181934	0.144065	0.0950058	0.0166021	0.0288121
-8.47	-0.191388	0.181982	0.144069	0.0950021	0.0166747	0.0288756
-8.46667	-0.191436	0.18203	0.14407	0.0949978	0.0167455	0.0289379
-8.46333	-0.191481	0.18208	0.14406	0.0949923	0.0168141	0.0289989
-8.46	-0.191519	0.182132	0.144049	0.0949866	0.0168847	0.029056
-8.45667	-0.191551	0.182183	0.144039	0.0949806	0.016951	0.0291129
-8.45333	-0.19159	0.18223	0.144029	0.0949748	0.0170182	0.0291678
-8.45	-0.191633	0.182277	0.144014	0.0949685	0.0170892	0.0292195
-8.44667	-0.191668	0.182323	0.143997	0.0949612	0.0171616	0.0292692
-8.44333	-0.191693	0.182365	0.143975	0.0949519	0.0172333	0.0293191
-8.44	-0.191714	0.182408	0.143952	0.0949414	0.0173072	0.029367
-8.43667	-0.191742	0.182449	0.143924	0.094931	0.0173809	0.0294135
-8.43333	-0.191771	0.182487	0.143894	0.0949201	0.017455	0.0294601
-8.43	-0.191806	0.182521	0.14386	0.0949098	0.0175314	0.029504
-8.42667	-0.191847	0.182551	0.143821	0.0949005	0.0176123	0.0295467
-8.42333	-0.191899	0.182581	0.143773	0.094892	0.017688	0.0295895
-8.42	-0.191958	0.182612	0.143717	0.0948838	0.0177597	0.0296322
-8.41667	-0.192023	0.182645	0.143653	0.0948745	0.0178297	0.0296728
-8.41333	-0.192093	0.182679	0.143588	0.094864	0.0178947	0.0297144
-8.41	-0.192164	0.182713	0.14352	0.0948539	0.0179529	0.029756
-8.40667	-0.192234	0.182748	0.143447	0.0948431	0.0180016	0.0297992
-8.40333	-0.192304	0.182782	0.143366	0.0948317	0.0180495	0.0298426
-8.4	-0.192377	0.182818	0.143278	0.0948213	0.0180939	0.0298853
-8.39667	-0.192447	0.182852	0.143186	0.0948102	0.0181309	0.0299299
-8.39333	-0.192518	0.182882	0.143092	0.0947993	0.0181657	0.0299734
-8.39	-0.192587	0.182909	0.14299	0.0947877	0.0181947	0.0300157
-8.38667	-0.192655	0.182932	0.14288	0.0947757	0.0182221	0.0300571
-8.38333	-0.192723	0.182953	0.142762	0.0947631	0.0182506	0.030096
-8.38	-0.192788	0.182974	0.14264	0.0947504	0.0182789	0.0301332
-8.37667	-0.192851	0.182994	0.142514	0.0947372	0.0183074	0.0301717
-8.37333	-0.192913	0.183017	0.142384	0.0947246	0.0183359	0.0302106
-8.37	-0.192978	0.18304	0.14225	0.0947113	0.018364	0.0302467
-8.36667	-0.193049	0.183062	0.142114	0.0946978	0.0183972	0.0302806
-8.36333	-0.193123	0.183086	0.141976	0.0946831	0.018433	0.0303138
-8.36	-0.193199	0.183112	0.141838	0.0946673	0.0184688	0.0303462
-8.35667	-0.193276	0.183137	0.141697	0.0946518	0.0185012	0.0303796
-8.35333	-0.193349	0.183162	0.141548	0.0946368	0.0185303	0.0304151
-8.35	-0.193422	0.18319	0.1414	0.0946215	0.0185559	0.0304512
-8.34667	-0.193501	0.18322	0.141247	0.0946063	0.0185795	0.0304865
-8.34333	-0.193583	0.183251	0.141093	0.0945902	0.0186036	0.0305205
-8.34	-0.193663	0.183283	0.140935	0.0945727	0.0186234	0.030555
-8.33667	-0.193738	0.183318	0.140776	0.0945541	0.0186393	0.0305921
-8.33333	-0.193818	0.183351	0.140614	0.0945334	0.018653	0.0306286
-8.33	-0.193905	0.183385	0.140452	0.0945111	0.0186579	0.0306675
-8.32667	-0.193999	0.18342	0.140291	0.094488	0.0186569	0.0307075
-8.32333	-0.194084	0.183454	0.140125	0.094464	0.0186512	0.0307484
-8.32	-0.194163	0.183488	0.139955	0.0944398	0.0186366	0.0307895
-8.31667	-0.194246	0.183525	0.139779	0.0944145	0.0186175	0.03083
-8.31333	-0.194339	0.18356	0.1396	0.0943894	0.0185967	0.0308709
-8.31	-0.194437	0.183597	0.139417	0.0943648	0.0185742	0.0309134
-8.30667	-0.194538	0.183636	0.139237	0.0943406	0.0185478	0.0309554
-8.30333	-0.19464	0.183676	0.139056	0.0943156	0.0185187	0.0309966
-8.3	-0.194747	0.183719	0.138872	0.0942907	0.0184925	0.0310341
-8.29667	-0.194856	0.18376	0.138693	0.0942654	0.018468	0.0310693
-8.29333	-0.194963	0.183803	0.13851	0.0942399	0.0184428	0.0311041
-8.29	-0.195066	0.183846	0.138329	0.0942143	0.0184212	0.0311374
-8.28667	-0.195173	0.18389	0.138149	0.0941885	0.0184053	0.031171
-8.28333	-0.195283	0.183934	0.137965	0.0941624	0.0183902	0.031204
-8.28	-0.195394	0.183978	0.137779	0.0941355	0.0183779	0.0312337
-8.27667	-0.1955	0.184021	0.137592	0.0941094	0.0183646	0.0312629
-8.27333	-0.195601	0.184064	0.137406	0.094083	0.0183463	0.0312909
-8.27	-0.195696	0.184106	0.137216	0.0940568	0.0183267	0.0313174
-8.26667	-0.19579	0.184147	0.137027	0.09403	0.0183064	0.0313414
-8.26333	-0.195887	0.184182	0.136842	0.094003	0.0182875	0.0313636
-8.26	-0.195986	0.184218	0.136667	0.0939767	0.0182693	0.0313849
-8.25667	-0.196085	0.184253	0.136492	0.0939509	0.0182473	0.0314062
-8.25333	-0.19618	0.184285	0.136315	0.0939251	0.0182205	0.0314274
-8.25	-0.196274	0.184315	0.136131	0.0938984	0.0181933	0.0314497
-8.24667	-0.196369	0.184341	0.135946	0.0938719	0.0181672	0.0314699
-8.24333	-0.196467	0.184365	0.135757	0.0938456	0.0181406	0.0314882
-8.24	-0.196566	0.184387	0.135566	0.0938184	0.0181095	0.0315077
-8.23667	-0.196669	0.184409	0.135375	0.0937904	0.0180761	0.0315247
-8.23333	-0.196771	0.18443	0.135184	0.0937625	0.0180416	0.0315393
-8.23	-0.196877	0.184449	0.134994	0.0937336	0.0180048	0.0315524
-8.22667	-0.196978	0.184464	0.1348	0.0937047	0.0179718	0.0315614
-8.22333	-0.19707	0.18448	0.134608	0.0936769	0.0179348	0.0315694
-8.22	-0.197156	0.184493	0.134416	0.093649	0.0179024	0.0315752
-8.21667	-0.197237	0.184504	0.134216	0.0936202	0.0178689	0.0315792
-8.21333	-0.197318	0.184517	0.134015	0.0935912	0.0178309	0.0315841
-8.21	-0.197395	0.184531	0.133807	0.0935615	0.0177961	0.0315876
-8.20667	-0.197472	0.184545	0.1336	0.0935314	0.0177665	0.0315887
-8.20333	-0.197549	0.184562	0.133394	0.0934999	0.0177375	0.0315883
-8.2	-0.197623	0.18458	0.133192	0.0934668	0.0177103	0.0315852
-8.19667	-0.197706	0.184602	0.132996	0.0934336	0.0176761	0.0315801
-8.19333	-0.197782	0.184623	0.132806	0.0933985	0.017639	0.0315737
-8.19	-0.197863	0.184646	0.132615	0.0933628	0.017602	0.031565
-8.18667	-0.197939	0.184672	0.13242	0.0933246	0.0175563	0.0315558
-8.18333	-0.198013	0.184696	0.132226	0.0932861	0.0175076	0.0315454
-8.18	-0.198081	0.184718	0.132032	0.093249	0.017456	0.0315356
-8.17667	-0.19815	0.184738	0.131843	0.0932126	0.0173941	0.0315281
-8.17333	-0.198222	0.184757	0.131659	0.0931756	0.0173313	0.0315184
-8.17	-0.198295	0.184774	0.131475	0.0931382	0.0172662	0.0315073
-8.16667	-0.198367	0.184789	0.131292	0.0931014	0.0172013	0.0314943
-8.16333	-0.198438	0.184802	0.131108	0.0930639	0.0171317	0.0314805
-8.16	-0.198511	0.184815	0.130918	0.0930278	0.0170548	0.0314682
-8.15667	-0.198585	0.184829	0.130724	0.0929931	0.0169702	0.0314558
-8.15333	-0.198656	0.184842	0.130531	0.0929597	0.0168877	0.0314419
-8.15	-0.198729	0.184853	0.13034	0.0929277	0.0168023	0.0314277
-8.14667	-0.1988	0.184862	0.130151	0.0928964	0.0167181	0.0314127
-8.14333	-0.198869	0.184872	0.129966	0.0928657	0.0166301	0.0313983
-8.14	-0.198945	0.184886	0.129789	0.0928355	0.0165408	0.0313841
-8.13667	-0.199029	0.184902	0.129619	0.0928046	0.0164503	0.0313691
-8.13333	-0.199123	0.184917	0.129446	0.0927726	0.0163655	0.0313514
-8.13	-0.199215	0.184935	0.129276	0.0927408	0.0162828	0.0313343
-8.12667	-0.199314	0.184954	0.129105	0.0927081	0.0161995	0.0313185
-8.12333	-0.199409	0.184973	0.128929	0.0926763	0.0161176	0.031302
-8.12	-0.199499	0.184993	0.128749	0.0926426	0.0160413	0.0312836
-8.11667	-0.199584	0.185014	0.128567	0.0926079	0.0159647	0.0312665
-8.11333	-0.199656	0.185035	0.128384	0.0925744	0.0158889	0.0312495
-8.11	-0.199723	0.185056	0.128198	0.0925411	0.0158133	0.0312317
-8.10667	-0.199774	0.185077	0.128011	0.0925078	0.0157425	0.0312144
-8.10333	-0.199819	0.185099	0.127825	0.0924743	0.0156755	0.0311952
-8.1	-0.199874	0.185121	0.127637	0.0924409	0.0156115	0.0311754
-8.09667	-0.199928	0.185143	0.127452	0.0924093	0.0155502	0.0311536
-8.09333	-0.199982	0.185164	0.127266	0.0923776	0.0154912	0.0311326
-8.09	-0.200032	0.185184	0.127082	0.092345	0.0154268	0.0311117
-8.08667	-0.200078	0.185201	0.126897	0.0923106	0.0153649	0.0310904
-8.08333	-0.200123	0.185216	0.126708	0.0922757	0.0153057	0.0310669
-8.08	-0.200164	0.185228	0.126517	0.0922413	0.0152448	0.0310431
-8.07667	-0.200214	0.185238	0.126328	0.0922065	0.0151821	0.0310188
-8.07333	-0.20027	0.185249	0.12614	0.0921714	0.0151211	0.0309944
-8.07	-0.200328	0.185258	0.125952	0.0921361	0.0150562	0.0309721
-8.06667	-0.200392	0.185267	0.12576	0.0920996	0.0149919	0.0309497
-8.06333	-0.200457	0.185273	0.12557	0.0920628	0.0149248	0.03093
-8.06	-0.200527	0.18528	0.125378	0.0920265	0.0148575	0.0309116
-8.05667	-0.200594	0.185288	0.125188	0.0919927	0.0147963	0.0308943
-8.05333	-0.200661	0.185297	0.124998	0.0919599	0.0147391	0.0308784
-8.05	-0.200728	0.185307	0.124804	0.0919273	0.0146844	0.0308604
-8.04667	-0.200799	0.185317	0.124609	0.091895	0.0146348	0.0308417
-8.04333	-0.200867	0.185327	0.124409	0.0918625	0.0145868	0.0308212
-8.04	-0.20093	0.185339	0.12421	0.0918287	0.0145386	0.0308017
-8.03667	-0.200984	0.185356	0.12401	0.0917937	0.0144882	0.030782
-8.03333	-0.201034	0.185375	0.123813	0.0917577	0.014442	0.0307606
-8.03	-0.201077	0.185396	0.12362	0.0917226	0.0143958	0.0307397
-8.02667	-0.201119	0.185417	0.123422	0.0916888	0.0143516	0.0307193
-8.02333	-0.201152	0.185438	0.123223	0.0916569	0.0143085	0.0306974
-8.02	-0.201179	0.185457	0.123021	0.0916237	0.0142639	0.0306766
-8.01667	-0.201204	0.185473	0.122822	0.0915912	0.0142254	0.0306562
-8.01333	-0.201227	0.185489	0.122623	0.0915575	0.0141874	0.0306357
-8.01	-0.201241	0.185502	0.122427	0.0915238	0.0141484	0.0306158
-8.00667	-0.201257	0.185518	0.122229	0.0914912	0.014113	0.0305939
-8.00333	-0.201269	0.185532	0.12203	0.0914588	0.0140851	0.0305696
-8	-0.201277	0.185543	0.121831	0.0914256	0.0140551	0.0305469
-7.99667	-0.201282	0.185553	0.121631	0.0913916	0.0140281	0.030524
-7.99333	-0.20128	0.185561	0.121424	0.0913574	0.0140008	0.0305021
-7.99	-0.201279	0.185568	0.12122	0.0913233	0.0139714	0.0304818
-7.98667	-0.201279	0.185571	0.121019	0.0912891	0.0139431	0.0304623
-7.98333	-0.201277	0.185571	0.12082	0.0912546	0.0139136	0.0304425
-7.98	-0.201271	0.18557	0.120621	0.0912209	0.0138814	0.030424
-7.97667	-0.201263	0.185568	0.120424	0.0911885	0.0138542	0.0304038
-7.97333	-0.201254	0.185563	0.120228	0.0911561	0.013827	0.0303878
-7.97	-0.20125	0.185556	0.120028	0.0911228	0.013799	0.0303722
-7.96667	-0.201254	0.18555	0.119828	0.0910896	0.0137732	0.0303575
-7.96333	-0.201252	0.185545	0.119631	0.0910577	0.0137476	0.0303437
-7.96	-0.201246	0.18554	0.119434	0.0910267	0.0137244	0.0303293
-7.95667	-0.201237	0.185536	0.11924	0.0909945	0.0137005	0.0303151
-7.95333	-0.201233	0.185532	0.11905	0.0909632	0.0136772	0.0303029
-7.95	-0.201226	0.18553	0.118859	0.0909332	0.0136593	0.0302907
-7.94667	-0.201211	0.185528	0.118668	0.0909036	0.0136476	0.0302786
-7.94333	-0.201194	0.185526	0.118477	0.0908745	0.0136414	0.030265
-7.94	-0.201175	0.185527	0.118285	0.0908463	0.0136416	0.0302511
-7.93667	-0.201149	0.185529	0.118088	0.0908174	0.0136484	0.030235
-7.93333	-0.201117	0.185536	0.117895	0.0907883	0.0136591	0.0302181
-7.93	-0.201078	0.185541	0.117703	0.0907592	0.013672	0.0302009
-7.92667	-0.201045	0.185548	0.11751	0.0907291	0.0136852	0.0301828
-7.92333	-0.201012	0.185555	0.117318	0.0906997	0.0137032	0.0301619
-7.92	-0.200977	0.185558	0.117129	0.0906709	0.013725	0.0301412
-7.91667	-0.200946	0.185563	0.116938	0.0906418	0.0137416	0.0301217
-7.91333	-0.200912	0.185565	0.116747	0.0906128	0.0137491	0.0301055
-7.91	-0.200875	0.185564	0.116558	0.090586	0.0137513	0.0300914
-7.90667	-0.200842	0.185557	0.116373	0.0905595	0.0137509	0.030078
-7.90333	-0.200805	0.185548	0.116188	0.090532	0.0137515	0.030064
-7.9	-0.200762	0.185538	0.116004	0.0905026	0.0137546	0.0300491
-7.89667	-0.200717	0.185526	0.115819	0.090473	0.0137626	0.0300312
-7.89333	-0.200665	0.185512	0.115641	0.090443	0.01377	0.0300125
-7.89	-0.200609	0.185497	0.115465	0.0904133	0.0137816	0.0299907
-7.88667	-0.20055	0.185483	0.115292	0.0903841	0.0137936	0.0299657
-7.88333	-0.200496	0.185469	0.115121	0.0903544	0.0138062	0.0299386
-7.88	-0.20044	0.185455	0.114953	0.0903258	0.0138173	0.0299112
-7.87667	-0.200391	0.185441	0.11479	0.090296	0.0138353	0.029881
-7.87333	-0.200349	0.185425	0.114628	0.0902673	0.0138603	0.0298493
-7.87	-0.200311	0.185409	0.114467	0.0902391	0.013883	0.0298195
-7.86667	-0.200271	0.185395	0.114308	0.0902107	0.0139124	0.0297886
-7.86333	-0.20024	0.185382	0.11415	0.0901821	0.0139434	0.0297622
-7.86	-0.200212	0.185368	0.113993	0.0901521	0.0139792	0.029734
-7.85667	-0.200184	0.185354	0.113834	0.0901203	0.0140219	0.0297069
-7.85333	-0.200158	0.18534	0.113675	0.0900876	0.0140726	0.0296808
-7.85	-0.200135	0.185326	0.113518	0.0900551	0.0141253	0.0296579
-7.84667	-0.200116	0.18531	0.11336	0.0900244	0.0141865	0.0296336
-7.84333	-0.200094	0.185293	0.113203	0.0899933	0.0142541	0.0296078
-7.84	-0.200065	0.185278	0.113044	0.0899609	0.0143244	0.0295825
-7.83667	-0.200037	0.185263	0.112885	0.0899293	0.0143968	0.0295598
-7.83333	-0.199999	0.185253	0.112725	0.0898997	0.0144704	0.0295362
-7.83	-0.199957	0.185245	0.112559	0.08987	0.0145405	0.0295141
-7.82667	-0.199914	0.185238	0.112386	0.0898409	0.0146149	0.0294913
-7.82333	-0.199872	0.18523	0.112208	0.0898125	0.0146899	0.0294666
-7.82	-0.199828	0.185219	0.112024	0.0897839	0.0147618	0.0294447
-7.81667	-0.199785	0.185209	0.111837	0.0897568	0.0148309	0.0294256
-7.81333	-0.199742	0.1852	0.111652	0.0897307	0.0148987	0.0294095
-7.81	-0.199705	0.185191	0.111466	0.0897061	0.0149634	0.0293938
-7.80667	-0.199681	0.185181	0.111281	0.0896819	0.015028	0.0293792
-7.80333	-0.199663	0.185172	0.111095	0.0896573	0.0150954	0.0293641
-7.8	-0.199654	0.185164	0.110907	0.0896333	0.0151639	0.0293491
-7.79667	-0.19965	0.185155	0.110716	0.089611	0.0152314	0.0293357
-7.79333	-0.199647	0.185147	0.110525	0.0895885	0.0152983	0.0293222
-7.79	-0.19965	0.185137	0.110335	0.0895672	0.0153703	0.0293102
-7.78667	-0.199654	0.185125	0.110143	0.089546	0.015444	0.0292987
-7.78333	-0.199659	0.185112	0.109953	0.0895241	0.0155208	0.029287
-7.78	-0.199657	0.185101	0.109764	0.0895019	0.0155965	0.0292765
-7.77667	-0.199651	0.185091	0.109579	0.0894798	0.0156728	0.029268
-7.77333	-0.199645	0.185079	0.109399	0.0894583	0.0157516	0.0292606
-7.77	-0.199643	0.185065	0.109217	0.0894364	0.0158353	0.0292533
-7.76667	-0.199638	0.18505	0.109041	0.0894149	0.0159219	0.0292459
-7.76333	-0.19963	0.185035	0.108865	0.0893934	0.0160094	0.0292392
-7.76	-0.19962	0.185017	0.108688	0.0893725	0.0161008	0.0292337
-7.75667	-0.199609	0.184998	0.108507	0.0893513	0.0161927	0.0292304
-7.75333	-0.199597	0.184978	0.108324	0.0893306	0.016285	0.0292283
-7.75	-0.199585	0.184956	0.108133	0.0893103	0.0163786	0.0292272
-7.74667	-0.199566	0.184932	0.107942	0.0892913	0.016476	0.0292257
-7.74333	-0.199547	0.184909	0.107753	0.0892728	0.0165763	0.0292237
-7.74	-0.199523	0.184887	0.107563	0.0892553	0.0166744	0.029225
-7.73667	-0.199496	0.184864	0.107375	0.089238	0.0167724	0.0292263
-7.73333	-0.199475	0.184837	0.107191	0.0892209	0.0168701	0.0292272
-7.73	-0.199461	0.184811	0.107007	0.0892039	0.0169707	0.0292277
-7.72667	-0.199453	0.184784	0.106827	0.0891871	0.0170677	0.0292304
-7.72333	-0.199447	0.184757	0.106648	0.08917	0.0171639	0.0292349
-7.72	-0.199452	0.184728	0.106471	0.089155	0.0172632	0.0292397
-7.71667	-0.199459	0.1847	0.106298	0.0891411	0.0173618	0.0292435
-7.71333	-0.199468	0.18467	0.106123	0.089126	0.0174659	0.0292465
-7.71	-0.199478	0.184638	0.105951	0.0891095	0.0175897	0.0292495
-7.70667	-0.199493	0.184607	0.105783	0.0890942	0.0177357	0.029253
-7.70333	-0.19951	0.184574	0.105618	0.0890789	0.0179084	0.0292567
-7.7	-0.19953	0.184541	0.105451	0.0890637	0.018107	0.0292612
-7.69667	-0.199552	0.184507	0.105279	0.0890491	0.0183292	0.0292666
-7.69333	-0.19957	0.184473	0.105109	0.0890346	0.0185706	0.0292712
-7.69	-0.199589	0.18444	0.10494	0.0890211	0.018825	0.029279
-7.68667	-0.19961	0.18441	0.104767	0.0890079	0.0190961	0.0292875
-7.68333	-0.199627	0.184383	0.104593	0.0889945	0.0193779	0.0292992
-7.68	-0.199644	0.184358	0.104418	0.0889801	0.0196844	0.0293107
-7.67667	-0.199665	0.184334	0.104243	0.0889661	0.0200043	0.0293256
-7.67333	-0.199695	0.184313	0.104064	0.0889518	0.0203366	0.0293448
-7.67	-0.199733	0.184293	0.103889	0.0889393	0.0206795	0.0293677
-7.66667	-0.19978	0.184275	0.103715	0.0889263	0.0210395	0.029391
-7.66333	-0.199828	0.184257	0.103541	0.0889136	0.0214076	0.0294177
-7.66	-0.199871	0.184241	0.103369	0.0889018	0.0217849	0.0294465
-7.65667	-0.199908	0.184227	0.103197	0.0888907	0.0221734	0.0294771
-7.65333	-0.199943	0.184214	0.103024	0.0888804	0.0225746	0.0295064
-7.65	-0.199984	0.1842	0.102853	0.088869	0.0229852	0.0295364
-7.64667	-0.200023	0.184185	0.102685	0.088858	0.0234036	0.0295695
-7.64333	-0.200064	0.184173	0.10252	0.0888471	0.0238286	0.0296044
-7.64	-0.200101	0.184162	0.10236	0.088836	0.0242643	0.0296395
-7.63667	-0.200133	0.184148	0.102207	0.0888258	0.0246998	0.0296766
-7.63333	-0.200166	0.184133	0.102059	0.0888162	0.0251365	0.0297148
-7.63	-0.200199	0.184118	0.101915	0.0888068	0.0255747	0.0297558
-7.62667	-0.20023	0.184104	0.101769	0.0887976	0.0260246	0.0297982
-7.62333	-0.200258	0.184092	0.101625	0.0887901	0.0264754	0.0298398
-7.62	-0.200282	0.184081	0.101479	0.0887843	0.0269284	0.0298785
-7.61667	-0.200309	0.18407	0.101329	0.0887782	0.0273779	0.0299168
-7.61333	-0.200334	0.184056	0.101178	0.0887724	0.0278208	0.0299588
-7.61	-0.20036	0.18404	0.101025	0.0887668	0.0282618	0.0300019
-7.60667	-0.200376	0.184021	0.100872	0.0887625	0.0287054	0.0300443
-7.60333	-0.200389	0.184002	0.10072	0.0887576	0.0291526	0.0300833
-7.6	-0.200402	0.183983	0.100564	0.0887518	0.0295938	0.0301249
-7.59667	-0.200416	0.183963	0.100414	0.0887459	0.0300298	0.0301681
-7.59333	-0.20043	0.183943	0.100267	0.0887403	0.0304595	0.0302131
-7.59	-0.20045	0.183923	0.100119	0.0887346	0.0308861	0.030257
-7.58667	-0.200473	0.183901	0.0999731	0.0887294	0.0313058	0.0303018
-7.58333	-0.2005	0.183876	0.0998328	0.0887244	0.0317225	0.0303462
-7.58	-0.200534	0.183849	0.0996931	0.0887205	0.0321304	0.0303936
-7.57667	-0.200569	0.183821	0.0995536	0.0887171	0.0325361	0.0304398
-7.57333	-0.200608	0.183795	0.0994163	0.0887145	0.032941	0.0304835
-7.57	-0.200649	0.18377	0.0992791	0.0887122	0.0333399	0.0305264
-7.56667	-0.200694	0.18375	0.0991476	0.0887112	0.0337296	0.0305685
-7.56333	-0.200742	0.183728	0.0990165	0.0887101	0.0341106	0.0306113
-7.56	-0.200793	0.183707	0.0988843	0.0887099	0.034484	0.0306531
-7.55667	-0.200847	0.183687	0.0987553	0.0887098	0.0348504	0.0306956
-7.55333	-0.200902	0.183664	0.098632	0.0887102	0.0352114	0.030737
-7.55	-0.200958	0.18364	0.0985108	0.0887106	0.0355696	0.0307753
-7.54667	-0.201017	0.183618	0.0983936	0.0887114	0.0359167	0.0308157
-7.54333	-0.201081	0.183595	0.0982769	0.0887124	0.0362577	0.030854
-7.54	-0.201146	0.183573	0.098165	0.0887136	0.0365914	0.0308896
-7.53667	-0.201212	0.183551	0.0980534	0.0887157	0.0369178	0.0309219
-7.53333	-0.201278	0.183529	0.0979398	0.088717	0.0372339	0.0309535
-7.53	-0.201343	0.18351	0.0978253	0.0887184	0.0375332	0.0309878
-7.52667	-0.20142	0.183491	0.097716	0.0887194	0.0378226	0.031022
-7.52333	-0.201506	0.183474	0.0976074	0.0887204	0.0381065	0.0310531
-7.52	-0.201595	0.183459	0.0974968	0.0887222	0.0383834	0.0310829
-7.51667	-0.20168	0.183442	0.097387	0.0887239	0.038658	0.0311095
-7.51333	-0.201762	0.183426	0.0972771	0.0887254	0.0389238	0.0311362
-7.51	-0.201852	0.18341	0.0971709	0.0887266	0.0391819	0.0311632
-7.50667	-0.201952	0.183395	0.097069	0.0887291	0.0394388	0.0311873
-7.50333	-0.202064	0.183381	0.0969625	0.0887326	0.0396837	0.0312155
-7.5	-0.202183	0.18337	0.0968527	0.0887352	0.0399262	0.0312465
-7.49667	-0.202306	0.183363	0.0967392	0.0887375	0.0401666	0.0312787
-7.49333	-0.202424	0.183358	0.096627	0.0887402	0.0404074	0.0313108
-7.49	-0.20254	0.183354	0.0965157	0.0887417	0.0406523	0.0313385
-7.48667	-0.202655	0.183354	0.0964023	0.0887421	0.0408889	0.0313669
-7.48333	-0.202773	0.183359	0.0962877	0.0887422	0.0411176	0.0313967
-7.48	-0.202901	0.183367	0.0961713	0.0887421	0.0413394	0.0314258
-7.47667	-0.203038	0.183378	0.0960506	0.0887416	0.0415576	0.0314528
-7.47333	-0.203179	0.183393	0.0959267	0.0887402	0.0417782	0.0314768
-7.47	-0.203319	0.183409	0.0958022	0.0887381	0.0419951	0.0314981
-7.46667	-0.203461	0.183424	0.09568	0.0887368	0.0422058	0.0315195
-7.46333	-0.203614	0.183441	0.0955621	0.088736	0.0424146	0.0315401
-7.46	-0.203768	0.183457	0.0954461	0.088735	0.0426236	0.0315592
-7.45667	-0.203922	0.183473	0.0953388	0.0887337	0.0428311	0.0315761
-7.45333	-0.204079	0.183489	0.0952353	0.0887327	0.043039	0.0315892
-7.45	-0.204233	0.183502	0.0951356	0.0887318	0.0432432	0.0315995
-7.44667	-0.204392	0.183515	0.0950385	0.0887308	0.0434432	0.0316079
-7.44333	-0.204551	0.183528	0.0949402	0.088729	0.0436446	0.0316152
-7.44	-0.204708	0.18354	0.0948434	0.0887277	0.0439174	0.0316598
-7.43667	-0.204868	0.183552	0.0947473	0.0887255	0.0443176	0.0317647
-7.43333	-0.205024	0.183564	0.0946512	0.0887235	0.0448164	0.0319194
-7.43	-0.205175	0.183578	0.0945595	0.0887214	0.0453184	0.0320767
-7.42667	-0.205324	0.183594	0.0944696	0.0887193	0.0458135	0.0322343
-7.42333	-0.205474	0.183609	0.0943873	0.0887169	0.0462977	0.032392
-7.42	-0.205624	0.183624	0.0943073	0.0887139	0.046775	0.032548
-7.41667	-0.205775	0.183634	0.09423	0.0887099	0.0472469	0.0327026
-7.41333	-0.205928	0.183644	0.094152	0.0887057	0.0477121	0.0328553
-7.41	-0.206093	0.183657	0.0940735	0.0887022	0.0481691	0.0330073
-7.40667	-0.20626	0.183669	0.0939882	0.0886983	0.0486166	0.0331573
-7.40333	-0.206425	0.183682	0.0938992	0.088694	0.0490556	0.0333039
-7.4	-0.20659	0.183697	0.0938089	0.0886891	0.0494815	0.0334498
-7.39667	-0.206758	0.183714	0.0937179	0.088685	0.0498999	0.0335921
-7.39333	-0.206927	0.183729	0.0936317	0.0886825	0.0503094	0.0337329
-7.39	-0.207088	0.183742	0.0935472	0.08868	0.0507117	0.0338705
-7.38667	-0.20725	0.183755	0.0934606	0.0886772	0.0511046	0.0340079
-7.38333	-0.207407	0.18377	0.0933768	0.0886746	0.0514892	0.0341441
-7.38	-0.207564	0.183782	0.0932995	0.0886722	0.0518632	0.0342805
-7.37667	-0.20772	0.183794	0.0932245	0.0886701	0.0522301	0.0344135
-7.37333	-0.207878	0.183805	0.0931511	0.0886692	0.0525918	0.0345426
-7.37	-0.208042	0.18382	0.0930817	0.0886683	0.0529463	0.0346687
-7.36667	-0.208207	0.183838	0.0930143	0.0886664	0.0532925	0.034793
-7.36333	-0.208369	0.18386	0.0929472	0.0886645	0.0536332	0.0349139
-7.36	-0.208533	0.183881	0.0928784	0.0886626	0.0539663	0.0350313
-7.35667	-0.208702	0.183902	0.0928087	0.08866	0.0542956	0.0351422
-7.35333	-0.208868	0.183923	0.092746	0.0886579	0.0546176	0.0352517
-7.35	-0.209033	0.183948	0.0926896	0.0886566	0.0549367	0.0353578
-7.34667	-0.209195	0.183975	0.0926364	0.0886556	0.055252	0.0354588
-7.34333	-0.209358	0.184001	0.0925842	0.0886555	0.0555593	0.0355579
-7.34	-0.209525	0.184026	0.0925358	0.0886537	0.0558588	0.0356546
-7.33667	-0.209691	0.184048	0.0924919	0.0886513	0.0561509	0.0357481
-7.33333	-0.20985	0.18407	0.0924488	0.0886477	0.0564336	0.035841
-7.33	-0.209994	0.184091	0.0924058	0.0886432	0.0567073	0.0359318
-7.32667	-0.210128	0.184112	0.0923642	0.0886383	0.0569677	0.0360221
-7.32333	-0.210263	0.184132	0.0923265	0.0886344	0.0572167	0.0361111
-7.32	-0.210391	0.184154	0.0922869	0.0886308	0.0574522	0.0361998
-7.31667	-0.210509	0.184175	0.0922485	0.0886269	0.0576848	0.0362824
-7.31333	-0.210626	0.184194	0.0922143	0.0886219	0.057915	0.0363616
-7.31	-0.210739	0.184212	0.0921812	0.0886163	0.0581357	0.0364398
-7.30667	-0.210842	0.184233	0.0921558	0.088611	0.0583493	0.0365148
-7.30333	-0.210935	0.184255	0.092136	0.0886034	0.0585532	0.0365871
-7.3	-0.211013	0.184275	0.0921164	0.0885942	0.0587465	0.0366596
-7.29667	-0.211087	0.184296	0.0920957	0.0885856	0.0589271	0.0367317
-7.29333	-0.211164	0.184318	0.0920772	0.0885767	0.059098	0.0367995
-7.29	-0.211239	0.184339	0.092061	0.0885682	0.0592596	0.0368656
-7.28667	-0.211317	0.184362	0.0920485	0.0885601	0.0594178	0.0369269
-7.28333	-0.211393	0.184386	0.092037	0.0885519	0.0595755	0.0369824
-7.28	-0.211468	0.18441	0.092033	0.0885432	0.059723	0.0370366
-7.27667	-0.211543	0.184433	0.0920338	0.0885338	0.0598638	0.0370892
-7.27333	-0.211615	0.184458	0.092035	0.0885248	0.0599942	0.0371406
-7.27	-0.211691	0.184485	0.0920412	0.0885147	0.0601101	0.0371915
-7.26667	-0.211769	0.184511	0.0920501	0.0885049	0.0602174	0.0372401
-7.26333	-0.211849	0.184538	0.0920623	0.088495	0.0603177	0.0372885
-7.26	-0.211935	0.184564	0.0920779	0.0884849	0.0604185	0.0373363
-7.25667	-0.212028	0.18459	0.0920965	0.0884739	0.0605206	0.0373809
-7.25333	-0.212125	0.184618	0.0921174	0.0884616	0.0606246	0.0374241
-7.25	-0.212216	0.184649	0.0921399	0.0884498	0.0607256	0.0374675
-7.24667	-0.212304	0.18468	0.0921674	0.0884384	0.0608221	0.0375127
-7.24333	-0.212394	0.18471	0.0922058	0.0884276	0.0609125	0.0375604
-7.24	-0.212485	0.18474	0.092252	0.0884174	0.0610037	0.0376064
-7.23667	-0.212572	0.184772	0.0923048	0.0884074	0.0610979	0.0376492
-7.23333	-0.212662	0.184805	0.092362	0.0883967	0.0611881	0.0376915
-7.23	-0.212757	0.184839	0.092429	0.0883859	0.0612775	0.0377311
-7.22667	-0.212855	0.184874	0.092506	0.0883746	0.0613637	0.0377718
-7.22333	-0.212949	0.184905	0.0925873	0.088363	0.0614513	0.0378125
-7.22	-0.213039	0.184932	0.092674	0.0883496	0.0615443	0.0378523
-7.21667	-0.213131	0.184958	0.0927583	0.0883351	0.0616386	0.0378936
-7.21333	-0.213217	0.184981	0.0928397	0.0883196	0.0617305	0.037939
-7.21	-0.21331	0.185003	0.0929223	0.088303	0.0618216	0.0379884
-7.20667	-0.213401	0.185024	0.0930148	0.0882851	0.0619169	0.0380401
-7.20333	-0.213489	0.185048	0.0931141	0.0882654	0.0620141	0.038092
-7.2	-0.213576	0.185072	0.0932226	0.0882444	0.0621071	0.0381477
-7.19667	-0.213654	0.185095	0.0933363	0.0882232	0.0621977	0.0382046
-7.19333	-0.213725	0.185117	0.0934494	0.0882011	0.0622848	0.0382641
-7.19	-0.21379	0.18514	0.0935711	0.0881787	0.0623685	0.0383251
-7.18667	-0.213848	0.18516	0.0936977	0.0881561	0.0624534	0.0383877
-7.18333	-0.213898	0.185175	0.093826	0.0881329	0.0625385	0.0384506
-7.18	-0.21394	0.185189	0.0939527	0.0881098	0.0626192	0.0385155
-7.17667	-0.213977	0.185203	0.0940802	0.0880857	0.0626927	0.0385836
-7.17333	-0.214007	0.185218	0.0942108	0.0880611	0.0627648	0.0386534
-7.17	-0.214023	0.185233	0.0943511	0.088036	0.0628392	0.0387268
-7.16667	-0.214033	0.185246	0.0944944	0.0880107	0.0629272	0.0388117
-7.16333	-0.214043	0.18526	0.0946412	0.0879863	0.0630142	0.038901
-7.16	-0.214046	0.185276	0.0947885	0.0879607	0.0630979	0.0389938
-7.15667	-0.214039	0.185292	0.0949311	0.0879358	0.0631808	0.0390899
-7.15333	-0.214026	0.185307	0.0950678	0.0879113	0.0632597	0.039191
-7.15	-0.214013	0.185324	0.0951995	0.0878865	0.0633379	0.0392919
-7.14667	-0.213997	0.185341	0.0953309	0.0878634	0.0634077	0.0393956
-7.14333	-0.213978	0.18536	0.0954569	0.087841	0.0634698	0.039501
-7.14	-0.213954	0.185382	0.0955824	0.08782	0.0635283	0.0396084
-7.13667	-0.21393	0.185401	0.0957045	0.0878002	0.0635821	0.0397192
-7.13333	-0.213904	0.185417	0.0958225	0.0877805	0.0636303	0.0398316
-7.13	-0.213884	0.185431	0.0959361	0.0877604	0.0636767	0.0399444
-7.12667	-0.213867	0.185446	0.0960503	0.0877397	0.0637221	0.0400574
-7.12333	-0.21385	0.185464	0.0961657	0.0877194	0.0637633	0.0401706
-7.12	-0.213835	0.185481	0.0962731	0.0876992	0.0637837	0.0402782
-7.11667	-0.213816	0.185498	0.0963802	0.08768	0.0636786	0.040326
-7.11333	-0.213796	0.185517	0.0964841	0.0876621	0.0634462	0.0403119
-7.11	-0.213778	0.185534	0.0965862	0.0876444	0.0631225	0.0402514
-7.10667	-0.213759	0.18555	0.0966859	0.0876261	0.0627307	0.0401563
-7.10333	-0.213749	0.185568	0.0967808	0.0876078	0.0622914	0.040034
-7.1	-0.213736	0.185586	0.0968705	0.0875894	0.061807	0.0398914
-7.09667	-0.21372	0.185603	0.0969539	0.0875701	0.0612826	0.0397351
-7.09333	-0.213698	0.185623	0.0970345	0.0875502	0.0607268	0.039567
-7.09	-0.213677	0.185643	0.0971107	0.0875302	0.0601491	0.0393888
-7.08667	-0.213665	0.185663	0.0971838	0.0875117	0.0595498	0.0392026
-7.08333	-0.213655	0.185682	0.0972516	0.0874919	0.0589364	0.0390079
-7.08	-0.213643	0.185699	0.0973151	0.087473	0.058311	0.0388053
-7.07667	-0.213629	0.185715	0.0973766	0.0874548	0.0576725	0.0385968
-7.07333	-0.213614	0.185732	0.0974407	0.0874366	0.0570246	0.0383821
-7.07	-0.2136	0.185748	0.0975072	0.0874188	0.0563722	0.0381615
-7.06667	-0.213582	0.185765	0.0975677	0.0873996	0.0557137	0.0379363
-7.06333	-0.213564	0.185782	0.0976267	0.0873805	0.0550485	0.0377073
-7.06	-0.213545	0.185799	0.0976874	0.0873619	0.0543784	0.0374746
-7.05667	-0.213536	0.185816	0.0977504	0.0873436	0.0536989	0.0372393
-7.05333	-0.213535	0.185833	0.0978153	0.0873252	0.053013	0.0370009
-7.05	-0.213541	0.185848	0.0978736	0.0873076	0.0523259	0.036758
-7.04667	-0.213548	0.185866	0.0979263	0.0872912	0.0516341	0.0365125
-7.04333	-0.213555	0.185883	0.0979792	0.0872755	0.0509319	0.0362682
-7.04	-0.213558	0.185898	0.0980288	0.0872591	0.0502206	0.0360256
-7.03667	-0.21357	0.185914	0.0980754	0.0872419	0.0495089	0.0357813
-7.03333	-0.213591	0.18593	0.098122	0.0872248	0.048801	0.0355329
-7.03	-0.213619	0.185947	0.0981699	0.0872087	0.0480921	0.0352846
-7.02667	-0.213645	0.185964	0.0982158	0.0871931	0.0473719	0.0350414
-7.02333	-0.213673	0.18598	0.0982648	0.0871778	0.0466476	0.0347983
-7.02	-0.213712	0.185994	0.0983119	0.0871614	0.0459236	0.0345542
-7.01667	-0.213748	0.186004	0.0983541	0.0871466	0.0451961	0.0343113
-7.01333	-0.213787	0.186014	0.0983986	0.0871325	0.0444676	0.0340698
-7.01	-0.213832	0.186023	0.0984415	0.0871189	0.0437411	0.0338281
-7.00667	-0.213876	0.186036	0.0984821	0.0871051	0.0430126	0.0335874
-7.00333	-0.213925	0.186048	0.0985194	0.0870912	0.0422827	0.0333484
-7	-0.213973	0.186063	0.0985523	0.0870778	0.0415513	0.033112
-6.99667	-0.214009	0.186082	0.0985817	0.087064	0.0408183	0.0328791
-6.99333	-0.214042	0.186102	0.0986094	0.0870486	0.0400829	0.0326509
-6.99	-0.214073	0.186122	0.0986342	0.0870321	0.0393473	0.0324249
-6.98667	-0.214105	0.186147	0.0986542	0.0870161	0.0386115	0.0322022
-6.98333	-0.214133	0.186173	0.0986728	0.087002	0.0378794	0.0319792
-6.98	-0.214153	0.186203	0.0986909	0.0869877	0.0371525	0.031755
-6.97667	-0.214169	0.186232	0.0987029	0.0869712	0.036429	0.0315314
-6.97333	-0.214179	0.186261	0.0987139	0.0869536	0.0357015	0.0313119
-6.97	-0.21418	0.18629	0.098722	0.0869359	0.0349778	0.0310936
-6.96667	-0.214178	0.186317	0.0987253	0.086917	0.0342583	0.0308774
-6.96333	-0.214175	0.186345	0.0987281	0.0868974	0.0335351	0.0306653
-6.96	-0.214166	0.186373	0.0987269	0.0868774	0.0328081	0.0304584
-6.95667	-0.214147	0.186401	0.0987281	0.086858	0.0320839	0.0302536
-6.95333	-0.214134	0.186425	0.0987267	0.0868394	0.0313612	0.0300516
-6.95	-0.21412	0.18645	0.0987237	0.086821	0.030644	0.0298511
-6.94667	-0.214112	0.186473	0.0987211	0.0868027	0.0299263	0.0296554
-6.94333	-0.214101	0.186499	0.0987172	0.0867843	0.0292127	0.0294624
-6.94	-0.214096	0.186526	0.098712	0.0867661	0.0285028	0.029272
-6.93667	-0.214096	0.186552	0.098699	0.0867486	0.0278002	0.029083
-6.93333	-0.214092	0.186577	0.0986876	0.0867314	0.0271044	0.0288962
-6.93	-0.214092	0.186603	0.0986778	0.086714	0.0264155	0.0287107
-6.92667	-0.214102	0.186633	0.0986689	0.0866951	0.0257345	0.0285267
-6.92333	-0.21412	0.186663	0.098657	0.0866758	0.0250614	0.0283446
-6.92	-0.214142	0.186691	0.0986444	0.0866574	0.0243959	0.0281644
-6.91667	-0.214161	0.186715	0.0986264	0.0866388	0.023736	0.0279865
-6.91333	-0.214188	0.186736	0.0986044	0.0866215	0.0230787	0.0278119
-6.91	-0.214221	0.186757	0.0985815	0.0866046	0.0224272	0.0276389
-6.90667	-0.214256	0.18678	0.0985558	0.0865861	0.0217865	0.0274656
-6.90333	-0.214293	0.186808	0.0985285	0.0865671	0.0211535	0.027294
-6.9	-0.214334	0.186836	0.098497	0.0865481	0.0205226	0.0271261
-6.89667	-0.21437	0.186867	0.0984676	0.0865295	0.0198996	0.0269598
-6.89333	-0.214409	0.186897	0.098437	0.0865108	0.0192803	0.0267968
-6.89	-0.214454	0.186927	0.0984107	0.0864926	0.0186718	0.0266338
-6.88667	-0.214494	0.186955	0.0983871	0.0864742	0.0180712	0.026472
-6.88333	-0.214536	0.186981	0.0983704	0.0864567	0.0174814	0.0263109
-6.88	-0.214583	0.187011	0.098355	0.0864387	0.0168983	0.0261515
-6.87667	-0.214638	0.18704	0.0983386	0.0864209	0.0163212	0.0259944
-6.87333	-0.214688	0.187068	0.0983246	0.0864048	0.0157631	0.0258422
-6.87	-0.214735	0.187096	0.0983141	0.0863884	0.0152326	0.0257049
-6.86667	-0.214782	0.187119	0.0983052	0.086372	0.0147151	0.0255781
-6.86333	-0.214825	0.18714	0.0982995	0.0863553	0.0142053	0.0254523
-6.86	-0.214862	0.187161	0.0982991	0.0863375	0.013701	0.0253277
-6.85667	-0.214906	0.187183	0.0983026	0.0863186	0.0132051	0.0252035
-6.85333	-0.21495	0.187204	0.0983033	0.0862975	0.0127151	0.0250813
-6.85	-0.214994	0.187226	0.0982985	0.0862763	0.0122333	0.0249604
-6.84667	-0.215041	0.187249	0.0982913	0.0862547	0.0117564	0.0248411
-6.84333	-0.215085	0.187273	0.0982826	0.0862312	0.0112851	0.024724
-6.84	-0.215127	0.187296	0.0982669	0.0862068	0.0108209	0.0246085
-6.83667	-0.215173	0.187319	0.0982466	0.0861835	0.010361	0.0244962
-6.83333	-0.215214	0.187344	0.0982261	0.0861587	0.00990933	0.0243839
-6.83	-0.215257	0.187372	0.0982025	0.086132	0.0094635	0.024271
-6.82667	-0.215308	0.1874	0.0981717	0.0861042	0.00901872	0.0241606
-6.82333	-0.215358	0.187426	0.0981378	0.0860768	0.00857269	0.0240545
-6.82	-0.215412	0.187451	0.0981015	0.0860499	0.0081324	0.023948
-6.81667	-0.21547	0.187473	0.0980641	0.0860228	0.007694	0.0238448
-6.81333	-0.215536	0.187494	0.0980279	0.0859962	0.00726225	0.023742
-6.81	-0.215604	0.187514	0.0979943	0.0859693	0.00683392	0.0236403
-6.80667	-0.215662	0.187536	0.0979659	0.0859414	0.0064054	0.0235416
-6.80333	-0.215734	0.187554	0.0979442	0.0859142	0.00597913	0.0234454
-6.8	-0.215813	0.187573	0.0979296	0.0858873	0.00555625	0.0233507
-6.79667	-0.215893	0.187591	0.0979189	0.0858602	0.00514229	0.0232551
-6.79333	-0.215975	0.187608	0.0979097	0.0858337	0.00473496	0.0231602
-6.79	-0.216062	0.187624	0.0979015	0.0858068	0.00433282	0.0230657
-6.78667	-0.216151	0.187637	0.0978913	0.0857797	0.00393662	0.0229716
-6.78333	-0.216256	0.187651	0.0978819	0.0857513	0.0035522	0.0228754
-6.78	-0.21637	0.187665	0.0978788	0.0857218	0.00317848	0.0227783
-6.77667	-0.216483	0.187679	0.0978752	0.0856919	0.0028111	0.0226819
-6.77333	-0.216593	0.187694	0.0978752	0.0856625	0.00245177	0.0225862
-6.77	-0.216706	0.187708	0.0978788	0.085632	0.00209531	0.0224915
-6.76667	-0.216826	0.187726	0.0978846	0.0856007	0.00174459	0.0223971
-6.76333	-0.216943	0.187746	0.09789	0.0855694	0.00139821	0.022303
-6.76	-0.217058	0.187763	0.097895	0.0855381	0.00105628	0.0222087
-6.75667	-0.217176	0.18778	0.0979034	0.0855064	0.000714972	0.0221164
-6.75333	-0.217291	0.187798	0.097913	0.0854731	0.000373353	0.0220272
-6.75	-0.217409	0.187819	0.0979238	0.0854379	3.10757e-05	0.0219408
-6.74667	-0.217529	0.187841	0.0979306	0.0854035	-0.000310567	0.0218568
-6.74333	-0.217641	0.187863	0.0979382	0.0853683	-0.00065149	0.0217752
-6.74	-0.217751	0.187883	0.0979487	0.0853335	-0.000987776	0.0216939
-6.73667	-0.217859	0.187901	0.097963	0.0852984	-0.0013268	0.0216153
-6.73333	-0.217963	0.187916	0.0979773	0.0852635	-0.00166455	0.0215376
-6.73	-0.218064	0.187934	0.0979911	0.0852281	-0.00200193	0.0214609
-6.72667	-0.218171	0.187953	0.0980052	0.0851934	-0.00233624	0.0213843
-6.72333	-0.21828	0.187972	0.0980168	0.0851578	-0.00266773	0.021309
-6.72	-0.218377	0.187992	0.0980279	0.0851222	-0.0029958	0.021234
-6.71667	-0.218468	0.188009	0.0980361	0.0850861	-0.003325	0.0211604
-6.71333	-0.218557	0.188028	0.0980406	0.0850504	-0.00365469	0.0210878
-6.71	-0.21864	0.188048	0.0980459	0.0850137	-0.00398569	0.0210167
-6.70667	-0.218714	0.188071	0.0980476	0.084977	-0.00431069	0.0209449
-6.70333	-0.218779	0.188095	0.0980428	0.0849411	-0.0046298	0.0208738
-6.7	-0.218841	0.188117	0.0980389	0.0849064	-0.00494905	0.0208043
-6.69667	-0.218891	0.188138	0.0980351	0.0848726	-0.00526191	0.0207354
-6.69333	-0.21893	0.188158	0.0980365	0.0848409	-0.00556794	0.0206649
-6.69	-0.218957	0.188178	0.0980401	0.0848074	-0.00587327	0.020596
-6.68667	-0.218976	0.188202	0.098045	0.084773	-0.00618113	0.020529
-6.68333	-0.21899	0.188224	0.0980516	0.0847387	-0.00648263	0.0204611
-6.68	-0.218995	0.188248	0.0980569	0.084705	-0.00678881	0.0203947
-6.67667	-0.21899	0.188272	0.0980616	0.0846719	-0.00709777	0.0203307
-6.67333	-0.218972	0.188296	0.0980655	0.0846391	-0.00740556	0.020267
-6.67	-0.218944	0.188319	0.0980653	0.0846071	-0.00770966	0.0202038
-6.66667	-0.218908	0.188344	0.0980661	0.0845771	-0.0080088	0.0201402
-6.66333	-0.218866	0.188371	0.0980663	0.0845485	-0.0083094	0.020081
-6.66	-0.218818	0.188399	0.0980676	0.0845192	-0.00860866	0.0200245
-6.65667	-0.218773	0.18843	0.0980689	0.0844883	-0.00890296	0.0199678
-6.65333	-0.218723	0.18846	0.098067	0.084457	-0.00918596	0.0199085
-6.65	-0.218665	0.188491	0.0980607	0.0844252	-0.00945929	0.0198468
-6.64667	-0.218601	0.188522	0.0980638	0.0843927	-0.00972825	0.0197852
-6.64333	-0.218525	0.188553	0.0980719	0.0843612	-0.0100003	0.0197258
-6.64	-0.218419	0.188584	0.0980801	0.0843295	-0.0102691	0.019666
-6.63667	-0.218276	0.188615	0.0980862	0.0842966	-0.0105307	0.0196046
-6.63333	-0.218113	0.188649	0.0980907	0.084263	-0.0107911	0.0195438
-6.63	-0.217922	0.188681	0.0980984	0.0842292	-0.011056	0.0194842
-6.62667	-0.217708	0.188709	0.0981056	0.0841943	-0.011321	0.0194251
-6.62333	-0.217482	0.188739	0.0981146	0.0841584	-0.011583	0.0193668
-6.62	-0.217243	0.188769	0.0981206	0.0841231	-0.0118377	0.0193074
-6.61667	-0.217	0.188799	0.0981232	0.0840867	-0.0120863	0.019247
-6.61333	-0.21675	0.188832	0.098118	0.0840499	-0.0123286	0.0191863
-6.61	-0.216492	0.188866	0.098112	0.0840128	-0.012567	0.0191245
-6.60667	-0.216219	0.188902	0.0981033	0.0839749	-0.0127953	0.0190607
-6.60333	-0.215936	0.18894	0.0980963	0.0839375	-0.0130157	0.0189952
-6.6	-0.215652	0.188977	0.0980918	0.0839003	-0.0132292	0.0189285
-6.59667	-0.215381	0.189012	0.0980863	0.0838639	-0.0134414	0.0188619
-6.59333	-0.215111	0.189044	0.098081	0.0838274	-0.0136491	0.018794
-6.59	-0.214842	0.189073	0.0980735	0.0837904	-0.0138516	0.0187252
-6.58667	-0.214568	0.189097	0.0980662	0.0837532	-0.0140504	0.0186577
-6.58333	-0.214292	0.189121	0.0980595	0.0837173	-0.0142451	0.0185896
-6.58	-0.214022	0.189142	0.0980564	0.0836819	-0.0144314	0.0185206
-6.57667	-0.213763	0.189163	0.0980539	0.0836477	-0.0146047	0.0184494
-6.57333	-0.213505	0.189185	0.0980567	0.083615	-0.0147766	0.0183791
-6.57	-0.213257	0.189208	0.0980593	0.0835825	-0.0149397	0.0183072
-6.56667	-0.213016	0.189228	0.0980612	0.0835501	-0.015092	0.0182336
-6.56333	-0.212782	0.189246	0.0980599	0.0835181	-0.0152452	0.0181601
-6.56	-0.212558	0.189266	0.0980547	0.0834879	-0.0153957	0.018086
-6.55667	-0.212345	0.189286	0.0980451	0.0834595	-0.0155382	0.0180113
-6.55333	-0.212138	0.189305	0.098034	0.0834333	-0.0156803	0.0179382
-6.55	-0.211937	0.189323	0.0980198	0.0834066	-0.0158203	0.0178644
-6.54667	-0.211736	0.189342	0.0979974	0.0833779	-0.0159576	0.0177901
-6.54333	-0.211532	0.189361	0.0979718	0.08335	-0.0160931	0.017716
-6.54	-0.211333	0.189381	0.0979425	0.0833232	-0.016232	0.0176443
-6.53667	-0.211139	0.189404	0.0979043	0.0832951	-0.0163683	0.0175726
-6.53333	-0.210952	0.189429	0.0978593	0.0832662	-0.0165005	0.017501
-6.53	-0.210772	0.189454	0.097812	0.0832367	-0.0166347	0.0174312
-6.52667	-0.210585	0.189477	0.0977629	0.0832067	-0.0167604	0.0173597
-6.52333	-0.210401	0.189499	0.0977148	0.0831769	-0.0168803	0.017287
-6.52	-0.210216	0.189519	0.0976671	0.0831489	-0.0169948	0.0172145
-6.51667	-0.210028	0.189541	0.0976175	0.0831219	-0.0170999	0.0171403
-6.51333	-0.209841	0.189564	0.097573	0.0830936	-0.0171991	0.0170662
-6.51	-0.209657	0.189583	0.097534	0.0830639	-0.0172923	0.0169926
-6.50667	-0.209483	0.189604	0.0975012	0.0830331	-0.0173817	0.0169197
-6.50333	-0.209317	0.189625	0.0974735	0.0830032	-0.0174693	0.016848
-6.5	-0.209153	0.189645	0.0974475	0.0829731	-0.0175526	0.0167757
-6.49667	-0.208986	0.189667	0.0974188	0.0829432	-0.0176307	0.0167032
-6.49333	-0.208806	0.18969	0.0973878	0.082914	-0.0177064	0.0166334
-6.49	-0.208624	0.189713	0.0973564	0.0828846	-0.017781	0.0165649
-6.48667	-0.208433	0.189736	0.097327	0.0828553	-0.0178541	0.0164973
-6.48333	-0.208235	0.189761	0.097297	0.0828265	-0.0179228	0.016429
-6.48	-0.208032	0.189784	0.0972684	0.082797	-0.0179888	0.0163611
-6.47667	-0.20783	0.189809	0.0972412	0.0827674	-0.0180567	0.0162966
-6.47333	-0.207636	0.189835	0.0972094	0.0827356	-0.0181148	0.0162317
-6.47	-0.207444	0.189864	0.0971783	0.0827018	-0.0181649	0.0161666
-6.46667	-0.207255	0.18989	0.0971493	0.0826676	-0.0182146	0.0161038
-6.46333	-0.207061	0.189919	0.0971194	0.0826335	-0.018264	0.016042
-6.46	-0.20687	0.189946	0.0970931	0.0825997	-0.0183087	0.0159811
-6.45667	-0.206683	0.189971	0.0970651	0.0825658	-0.0183538	0.0159223
-6.45333	-0.206497	0.189996	0.0970314	0.0825318	-0.0184029	0.0158672
-6.45	-0.206319	0.190024	0.0969941	0.0824976	-0.0184575	0.0158156
-6.44667	-0.206144	0.190051	0.0969578	0.0824634	-0.0185118	0.0157655
-6.44333	-0.205972	0.190076	0.0969236	0.0824297	-0.0185681	0.0157176
-6.44	-0.20579	0.190101	0.0968939	0.082397	-0.0186287	0.0156727
-6.43667	-0.205611	0.190125	0.0968659	0.0823636	-0.018692	0.015631
-6.43333	-0.205443	0.190147	0.0968422	0.0823295	-0.0187582	0.0155921
-6.43	-0.205276	0.190168	0.0968221	0.0822932	-0.0188197	0.0155525
-6.42667	-0.205118	0.190191	0.0967968	0.0822568	-0.0188798	0.0155151
-6.42333	-0.204964	0.190217	0.0967736	0.0822202	-0.0189351	0.015478
-6.42	-0.204821	0.190244	0.0967508	0.0821846	-0.0189876	0.0154407
-6.41667	-0.204679	0.190274	0.0967277	0.0821486	-0.0190413	0.015407
-6.41333	-0.204536	0.190305	0.0967031	0.0821121	-0.0190898	0.0153822
-6.41	-0.204386	0.190337	0.0966786	0.0820768	-0.0191302	0.0153619
-6.40667	-0.204236	0.19037	0.0966498	0.0820437	-0.0191639	0.015347
-6.40333	-0.204082	0.190404	0.0966197	0.0820126	-0.0191886	0.0153364
-6.4	-0.203931	0.19044	0.0965919	0.0819833	-0.0192055	0.0153271
-6.39667	-0.203787	0.190476	0.096564	0.081955	-0.0192134	0.0153247
-6.39333	-0.203653	0.190511	0.0965383	0.0819262	-0.0192108	0.0153367
-6.39	-0.203533	0.190546	0.0965118	0.0818974	-0.0191871	0.0153683
-6.38667	-0.203426	0.190578	0.0964837	0.081869	-0.0191508	0.0154114
-6.38333	-0.203329	0.190612	0.0964524	0.0818417	-0.0191111	0.0154583
-6.38	-0.203237	0.190644	0.0964211	0.0818148	-0.0190651	0.0155043
-6.37667	-0.203152	0.190678	0.0963865	0.0817875	-0.0190175	0.0155543
-6.37333	-0.203091	0.19071	0.0963518	0.0817602	-0.0189671	0.0156095
-6.37	-0.203034	0.190742	0.0963149	0.0817323	-0.0189104	0.0156686
-6.36667	-0.202991	0.190772	0.0962777	0.0817055	-0.018851	0.01573
-6.36333	-0.20296	0.190798	0.0962389	0.0816789	-0.0187883	0.0157896
-6.36	-0.202934	0.190822	0.0962025	0.081653	-0.0187249	0.0158475
-6.35667	-0.202905	0.190846	0.096162	0.0816284	-0.0186615	0.0159046
-6.35333	-0.20287	0.190871	0.096119	0.0816056	-0.0185981	0.0159616
-6.35	-0.202836	0.190894	0.096074	0.081584	-0.0185376	0.0160202
-6.34667	-0.202807	0.190918	0.0960286	0.0815625	-0.0184726	0.0160773
-6.34333	-0.20278	0.190939	0.0959844	0.0815417	-0.018404	0.0161344
-6.34	-0.20275	0.190959	0.0959412	0.0815211	-0.0183337	0.0161946
-6.33667	-0.20271	0.190978	0.0958969	0.0815021	-0.0182682	0.0162564
-6.33333	-0.202677	0.190994	0.0958519	0.0814832	-0.018206	0.0163188
-6.33	-0.202656	0.191009	0.0958075	0.0814633	-0.0181477	0.0163826
-6.32667	-0.202641	0.191026	0.0957615	0.0814442	-0.0180912	0.0164454
-6.32333	-0.202631	0.191043	0.095717	0.0814248	-0.0180383	0.0165089
-6.32	-0.202633	0.191061	0.0956712	0.0814049	-0.01798	0.0165704
-6.31667	-0.202647	0.19108	0.0956235	0.081385	-0.0179246	0.0166317
-6.31333	-0.202656	0.191097	0.0955754	0.0813648	-0.0178633	0.0166906
-6.31	-0.202666	0.191116	0.0955263	0.0813443	-0.0177988	0.016747
-6.30667	-0.202679	0.191131	0.0954803	0.0813256	-0.0177326	0.0168013
-6.30333	-0.202696	0.191147	0.0954351	0.0813075	-0.0176644	0.0168531
-6.3	-0.202717	0.191164	0.0953885	0.0812882	-0.017596	0.0169037
-6.29667	-0.202744	0.191184	0.0953397	0.0812673	-0.0175245	0.0169519
-6.29333	-0.202779	0.191207	0.0952883	0.0812452	-0.0174469	0.0169971
-6.29	-0.20282	0.191229	0.0952374	0.0812225	-0.017365	0.0170404
-6.28667	-0.202866	0.191251	0.0951931	0.0812011	-0.0172826	0.0170825
-6.28333	-0.202915	0.191271	0.0951497	0.0811785	-0.0171999	0.0171242
-6.28	-0.202972	0.19129	0.0951053	0.0811554	-0.0171174	0.0171677
-6.27667	-0.203036	0.19131	0.0950589	0.0811323	-0.0170383	0.0172134
-6.27333	-0.203105	0.19133	0.0950118	0.0811097	-0.0169557	0.0172584
-6.27	-0.203179	0.191349	0.0949655	0.0810876	-0.0168759	0.0173044
-6.26667	-0.203251	0.191369	0.0949184	0.0810664	-0.0167903	0.0173476
-6.26333	-0.203324	0.191393	0.0948706	0.0810456	-0.0167019	0.0173898
-6.26	-0.2034	0.191419	0.0948201	0.0810248	-0.0166105	0.0174304
-6.25667	-0.20347	0.191451	0.094766	0.081003	-0.0165189	0.0174702
-6.25333	-0.203538	0.191484	0.0947116	0.0809808	-0.0164257	0.0175106
-6.25	-0.203601	0.191514	0.0946579	0.0809586	-0.0163251	0.0175576
-6.24667	-0.203669	0.191541	0.0946011	0.0809364	-0.0162134	0.0176076
-6.24333	-0.203745	0.191569	0.0945427	0.0809149	-0.0160966	0.0176625
-6.24	-0.203833	0.191598	0.0944856	0.0808931	-0.0159751	0.0177191
-6.23667	-0.203927	0.191628	0.0944235	0.0808702	-0.0158483	0.0177735
-6.23333	-0.204032	0.191653	0.0943581	0.0808468	-0.0157222	0.0178274
-6.23	-0.204136	0.191678	0.0942895	0.0808235	-0.0155939	0.0178796
-6.22667	-0.204248	0.191705	0.0942183	0.0808004	-0.0154682	0.0179321
-6.22333	-0.204367	0.19173	0.0941408	0.080777	-0.0153452	0.0179838
-6.22	-0.204495	0.191755	0.0940644	0.0807537	-0.0152252	0.0180358
-6.21667	-0.204627	0.191782	0.0939903	0.08073	-0.0151085	0.0180875
-6.21333	-0.204768	0.191809	0.0939167	0.0807054	-0.0149935	0.0181375
-6.21	-0.204904	0.191835	0.0938415	0.0806801	-0.0148791	0.0181873
-6.20667	-0.205041	0.191863	0.09377	0.0806547	-0.0147624	0.0182339
-6.20333	-0.205182	0.191892	0.0937029	0.0806289	-0.0146493	0.0182813
-6.2	-0.205325	0.191925	0.0936327	0.0806027	-0.0145402	0.0183296
-6.19667	-0.205478	0.191958	0.0935617	0.0805755	-0.0144371	0.0183801
-6.19333	-0.205654	0.191992	0.0934902	0.0805479	-0.014336	0.0184303
-6.19	-0.205836	0.192026	0.0934213	0.0805207	-0.0142345	0.0184796
-6.18667	-0.206023	0.192061	0.0933565	0.0804933	-0.0141351	0.0185287
-6.18333	-0.206212	0.192094	0.0932913	0.0804668	-0.0140343	0.0185757
-6.18	-0.206402	0.192127	0.0932232	0.0804398	-0.0139284	0.0186188
-6.17667	-0.206592	0.19216	0.0931563	0.0804144	-0.0138214	0.0186587
-6.17333	-0.206777	0.192191	0.0930914	0.0803905	-0.0137161	0.0186984
-6.17	-0.206958	0.192222	0.0930261	0.080368	-0.0136072	0.018736
-6.16667	-0.20714	0.192248	0.0929621	0.0803449	-0.0134976	0.0187722
-6.16333	-0.20732	0.192274	0.0928975	0.0803212	-0.0133848	0.0188056
-6.16	-0.207501	0.1923	0.0928284	0.0802983	-0.0132684	0.018837
-6.15667	-0.207683	0.192325	0.0927603	0.0802775	-0.0131451	0.0188648
-6.15333	-0.207874	0.192344	0.0926954	0.0802566	-0.0130185	0.0188908
-6.15	-0.208073	0.192361	0.0926298	0.0802373	-0.0128851	0.0189113
-6.14667	-0.208278	0.192379	0.0925644	0.080219	-0.0127483	0.0189295
-6.14333	-0.208486	0.192401	0.0925029	0.0802021	-0.012616	0.0189486
-6.14	-0.208686	0.192424	0.0924446	0.080185	-0.0124829	0.0189645
-6.13667	-0.208886	0.192447	0.0923893	0.0801673	-0.012352	0.0189791
-6.13333	-0.209087	0.192471	0.092341	0.080151	-0.012219	0.0189921
-6.13	-0.209282	0.192496	0.0922973	0.0801361	-0.0120856	0.0190034
-6.12667	-0.209478	0.19252	0.0922584	0.0801229	-0.0119529	0.0190143
-6.12333	-0.209672	0.192543	0.0922183	0.0801101	-0.0118307	0.0190288
-6.12	-0.209866	0.192569	0.0921822	0.0800974	-0.0117059	0.019041
-6.11667	-0.210057	0.192596	0.0921459	0.0800841	-0.0115783	0.0190513
-6.11333	-0.210249	0.192625	0.0921127	0.0800706	-0.0114545	0.0190624
-6.11	-0.210448	0.192656	0.0920813	0.0800568	-0.0113311	0.0190737
-6.10667	-0.210651	0.192689	0.0920473	0.080043	-0.0112075	0.0190838
-6.10333	-0.210849	0.192726	0.092011	0.0800307	-0.0110851	0.0190961
-6.1	-0.21104	0.192768	0.0919712	0.0800179	-0.0109664	0.0191124
-6.09667	-0.211221	0.19281	0.0919307	0.0800044	-0.0108506	0.0191297
-6.09333	-0.21139	0.192856	0.0918899	0.0799912	-0.0107364	0.0191464
-6.09	-0.211556	0.192903	0.091849	0.0799795	-0.010617	0.019159
-6.08667	-0.211718	0.192953	0.0918114	0.079967	-0.0104929	0.0191678
-6.08333	-0.211878	0.193003	0.0917795	0.0799541	-0.0103763	0.0191793
-6.08	-0.212038	0.193053	0.0917481	0.0799409	-0.0102672	0.0191915
-6.07667	-0.212198	0.193103	0.0917215	0.0799275	-0.0101607	0.0192027
-6.07333	-0.212364	0.193153	0.0917026	0.0799129	-0.010052	0.0192118
-6.07	-0.212538	0.193203	0.0916899	0.0798961	-0.00994616	0.0192207
-6.06667	-0.212712	0.193253	0.0916797	0.0798784	-0.00984095	0.0192291
-6.06333	-0.212885	0.193306	0.0916696	0.0798596	-0.0097406	0.0192379
-6.06	-0.213062	0.193361	0.0916597	0.0798397	-0.00964085	0.0192449
-6.05667	-0.21324	0.193415	0.0916531	0.079818	-0.00955141	0.0192556
-6.05333	-0.213421	0.193468	0.0916503	0.0797949	-0.00946395	0.0192654
-6.05	-0.213607	0.193518	0.0916536	0.0797709	-0.00937549	0.0192731
-6.04667	-0.213796	0.19357	0.0916556	0.0797449	-0.009295	0.0192839
-6.04333	-0.213987	0.193623	0.0916603	0.0797187	-0.00921719	0.0192957
-6.04	-0.214181	0.193675	0.0916699	0.0796925	-0.00914495	0.0193089
-6.03667	-0.214362	0.193724	0.0916751	0.0796649	-0.0090788	0.0193236
-6.03333	-0.214531	0.193775	0.0916786	0.0796371	-0.0090209	0.0193422
-6.03	-0.214702	0.193827	0.0916823	0.0796096	-0.00896864	0.0193621
-6.02667	-0.214875	0.193881	0.0916873	0.0795831	-0.00891885	0.0193837
-6.02333	-0.215048	0.193939	0.0916984	0.0795591	-0.00887006	0.0194052
-6.02	-0.215233	0.193999	0.0917101	0.0795357	-0.00882516	0.0194269
-6.01667	-0.215422	0.194059	0.0917226	0.0795125	-0.00878463	0.0194472
-6.01333	-0.215617	0.19412	0.0917347	0.0794886	-0.00873856	0.0194649
-6.01	-0.21581	0.19418	0.0917525	0.079465	-0.0086954	0.0194832
-6.00667	-0.216006	0.194236	0.0917703	0.0794421	-0.00865748	0.0195031
-6.00333	-0.216206	0.194291	0.0917908	0.0794199	-0.00862282	0.0195229
-6	-0.216407	0.194349	0.0918138	0.0793983	-0.00858899	0.0195427
-5.99667	-0.216602	0.194404	0.0918372	0.079378	-0.00855411	0.0195602
-5.99333	-0.216795	0.194459	0.0918619	0.0793588	-0.00852007	0.0195767
-5.99	-0.216995	0.194513	0.0918855	0.0793404	-0.00848627	0.0195912
-5.98667	-0.21719	0.194563	0.0919111	0.0793204	-0.00845461	0.019606
-5.98333	-0.217376	0.194616	0.0919407	0.0793003	-0.00842602	0.019622
-5.98	-0.217566	0.194669	0.0919714	0.0792803	-0.00839865	0.0196373
-5.97667	-0.217752	0.194721	0.0920014	0.0792596	-0.0083739	0.0196522
-5.97333	-0.217941	0.194773	0.0920349	0.0792394	-0.00834742	0.0196648
-5.97	-0.21813	0.194824	0.0920648	0.0792191	-0.00832212	0.0196768
-5.96667	-0.21831	0.194876	0.0920941	0.0791997	-0.00829687	0.0196886
-5.96333	-0.218482	0.194927	0.0921186	0.0791819	-0.00827345	0.019699
-5.96	-0.218642	0.194976	0.0921416	0.0791645	-0.00825082	0.0197089
-5.95667	-0.218797	0.195025	0.0921683	0.0791472	-0.00822903	0.0197183
-5.95333	-0.218943	0.195077	0.0921983	0.0791302	-0.0082053	0.0197261
-5.95	-0.219076	0.195128	0.0922267	0.0791135	-0.00817966	0.0197319
-5.94667	-0.219199	0.19518	0.0922558	0.0790979	-0.00815069	0.0197345
-5.94333	-0.219325	0.19523	0.0922827	0.0790829	-0.00812318	0.0197362
-5.94	-0.21945	0.195281	0.0923088	0.0790672	-0.00809417	0.0197371
-5.93667	-0.219579	0.195331	0.0923359	0.0790518	-0.00806978	0.0197395
-5.93333	-0.219714	0.195382	0.0923632	0.0790352	-0.00804713	0.0197418
-5.93	-0.219848	0.195429	0.0923895	0.0790187	-0.00802636	0.0197448
-5.92667	-0.219985	0.195477	0.0924171	0.079002	-0.00800914	0.0197492
-5.92333	-0.220132	0.195522	0.0924443	0.0789853	-0.00799834	0.0197557
-5.92	-0.220274	0.195564	0.0924733	0.0789699	-0.00798917	0.0197621
-5.91667	-0.220408	0.195606	0.0924995	0.0789541	-0.00797883	0.0197688
-5.91333	-0.220541	0.195646	0.0925243	0.0789378	-0.00796935	0.019775
-5.91	-0.220661	0.195687	0.0925442	0.0789217	-0.00796519	0.0197812
-5.90667	-0.220779	0.195727	0.0925601	0.0789061	-0.00796474	0.0197899
-5.90333	-0.22089	0.195768	0.0925748	0.0788914	-0.00796608	0.0198012
-5.9	-0.220993	0.195811	0.0925878	0.0788768	-0.00794905	0.0198215
-5.89667	-0.221102	0.195855	0.0926018	0.0788625	-0.00791134	0.0198513
-5.89333	-0.22122	0.195897	0.0926135	0.0788488	-0.00785049	0.0198869
-5.89	-0.221341	0.195938	0.0926228	0.0788345	-0.00777007	0.0199286
-5.88667	-0.221465	0.195977	0.0926312	0.0788187	-0.00767403	0.0199754
-5.88333	-0.221588	0.196016	0.0926389	0.0788028	-0.00756046	0.0200276
-5.88	-0.221707	0.196053	0.0926474	0.0787855	-0.00743762	0.0200891
-5.87667	-0.221828	0.19609	0.0926567	0.0787687	-0.00729894	0.0201544
-5.87333	-0.221955	0.196126	0.0926675	0.0787528	-0.00714602	0.0202244
-5.87	-0.222071	0.19616	0.0926782	0.0787364	-0.00697967	0.0203001
-5.86667	-0.222181	0.196194	0.0926894	0.0787189	-0.00680828	0.0203828
-5.86333	-0.222289	0.196228	0.0927004	0.0787012	-0.0066284	0.0204713
-5.86	-0.22239	0.196263	0.0927132	0.0786829	-0.00644008	0.0205635
-5.85667	-0.222491	0.196293	0.0927313	0.0786653	-0.00624172	0.0206579
-5.85333	-0.22259	0.196324	0.0927504	0.0786473	-0.00603399	0.0207625
-5.85	-0.222694	0.196354	0.092764	0.0786305	-0.0058081	0.0208724
-5.84667	-0.222798	0.196384	0.0927739	0.0786128	-0.00556831	0.0209888
-5.84333	-0.222899	0.196413	0.0927806	0.0785941	-0.00532017	0.0211116
-5.84	-0.223001	0.196437	0.0927871	0.078577	-0.0050626	0.0212404
-5.83667	-0.22311	0.196457	0.0927891	0.0785601	-0.00479379	0.021371
-5.83333	-0.22322	0.196477	0.0927884	0.0785415	-0.00452136	0.0215059
-5.83	-0.223327	0.196494	0.0927886	0.0785236	-0.00425146	0.0216478
-5.82667	-0.223432	0.196512	0.0927925	0.0785057	-0.00397899	0.0217933
-5.82333	-0.223536	0.19653	0.092791	0.0784884	-0.00370281	0.021942
-5.82	-0.223646	0.196547	0.0927836	0.078472	-0.00342089	0.0220944
-5.81667	-0.223763	0.196564	0.0927733	0.0784552	-0.00313743	0.0222491
-5.81333	-0.223886	0.196584	0.09276	0.078438	-0.00285257	0.0224065
-5.81	-0.224008	0.196605	0.0927467	0.0784213	-0.0025707	0.0225674
-5.80667	-0.224133	0.196627	0.0927299	0.078405	-0.00228782	0.0227305
-5.80333	-0.224256	0.19665	0.0927122	0.0783887	-0.0020051	0.0228954
-5.8	-0.224379	0.196671	0.0926917	0.0783734	-0.00172512	0.0230634
-5.79667	-0.2245	0.196693	0.0926727	0.0783584	-0.00144566	0.0232346
-5.79333	-0.224622	0.196713	0.09265	0.0783423	-0.00116357	0.0234064
-5.79	-0.224743	0.196734	0.0926299	0.0783266	-0.000877933	0.0235783
-5.78667	-0.224859	0.196754	0.092615	0.0783119	-0.000589873	0.023748
-5.78333	-0.224967	0.196774	0.0926015	0.0782988	-0.000312398	0.0239182
-5.78	-0.225068	0.196792	0.092586	0.078286	-4.07269e-05	0.0240903
-5.77667	-0.225167	0.196813	0.0925704	0.0782729	0.000228949	0.0242631
-5.77333	-0.225273	0.196835	0.0925549	0.0782608	0.000500648	0.0244351
-5.77	-0.225377	0.196858	0.0925375	0.0782503	0.000774834	0.0246037
-5.76667	-0.225488	0.196885	0.0925202	0.0782407	0.00104328	0.024775
-5.76333	-0.2256	0.196913	0.0925022	0.0782307	0.00130668	0.0249484
-5.76	-0.225713	0.196938	0.0924853	0.078222	0.00157545	0.0251189
-5.75667	-0.225836	0.196962	0.0924675	0.0782144	0.00184684	0.0252865
-5.75333	-0.225967	0.196988	0.0924492	0.0782075	0.00211114	0.0254548
-5.75	-0.226107	0.197013	0.0924329	0.0782016	0.00237851	0.0256276
-5.74667	-0.22626	0.197033	0.0924176	0.0781951	0.00267244	0.0258155
-5.74333	-0.226407	0.19705	0.0923975	0.0781874	0.00300372	0.02603
-5.74	-0.22655	0.197065	0.092379	0.07818	0.00337801	0.0262809
-5.73667	-0.226697	0.197081	0.0923623	0.0781714	0.00381371	0.0265739
-5.73333	-0.226848	0.197098	0.092345	0.0781621	0.00431735	0.0269164
-5.73	-0.227008	0.197116	0.0923295	0.0781527	0.00490493	0.0273149
-5.72667	-0.227174	0.197135	0.0923121	0.0781437	0.00557791	0.0277773
-5.72333	-0.227341	0.197156	0.0922941	0.0781333	0.0063386	0.0283106
-5.72	-0.227505	0.197177	0.0922733	0.0781211	0.00719558	0.0289191
-5.71667	-0.227666	0.197201	0.0922485	0.0781084	0.0081556	0.0296084
-5.71333	-0.227824	0.197223	0.0922247	0.0780956	0.00920038	0.0303743
-5.71	-0.227968	0.197245	0.0921992	0.0780837	0.010318	0.0311998
-5.70667	-0.228108	0.197268	0.0921745	0.0780726	0.0114928	0.0320794
-5.70333	-0.22825	0.19729	0.0921471	0.078062	0.0127219	0.0330006
-5.7	-0.228398	0.197311	0.0921162	0.0780514	0.0139982	0.0339583
-5.69667	-0.228549	0.197335	0.092083	0.0780402	0.0153179	0.0349441
-5.69333	-0.228702	0.197358	0.0920497	0.0780299	0.0166615	0.0359596
-5.69	-0.228857	0.197379	0.0920171	0.0780206	0.0180342	0.0369985
-5.68667	-0.229014	0.1974	0.0919883	0.078013	0.0194259	0.0380585
-5.68333	-0.229173	0.19742	0.0919606	0.0780062	0.0208301	0.039133
-5.68	-0.229338	0.197439	0.0919298	0.0780004	0.0222408	0.0402207
-5.67667	-0.229508	0.19746	0.0919032	0.0779941	0.0236515	0.0413195
-5.67333	-0.22969	0.19748	0.0918792	0.0779871	0.0250676	0.0424253
-5.67	-0.229881	0.197499	0.0918532	0.0779801	0.0264851	0.043536
-5.66667	-0.230069	0.197514	0.0918307	0.0779737	0.0279054	0.0446477
-5.66333	-0.230261	0.197527	0.0918078	0.0779669	0.0293202	0.0457621
-5.66	-0.230456	0.19754	0.0917835	0.0779587	0.0307277	0.0468777
-5.65667	-0.230649	0.197549	0.0917582	0.077951	0.0321276	0.0479913
-5.65333	-0.230845	0.197559	0.0917317	0.0779425	0.0335192	0.0491028
-5.65	-0.231044	0.19757	0.0916991	0.0779324	0.0349055	0.0502073
-5.64667	-0.231244	0.197579	0.0916674	0.0779229	0.0362801	0.0513062
-5.64333	-0.231449	0.19759	0.0916384	0.0779137	0.0376386	0.0523996
-5.64	-0.231653	0.197604	0.0916071	0.0779034	0.0389788	0.0534855
-5.63667	-0.231857	0.197619	0.0915794	0.0778927	0.0403001	0.0545614
-5.63333	-0.232067	0.197636	0.0915525	0.0778819	0.0416081	0.055626
-5.63	-0.232275	0.19765	0.0915238	0.0778702	0.0428983	0.0566815
-5.62667	-0.232481	0.197664	0.0914925	0.0778593	0.0441703	0.0577248
-5.62333	-0.232672	0.197675	0.0914611	0.0778489	0.0454272	0.0587537
-5.62	-0.23286	0.197687	0.0914266	0.0778385	0.0466692	0.0597697
-5.61667	-0.233046	0.197699	0.0913912	0.0778279	0.0478952	0.0607715
-5.61333	-0.233232	0.197712	0.0913585	0.0778179	0.0491036	0.0617594
-5.61	-0.233412	0.197723	0.0913282	0.0778084	0.0502887	0.0627333
-5.60667	-0.233586	0.197732	0.0912961	0.0777989	0.0514493	0.0636939
-5.60333	-0.233762	0.197742	0.091259	0.0777903	0.0525924	0.0646389
-5.6	-0.23394	0.197749	0.0912205	0.0777834	0.053714	0.0655701
-5.59667	-0.234121	0.197757	0.0911872	0.0777777	0.0548129	0.0664871
-5.59333	-0.234301	0.197763	0.0911534	0.0777727	0.0558918	0.0673884
-5.59	-0.23448	0.19777	0.0911191	0.0777677	0.0569463	0.0682757
-5.58667	-0.234666	0.197778	0.0910876	0.077763	0.057977	0.0691487
-5.58333	-0.234853	0.197784	0.0910508	0.0777567	0.0589895	0.0700062
-5.58	-0.235043	0.197792	0.0910075	0.0777512	0.0599729	0.0708505
-5.57667	-0.235232	0.197803	0.0909581	0.0777474	0.0609373	0.0716792
-5.57333	-0.235421	0.197814	0.0909016	0.077744	0.061887	0.07249
-5.57	-0.235607	0.197826	0.0908428	0.0777406	0.0628094	0.0732863
-5.56667	-0.235798	0.197839	0.090778	0.0777385	0.0637083	0.074068
-5.56333	-0.235995	0.197855	0.0907058	0.0777368	0.0645798	0.074834
-5.56	-0.236197	0.197872	0.0906311	0.077736	0.0654254	0.0755846
-5.55667	-0.236398	0.19789	0.0905545	0.0777367	0.0662559	0.0763158
-5.55333	-0.236599	0.197908	0.0904752	0.0777367	0.0670645	0.0770297
-5.55	-0.236789	0.197931	0.0903975	0.0777371	0.067854	0.0777248
-5.54667	-0.236977	0.197954	0.0903198	0.0777386	0.068622	0.0784047
-5.54333	-0.237162	0.197978	0.090242	0.0777409	0.0693629	0.0790704
-5.54	-0.237341	0.198001	0.0901635	0.0777441	0.0700826	0.079719
-5.53667	-0.237515	0.198023	0.0900857	0.0777474	0.0707785	0.0803501
-5.53333	-0.237694	0.198043	0.0900067	0.0777508	0.0714588	0.0809635
-5.53	-0.237876	0.198061	0.0899277	0.0777536	0.0721185	0.0815616
-5.52667	-0.238049	0.198077	0.0898526	0.0777564	0.0727652	0.0821403
-5.52333	-0.238218	0.19809	0.089775	0.0777589	0.0733996	0.0827005
-5.52	-0.238389	0.1981	0.0896931	0.0777614	0.074013	0.0832441
-5.51667	-0.23856	0.198108	0.0896156	0.0777647	0.0746075	0.0837717
-5.51333	-0.238731	0.198115	0.0895421	0.0777681	0.075182	0.0842838
-5.51	-0.238903	0.19812	0.0894667	0.0777714	0.0757447	0.0847785
-5.50667	-0.239073	0.198123	0.0893865	0.0777738	0.0762836	0.0852585
-5.50333	-0.239248	0.198129	0.0893066	0.0777747	0.0768003	0.0857222
-5.5	-0.239421	0.198133	0.0892297	0.0777752	0.0772971	0.0861712
-5.49667	-0.239598	0.198136	0.0891524	0.0777761	0.0777709	0.0866046
-5.49333	-0.239769	0.19814	0.0890758	0.0777771	0.0782263	0.0870238
-5.49	-0.239937	0.198145	0.0890002	0.0777788	0.0786661	0.0874281
-5.48667	-0.240099	0.198149	0.0889207	0.0777792	0.0790899	0.087817
-5.48333	-0.240264	0.198155	0.0888366	0.0777787	0.0794929	0.0881905
-5.48	-0.240428	0.19816	0.0887538	0.0777762	0.0798742	0.0885486
-5.47667	-0.240598	0.198162	0.0886717	0.0777735	0.0802389	0.088892
-5.47333	-0.240775	0.198169	0.0885848	0.0777723	0.0805832	0.0892205
-5.47	-0.240942	0.198175	0.0884957	0.077772	0.0809138	0.0895324
-5.46667	-0.241106	0.198179	0.0884074	0.0777707	0.0812282	0.0898288
-5.46333	-0.241266	0.198181	0.0883175	0.0777696	0.0815226	0.0901111
-5.46	-0.241424	0.19818	0.0882265	0.0777692	0.081796	0.0903803
-5.45667	-0.241583	0.198177	0.0881387	0.0777695	0.0820516	0.0906365
-5.45333	-0.241746	0.198179	0.0880515	0.0777701	0.0822909	0.0908795
-5.45	-0.24191	0.198183	0.0879638	0.0777703	0.0825202	0.0911081
-5.44667	-0.242072	0.198186	0.0878782	0.0777702	0.082733	0.091323
-5.44333	-0.242232	0.198189	0.0877944	0.0777707	0.0829358	0.091524
-5.44	-0.242391	0.198193	0.0877073	0.0777714	0.0831326	0.0917092
-5.43667	-0.242548	0.198197	0.0876214	0.0777713	0.0833198	0.0918805
-5.43333	-0.2427	0.1982	0.0875358	0.0777706	0.083492	0.0920383
-5.43	-0.242841	0.198203	0.0874493	0.077769	0.0836444	0.0921862
-5.42667	-0.242977	0.198205	0.0873561	0.077767	0.0837822	0.0923238
-5.42333	-0.243112	0.198206	0.0872592	0.0777667	0.0839063	0.0924502
-5.42	-0.243246	0.198208	0.0871605	0.0777685	0.0840155	0.0925652
-5.41667	-0.243383	0.198205	0.0870604	0.0777701	0.0841137	0.0926673
-5.41333	-0.243519	0.198202	0.0869606	0.077772	0.0842022	0.0927561
-5.41	-0.243656	0.198198	0.0868624	0.0777738	0.0842756	0.092834
-5.40667	-0.243801	0.198195	0.0867633	0.0777768	0.08434	0.0928963
-5.40333	-0.243948	0.198193	0.086664	0.0777808	0.084395	0.0929451
-5.4	-0.244091	0.198189	0.0865712	0.0777857	0.0844352	0.0929845
-5.39667	-0.24424	0.198185	0.086482	0.0777895	0.084461	0.0930127
-5.39333	-0.244396	0.19818	0.0863932	0.0777948	0.0844753	0.0930306
-5.39	-0.244555	0.198173	0.0863055	0.0778011	0.0844768	0.0930371
-5.38667	-0.244716	0.198167	0.0862193	0.077808	0.0844687	0.093032
-5.38333	-0.244879	0.198164	0.0861334	0.0778157	0.0844526	0.093015
-5.38	-0.24505	0.198166	0.0860467	0.0778226	0.0844244	0.0929884
-5.37667	-0.245226	0.198169	0.0859647	0.0778282	0.0843821	0.0929513
-5.37333	-0.24541	0.198175	0.0858864	0.0778331	0.0843238	0.0929053
-5.37	-0.245604	0.198184	0.0858111	0.0778374	0.0842517	0.0928515
-5.36667	-0.245799	0.198193	0.0857384	0.0778413	0.0841681	0.0927881
-5.36333	-0.245994	0.1982	0.0856666	0.077845	0.0840718	0.0927154
-5.36	-0.246185	0.198207	0.0856031	0.0778485	0.0839605	0.0926347
-5.35667	-0.246374	0.198215	0.0855409	0.0778518	0.0838356	0.0925453
-5.35333	-0.246556	0.198221	0.0854782	0.0778549	0.0836999	0.092447
-5.35	-0.246726	0.198227	0.0854155	0.0778577	0.0835524	0.0923392
-5.34667	-0.246893	0.198233	0.0853578	0.0778609	0.0833938	0.0922219
-5.34333	-0.247059	0.198239	0.0853053	0.0778639	0.0832225	0.0920963
-5.34	-0.247218	0.198245	0.0852521	0.0778676	0.083042	0.0919608
-5.33667	-0.247376	0.198247	0.0852021	0.0778713	0.0828505	0.0918171
-5.33333	-0.247534	0.198247	0.0851504	0.0778735	0.0826439	0.0916674
-5.33	-0.247695	0.198246	0.0850957	0.0778753	0.0824275	0.0915089
-5.32667	-0.247855	0.198243	0.0850398	0.0778754	0.0821955	0.0913448
-5.32333	-0.248021	0.198237	0.0849876	0.077875	0.0819522	0.091175
-5.32	-0.248184	0.198229	0.0849376	0.0778743	0.0816972	0.0909983
-5.31667	-0.248346	0.198219	0.0848875	0.0778747	0.0814336	0.0908136
-5.31333	-0.248502	0.198209	0.0848392	0.0778753	0.0811663	0.0906196
-5.31	-0.248659	0.1982	0.0847985	0.0778767	0.0808923	0.0904172
-5.30667	-0.248807	0.198196	0.08476	0.0778779	0.0806044	0.0902093
-5.30333	-0.248952	0.198188	0.084719	0.0778785	0.0803097	0.0899938
-5.3	-0.24909	0.198182	0.0846772	0.0778795	0.0800066	0.089772
-5.29667	-0.249229	0.198174	0.0846379	0.0778808	0.0796967	0.0895418
-5.29333	-0.249366	0.198165	0.0845984	0.0778827	0.0793783	0.0893058
-5.29	-0.249502	0.198156	0.084566	0.0778841	0.0790588	0.0890631
-5.28667	-0.249635	0.198146	0.0845408	0.0778843	0.0787291	0.0888138
-5.28333	-0.249766	0.198135	0.0845182	0.077884	0.0783901	0.0885591
-5.28	-0.249887	0.198123	0.0844973	0.0778831	0.0780406	0.0883019
-5.27667	-0.249998	0.198112	0.0844771	0.0778813	0.077683	0.08804
-5.27333	-0.250103	0.198101	0.0844557	0.0778804	0.0773135	0.0877738
-5.27	-0.25021	0.198087	0.0844378	0.07788	0.0769377	0.087502
-5.26667	-0.250316	0.198075	0.0844227	0.077879	0.07655	0.0872256
-5.26333	-0.250424	0.198064	0.0844109	0.0778771	0.0761584	0.0869422
-5.26	-0.250523	0.198057	0.0843963	0.0778736	0.0757582	0.0866551
-5.25667	-0.250613	0.198051	0.0843835	0.0778709	0.0753559	0.0863622
-5.25333	-0.2507	0.198047	0.0843785	0.0778689	0.0749472	0.0860733
-5.25	-0.250786	0.198044	0.0843791	0.0778675	0.0745357	0.0857876
-5.24667	-0.25087	0.198039	0.0843785	0.0778663	0.0741253	0.0855037
-5.24333	-0.250967	0.198033	0.0843743	0.0778656	0.0737133	0.0852205
-5.24	-0.251066	0.198025	0.0843679	0.077865	0.0733028	0.0849364
-5.23667	-0.251164	0.198016	0.0843633	0.0778643	0.0728893	0.0846532
-5.23333	-0.251268	0.198007	0.0843626	0.0778645	0.0724764	0.0843695
-5.23	-0.25137	0.197999	0.0843658	0.0778637	0.0720589	0.0840874
-5.22667	-0.25147	0.197992	0.0843664	0.0778634	0.0716411	0.0838035
-5.22333	-0.25157	0.197988	0.0843624	0.0778637	0.0712273	0.0835162
-5.22	-0.251669	0.197986	0.0843594	0.0778639	0.0708117	0.0832283
-5.21667	-0.251771	0.197987	0.0843537	0.0778632	0.0703972	0.0829381
-5.21333	-0.251873	0.19799	0.0843469	0.0778627	0.0699792	0.082648
-5.21	-0.251969	0.197994	0.0843378	0.0778616	0.0695649	0.0823547
-5.20667	-0.252065	0.197996	0.0843289	0.0778589	0.0691464	0.0820597
-5.20333	-0.252159	0.197999	0.0843172	0.0778565	0.0687286	0.0817623
-5.2	-0.252253	0.198001	0.0843047	0.0778541	0.0683148	0.081461
-5.19667	-0.252344	0.198	0.0842906	0.0778513	0.0678962	0.0811572
-5.19333	-0.252433	0.197999	0.0842732	0.0778478	0.0674773	0.0808497
-5.19	-0.252524	0.197997	0.0842519	0.0778424	0.0670615	0.0805377
-5.18667	-0.252624	0.197993	0.0842286	0.0778367	0.0666459	0.0802226
-5.18333	-0.25272	0.197986	0.0842034	0.0778301	0.0662245	0.0799075
-5.18	-0.25281	0.197981	0.0841798	0.0778238	0.0657985	0.0795906
-5.17667	-0.252905	0.197972	0.0841488	0.0778154	0.0653733	0.0792693
-5.17333	-0.252997	0.197961	0.0841167	0.0778061	0.0649474	0.0789454
-5.17	-0.253084	0.197948	0.0840853	0.0777964	0.0645246	0.0786178
-5.16667	-0.253169	0.197933	0.0840566	0.0777873	0.0641028	0.0782859
-5.16333	-0.253248	0.197918	0.084027	0.0777776	0.0636838	0.0779509
-5.16	-0.253328	0.197903	0.0839989	0.0777673	0.0632599	0.0776138
-5.15667	-0.253412	0.197889	0.0839724	0.0777579	0.0628367	0.0772739
-5.15333	-0.253497	0.197874	0.0839472	0.0777481	0.0624087	0.076933
-5.15	-0.253581	0.197861	0.0839243	0.0777379	0.0619801	0.0765898
-5.14667	-0.253664	0.197849	0.0839061	0.0777274	0.0615412	0.0762469
-5.14333	-0.253751	0.19784	0.083886	0.0777163	0.0610972	0.0759027
-5.14	-0.253838	0.197835	0.0838576	0.0777056	0.0606557	0.0755546
-5.13667	-0.253923	0.197832	0.0838263	0.0776944	0.0602096	0.0752064
-5.13333	-0.254013	0.197826	0.0837931	0.0776837	0.05976	0.0748592
-5.13	-0.254103	0.19782	0.0837612	0.0776734	0.0593102	0.0745098
-5.12667	-0.254196	0.197814	0.0837293	0.0776629	0.0588591	0.0741592
-5.12333	-0.254293	0.197809	0.0836991	0.0776532	0.0584083	0.0738061
-5.12	-0.254393	0.197804	0.0836709	0.0776432	0.0579539	0.0734496
-5.11667	-0.25449	0.197798	0.0836447	0.0776327	0.0575148	0.0730856
-5.11333	-0.25458	0.197793	0.0836227	0.0776217	0.0571097	0.0727088
-5.11	-0.254665	0.197788	0.0836027	0.0776114	0.0567284	0.0723208
-5.10667	-0.254748	0.197781	0.0835824	0.0776016	0.0563566	0.0719285
-5.10333	-0.254828	0.19777	0.0835661	0.077593	0.0559905	0.0715321
-5.1	-0.254908	0.19776	0.0835482	0.0775856	0.0556334	0.0711318
-5.09667	-0.25499	0.197751	0.0835274	0.0775777	0.055285	0.0707269
-5.09333	-0.255074	0.197741	0.0835034	0.0775704	0.0549373	0.0703213
-5.09	-0.255154	0.197728	0.0834833	0.0775653	0.0545896	0.0699147
-5.08667	-0.255236	0.197717	0.0834654	0.0775603	0.0542463	0.0695052
-5.08333	-0.25532	0.197706	0.0834519	0.0775565	0.0539098	0.0690935
-5.08	-0.255403	0.197695	0.0834444	0.077553	0.0535729	0.0686808
-5.07667	-0.25549	0.197683	0.0834389	0.0775489	0.0532361	0.0682658
-5.07333	-0.255573	0.197668	0.0834345	0.0775454	0.0529011	0.0678494
-5.07	-0.25566	0.197651	0.0834289	0.0775418	0.0525685	0.067431
-5.06667	-0.255749	0.197632	0.0834249	0.077537	0.0522358	0.0670112
-5.06333	-0.255832	0.197612	0.0834215	0.0775329	0.0519052	0.0665882
-5.06	-0.255913	0.197592	0.0834216	0.0775302	0.0515735	0.0661662
-5.05667	-0.255996	0.197573	0.0834252	0.0775283	0.0512413	0.0657434
-5.05333	-0.256084	0.197556	0.0834296	0.0775258	0.0509094	0.0653194
-5.05	-0.256182	0.197538	0.0834418	0.0775238	0.0505758	0.0648962
-5.04667	-0.25628	0.19752	0.0834544	0.0775224	0.0502394	0.064473
-5.04333	-0.256387	0.197503	0.0834629	0.0775206	0.0499042	0.0640483
-5.04	-0.2565	0.197485	0.0834679	0.0775197	0.0495705	0.0636246
-5.03667	-0.256612	0.19747	0.083473	0.0775185	0.049232	0.0632034
-5.03333	-0.25673	0.197454	0.0834773	0.0775173	0.0488922	0.062783
-5.03	-0.256846	0.19744	0.0834809	0.0775171	0.0485559	0.0623614
-5.02667	-0.256969	0.197426	0.0834841	0.0775178	0.0482172	0.0619393
-5.02333	-0.257089	0.197414	0.0834866	0.0775189	0.0478777	0.0615185
-5.02	-0.257205	0.197402	0.0834904	0.0775197	0.0475357	0.0610994
-5.01667	-0.257314	0.197388	0.0834923	0.0775207	0.0471934	0.0606815
-5.01333	-0.257422	0.197376	0.0834892	0.0775227	0.0468469	0.0602658
-5.01	-0.257523	0.197363	0.0834851	0.0775244	0.0464931	0.0598531
-5.00667	-0.257623	0.19735	0.0834837	0.077525	0.0461376	0.059443
-5.00333	-0.257712	0.197334	0.0834825	0.0775258	0.0457799	0.0590347
-5	-0.257804	0.197318	0.0834794	0.0775274	0.04542	0.058628
-4.99667	-0.257893	0.197302	0.0834743	0.0775289	0.0450528	0.0582259
-4.99333	-0.257979	0.197283	0.0834625	0.0775298	0.0446873	0.057825
-4.99	-0.258063	0.197265	0.0834499	0.0775305	0.0443233	0.0574259
-4.98667	-0.258153	0.197245	0.0834393	0.0775322	0.0439625	0.0570275
-4.98333	-0.258246	0.197227	0.0834257	0.0775343	0.0436019	0.0566307
-4.98	-0.258339	0.19721	0.0834065	0.0775363	0.0432387	0.0562339
-4.97667	-0.258435	0.197193	0.0833919	0.0775383	0.0428764	0.0558389
-4.97333	-0.258535	0.197176	0.0833782	0.0775416	0.0425205	0.0554425
-4.97	-0.25864	0.197158	0.0833578	0.0775448	0.042164	0.055047
-4.96667	-0.258754	0.197139	0.0833402	0.0775478	0.0418082	0.0546506
-4.96333	-0.258867	0.19712	0.0833219	0.0775511	0.0414549	0.0542578
-4.96	-0.258981	0.197101	0.0833057	0.077554	0.0410962	0.0538695
-4.95667	-0.259091	0.197083	0.0832907	0.077557	0.0407349	0.053483
-4.95333	-0.259194	0.197062	0.0832699	0.0775592	0.0403738	0.0530975
-4.95	-0.259295	0.19704	0.0832477	0.0775599	0.0400168	0.0527124
-4.94667	-0.259403	0.197015	0.0832229	0.0775584	0.0396621	0.0523262
-4.94333	-0.259513	0.196989	0.0831961	0.0775562	0.0393115	0.0519398
-4.94	-0.259623	0.196963	0.0831781	0.077555	0.038961	0.0515547
-4.93667	-0.259736	0.196936	0.0831608	0.0775539	0.0386171	0.0511686
-4.93333	-0.259862	0.19691	0.083143	0.0775524	0.0382749	0.0507838
-4.93	-0.259995	0.196886	0.0831256	0.077548	0.0379342	0.0504004
-4.92667	-0.260131	0.196864	0.0831048	0.0775436	0.0375918	0.0500184
-4.92333	-0.260267	0.19684	0.0830798	0.0775388	0.0372477	0.0496382
-4.92	-0.260401	0.196815	0.0830529	0.0775328	0.0369058	0.049257
-4.91667	-0.260531	0.19679	0.0830308	0.0775281	0.0365629	0.0488807
-4.91333	-0.260653	0.196765	0.0830082	0.0775237	0.0362264	0.0485047
-4.91	-0.260776	0.196739	0.0829873	0.077519	0.0358911	0.0481295
-4.90667	-0.260898	0.196712	0.0829676	0.0775143	0.0355625	0.0477547
-4.90333	-0.261022	0.196684	0.0829468	0.0775088	0.0352374	0.0473822
-4.9	-0.261137	0.196655	0.0829233	0.0775028	0.0349125	0.0470118
-4.89667	-0.261258	0.196625	0.0829014	0.0774965	0.0345883	0.0466437
-4.89333	-0.261384	0.196596	0.0828805	0.0774902	0.0342602	0.0462778
-4.89	-0.26151	0.196563	0.0828602	0.0774833	0.0339326	0.0459135
-4.88667	-0.261634	0.196533	0.0828418	0.0774772	0.0336103	0.0455515
-4.88333	-0.261767	0.196502	0.0828233	0.0774725	0.0332948	0.045191
-4.88	-0.261905	0.196471	0.0828046	0.0774681	0.0329873	0.0448306
-4.87667	-0.262042	0.19644	0.0827855	0.0774645	0.0326821	0.0444719
-4.87333	-0.262185	0.19641	0.082764	0.0774597	0.0323769	0.0441167
-4.87	-0.262332	0.196383	0.0827406	0.0774541	0.0320715	0.0437626
-4.86667	-0.26249	0.196359	0.082716	0.0774492	0.0317676	0.0434092
-4.86333	-0.262657	0.196339	0.0826941	0.0774456	0.0314639	0.0430597
-4.86	-0.26282	0.196318	0.0826764	0.0774421	0.0311576	0.0427139
-4.85667	-0.262984	0.196296	0.0826606	0.0774377	0.0308583	0.0423673
-4.85333	-0.263138	0.196272	0.0826434	0.0774327	0.0305639	0.0420229
-4.85	-0.263278	0.19625	0.0826226	0.0774281	0.0302721	0.0416819
-4.84667	-0.263416	0.196228	0.0826	0.0774234	0.029977	0.041347
-4.84333	-0.263553	0.196203	0.0825766	0.0774189	0.0296847	0.041015
-4.84	-0.263694	0.196176	0.0825513	0.0774128	0.0293937	0.0406851
-4.83667	-0.263849	0.196148	0.0825246	0.0774054	0.0291109	0.0403538
-4.83333	-0.264006	0.196119	0.0825015	0.0773967	0.0288336	0.0400227
-4.83	-0.264164	0.196089	0.0824823	0.0773872	0.028562	0.0396928
-4.82667	-0.264315	0.196056	0.0824637	0.0773769	0.0282914	0.0393662
-4.82333	-0.26447	0.196023	0.0824397	0.0773665	0.0280208	0.0390447
-4.82	-0.264628	0.195991	0.0824146	0.0773544	0.027752	0.0387237
-4.81667	-0.264788	0.195959	0.0823889	0.0773407	0.0274855	0.038404
-4.81333	-0.264948	0.195926	0.0823587	0.0773263	0.0272224	0.0380865
-4.81	-0.265108	0.19589	0.0823293	0.077312	0.0269636	0.0377724
-4.80667	-0.265263	0.195851	0.0822949	0.0772985	0.0267084	0.0374616
-4.80333	-0.265411	0.19581	0.0822556	0.0772844	0.0264584	0.0371518
-4.8	-0.265558	0.195768	0.0822182	0.0772701	0.02621	0.0368428
-4.79667	-0.265703	0.195726	0.0821791	0.0772558	0.0259638	0.0365359
-4.79333	-0.265848	0.195687	0.0821381	0.0772419	0.0257198	0.0362344
-4.79	-0.265997	0.195651	0.0820991	0.0772277	0.0254807	0.0359336
-4.78667	-0.26615	0.195618	0.0820614	0.0772138	0.0252442	0.0356349
-4.78333	-0.266293	0.195585	0.0820256	0.0772005	0.0250074	0.0353383
-4.78	-0.266434	0.195555	0.0819914	0.0771858	0.0247699	0.0350422
-4.77667	-0.266577	0.195526	0.0819567	0.0771705	0.0245309	0.0347499
-4.77333	-0.266721	0.195498	0.0819212	0.0771555	0.0242858	0.0344642
-4.77	-0.266868	0.19547	0.081882	0.0771393	0.0240411	0.0341796
-4.76667	-0.267013	0.195444	0.0818405	0.077123	0.0237965	0.0338954
-4.76333	-0.267148	0.195415	0.0817985	0.0771054	0.0235483	0.0336135
-4.76	-0.267276	0.195386	0.0817549	0.0770873	0.0233022	0.0333327
-4.75667	-0.267402	0.195359	0.081706	0.0770686	0.0230519	0.0330578
-4.75333	-0.267524	0.195331	0.0816632	0.0770496	0.0228031	0.0327872
-4.75	-0.267647	0.195302	0.081617	0.0770314	0.0225494	0.0325233
-4.74667	-0.26777	0.19527	0.0815624	0.0770132	0.0222977	0.032264
-4.74333	-0.267896	0.195239	0.0815115	0.0769944	0.0220484	0.0320089
-4.74	-0.268018	0.19521	0.0814597	0.076976	0.0217993	0.0317578
-4.73667	-0.268146	0.195181	0.0814081	0.0769572	0.0215451	0.0315106
-4.73333	-0.26828	0.195149	0.081361	0.0769382	0.02129	0.031268
-4.73	-0.268419	0.195116	0.0813127	0.0769186	0.0210376	0.0310278
-4.72667	-0.268558	0.195079	0.0812618	0.0768983	0.0207901	0.0307882
-4.72333	-0.268696	0.195039	0.0812151	0.0768785	0.0205461	0.030551
-4.72	-0.268831	0.194996	0.0811741	0.0768592	0.0202996	0.0303165
-4.71667	-0.268968	0.194952	0.0811319	0.0768412	0.0200528	0.0300856
-4.71333	-0.269108	0.19491	0.0810883	0.0768246	0.0198105	0.0298571
-4.71	-0.269256	0.194866	0.0810436	0.0768091	0.0195713	0.0296314
-4.70667	-0.269404	0.194823	0.0809977	0.0767944	0.0193284	0.0294125
-4.70333	-0.269545	0.194778	0.0809498	0.07678	0.0190895	0.0291961
-4.7	-0.269678	0.194735	0.0809001	0.0767672	0.0188505	0.0289818
-4.69667	-0.269809	0.19469	0.0808489	0.0767554	0.0186151	0.0287711
-4.69333	-0.269938	0.194646	0.0807952	0.076744	0.0183861	0.0285633
-4.69	-0.270066	0.194604	0.0807374	0.0767325	0.0181566	0.0283568
-4.68667	-0.2702	0.194562	0.0806788	0.0767213	0.0179288	0.0281542
-4.68333	-0.270333	0.194519	0.0806224	0.0767106	0.0177065	0.027952
-4.68	-0.270469	0.194476	0.0805626	0.0766999	0.0174731	0.0277527
-4.67667	-0.270605	0.194435	0.0804989	0.0766893	0.0172394	0.0275556
-4.67333	-0.270741	0.194396	0.0804337	0.0766789	0.0170082	0.0273619
-4.67	-0.27087	0.194355	0.0803635	0.0766692	0.0167767	0.0271716
-4.66667	-0.270999	0.194312	0.0802912	0.0766589	0.016554	0.0269826
-4.66333	-0.271123	0.194267	0.0802175	0.0766491	0.0163407	0.0267944
-4.66	-0.271245	0.194225	0.0801404	0.0766416	0.0161299	0.0266076
-4.65667	-0.271364	0.194182	0.0800615	0.0766325	0.015926	0.0264192
-4.65333	-0.271488	0.194138	0.0799813	0.0766228	0.01573	0.0262317
-4.65	-0.271607	0.194096	0.0798974	0.0766129	0.0155438	0.0260448
-4.64667	-0.271719	0.194051	0.0798202	0.0766032	0.0153632	0.0258592
-4.64333	-0.271818	0.194002	0.0797423	0.0765932	0.0151841	0.0256747
-4.64	-0.271911	0.193952	0.0796596	0.0765827	0.0150065	0.0254926
-4.63667	-0.272003	0.193901	0.0795742	0.0765724	0.0148261	0.0253113
-4.63333	-0.272096	0.193848	0.0794938	0.0765618	0.0146455	0.0251322
-4.63	-0.272194	0.193798	0.0794208	0.076551	0.0144706	0.0249548
-4.62667	-0.272292	0.19375	0.079353	0.0765413	0.0142928	0.0247789
-4.62333	-0.272392	0.193701	0.0792856	0.0765316	0.0141131	0.0246062
-4.62	-0.272488	0.193652	0.0792164	0.0765222	0.0139364	0.0244339
-4.61667	-0.272582	0.193605	0.0791512	0.0765128	0.0137589	0.0242629
-4.61333	-0.27267	0.193556	0.0790901	0.0765034	0.0135809	0.0240929
-4.61	-0.272755	0.193509	0.0790305	0.0764944	0.0134017	0.0239281
-4.60667	-0.272848	0.193461	0.0789708	0.0764845	0.0132244	0.0237667
-4.60333	-0.272945	0.193414	0.0789146	0.0764752	0.0130545	0.0236053
-4.6	-0.273045	0.193368	0.0788631	0.0764673	0.012882	0.0234473
-4.59667	-0.273149	0.193325	0.0788178	0.0764601	0.0127046	0.0232935
-4.59333	-0.27326	0.193282	0.0787721	0.076454	0.0125256	0.023143
-4.59	-0.273379	0.193239	0.0787263	0.0764491	0.0123403	0.0229985
-4.58667	-0.273492	0.193195	0.0786807	0.0764447	0.0121495	0.0228591
-4.58333	-0.273595	0.19315	0.0786343	0.0764399	0.0119577	0.0227212
-4.58	-0.273691	0.193102	0.0785914	0.0764358	0.011765	0.022584
-4.57667	-0.273787	0.193051	0.0785474	0.0764327	0.0115744	0.0224483
-4.57333	-0.273874	0.193	0.0785004	0.0764307	0.0113823	0.0223152
-4.57	-0.273956	0.192948	0.0784567	0.0764277	0.011194	0.0221884
-4.56667	-0.274039	0.192899	0.0784168	0.0764247	0.0110111	0.0220636
-4.56333	-0.274116	0.192852	0.0783765	0.0764214	0.0108278	0.0219424
-4.56	-0.274186	0.192804	0.0783394	0.0764181	0.0106449	0.0218228
-4.55667	-0.274251	0.192756	0.078302	0.0764153	0.0104654	0.0217059
-4.55333	-0.27431	0.192708	0.0782582	0.0764123	0.0102908	0.0215911
-4.55	-0.274362	0.192661	0.0782096	0.0764106	0.0101103	0.0214777
-4.54667	-0.274414	0.192612	0.0781619	0.0764093	0.00992683	0.0213676
-4.54333	-0.27446	0.192563	0.0781159	0.0764068	0.00973808	0.021263
-4.54	-0.2745	0.192513	0.0780726	0.0764046	0.00954843	0.0211625
-4.53667	-0.274532	0.192461	0.0780337	0.076402	0.0093582	0.0210658
-4.53333	-0.274568	0.192409	0.077995	0.0764002	0.00916362	0.0209735
-4.53	-0.274601	0.192356	0.0779494	0.0763995	0.00896706	0.0208847
-4.52667	-0.274637	0.192302	0.0779028	0.0763996	0.00876894	0.0207992
-4.52333	-0.274678	0.192246	0.0778573	0.0764001	0.00857193	0.020715
-4.52	-0.274723	0.192188	0.0778146	0.0764013	0.00837699	0.0206316
-4.51667	-0.274764	0.192127	0.0777701	0.0764013	0.00817941	0.0205511
-4.51333	-0.274801	0.192063	0.0777291	0.0763998	0.00797797	0.0204745
-4.51	-0.274832	0.191997	0.0776828	0.076398	0.00777705	0.0203985
-4.50667	-0.27486	0.191931	0.0776346	0.0763961	0.00757368	0.020325
-4.50333	-0.274883	0.19186	0.0775849	0.0763933	0.00736859	0.0202513
-4.5	-0.27491	0.191788	0.077536	0.0763893	0.00716896	0.0201742
-4.49667	-0.27493	0.191716	0.0774872	0.0763856	0.00697032	0.0200983
-4.49333	-0.274957	0.191646	0.0774349	0.0763818	0.00677147	0.0200241
-4.49	-0.274984	0.191575	0.0773846	0.076378	0.00656827	0.0199547
-4.48667	-0.275015	0.191505	0.0773347	0.0763737	0.00636568	0.0198868
-4.48333	-0.275041	0.191435	0.077282	0.0763692	0.00616314	0.0198232
-4.48	-0.275064	0.191365	0.0772322	0.0763669	0.00595754	0.0197621
-4.47667	-0.275084	0.191295	0.0771875	0.0763654	0.00575251	0.0196999
-4.47333	-0.275101	0.191224	0.0771452	0.076364	0.00554852	0.0196363
-4.47	-0.275103	0.191153	0.0771013	0.0763623	0.00534135	0.0195755
-4.46667	-0.275111	0.191079	0.0770574	0.0763614	0.00513322	0.0195174
-4.46333	-0.27512	0.191003	0.0770119	0.0763597	0.00492456	0.01946
-4.46	-0.275127	0.190928	0.0769617	0.0763566	0.00471192	0.019404
-4.45667	-0.275138	0.190854	0.076907	0.0763536	0.0045015	0.0193458
-4.45333	-0.275144	0.190781	0.0768505	0.0763515	0.0042918	0.0192893
-4.45	-0.275151	0.190708	0.0767968	0.0763489	0.00408516	0.0192344
-4.44667	-0.275156	0.190633	0.0767525	0.0763454	0.00387765	0.0191832
-4.44333	-0.275157	0.190563	0.0767139	0.076341	0.00367087	0.0191366
-4.44	-0.275155	0.19049	0.07667	0.0763367	0.0034611	0.0190946
-4.43667	-0.27515	0.190415	0.0766251	0.0763318	0.00325039	0.0190555
-4.43333	-0.275149	0.19034	0.0765837	0.0763268	0.00304049	0.0190196
-4.43	-0.275141	0.190266	0.0765479	0.0763214	0.00283198	0.0189869
-4.42667	-0.275123	0.190194	0.0765137	0.0763163	0.00261982	0.0189568
-4.42333	-0.275101	0.190123	0.0764795	0.0763114	0.0024085	0.0189283
-4.42	-0.275085	0.190052	0.0764493	0.0763074	0.00219731	0.0188988
-4.41667	-0.275066	0.189983	0.0764195	0.0763026	0.00198962	0.018866
-4.41333	-0.275052	0.189915	0.0763883	0.0762978	0.00178735	0.0188297
-4.41	-0.275049	0.189848	0.0763584	0.0762937	0.00158445	0.0187942
-4.40667	-0.275043	0.189782	0.0763264	0.0762895	0.00138008	0.0187611
-4.40333	-0.275043	0.189721	0.0762916	0.0762845	0.00117724	0.018728
-4.4	-0.275048	0.189659	0.0762555	0.0762797	0.000978693	0.0186937
-4.39667	-0.275057	0.189598	0.0762214	0.0762761	0.000778443	0.0186605
-4.39333	-0.275076	0.189536	0.076184	0.0762725	0.000579751	0.0186289
-4.39	-0.275092	0.189474	0.0761393	0.07627	0.000378582	0.0186004
-4.38667	-0.275112	0.189413	0.0760939	0.0762686	0.000179669	0.018575
-4.38333	-0.275126	0.189355	0.0760472	0.0762673	-2.19799e-05	0.0185527
-4.38	-0.275137	0.189297	0.0759998	0.0762663	-0.000218462	0.018529
-4.37667	-0.275139	0.18924	0.0759507	0.0762647	-0.000415633	0.0185093
-4.37333	-0.275138	0.189181	0.0758995	0.0762626	-0.000608438	0.0184925
-4.37	-0.275136	0.189119	0.0758504	0.0762605	-0.000795627	0.0184754
-4.36667	-0.275124	0.189056	0.0757996	0.0762578	-0.000976714	0.0184587
-4.36333	-0.275118	0.188995	0.0757524	0.0762546	-0.00115457	0.0184422
-4.36	-0.275114	0.188935	0.0757069	0.0762509	-0.00132586	0.0184254
-4.35667	-0.275105	0.188876	0.0756643	0.0762468	-0.00148984	0.0184064
-4.35333	-0.275099	0.188819	0.0756224	0.0762441	-0.00165118	0.0183868
-4.35	-0.275089	0.18876	0.0755751	0.0762426	-0.00180621	0.0183676
-4.34667	-0.275071	0.188701	0.0755277	0.0762405	-0.00196	0.0183503
-4.34333	-0.275056	0.188642	0.075486	0.0762377	-0.00210497	0.0183294
-4.34	-0.275046	0.188582	0.0754454	0.0762351	-0.00224484	0.0183083
-4.33667	-0.275039	0.188522	0.0754026	0.0762327	-0.00238051	0.0182875
-4.33333	-0.275023	0.188459	0.0753621	0.0762302	-0.00251821	0.0182684
-4.33	-0.275005	0.188395	0.075325	0.0762278	-0.00265778	0.0182513
-4.32667	-0.274981	0.18833	0.0752881	0.0762254	-0.0027943	0.0182358
-4.32333	-0.274954	0.188268	0.0752534	0.0762233	-0.00292047	0.0182281
-4.32	-0.274928	0.188208	0.0752207	0.0762215	-0.00302922	0.0182299
-4.31667	-0.274903	0.188149	0.075188	0.076219	-0.00312698	0.0182431
-4.31333	-0.274881	0.188095	0.0751579	0.0762155	-0.00321109	0.0182689
-4.31	-0.27486	0.188044	0.0751295	0.0762119	-0.0032747	0.0183035
-4.30667	-0.274842	0.187992	0.0750972	0.0762091	-0.00332455	0.0183493
-4.30333	-0.274826	0.187942	0.0750636	0.0762059	-0.00336436	0.018406
-4.3	-0.274809	0.187893	0.0750331	0.0762029	-0.00339502	0.0184726
-4.29667	-0.274794	0.187848	0.0750051	0.0762007	-0.00341155	0.018546
-4.29333	-0.274778	0.187805	0.0749784	0.0761987	-0.00341136	0.0186246
-4.29	-0.274747	0.187763	0.0749561	0.0761964	-0.00340196	0.0187104
-4.28667	-0.274702	0.187724	0.0749353	0.0761935	-0.00338736	0.018801
-4.28333	-0.27465	0.18768	0.0749134	0.0761906	-0.00336522	0.0188932
-4.28	-0.274587	0.187635	0.0748903	0.0761883	-0.0033274	0.0189971
-4.27667	-0.274522	0.187592	0.0748642	0.0761858	-0.00325083	0.0191187
-4.27333	-0.274459	0.187553	0.074836	0.0761838	-0.00315173	0.0192477
-4.27	-0.274394	0.187511	0.074808	0.0761815	-0.0030445	0.0193774
-4.26667	-0.27433	0.18747	0.0747778	0.0761789	-0.00293659	0.0195094
-4.26333	-0.274266	0.187423	0.0747498	0.0761764	-0.00282362	0.0196438
-4.26	-0.274208	0.187378	0.0747195	0.0761741	-0.00270438	0.0197775
-4.25667	-0.27416	0.187333	0.0746887	0.0761711	-0.00257694	0.0199089
-4.25333	-0.274111	0.187289	0.0746548	0.0761691	-0.00244676	0.0200451
-4.25	-0.274052	0.187245	0.0746176	0.0761679	-0.00230753	0.0201809
-4.24667	-0.273989	0.187203	0.0745819	0.0761664	-0.00216545	0.0203191
-4.24333	-0.273931	0.18716	0.0745479	0.0761638	-0.00201918	0.0204596
-4.24	-0.273872	0.187119	0.0745118	0.0761626	-0.00187187	0.0206029
-4.23667	-0.27381	0.187081	0.074474	0.0761615	-0.00171734	0.0207457
-4.23333	-0.273756	0.187043	0.0744393	0.0761596	-0.00155557	0.0208863
-4.23	-0.273709	0.187008	0.0744066	0.076158	-0.00139613	0.0210295
-4.22667	-0.273671	0.186976	0.0743778	0.0761572	-0.00123838	0.0211742
-4.22333	-0.273629	0.186944	0.0743549	0.0761575	-0.00107637	0.0213176
-4.22	-0.273586	0.186914	0.0743295	0.0761587	-0.000911193	0.0214624
-4.21667	-0.273547	0.186885	0.0743085	0.0761607	-0.000742292	0.021606
-4.21333	-0.273502	0.186857	0.07429	0.0761631	-0.000572748	0.0217512
-4.21	-0.273463	0.186832	0.0742703	0.0761648	-0.000407444	0.0218998
-4.20667	-0.273416	0.186807	0.0742491	0.0761672	-0.000240675	0.0220482
-4.20333	-0.273362	0.186782	0.0742247	0.0761711	-7.08678e-05	0.022196
-4.2	-0.273293	0.186758	0.0741988	0.0761763	0.000105445	0.0223404
-4.19667	-0.273227	0.186735	0.0741755	0.0761816	0.000284489	0.0224803
-4.19333	-0.273165	0.18671	0.0741491	0.0761863	0.000457324	0.022623
-4.19	-0.273107	0.186685	0.0741202	0.0761914	0.000629549	0.0227645
-4.18667	-0.273051	0.18666	0.0740904	0.0761968	0.000802845	0.0229032
-4.18333	-0.273006	0.186639	0.0740637	0.0762026	0.000979755	0.0230413
-4.18	-0.272966	0.186615	0.0740415	0.0762089	0.00115102	0.0231828
-4.17667	-0.272925	0.186593	0.0740182	0.0762163	0.00131728	0.0233239
-4.17333	-0.272884	0.186572	0.0739948	0.0762248	0.00147939	0.0234655
-4.17	-0.272839	0.186553	0.0739716	0.0762338	0.00164204	0.0236048
-4.16667	-0.272793	0.186538	0.0739529	0.076243	0.0017988	0.023744
-4.16333	-0.272753	0.186525	0.0739362	0.0762522	0.00195111	0.0238821
-4.16	-0.272718	0.186514	0.0739212	0.0762616	0.0021033	0.0240167
-4.15667	-0.272699	0.186507	0.0739079	0.0762708	0.00225054	0.0241506
-4.15333	-0.27269	0.186501	0.0738952	0.0762794	0.00239301	0.0242845
-4.15	-0.272685	0.186493	0.0738924	0.0762883	0.00253564	0.024417
-4.14667	-0.272685	0.186484	0.0738951	0.0762978	0.00267741	0.0245513
-4.14333	-0.272683	0.186476	0.0739013	0.0763073	0.00281605	0.0246864
-4.14	-0.272675	0.186468	0.0739065	0.076317	0.00294855	0.0248225
-4.13667	-0.272665	0.186459	0.0739159	0.0763273	0.00308006	0.0249606
-4.13333	-0.27265	0.186449	0.0739241	0.076338	0.00321444	0.0250978
-4.13	-0.27264	0.186437	0.0739347	0.0763484	0.00335186	0.0252321
-4.12667	-0.272626	0.186424	0.0739482	0.0763588	0.00348789	0.0253653
-4.12333	-0.272616	0.186412	0.0739665	0.0763692	0.00362199	0.025498
-4.12	-0.272608	0.186401	0.0739895	0.0763796	0.00375023	0.0256323
-4.11667	-0.272602	0.18639	0.0740152	0.0763909	0.00387868	0.0257657
-4.11333	-0.272596	0.18638	0.0740426	0.0764033	0.0040076	0.0258973
-4.11	-0.272585	0.186371	0.07407	0.0764147	0.00413441	0.0260284
-4.10667	-0.272573	0.186362	0.0740912	0.0764251	0.00426382	0.0261554
-4.10333	-0.272557	0.186354	0.0741113	0.076436	0.00439286	0.0262824
-4.1	-0.27254	0.186349	0.0741367	0.0764472	0.0045205	0.0264099
-4.09667	-0.272525	0.186344	0.0741648	0.0764579	0.00464988	0.0265336
-4.09333	-0.272506	0.18634	0.0741947	0.0764672	0.00477565	0.0266592
-4.09	-0.272479	0.186334	0.0742279	0.0764769	0.00489944	0.0267855
-4.08667	-0.272447	0.186327	0.0742635	0.0764858	0.00502699	0.026909
-4.08333	-0.272415	0.18632	0.0742994	0.0764939	0.00515438	0.0270297
-4.08	-0.272385	0.186316	0.0743343	0.0765011	0.00528153	0.0271501
-4.07667	-0.272355	0.186311	0.0743675	0.0765086	0.00541136	0.0272708
-4.07333	-0.272326	0.186308	0.0744015	0.076515	0.00554136	0.0273926
-4.07	-0.272291	0.186306	0.0744341	0.0765208	0.00567415	0.0275121
-4.06667	-0.272262	0.186306	0.0744668	0.0765265	0.00580788	0.0276309
-4.06333	-0.272233	0.186306	0.0744969	0.0765321	0.0059469	0.0277462
-4.06	-0.2722	0.186305	0.0745266	0.0765385	0.00608422	0.0278604
-4.05667	-0.272168	0.186303	0.0745551	0.0765442	0.00621648	0.0279748
-4.05333	-0.272131	0.186302	0.0745792	0.0765501	0.00634701	0.0280893
-4.05	-0.272088	0.186301	0.0746024	0.0765561	0.00647619	0.0282035
-4.04667	-0.272044	0.186301	0.0746283	0.076562	0.00660467	0.0283177
-4.04333	-0.271999	0.186299	0.0746524	0.0765676	0.0067269	0.0284315
-4.04	-0.271958	0.186294	0.0746703	0.0765732	0.00685059	0.0285412
-4.03667	-0.271914	0.186292	0.0746834	0.0765782	0.0069747	0.0286509
-4.03333	-0.271867	0.18629	0.0746956	0.0765833	0.00710357	0.0287595
-4.03	-0.271808	0.186287	0.0747094	0.0765882	0.00723093	0.0288689
-4.02667	-0.271755	0.186282	0.0747197	0.0765931	0.00736001	0.0289793
-4.02333	-0.271705	0.186276	0.0747274	0.0765982	0.0074893	0.0290928
-4.02	-0.271654	0.18627	0.0747296	0.0766035	0.00762604	0.0292072
-4.01667	-0.271594	0.186264	0.0747284	0.0766086	0.00776401	0.0293251
-4.01333	-0.271526	0.186256	0.0747269	0.0766129	0.00790273	0.0294449
-4.01	-0.271454	0.186248	0.0747245	0.0766168	0.00804188	0.0295658
-4.00667	-0.271387	0.186242	0.0747213	0.0766207	0.00818059	0.0296876
-4.00333	-0.271325	0.186238	0.0747151	0.0766239	0.00832725	0.0298057
-4	-0.271265	0.186237	0.0747089	0.0766266	0.00847297	0.0299234
-3.99667	-0.271206	0.186239	0.0747045	0.0766305	0.00862457	0.0300382
-3.99333	-0.271142	0.186242	0.0746953	0.0766342	0.00877564	0.0301505
-3.99	-0.271077	0.186244	0.0746859	0.0766365	0.00892527	0.030262
-3.98667	-0.271011	0.186245	0.0746767	0.0766372	0.0090732	0.0303743
-3.98333	-0.270941	0.186245	0.0746728	0.076638	0.00921483	0.0304877
-3.98	-0.270869	0.186247	0.0746665	0.0766398	0.00935439	0.030599
-3.97667	-0.270797	0.186249	0.0746607	0.0766403	0.0095019	0.0307043
-3.97333	-0.270727	0.186252	0.0746529	0.0766385	0.00965173	0.0308049
-3.97	-0.270668	0.186255	0.0746447	0.076636	0.00979734	0.0309035
-3.96667	-0.27061	0.186258	0.0746405	0.0766335	0.00993131	0.0310018
-3.96333	-0.270555	0.186261	0.0746373	0.0766323	0.0100638	0.0310968
-3.96	-0.270502	0.186263	0.074637	0.0766305	0.0101937	0.0311891
-3.95667	-0.270454	0.186265	0.0746387	0.0766289	0.0103191	0.0312801
-3.95333	-0.270411	0.186266	0.0746436	0.0766262	0.0104414	0.0313706
-3.95	-0.270378	0.186269	0.0746537	0.0766228	0.010575	0.031452
-3.94667	-0.270347	0.18627	0.0746643	0.0766186	0.0107154	0.0315238
-3.94333	-0.270312	0.186275	0.0746786	0.076615	0.0108576	0.0315897
-3.94	-0.270269	0.186279	0.0746932	0.0766101	0.011006	0.0316491
-3.93667	-0.270222	0.186282	0.0747071	0.0766045	0.0111567	0.0317013
-3.93333	-0.270172	0.186285	0.0747211	0.0765987	0.0113106	0.031747
-3.93	-0.270124	0.186289	0.0747355	0.0765936	0.0114681	0.0317885
-3.92667	-0.270076	0.186292	0.074751	0.0765874	0.0116326	0.0318236
-3.92333	-0.270031	0.186295	0.0747679	0.0765798	0.0117987	0.0318548
-3.92	-0.26998	0.186294	0.0747876	0.0765723	0.011973	0.0318806
-3.91667	-0.269935	0.186295	0.07481	0.0765652	0.0121583	0.0318984
-3.91333	-0.269886	0.186296	0.0748344	0.0765594	0.0123496	0.031909
-3.91	-0.269834	0.186298	0.0748594	0.0765534	0.012545	0.0319131
-3.90667	-0.269785	0.186303	0.0748858	0.0765472	0.0127461	0.0319125
-3.90333	-0.26974	0.18631	0.0749119	0.0765416	0.0129569	0.0319053
-3.9	-0.269691	0.186321	0.0749368	0.0765371	0.0131663	0.0318956
-3.89667	-0.269646	0.186332	0.0749599	0.0765311	0.0133749	0.0318848
-3.89333	-0.269601	0.186345	0.0749866	0.0765245	0.013583	0.0318723
-3.89	-0.269559	0.186355	0.0750129	0.076518	0.0137952	0.0318554
-3.88667	-0.269518	0.186363	0.0750362	0.0765112	0.0140128	0.0318328
-3.88333	-0.269476	0.186371	0.0750607	0.0765049	0.0142326	0.0318061
-3.88	-0.269438	0.18638	0.0750843	0.0764992	0.0144491	0.0317778
-3.87667	-0.269402	0.186389	0.0751078	0.0764931	0.0146733	0.0317463
-3.87333	-0.26937	0.186399	0.075134	0.0764869	0.0149003	0.0317136
-3.87	-0.269344	0.186411	0.0751574	0.0764799	0.0151294	0.0316791
-3.86667	-0.269318	0.186426	0.0751765	0.0764718	0.0153637	0.03164
-3.86333	-0.269292	0.18644	0.0751917	0.076464	0.0155978	0.0315991
-3.86	-0.269271	0.186454	0.0752055	0.0764578	0.0158326	0.0315569
-3.85667	-0.269255	0.186469	0.0752193	0.0764535	0.0160663	0.0315135
-3.85333	-0.269239	0.186481	0.0752278	0.0764483	0.0162989	0.0314676
-3.85	-0.269222	0.186492	0.0752346	0.0764436	0.0165312	0.0314192
-3.84667	-0.269213	0.186503	0.0752437	0.0764383	0.016764	0.0313711
-3.84333	-0.269199	0.186516	0.0752504	0.0764326	0.0170038	0.0313196
-3.84	-0.269188	0.186531	0.0752589	0.0764257	0.0172495	0.0312657
-3.83667	-0.26918	0.186543	0.0752696	0.0764179	0.0175006	0.0312101
-3.83333	-0.269167	0.186553	0.0752869	0.0764101	0.0177553	0.0311539
-3.83	-0.269151	0.186562	0.0753006	0.076402	0.0180198	0.0310971
-3.82667	-0.269129	0.186572	0.0753204	0.0763927	0.0182957	0.031042
-3.82333	-0.269106	0.186582	0.0753462	0.0763827	0.0185717	0.030986
-3.82	-0.269081	0.186591	0.0753737	0.0763718	0.0188482	0.0309262
-3.81667	-0.269064	0.1866	0.0753992	0.0763593	0.0191168	0.0308675
-3.81333	-0.269053	0.18661	0.0754228	0.0763466	0.0193793	0.0308084
-3.81	-0.269045	0.186622	0.075448	0.0763334	0.0196349	0.0307475
-3.80667	-0.269041	0.186633	0.0754773	0.0763188	0.019882	0.0306846
-3.80333	-0.269039	0.186645	0.0755102	0.0763031	0.0201212	0.0306195
-3.8	-0.269045	0.186658	0.0755411	0.0762874	0.0203532	0.0305524
-3.79667	-0.269051	0.186671	0.0755705	0.0762703	0.0205782	0.0304862
-3.79333	-0.269058	0.186683	0.0755989	0.0762526	0.0207978	0.0304195
-3.79	-0.26907	0.186691	0.0756254	0.076235	0.0210086	0.0303524
-3.78667	-0.269076	0.186702	0.0756534	0.0762183	0.0212092	0.0302851
-3.78333	-0.269078	0.186713	0.0756861	0.0762038	0.0214096	0.0302147
-3.78	-0.269073	0.186724	0.0757243	0.076191	0.0216096	0.0301402
-3.77667	-0.269066	0.186732	0.0757636	0.0761782	0.0218077	0.0300651
-3.77333	-0.269056	0.186739	0.0758027	0.0761672	0.0220033	0.0299884
-3.77	-0.269055	0.186747	0.0758419	0.0761582	0.0221988	0.0299089
-3.76667	-0.269062	0.186755	0.0758849	0.0761506	0.0223961	0.0298264
-3.76333	-0.269066	0.186761	0.0759248	0.0761433	0.0225921	0.0297427
-3.76	-0.269066	0.186768	0.0759651	0.0761374	0.022781	0.0296598
-3.75667	-0.269068	0.186772	0.076005	0.0761316	0.0229663	0.0295764
-3.75333	-0.269074	0.186778	0.076044	0.0761248	0.023155	0.0294892
-3.75	-0.269074	0.186786	0.0760826	0.0761173	0.0233397	0.029402
-3.74667	-0.269071	0.186795	0.0761241	0.0761085	0.0235226	0.0293169
-3.74333	-0.269072	0.186804	0.076163	0.0760996	0.0236989	0.0292329
-3.74	-0.269069	0.186813	0.076198	0.0760916	0.023869	0.0291528
-3.73667	-0.269071	0.186824	0.0762361	0.0760838	0.0240371	0.0290754
-3.73333	-0.269066	0.186833	0.0762766	0.0760755	0.0241999	0.0290013
-3.73	-0.26906	0.186842	0.0763183	0.076068	0.0243605	0.0289282
-3.72667	-0.269056	0.186849	0.0763571	0.0760614	0.0245187	0.0288538
-3.72333	-0.26905	0.186858	0.0763999	0.0760551	0.0246731	0.0287778
-3.72	-0.269045	0.186867	0.0764493	0.0760488	0.0248267	0.0287004
-3.71667	-0.269037	0.186876	0.0764987	0.0760432	0.0249848	0.0286183
-3.71333	-0.269039	0.186884	0.076548	0.0760384	0.0251379	0.0285367
-3.71	-0.269044	0.186891	0.0766008	0.0760345	0.0252893	0.028453
-3.70667	-0.269043	0.186898	0.0766563	0.0760314	0.0254381	0.0283679
-3.70333	-0.269043	0.186906	0.0767148	0.0760278	0.025584	0.0282832
-3.7	-0.26904	0.186911	0.0767755	0.0760241	0.0257279	0.0281972
-3.69667	-0.269039	0.186916	0.076838	0.0760202	0.0258678	0.0281101
-3.69333	-0.269038	0.186919	0.0769019	0.0760163	0.0260007	0.0280255
-3.69	-0.269041	0.186918	0.0769681	0.076014	0.0261323	0.0279412
-3.68667	-0.269048	0.186918	0.0770367	0.0760135	0.0262595	0.0278583
-3.68333	-0.269054	0.18692	0.0771055	0.0760139	0.0263822	0.0277754
-3.68	-0.269069	0.186925	0.0771773	0.076015	0.0265039	0.0276905
-3.67667	-0.269089	0.186928	0.0772486	0.0760164	0.0266211	0.0276065
-3.67333	-0.269117	0.186932	0.0773167	0.0760184	0.0267359	0.0275224
-3.67	-0.269149	0.186938	0.0773819	0.0760206	0.0268441	0.0274412
-3.66667	-0.269184	0.186942	0.0774476	0.0760232	0.026953	0.0273589
-3.66333	-0.269219	0.186948	0.0775145	0.0760262	0.0270659	0.0272757
-3.66	-0.269265	0.186954	0.0775853	0.0760301	0.0271795	0.0271918
-3.65667	-0.269314	0.186962	0.0776556	0.0760336	0.0272861	0.0271086
-3.65333	-0.269358	0.186968	0.0777252	0.0760353	0.0273899	0.027025
-3.65	-0.269399	0.186973	0.0777957	0.0760353	0.0274956	0.0269402
-3.64667	-0.269435	0.186976	0.0778674	0.0760354	0.027602	0.0268563
-3.64333	-0.269465	0.186977	0.0779368	0.0760356	0.0277057	0.0267743
-3.64	-0.269494	0.186976	0.078007	0.076037	0.0278039	0.0266945
-3.63667	-0.269519	0.186974	0.078078	0.0760387	0.0279045	0.0266161
-3.63333	-0.269546	0.186975	0.0781455	0.0760401	0.0280006	0.0265387
-3.63	-0.269577	0.186976	0.078214	0.0760412	0.0280905	0.0264631
-3.62667	-0.269612	0.186979	0.0782844	0.0760427	0.0281785	0.026387
-3.62333	-0.269646	0.186984	0.0783553	0.0760433	0.0282683	0.0263095
-3.62	-0.269678	0.186992	0.0784227	0.0760435	0.0283533	0.0262348
-3.61667	-0.269711	0.186996	0.0784917	0.076044	0.0284321	0.0261632
-3.61333	-0.269742	0.187002	0.0785628	0.0760449	0.0285066	0.0260924
-3.61	-0.26978	0.187007	0.0786301	0.0760461	0.0285795	0.0260203
-3.60667	-0.269821	0.18701	0.0786951	0.0760485	0.0286491	0.0259477
-3.60333	-0.269857	0.187009	0.0787614	0.0760524	0.0287138	0.0258755
-3.6	-0.269879	0.187004	0.0788287	0.0760561	0.0287771	0.0258023
-3.59667	-0.269896	0.186998	0.078895	0.0760599	0.0288334	0.0257301
-3.59333	-0.269911	0.186991	0.078956	0.0760658	0.0288842	0.0256603
-3.59	-0.26993	0.186985	0.0790212	0.0760719	0.0289312	0.0255952
-3.58667	-0.269951	0.18698	0.0790901	0.0760778	0.0289742	0.0255361
-3.58333	-0.26997	0.186975	0.0791621	0.0760835	0.0290119	0.0254828
-3.58	-0.269992	0.186974	0.0792305	0.0760893	0.029067	0.0254255
-3.57667	-0.270009	0.186973	0.0792952	0.0760949	0.0291185	0.0253703
-3.57333	-0.270025	0.186973	0.0793578	0.0761006	0.0291739	0.0253204
-3.57	-0.27005	0.186972	0.0794173	0.0761071	0.029239	0.0252761
-3.56667	-0.270071	0.186971	0.079474	0.0761149	0.0293156	0.0252384
-3.56333	-0.270093	0.186973	0.0795307	0.076123	0.0294051	0.0252134
-3.56	-0.270117	0.186974	0.0795853	0.0761306	0.0295042	0.0251999
-3.55667	-0.270145	0.186975	0.0796402	0.0761388	0.0296095	0.02519
-3.55333	-0.270173	0.186976	0.0796908	0.0761494	0.0297124	0.0251844
-3.55	-0.270195	0.186981	0.07974	0.0761617	0.0298086	0.0251898
-3.54667	-0.270216	0.186985	0.0797842	0.0761744	0.0299054	0.0252028
-3.54333	-0.270241	0.18699	0.079829	0.0761875	0.0300044	0.0252238
-3.54	-0.270265	0.186996	0.0798766	0.0762019	0.0301151	0.0252505
-3.53667	-0.270297	0.187004	0.0799261	0.0762174	0.0302334	0.025282
-3.53333	-0.270329	0.187013	0.0799782	0.0762324	0.0303513	0.0253128
-3.53	-0.270369	0.187022	0.0800278	0.0762463	0.0304614	0.0253435
-3.52667	-0.270419	0.187031	0.0800744	0.0762601	0.0305675	0.0253774
-3.52333	-0.270476	0.18704	0.0801171	0.0762734	0.0306779	0.0254157
-3.52	-0.270539	0.18705	0.0801579	0.0762862	0.0307901	0.025458
-3.51667	-0.27061	0.18706	0.0801935	0.0762985	0.0309002	0.0255044
-3.51333	-0.27069	0.18707	0.0802271	0.0763109	0.0310103	0.0255521
-3.51	-0.270776	0.187079	0.0802613	0.0763226	0.0311229	0.0255992
-3.50667	-0.270856	0.187087	0.0802929	0.0763347	0.0312368	0.0256528
-3.50333	-0.270929	0.187097	0.080324	0.0763465	0.0313516	0.0257128
-3.5	-0.271002	0.187106	0.0803529	0.0763592	0.0314709	0.025779
-3.49667	-0.271069	0.187113	0.0803752	0.0763711	0.0316	0.0258524
-3.49333	-0.271132	0.187119	0.0803932	0.0763839	0.0317315	0.0259388
-3.49	-0.271198	0.187123	0.0804065	0.0763962	0.0318735	0.0260373
-3.48667	-0.271265	0.187127	0.0804166	0.0764074	0.0320259	0.0261486
-3.48333	-0.271331	0.187131	0.0804226	0.0764174	0.032192	0.0262709
-3.48	-0.271401	0.187136	0.08043	0.0764259	0.0323681	0.026405
-3.47667	-0.271476	0.187139	0.0804315	0.0764337	0.0325532	0.0265491
-3.47333	-0.271548	0.187144	0.0804259	0.0764412	0.0327413	0.0267033
-3.47	-0.271619	0.187148	0.0804191	0.0764504	0.0329313	0.0268656
-3.46667	-0.271688	0.187149	0.0804112	0.0764588	0.0331248	0.0270336
-3.46333	-0.271754	0.187147	0.080402	0.0764675	0.0333172	0.0272078
-3.46	-0.271822	0.187146	0.0803896	0.0764758	0.0335102	0.0273943
-3.45667	-0.271893	0.187144	0.0803713	0.0764836	0.033713	0.0275878
-3.45333	-0.271959	0.187141	0.0803482	0.0764912	0.0339215	0.0277842
-3.45	-0.272021	0.187136	0.08032	0.0764993	0.0341316	0.0279849
-3.44667	-0.272085	0.187129	0.0802892	0.0765066	0.034347	0.0281916
-3.44333	-0.272147	0.187122	0.0802572	0.076513	0.0345761	0.0284026
-3.44	-0.272215	0.187121	0.0802215	0.0765202	0.0348127	0.0286209
-3.43667	-0.272282	0.187123	0.0801842	0.0765277	0.0350605	0.0288466
-3.43333	-0.272343	0.187125	0.0801467	0.0765346	0.0353141	0.0290821
-3.43	-0.272398	0.187125	0.0801075	0.0765424	0.0355694	0.029327
-3.42667	-0.272453	0.187125	0.0800688	0.0765497	0.0358334	0.0295779
-3.42333	-0.272502	0.187126	0.0800264	0.0765566	0.0361031	0.0298384
-3.42	-0.272549	0.187125	0.0799863	0.0765638	0.0363822	0.0301102
-3.41667	-0.272592	0.187125	0.0799495	0.0765714	0.0366704	0.0303907
-3.41333	-0.272627	0.187125	0.0799131	0.0765804	0.0369726	0.0306789
-3.41	-0.272661	0.187127	0.0798708	0.0765912	0.0372781	0.030976
-3.40667	-0.272695	0.187129	0.0798293	0.076603	0.0375855	0.0312799
-3.40333	-0.272727	0.187133	0.0797871	0.0766143	0.0378943	0.0315935
-3.4	-0.272758	0.187139	0.0797434	0.0766261	0.0382149	0.0319161
-3.39667	-0.272793	0.187148	0.0796977	0.076638	0.0385333	0.0322475
-3.39333	-0.272826	0.187156	0.0796525	0.0766499	0.0388439	0.0325862
-3.39	-0.272862	0.187166	0.0796068	0.0766628	0.0391511	0.0329298
-3.38667	-0.272904	0.187177	0.0795587	0.0766769	0.0394569	0.033277
-3.38333	-0.272944	0.187189	0.0795091	0.076692	0.0397616	0.033629
-3.38	-0.272983	0.1872	0.079462	0.0767076	0.0400662	0.0339872
-3.37667	-0.273026	0.187207	0.0794136	0.0767236	0.0403709	0.0343489
-3.37333	-0.273067	0.187214	0.079361	0.0767403	0.0406715	0.0347114
-3.37	-0.273115	0.187218	0.0793095	0.0767566	0.0409697	0.0350749
-3.36667	-0.273167	0.187221	0.0792562	0.0767735	0.041265	0.0354418
-3.36333	-0.273224	0.187223	0.0792016	0.076791	0.0415561	0.0358108
-3.36	-0.273281	0.187222	0.079144	0.0768111	0.0418405	0.0361815
-3.35667	-0.273333	0.187222	0.0790836	0.076831	0.0421238	0.0365511
-3.35333	-0.273378	0.187221	0.0790206	0.07685	0.0424048	0.0369196
-3.35	-0.273432	0.187222	0.0789579	0.0768693	0.0426781	0.037288
-3.34667	-0.273492	0.187225	0.0788953	0.0768888	0.0429474	0.0376553
-3.34333	-0.27355	0.187228	0.0788304	0.0769075	0.0432065	0.0380205
[truncated: 34,003 more rows]

## Sheet: Extended Data Fig. 6g
Extended Data Fig. 6g, ROS production upon 5 min global green light (520 nm, 9 μW/mm2) illumination detected by luminol chemiluminescence assay
Time (min)	Ret-XXM 2.0 #1 plant 1	Ret-XXM 2.0 #1 plant 2	Ret-XXM 2.0 #1 plant 3	Ret-XXM 2.0 #1 plant 4	Ret-XXM 2.0 #1 plant 5	Ret-eYFP #1 plant 1	Ret-eYFP #1 plant 2	Ret-eYFP #1 plant 3	Ret-eYFP #1 plant 4	Ret-eYFP #1 plant 5	Ret-ACR1 2.0 #1 plant 1	Ret-ACR1 2.0 #1 plant 2	Ret-ACR1 2.0 #1 plant 3	Ret-ACR1 2.0 #1 plant 4	Ret-ACR1 2.0 #1 plant 5
0	0.004829	-0.000878	0.0036262	0.0059586	0.011954	-0.001209	0.00033656	0.0038802	0.0059303	0.00690283	0.0014544	0.0043436	-0.0002647	0.00282304	0.00036807
0.25	0.005448	-7.57e-05	0.0003679	0.0028045	0.0066478	-0.0014544	0.0002989	0.0335845	0.0062603	0.00164321	0.0037585	0.0036544	0.0022662	-0.0001415	0.00036807
0.51	0.002093	-0.0022098	0.0040603	0.006128	0.0057318	-0.0011808	-0.0038027	0.0022185	0.0044565	0.00288924	0.0062701	0.0055526	-0.0014826	-0.0038812	0.00169967
0.76	-0.00032	-0.00017	0.0006327	0.0022283	0.0055711	0.00135895	0.0084361	0.001907	0.0066565	-0.0002076	0.0004437	0.0068269	-0.002606	-0.0023986	0.00208711
1.02	-0.00036	-0.0012752	-0.0014729	0.0047875	0.006308	-0.0003782	-0.0027357	0.0033896	0.0059488	0.00151082	0.00012246	0.0062039	0.00034947	-0.001246	0.00477776
1.27	0.001807	-0.0018885	0.003154	0.00758231	0.0073175	0.0138426	-0.0025086	0.0019732	0.0074781	0.00012275	0.0020774	0.0045801	0.00052869	0.00948932	0.00278508
1.53	-0.00027	0.000255	0.0004533	0.0012937	0.0068269	-0.0008688	0.0009757	0.0026439	0.0033993	0.00220976	0.0023889	0.0042209	-0.0015585	0.00130347	-0.0012558
1.78	0.001442	-0.000812	0.0013317	0.002692	0.0077244	-0.0005665	-0.0033899	0.0044847	0.0087631	0.00105718	0.0053443	0.0068649	-0.0016899	0.0129373	-0.0013784
2.03	0.001419	-0.000944	0.001945	0.0026157	0.008621	-0.0015867	-0.0032231	0.0026157	0.0022283	0.00048167	0.0039941	0.0067227	0.0073555	0.00137842	-0.0023889
2.29	0.000337	-0.0027948	0.0005193	0.0004817	0.0081021	-0.0013882	-0.003349	0.0033419	0.0051749	-0.0014544	0.0030314	0.0071764	-0.0025592	0.00422094	0.00178436
5 min green light illumination
7.54	1.16426	1.5137	0.988065	0.9432	0.39075	0.0304402	0.046116	0.040506	0.035746	0.028211	0.046697	0.058534	0.084321	0.188463	0.052129
7.8	0.729513	0.88683	0.374005	0.4665	0.15342	0.0187586	0.0146831	0.002644	0.017707	0.0231976	0.023188	0.038277	0.028425	0.0216498	0.0218348
8.05	0.418427	0.48926	0.196153	0.36826	0.077994	0.0121002	0.011206	0.012606	0.012382	0.0188755	0.019284	0.011146	0.010231	0.0220392	0.0152834
8.31	0.313682	0.30752	0.111754	0.3118	0.05651	0.00350349	0.008517	0.0036914	0.0074976	0.0105816	0.0053356	0.0065719	0.006421	0.0171135	0.00365341
8.56	0.225422	0.19742	0.0471156	0.20822	0.023772	0.00320075	0.0003586	-0.0030878	0.0095088	0.0071569	0.011828	0.0035502	0.0059576	0.0205985	-0.0033711
8.81	0.151341	0.11506	0.0336429	0.2055	0.025047	0.00363589	-0.0015517	0.0031151	-0.000236	0.0107373	0.0040039	0.00084974	0.0064297	0.00935693	0.00084049
9.07	0.112649	0.067773	0.013648	0.16335	0.025719	0.00185055	-0.0003869	-0.0001796	0.0011711	0.00036836	-0.000888	0.0011234	0.0040788	0.0122072	0.00105718
9.32	0.089711	0.042453	0.006128	0.10494	0.024843	0.00585441	-0.005159	0.0009065	0.0023889	0.00153905	0.003484	0.01026	0.0023129	-0.000727	-0.0029934
9.58	0.053628	0.027228	0.0071004	0.118081	0.012859	0.00087797	0.000623	0.0043436	-0.0007837	0.00474953	0.0037206	0.00059469	0.0040408	0.00063275	0.00034899
9.83	0.048852	0.018428	-0.0010387	0.085421	0.010397	0.00281428	-0.0013284	-0.0052694	0.0014641	0.00010367	-0.0010572	-0.0005102	0.0051555	-0.0041168	-0.0016432
10.09	0.032384	0.018204	0.0015293	0.063898	0.0044945	0.0174639	-0.0042965	-0.0026069	0.0027861	0.00180285	0.0023139	-0.001029	0.0032952	0.0046074	0.00322898
10.34	0.034182	0.009244	0.0023129	0.041752	0.0095088	0.00033964	-0.0049604	0.00206764	-0.0037488	-0.0003587	-0.0028425	-0.0003021	0.0035502	-0.0043631	-0.0032105
10.59	0.021656	0.0088196	-0.0036739	0.04988	0.0017464	0.00313455	-0.0055049	0.0006605	0.00025495	0.00089705	-0.0014067	-0.0032387	0.007592	0.00101922	0.0021241
10.85	0.018658	0.0024171	-0.0037108	0.02422	0.012431	-0.0035123	-0.0061662	0.00059498	0.0040321	-0.0017376	0.00074606	0.0014923	0.0033896	0.00457041	-0.0022195
11.1	0.011346	0.0008782	-0.0034188	0.029983	0.0045607	-0.0021533	-0.0037521	-0.0019265	0.00079328	-0.0017094	-0.0001608	0.0012655	-0.0016529	0.00334287	-0.0041927
11.36	0.01546	0.0016899	-0.0005857	0.033438	0.004145	-0.0008687	-0.0046742	-0.0003402	-0.0020112	-0.0005759	-0.0030499	-0.0008879	0.0037576	-0.0045237	-0.004769
11.61	0.013914	-0.000208	-0.0036544	0.0138426	0.01429	0.00025495	-0.0046678	-0.0035317	-0.0013405	-0.0027481	-0.0010007	0.0058262	0.0043816	-0.0011526	0.00059498
11.87	0.006809	-0.0030216	-0.0008028	0.0088663	0.0039844	0.00384323	-0.0054108	-0.004108	-0.000812	0.0050698	0.00039669	0.00026449	-0.0003493	-0.0002833	0.0038335
12.12	0.002377	-0.0030878	-0.0037488	0.0069028	0.0033614	-0.0020112	-0.0046996	-0.0014076	0.0048342	-0.0022195	0.00082141	-0.0010387	0.0034655	-0.0067325	0.00045315
12.37	0.004026	-0.0013035	0.0022283	0.013278	0.0011701	-0.0015108	-0.0047813	-0.0021348	-0.0007935	0.00184082	0.0017474	-0.0030119	0.0012178	0.00289897	-0.0034753
12.63	0.004076	-0.001209	-0.0028892	0.0007083	0.00054748	0.00220976	-0.008241	-0.0015205	-0.0003304	-0.0026731	-0.0036923	-0.0013317	-0.0005948	-4.722e-05	-4.722e-05
12.88	0.004132	-0.0042589	-0.0030781	0.0111462	0.001359	0.00069885	-0.0048599	-0.0032105	-0.000444	-0.0005099	0.0011516	0.0014641	0.0038238	0.002898	0.002898
13.14	0.000825	-0.0028513	-0.0010484	-0.0001415	0.0028045	0.00085937	-0.0058859	0.0031151	0.0004623	-0.0037021	-0.003853	0.0046833	0.0023791	-0.0018321	-0.0018321
13.39	0.000762	-0.000935	-0.0020306	0.0026537	0.003484	-0.0024171	-0.0036732	-0.0036174	1.8973e-05	-0.0024083	0.00047194	-0.0017464	0.001322	-0.0025592	-0.0025592
13.65	-0.00099	-0.002238	-0.0015205	0.00017	0.0066001	0.00030226	-0.0053917	-0.0027676	-0.0028328	-0.0005953	-0.001539	-0.0008597	0.0022098	-0.00356	-0.00356
13.9	-0.00044	-0.0049481	-0.0050523	-0.0008969	9.4416e-05	0.00162374	-0.0057726	-0.0006615	-0.0029087	-0.0034285	-0.0013405	-0.0024736	0.0013969	-0.0010679	-0.0010679
14.15	-0.00024	-0.005392	-0.0025777	0.0075443	0.0020482	0.00094416	-0.0058703	-0.0013794	-0.0029652	-4.722e-05	-0.0012937	0.00068911	0.0046454	-0.000897	-0.000897
14.41	0.002005	-0.0032952	-0.0030314	0.00202091	0.0072426	-0.0007742	-0.0038085	-0.0014164	0.0030878	0.00206764	0.0005284	-0.0015867	0.00069885	-0.0013697	-0.0013697
14.66	-0.00286	-0.0035317	-0.0016617	0.0011049	0.0017844	-0.0023962	-0.0063898	-0.0009632	-6.63e-05	-0.0025125	-0.0010007	0.00049053	0.0011711	0.00115161	0.00115161
14.92	-0.00121	-0.0021913	0.0001035	0.0050425	0.0055711	-0.004006	-0.0043439	-0.0020024	0.0017279	0.00153905	-0.0033049	-0.0025495	0.0023791	-0.0007648	-0.0007648
