# Supplementary material for: Probing plant signal processing optogenetically by two channelrhodopsins
Source: Nature. 2024 Aug 28;633(8031):872–7. doi: 10.1038/s41586-024-07884-1 (PMC11424491; doi:10.1038/s41586-024-07884-1)
Supplement: Supplementary file 22 — Source Data Extended Data Fig. 7 [file 41586_2024_7884_MOESM22_ESM.xlsx]

## Sheet: Extended Data Fig. 7
Extended Data Fig. 7: Distinct patterns of metabolites in Nicotiana tabacum plants upon different treatments.
Samples at 0 time point for 10 mM MgCl2 and Pst are the same Ret-eYFP #1 transgenic plants without any treatment. Samples at 0 h control time point are the same for 1 h and 4 h green light treatment experiments. n.d. means too low to be detected
Extended Data Fig. 7a, Proline content (µmol/g DW) in N. tabacum plants upon constant global green light (520 nm, 9 µW/mm2) illumination.
WT						Ret-eYFP							Ret-ACR1 2.0 #1							Ret-ACR1 2.0 #2							Ret-XXM 2.0 #1							Ret-XXM 2.0 #2
Time (h)	plant 1	plant 2	plant 3	plant 4		Time (h)	plant 1	plant 2	plant 3	plant 4	plant 5		Time (h)	plant 1	plant 2	plant 3	plant 4	plant 5		Time (h)	plant 1	plant 2	plant 3	plant 4	plant 5		Time (h)	plant 1	plant 2	plant 3	plant 4	plant 5		Time (h)	plant 1	plant 2	plant 3	plant 4	plant 5
0	1.32451	1.44637	1.55077	1.17286		0	1.41083	1.39689	1.43917	1.45838	1.50251		0	1.2441	1.67048	1.81127	1.77292	1.68712		0	1.32507	1.05435	1.45175	1.65897	1.62419		0	0.935874	0.941746	0.660655	1.49394	1.4702		0	1.13245	1.0446	1.01608	1.58758	1.69847
0.05	1.51808	1.48879	1.05071	1.43741		0.05	1.54633	1.55532	1.46914	1.4184	1.39249		0.05	1.74287	1.76345	1.65121	1.5638	1.18908		0.05	1.95162	1.03179	1.37191	1.45569	1.26293		0.05	1.09613	1.03714	0.898231	1.06213	1.03017		0.05	1.00924	1.15516	1.27815	1.17316	1.26467
0.17	1.386	1.28232	1.49562	1.38839		0.17	1.4702	1.45776	1.36302	1.4943	1.44943		0.17	1.82128	1.68792	1.43117	1.40938	2.02549		0.17	1.19307	1.17447	1.36004	1.5327	1.3381		0.17	0.950522	0.974919	0.925688	1.12159	1.02542		0.17	1.11011	1.01717	1.12296	1.05629	1.04918
0.5	1.42783	1.14506	1.15117	1.63913		0.5	1.51997	1.53488	1.46744	1.47175	1.34206		0.5	1.50371	2.11547	1.71588	1.67754	1.60663		0.5	1.25701	1.1679	1.38988	1.43457	1.59192		0.5	0.957742	1.02887	1.07399	1.52343	1.33124		0.5	1.04602	1.48617	1.05982	1.5134	1.55459
1	1.03063	1.20923	1.58109	1.35888		1	1.50602	1.5513	1.36777	1.48075	1.48618		1	1.61075	1.92637	1.48925	1.66083	1.71186		1	1.35224	1.1197	1.22849	1.48348	1.5128		1	0.937348	0.958338	0.908792	1.55283	1.67228		1	1.01608	1.07387	1.02258	1.62981	1.4915
2	1.7736	1.013	2.18145	1.38384		2	1.36777	1.47266	1.4637	1.41232	1.35254		2	1.69844	1.73512	1.53123	1.66628	1.69682		2	1.13241	1.03603	1.09715	1.74702	1.54248		2	1.12017	0.990964	1.20356	1.71186	1.47584		2	1.28945	1.10619	1.13732	1.54708	1.62442
4	1.10719	1.79936	1.13414	1.63875		4	1.67228	1.72659	1.45955	1.36701	1.42295		4	2.21864	1.42833	2.14399	2.0741	1.80562		4	1.96191	1.4561	1.93509	1.88982	1.64568		4	1.17271	0.906019	1.11341	1.52345	1.60407		4	1.14741	1.14456	1.22469	1.56021	1.40274
8	1.71123	1.76875	1.02845	1.19867		8	1.5277	1.44018	1.39689	1.53071	1.41688		8	2.75557	2.32378	3.10766	2.05757	2.18515		8	2.06521	1.61135	2.2826	1.97056	2.1583		8	1.13405	1.04481	0.900973	1.46914	1.51198		8	1.06293	1.03501	0.975084	1.43917	1.55532
24	1.24403	1.69836	1.42134	1.41539		24	1.45735	1.54777	1.50513	1.52924	1.3211		24	23.2538	26.3571	19.8175	19.583	17.9155		24	23.1636	14.8063	16.7712	15.8083	15.3667		24	1.31394	1.17566	1.43117	1.69693	1.60685		24	1.36593	1.06472	1.4125	2.13027	1.64599
Extended Data Fig. 7b, Proline content (µmol/g DW)in Ret-eYFP #1 transgenic N. tabacum plants upon watering 35% PEG as well as spraying 10 mM MgCl2 or Pst at t = 0.
10 mM MgCl2								Pst								PEG
Time (h)	plant 1	plant 2	plant 3	plant 4	plant 5	plant 6		Time (h)	plant 1	plant 2	plant 3	plant 4	plant 5	plant 6		Time (h)	plant 1	plant 2	plant 3	plant 4	plant 5	plant 6
0	0.415165	0.429909	0.378302	0.327296	0.335884	0.334376		0	0.415165	0.429909	0.378302	0.327296	0.335884	0.334376		0	0.278106	0.376836	0.383296	0.305282	0.393492	0.358508
1	0.480862	0.422134	0.262858	0.626279	0.460192			1	0.221938	0.501881	0.966577	0.416503	0.363038			1	0.27747	0.377315	0.269597	0.267158	0.433564
2	0.42648	0.552569	0.437687	0.44079	0.294345			2	0.490602	0.368153	0.46399	0.399954	0.316435			2	0.695687	0.315142	0.416012	0.42429	0.410415
4	0.350489	0.432656	0.586632	0.346999	0.592528	0.47668		4	0.263441	0.564204	0.371693	0.545804	0.594005	0.362634		4	0.529546	0.335884	0.286827	0.402753	0.313134	0.303375
8	0.579318	1.03383	0.592886	0.493281	0.947536	0.453384		8	0.437687	0.382276	0.331062	0.580987	0.430541	0.420571		8	0.344068	0.582411	0.599509	0.55713	0.356788
24	0.563602	0.555589	0.55713	0.440473	0.613368	0.914586		24	0.505867	0.550692	0.349802	1.2576	0.516865	0.408906		24	4.65573	4.20233	7.25773	6.83195	3.98393	4.24197
Extended Data Fig. 7c, Quantification of ABA (ng/g DW) in transgenic N. tabacum plants in the absence (0h) of green light treatment.
Ret-eYFP #1								Ret-ACR1 2.0 #1								Ret-XXM 2.0 #1
Time (h)	plant 1	plant 2	plant 3	plant 4	plant 5	plant 6		Time (h)	plant 1	plant 2	plant 3	plant 4	plant 5	plant 6		Time (h)	plant 1	plant 2	plant 3	plant 4	plant 5	plant 6
0	663.283	507.681	636.551	530.263	1099.66	555.229		0	587.28	603.312	763.055	727.653	790.626	565.22		0	599.175	537.839	567.812	657.64	765.599	519.854
1	453.765	493.78	615.947	808.126	1288.41	474.3		1	578.094	528.773	510.641	611.166	1248.96	564.191		1	603.175	662.798	470.259	673.05	1207.7	359.673
4	611.355	457.501	462.718	524.88	555.395			4	581.13	584.348	558.48	743.851	753.082			4	526.541	478.819	571.474	378.892	637.805	399.835
8	497.148	499.973	519.859	484.947	1601.81	564.538		8	496.695	618.474	571.973	597.729	1248.31	724.216		8	637.814	309.471	562.2	639.52	863.036	628.861
24	692.446	631.766	474.118	547.115	959.21	626.901		24	616.92	468.347	562.488	571.742	805.414	769.475		24	492.7	761.376	564.406	601.969	568.824	862.999
Extended Data Fig. 7d, Quantification of JA-Ile (ng/g DW) in transgenic N. tabacum plants in the absence (0h) of green light treatment.
Ret-eYFP #1								Ret-ACR1 2.0 #1								Ret-XXM 2.0 #1
Time (h)	plant 1	plant 2	plant 3	plant 4	plant 5	plant 6		Time (h)	plant 1	plant 2	plant 3	plant 4	plant 5	plant 6		Time (h)	plant 1	plant 2	plant 3	plant 4	plant 5	plant 6
0	n.d.	n.d.	n.d.	n.d.	n.d.	n.d.		0	n.d.	n.d.	n.d.	n.d.	n.d.	n.d.		0	n.d.	n.d.	n.d.	n.d.	n.d.	n.d.
1	n.d.	n.d.	n.d.	n.d.	n.d.			1	n.d.	n.d.	n.d.	n.d.	n.d.			1	n.d.	n.d.	n.d.	n.d.	n.d.
4	n.d.	n.d.	n.d.	n.d.	n.d.			4	n.d.	n.d.	n.d.	n.d.	4.8528	n.d.		4	n.d.	n.d.	n.d.	n.d.	2.03923	3.86798
8	n.d.	n.d.	6.68994	n.d.	n.d.			8	n.d.	n.d.	n.d.	n.d.	8.45461	n.d.		8	n.d.	n.d.	3.41598	n.d.	n.d.	n.d.
24	n.d.	n.d.	n.d.	n.d.	n.d.	n.d.		24	n.d.	n.d.	n.d.	n.d.	n.d.	n.d.		24	n.d.	n.d.	n.d.	n.d.	n.d.	n.d.
Extended Data Fig. 7e, Quantification of SA (ng/g DW) in transgenic N. tabacum plants in the absence (0h) of green light treatment.
Ret-eYFP #1								Ret-ACR1 2.0 #1								Ret-XXM 2.0 #1
Time (h)	plant 1	plant 2	plant 3	plant 4	plant 5	plant 6		Time (h)	plant 1	plant 2	plant 3	plant 4	plant 5	plant 6		Time (h)	plant 1	plant 2	plant 3	plant 4	plant 5	plant 6
0	1845.02	2711.05	2087.25	335.005	443.941			0	523.669	352.681	2182.09	2132.91	615.264			0	2596.61	2431.51	1107.34	385.711	625.293
1	1313.06	1441.53	1559.04	1335.67	726.434			1	1164.4	1415.15	2834.35	936.569	257.289			1	711.989	1060.24	1257.83	1121.95	828.048	250.288
4	1317.65	2066.41	397.523	1967.91	420.525			4	628.912	649.116	1146.28	655.128	1121.78	576.518		4	1151.84	585.68	308.721	1291.83	661.839	956.346
8	1378.27	1416.19	702.004	2450.63	270.202	2156.55		8	3012.64	342.025	588.582	384.378	606.415			8	1082.97	276.729	3425.16	559.121	1038.84
24	3040.22	190.402	526.593	177.095	1439.34			24	747.151	426.438	490.613	434.423	371.129	590.365		24	1187.55	3031.94	696.984	428.384	526.986
Extended Data Fig. 7f, Quantification of OPDA (ng/g DW) in transgenic N. tabacum plants in the absence (0h) of green light treatment.
Ret-eYFP #1								Ret-ACR1 2.0 #1								Ret-XXM 2.0 #1
Time (h)	plant 1	plant 2	plant 3	plant 4	plant 5	plant 6		Time (h)	plant 1	plant 2	plant 3	plant 4	plant 5	plant 6		Time (h)	plant 1	plant 2	plant 3	plant 4	plant 5	plant 6
0	1.81787	4.53718	2.50244	2.47829	2.15064	2.20407		0	0.827413	1.83641	1.96202	2.08425	1.40568	2.93085		0	3.16689	2.65872	2.73509	3.11964	1.31696	1.46839
1	3.00293	2.06551	3.20584	2.18865	1.13185			1	1.25245	1.77609	1.97498	2.11378	1.83552			1	1.59481	1.36853	2.79926	2.40286	1.14906
4	n.d.	1.74018	1.57653	3.24032	2.07781			4	n.d.	2.71056	2.46181	2.12152	1.32569			4	0.999503	1.57241	0.608421	4.80387	2.28283	2.78143
8	1.84369	2.99198	4.16174	1.15333	1.39946			8	3.41195	2.9581	0.494767	1.7968	0.808162			8	3.01588	1.56819	5.22974	5.06374	2.81663
24	5.5636	2.49397	1.43354	1.34166	1.6431	1.10793		24	2.03212	1.37244	n.d.	1.04727	1.69925	1.28549		24	n.d.	4.24667	2.086	2.67007	2.3004	1.82659
Extended Data Fig. 7g, Quantification of JA (ng/g DW)in transgenic N. tabacum plants in the absence (0h) of green light treatment.
Ret-eYFP #1								Ret-ACR1 2.0 #1								Ret-XXM 2.0 #1
Time (h)	plant 1	plant 2	plant 3	plant 4	plant 5	plant 6		Time (h)	plant 1	plant 2	plant 3	plant 4	plant 5	plant 6		Time (h)	plant 1	plant 2	plant 3	plant 4	plant 5	plant 6
0	n.d.	n.d.	n.d.	n.d.	n.d.	n.d.		0	n.d.	n.d.	n.d.	n.d.	n.d.	n.d.		0	n.d.	n.d.	n.d.	n.d.	n.d.	n.d.
1	n.d.	n.d.	n.d.	n.d.	n.d.			1	n.d.	n.d.	n.d.	n.d.	n.d.			1	n.d.	n.d.	n.d.	n.d.	n.d.
4	n.d.	n.d.	n.d.	n.d.	n.d.			4	n.d.	n.d.	n.d.	n.d.	n.d.			4	n.d.	n.d.	n.d.	n.d.	2.03923
8	n.d.	n.d.	6.68994	n.d.	n.d.			8	n.d.	n.d.	n.d.	n.d.	n.d.			8	n.d.	n.d.	3.41598	n.d.	n.d.	n.d.
24	n.d.	n.d.	n.d.	n.d.	n.d.	n.d.		24	n.d.	n.d.	n.d.	n.d.	n.d.	n.d.		24	n.d.	n.d.	n.d.	n.d.	n.d.	n.d.
Extended Data Fig. 7h, Quantification of OPDA (ng/g DW) in Ret-eYFP #1 transgenic N. tabacum plants at different time points after the treatment with 35% PEG, Pstor 10 mM MgCl2 as control.
10 mM MgCl2								Pst								PEG
Time (h)	plant 1	plant 2	plant 3	plant 4	plant 5	plant 6		Time (h)	plant 1	plant 2	plant 3	plant 4	plant 5	plant 6		Time (h)	plant 1	plant 2	plant 3	plant 4	plant 5	plant 6
0	2.13983	1.44545	1.48874	3.20813	1.83176	0.805165		0	2.13983	1.44545	1.48874	3.20813	1.83176	0.805165		0	0.778546	0.851152	n.d.	0.673245	1.24025
1	4.3487	2.98418	2.95105	2.34936	9.73087			1	1.21603	3.5983	0.718615	2.07976	2.23344			1	0.620228	0.486054	n.d.	2.47796	1.43498
2	6.14094	3.65251	4.55468	1.3009	3.42377			2	2.78716	3.14325	8.92692	3.90573	3.31812			2	2.87264	n.d.	0.931915	1.12555	3.06723
4	1.05055	2.23007	1.94469	0.582608	3.6174	0.801829		4	2.56647	2.43348	1.38857	7.92298	4.83873	2.53325		4	0.623263	2.41777	1.54633	4.06124	2.49844
8	0.980928	2.43142	1.38167	2.39343	2.89529	1.42478		8	5.77317	2.04678	4.85575	2.1328	1.78561	4.2429		8	0.763025	1.30318	1.52957	2.60211	2.54066	0.51582
24	1.83476	1.03411	1.69902	1.56978	2.28343	1.71367		24	4.19994	3.75004	1.58803	4.77872	1.44196			24	1.24329	1.05783	1.12602	2.41801	1.99253
Extended Data Fig. 7i, OPDA contents (ng/g DW) in WT or transgenic N. tabacum plants at different time points upon constant global green light (520 nm, 9 μW/mm2) illumination.
WT						Ret-eYFP #1						Ret-ACR1 2.0 #1									Ret-ACR1 2.0 #2									Ret-XXM 2.0 #1									Ret-XXM 2.0 #2
Time (h)	plant 1	plant 2	plant 3	plant 4		Time (h)	plant 1	plant 2	plant 3	plant 4		Time (h)	plant 1	plant 2	plant 3	plant 4	plant 5	plant 6	plant 7		Time (h)	plant 1	plant 2	plant 3	plant 4	plant 5	plant 6	plant 7		Time (h)	plant 1	plant 2	plant 3	plant 4	plant 5	plant 6	plant 7		Time (h)	plant 1	plant 2	plant 3	plant 4	plant 5	plant 6	plant 7
0	1.46206	1.34818	0.412858	n.d.		0	0.419363	1.22357	n.d.	0.277358		0	0.500784	0.173907	0.377207	0.472573	3.15264	0.72576	0.815228		0	0.945459	0.817699	0.171882	1.23972	0.0880945	0.250094	3.9629		0	0.693312	0.899042	0.211811	1.32694	n.d.	0.514534	0.372108		0	0.96641	1.20278	0.169657	0.177135	4.12374	n.d.	0.363927
0.05	n.d.	n.d.	0.25939	n.d.		0.5	0.530388	1.28299	1.20294	n.d.		0.05	n.d.	1.31456	0.37822	0.766373	0.251017				0.05	1.01804	n.d.	n.d.	n.d.	3.62136				0.05	n.d.	2.07624	0.0914016	0.330897	0.562224				0.05	1.05608	0.127259	0.418274	n.d.	0.4968
0.17	0.305959	0.644716	n.d.	n.d.		1	0.642943	0.894036	0.556916	n.d.		0.17	1.25074	0.477164	1.19319	0.630069	1.03176				0.17	0.837805	0.493824	0.742906	0.152769	1.40607				0.17	0.0228035	0.349603	2.01783	2.61723	0.674029				0.17	n.d.	n.d.	4.75573	n.d.	0.705701
0.5	0.297727	n.d.	n.d.	0.929682		2	0.870356	0.278192	0.663591	1.07219		0.5	0.225074	1.13186	1.62471	1.15993	n.d.	n.d.	0.845453		0.5	0.601986	0.662439	0.762385	n.d.	0.807187	2.19266	0.573624		0.5	1.29191	0.878666	1.76395	0.707696	0.516813	1.03577	1.08201		0.5	0.302384	0.681646	0.291656	0.64033	0.466791	1.06392	4.89849
1	0.875409	0.229495	0.542086	0.0239321		4	0.704946	1.52838	0.584016	0.32745		1	0.644603	1.1761	0.0841495	0.600355	1.56856	2.97689	3.03126		1	1.13978	1.8706	0.230166	1.12924	0.552613	2.33911	2.11077		1	43.5735	29.473	38.6451	107.706	83.1379	74.3959	41.2955		1	4.16121	8.22914	3.74814	2.92303	19.1592	16.6651	14.2643
2	0.149119	0.343175	0.356381	1.26403		8	0.585277	0.751643	0.533953	0.566947		2	1.28824	0.421093	0.565846	0.790576	3.55658	1.5262	8.57459		2	4.20188	4.74793	1.54204	1.2832	4.87283	3.05932	2.04273		2	5.50844	3.69986	6.85282	12.0608	12.2871	8.4779	28.9479		2	1.415	1.09494	2.2217	2.97785	7.8326	4.15865	1.92701
4	n.d.	4.81186	2.07478	2.28771		24	0.903915	0.999937	0.525848	1.1374		4	0.800011	0.782019	3.73927	0.460643	3.33796	7.22551	4.07119		4	4.28248	1.27289	9.06905	1.6911	4.07669	6.44153	8.39021		4	5.78847	11.3268	9.11896	5.9672	8.39166	6.15038	15.2442		4	2.21957	3.05136	3.43421	1.16729	5.53651	7.44975	1.06707
8	0.410175	1.59997	4.61255	0.150263								8	2.36853	3.01763	0.884428	3.22091	9.71883	6.79244	10.5809		8	0.82444	6.0809	2.07523	1.50736	4.60572	0.983855	6.0815		8	7.55663	18.6064	8.15987	8.73705	15.9015	14.4591	8.33363		8	59.1752	54.1263	7.65455	22.2981	11.5865	31.6204	17.6581
24	0.0557323	1.14511	0.782576	n.d.								24	1.43002	0.43041	2.55015	0.942376	3.14626	13.6606	19.4958		24	0.544391	2.56536	0.430652	0.278978	1.90636	17.2744	4.35002		24	44.8916	42.6626	521.821	338.948	236.564	95.7229	150.994		24	159.327	145.206	496.541	79.0081	185.719	38.5469	35.543
Extended Data Fig. 7j, OPDA contents (ng/g DW) in WT or transgenic N. tabacum plants at different time points upon 4 h global green light (520 nm, 9 μW/mm2) illumination.
Ret-eYFP #1								Ret-ACR1 2.0 #1								Ret-XXM 2.0 #1
Time (h)	plant 1	plant 2	plant 3	plant 4	plant 5	plant 6		Time (h)	plant 1	plant 2	plant 3	plant 4	plant 5	plant 6		Time (h)	plant 1	plant 2	plant 3	plant 4	plant 5	plant 6
0	5.5636	2.49397	1.43354	1.34166	1.6431	1.10793		0	2.03212	1.37244	n.d.	1.04727	1.69925	1.28549		0	n.d.	4.24667	2.086	2.67007	2.3004	1.82659
4	n.d.	n.d.	3.75215	2.01146	1.4175	1.93637		4	1.66527	1.50896	n.d.	3.33057	2.67871	2.79177		4	19.5853	30.1825	25.6806	34.119	46.5698	25.6122
8	3.46051	1.27147	n.d.	n.d.	2.4379	3.11499		8	3.23586	3.13159	4.36576	3.42295	3.69651	2.7853		8	35.5017	17.9456	12.1864	112.163	71.311	44.6068
24	1.72633	2.2916	1.009	1.95404	1.22875	3.55831		24	2.0868	2.30341	n.d.	2.10413	1.95856	2.64607		24	17.0182	25.111	38.5877	8.72614	27.326	15.8106
Extended Data Fig. 7k, OPDA contents (ng/g DW) in WT or transgenic N. tabacum plants at different time points upon 1 h global green light (520 nm, 9 μW/mm2) illumination.
Ret-eYFP #1								Ret-ACR1 2.0 #1								Ret-XXM 2.0 #1
Time (h)	plant 1	plant 2	plant 3	plant 4	plant 5	plant 6		Time (h)	plant 1	plant 2	plant 3	plant 4	plant 5	plant 6		Time (h)	plant 1	plant 2	plant 3	plant 4	plant 5	plant 6
0	5.5636	2.49397	1.43354	1.34166	1.6431	1.10793		0	2.03212	1.37244	n.d.	1.04727	1.69925	1.28549		0	n.d.	4.24667	2.086	2.67007	2.3004	1.82659
1	1.11081	n.d.	9.04386	0.815955	0.704094	n.d.		1	n.d.	3.78188	1.27097	2.3186	0.693389	2.4315		1	35.3618	78.7548	30.1481	75.9939	31.056	43.9215
4	1.54097	0.529356	1.44713	0.475729	1.16871	1.34791		4	1.92412	n.d.	1.73983	1.1478	n.d.	1.80635		4	39.1454	29.3774	33.751	21.5898	21.3979	28.5322
8	0.850713	1.52724	0.656247	1.07913	n.d.	2.21433		8	1.98585	2.2182	n.d.	1.06225	1.68489	1.728		8	36.9464	48.7364	28.9533	62.4545	43.9505	79.9519
24	n.d.	1.34389	1.60073	0.827129	0.138605	0.675853		24	1.80666	1.52515	3.11342	1.88921	2.30231	1.81237		24	10.3558	12.8569	11.5785	15.1926	12.4427	13.7063
Extended Data Fig. 7l, Quantification of JA (ng/g DW) in Ret-eYFP #1 transgenic N. tabacum plants at different time points after the treatment with 35% PEG, Pst or 10 mM MgCl2 as control.
10 mM MgCl2								Pst								PEG
Time (h)	plant 1	plant 2	plant 3	plant 4	plant 5	plant 6		Time (h)	plant 1	plant 2	plant 3	plant 4	plant 5	plant 6		Time (h)	plant 1	plant 2	plant 3	plant 4	plant 5	plant 6
0	n.d.	n.d.	n.d.	n.d.	n.d.			0	n.d.	n.d.	n.d.	n.d.	n.d.			0	n.d.	n.d.	n.d.	n.d.	n.d.	n.d.
1	116.969	19.1213	221.604	19.8129	16.5182			1	15.6514	9.03002	14.6655	7.15973	16.0474	11.888		1	n.d.	n.d.	n.d.	n.d.	n.d.	n.d.
2	21.7131	2.69627	9.28052	3.29695	5.87102			2	2.99568	3.59557	43.2755	8.17273	5.16021			2	n.d.	n.d.	n.d.	n.d.	n.d.	n.d.
4	0.983914	n.d.	n.d.	n.d.	4.24981	3.19897		4	2.71748	n.d.	n.d.	7.34948	2.59003	n.d.		4	n.d.	n.d.	n.d.	n.d.	n.d.	n.d.
8	n.d.	n.d.	n.d.	n.d.	n.d.	n.d.		8	n.d.	n.d.	n.d.	n.d.	n.d.	n.d.		8	n.d.	n.d.	n.d.	n.d.	n.d.	n.d.
24	n.d.	n.d.	n.d.	n.d.	n.d.	n.d.		24	n.d.	n.d.	n.d.	n.d.	n.d.			24	n.d.	n.d.	n.d.	n.d.	n.d.
Extended Data Fig. 7m, JA contents (ng/g DW) in WT or transgenic N. tabacum plants at different time points upon constant global green light (520 nm, 9 μW/mm2) illumination.
WT						Ret-eYFP #1						Ret-ACR1 2.0 #1									Ret-ACR1 2.0 #2									Ret-XXM 2.0 #1									Ret-XXM 2.0 #2
Time (h)	plant 1	plant 2	plant 3	plant 4		Time (h)	plant 1	plant 2	plant 3	plant 4		Time (h)	plant 1	plant 2	plant 3	plant 4	plant 5	plant 6	plant 7		Time (h)	plant 1	plant 2	plant 3	plant 4	plant 5	plant 6	plant 7		Time (h)	plant 1	plant 2	plant 3	plant 4	plant 5	plant 6	plant 7		Time (h)	plant 1	plant 2	plant 3	plant 4	plant 5	plant 6	plant 7
0	0.262217	n.d.	n.d.	n.d.		0	0.090337	n.d.	0.133263	0.057127		0	n.d.	n.d.	n.d.	n.d.	n.d.	n.d.	n.d.		0	n.d.	0.318464	n.d.	n.d.	n.d.	n.d.	n.d.		0	0.186457	n.d.	n.d.	0.113467	n.d.	n.d.	n.d.		0	0.145498	0.27426	n.d.	0.276525	n.d.	n.d.	n.d.
0.05	n.d.	n.d.	n.d.	n.d.		0.5	0.212406	0.293959	0.257628	0.09701		0.05	n.d.	n.d.	n.d.	n.d.	n.d.				0.05	n.d.	n.d.	n.d.	n.d.	n.d.				0.05	n.d.	n.d.	n.d.	n.d.	n.d.				0.05	n.d.	n.d.	n.d.	n.d.	n.d.
0.17	0.18619	0.300298	0.324392	n.d.		1	0.050504	0.161284	0.239019	n.d.		0.17	1.13489	n.d.	n.d.	n.d.	n.d.				0.17	n.d.	n.d.	n.d.	n.d.	n.d.				0.17	3.40011	2.24672	4.07913	4.36866	4.80134				0.17	0.997234	1.44215	3.64989	2.19662	1.43735
0.5	n.d.	n.d.	n.d.	n.d.		2	n.d.	4.81238	n.d.	0.45517		0.5	n.d.	n.d.	0.190653	0.632605	n.d.	n.d.	1.26738		0.5	n.d.	n.d.	n.d.	n.d.	n.d.	n.d.	n.d.		0.5	1.95138	0.808423	0.929396	1.3623	1.38123	2.63826	3.36521		0.5	0.585768	0.212278	0.240315	n.d.	0.407223	0.169443	11.9408
1	0.487069	0.347642	0.712729	0.593008		4	1.657	0.271713	0.330815	0.369341		1	2.10513	4.89096	0.619061	1.24568	6.79172	9.66999	2.82711		1	0.812581	4.23191	1.14499	6.29627	5.04116	7.59976	2.70866		1	681.965	219.028	318.5	1091.73	916.515	1214.36	390.882		1	34.3208	48.9968	40.1955	25.1912	169.542	153.957	199.704
2	0.466904	0.212474	1.24425	3.18341		8	0.071753	n.d.	0.389865	n.d.		2	11.6832	2.7522	2.09293	5.64506	49.3238	21.8086			2	60.6616	51.824	11.8114	12.3063	32.4967	49.5536	28.5316		2	386.95	200.215	341.341	911.906	1087.4	401.792	2621.36		2	51.5512	48.0503	76.6577	174.718	545.811	153.085	119.507
4	1.3229	14.2993	46.3238	2.29543		24	0.394772	n.d.	n.d.	0.18744		4	3.91764	2.03453	19.3409	5.65907	29.5329	26.2383	26.4776		4	14.3914	6.3474	37.417	6.76696	35.0039	11.4436			4	25.5333	54.4379	100.878	19.5689	20.2469	12.0525	34.3707		4	6.775	6.10865	3.37571	3.72057	34.2621	153	26.8126
8	0.192374	0.388757	12.1024	0.494903								8	0.997925	3.08999	0.614426	0.698265	4.06553	2.8956	7.89072		8	0.429738	3.90259	n.d.	n.d.	3.79975	0.400091	1.45133		8	2.60288	9.49436	2.75736	3.81837	13.9435	6.1457	8.40502		8	10.5006	18.8829	5.5735	4.26213	3.92465	4.34184	10.6766
24	n.d.	n.d.	n.d.	n.d.								24	0.126804	0.142714	0.389744	n.d.	0.24265	0.183304	0.329915		24	n.d.	n.d.	n.d.	n.d.	0.278928	0.33849	1.40713		24	9.06165	7.43039	117.12	111.704	61.1415	23.9199	30.7255		24	66.0535	44.1909	169.83	19.54	44.3357	4.98219	7.4711
Extended Data Fig. 7n, JA contents (ng/g DW) in WT or transgenic N. tabacum plants at different time points upon 4 h global green light (520 nm, 9 μW/mm2) illumination.
Ret-eYFP #1								Ret-ACR1 2.0 #1								Ret-XXM 2.0 #1
Time (h)	plant 1	plant 2	plant 3	plant 4	plant 5	plant 6		Time (h)	plant 1	plant 2	plant 3	plant 4	plant 5	plant 6		Time (h)	plant 1	plant 2	plant 3	plant 4	plant 5	plant 6
0	n.d.	n.d.	n.d.	n.d.	n.d.	n.d.		0	n.d.	n.d.	n.d.	n.d.	n.d.	n.d.		0	n.d.	n.d.	n.d.	n.d.	n.d.	n.d.
4	n.d.	n.d.	n.d.	n.d.	n.d.	n.d.		4	n.d.	n.d.	n.d.	n.d.	5.40047	7.41981		4	35.2831	46.6944	56.1561	67.1374	28.7312	16.1391
8	n.d.	n.d.	n.d.	n.d.	n.d.	n.d.		8	n.d.	n.d.	n.d.	n.d.	n.d.	n.d.		8	12.0578	10.5138	14.6572	4.24868	16.3038	15.9489
24	n.d.	n.d.	n.d.	n.d.	n.d.	n.d.		24	n.d.	n.d.	n.d.	n.d.	n.d.	n.d.		24	10.0883	9.89882	40.6074	10.0194	38.6141	28.6721
Extended Data Fig. 7o, JA contents (ng/g DW) in WT or transgenic N. tabacum plants at different time points upon 1 h global green light (520 nm, 9 μW/mm2) illumination.
Ret-eYFP #1								Ret-ACR1 2.0 #1								Ret-XXM 2.0 #1
Time (h)	plant 1	plant 2	plant 3	plant 4	plant 5	plant 6		Time (h)	plant 1	plant 2	plant 3	plant 4	plant 5	plant 6		Time (h)	plant 1	plant 2	plant 3	plant 4	plant 5	plant 6
0	n.d.	n.d.	n.d.	n.d.	n.d.	n.d.		0	n.d.	n.d.	n.d.	n.d.	n.d.	n.d.		0	n.d.	n.d.	n.d.	n.d.	n.d.	n.d.
1	n.d.	n.d.	n.d.	n.d.	n.d.	n.d.		1	4.84669	2.04168	n.d.	38.7135	3.92191	n.d.		1	1930.08	4653.35	1233.93	3144.37	832.514	1716.1
4	n.d.	n.d.	n.d.	n.d.	n.d.	n.d.		4	n.d.	n.d.	n.d.	n.d.	n.d.	5.21538		4	23.1766	52.3766	59.9659	11.6518	34.9815	64.5783
8	n.d.	n.d.	n.d.	n.d.	n.d.			8	n.d.	n.d.	n.d.	n.d.	n.d.	n.d.		8	29.2289	13.799	11.8484	19.7481	14.4245	6.634
24	n.d.	n.d.	n.d.	n.d.	n.d.	n.d.		24	n.d.	n.d.	n.d.	n.d.	n.d.	n.d.		24	10.0895	9.90736	10.7935	7.89222	12.7274	6.63583
