# Supplementary material for: Probing plant signal processing optogenetically by two channelrhodopsins
Source: Nature. 2024 Aug 28;633(8031):872–7. doi: 10.1038/s41586-024-07884-1 (PMC11424491; doi:10.1038/s41586-024-07884-1)
Supplement: Supplementary file 23 — Source Data Extended Data Fig. 9 [file 41586_2024_7884_MOESM23_ESM.xlsx]

## Sheet: Tabelle1
Extended Data Fig. 9a, Photosynthesis is impaired by Pst inoculation and XXM 2.0 activation.
Samples at 0 time point for PEG, 10 mM MgCl2 and Pst are the same Ret-eYFP #1 transgenic plants without any treatment.
Ret-eYFP #1											Ret-ACR1 2.0 #1											PEG											Ret-XXM 2.0 #1											10 mM MgCl2
Time (h)	plant 1	plant 2	plant 3	plant 4	plant 5	plant 6	plant 7	plant 8	plant 9		Time (h)	plant 1	plant 2	plant 3	plant 4	plant 5	plant 6	plant 7	plant 8	plant 9		Time (h)	plant 1	plant 2	plant 3	plant 4	plant 5	plant 6	plant 7	plant 8	plant 9		Time (h)	plant 1	plant 2	plant 3	plant 4	plant 5	plant 6	plant 7	plant 8	plant 9		Time (h)	plant 1	plant 2	plant 3	plant 4	plant 5
0	0.759333	0.726	0.7544	0.757167	0.717	0.746333	0.730333	0.756333	0.746833		0	0.756	0.749	0.769	0.75	0.737	0.728	0.732	0.747	0.726		0	0.727	0.75	0.75	0.732	0.751	0.731	0.743	0.745	0.748		0	0.745	0.744	0.751	0.752	0.747	0.749	0.737	0.737	0.749		0	0.727	0.75	0.75	0.732	0.751
1	0.7525	0.751333	0.736167	0.741667	0.729333	0.723	0.753167	0.750833	0.753667		1	0.754	0.757	0.728	0.728	0.732	0.736	0.737	0.717	0.763		1	0.727	0.755	0.74225	0.723	0.738						1	0.717	0.7105	0.723	0.727	0.685667	0.680833	0.697	0.714	0.685333		1	0.7464	0.742	0.747	0.721	0.745
4	0.738	0.7515	0.742333	0.727	0.742	0.754833	0.7465	0.749	0.734667		4	0.731167	0.731	0.735	0.734	0.726	0.747	0.734	0.754	0.738		4	0.73	0.742	0.744	0.741	0.741						4	0.6665	0.656	0.561833	0.644667	0.574	0.6805	0.662167	0.642167	0.644667		4	0.733	0.748	0.74	0.747	0.738
8	0.757	0.717	0.747	0.733	0.747						8	0.718	0.737167	0.722	0.729	0.709	0.7344	0.708				8	0.737	0.752	0.746	0.7	0.712						8	0.6056	0.582	0.604	0.6126	0.6092	0.589					8	0.729	0.7495	0.747	0.746	0.741
Extended Data Fig. 9f, Relative expression levels of NtP5CS1B.
Ret-eYFP #1						Ret-XXM 2.0 #1							Ret-ACR1 2.0 #1
Time (h)	plant 1	plant 2	plant 3	plant 4		Time (h)	plant 1	plant 2	plant 3	plant 4	plant 5		Time (h)	plant 1	plant 2	plant 3	plant 4
0	1268.09	963.316	1175.9	1014.13		0	857.042	916.761	932.67	997.973	897.388		0	1246.23	1324.09	1153.65	776.368
0.5	994.96	784.909	882.338	827.192		0.5	1189.15	926.008	990.518	1112.79	1011.97		0.5	848.979	1183.9	872.121	923.423
1	803.909	755.267	802.93	843.021		1	959.895	1967.21	868.811	712.686	753.596		1	1410.86	1178.05	745.465	685.029
2	1012.89	1077.95	826.503	725.457		2	353.401	452.54	510.563	425.552	483.824		2	1110.48	1622.8	2740.15	973.993
4	1127.05	1086.88	1333.41	1161.78		4	171.687	161.833	167.48	243.156	227.456		4	4880.47	3675.36	3450.15	4531.68
8	1123.74	1035.86	807.667	1221.16		8	374.134	534.71	379.098	289.571	367.471		8	10444.2	7504.61	5944.28	5180.75
24	1189.14	1055.91	961.625	811.316		24	861.181	688.366	419.881	540.518	710.908		24	19098.3	9260.32	22652.7	6844.95
Extended Data Fig. 9g, Relative expression levels of NtNCED3.
Ret-eYFP #1						Ret-XXM 2.0 #1							Ret-ACR1 2.0 #1
Time (h)	plant 1	plant 2	plant 3	plant 4		Time (h)	plant 1	plant 2	plant 3	plant 4	plant 5		Time (h)	plant 1	plant 2	plant 3	plant 4
0	463.973	488.788	524.764	607.513		0	411.21	334.65	368.768	229.259	417.283		0	382.293	256.755	364.156	170.314
0.5	508.493	232.279	288.583	366.119		0.5	2371.92	1664.69	3027.08	1983.87	2195.39		0.5	1964.28	2162.49	508.865	3538.22
1	732.527	741.935	757.625	334.713		1	2116.94	2461.15	1694.95	1521.3	2151.3		1	2676.53	1993.06	2681.3	1921.98
2	356.93	424.805	343.548	367.944		2	1339.11	764.516	529.405	1194.37	633.924		2	1281.65	3928.14	2660.36	4607.04
4	405.164	256.265	560.011	449.097		4	144.643	172.86	153	221.005	307.205		4	6263.2	3598.01	2995.7	2971.36
8	257.168	521.87	325.643	404.942		8	255.571	288.898	158.389	338.568	517.629		8	4768.15	4439.39	3335.38	3889.34
24	564.8	500.825	494.149	484.578		24	453.779	429.317	224.224	484.42			24	2288.58	2162.35	1925.85	3564.88
Extended Data Fig. 9h, Relative expression levels of NtPP2C24.
Ret-eYFP #1						Ret-XXM 2.0 #1							Ret-ACR1 2.0 #1
Time (h)	plant 1	plant 2	plant 3	plant 4		Time (h)	plant 1	plant 2	plant 3	plant 4	plant 5		Time (h)	plant 1	plant 2	plant 3	plant 4
0	128.525	184.285	159.234	117.013		0	60.9412	81.5977	63.0325	76.1701	112.666		0	45.8373	74.7974	56.9711	170.063
0.5	149.618	60.1465	93.7186	183.491		0.5	115.709	107.257	149.618	208.565	229.668		0.5	64.3365	181.761	83.0084	106.045
1	122.439	199.431	223.315	148.617		1	333.452	337.029	292.013	240.326	327.046		1	414.865	283.622	474.942	842.296
2	163.83	107.734	81.0073	115.446		2	658.708	587.156	405.174	506.964	417.27		2	304.375	1345.92	543.245	1051.67
4	83.7776	40.8101	119.878	83.3849		4	97.566	182.307	159.123	197.64	268.072		4	1659.08	1204.89	946.932	1259.88
8	50.9777	86.4881	68.7669	146.139		8	215.017	110.887	130.466	204.525	300.907		8	1153.97	1818.91	890.932	1396.25
24	248.325	204.036	199.414	155.687		24	610.9	473.592	343.929	295.718	491.612		24	1298.58	1672.22	1441.62	2417.68
Extended Data Fig. 9i, Relative expression levels of NtLOX3.
Ret-eYFP #1						Ret-XXM 2.0 #1							Ret-ACR1 2.0 #1
Time (h)	plant 1	plant 2	plant 3	plant 4		Time (h)	plant 1	plant 2	plant 3	plant 4	plant 5		Time (h)	plant 1	plant 2	plant 3	plant 4
0	1102.68	1255.33	930.147	960.987		0	1155.1	990.991	1460.92	914.656	1190.17		0	1170.31	1247.41	1063.08	1458.11
0.5	1803.07	2265.33	2397.03	1409.24		0.5	37308.6	38376.3	47463	41084.6	39567		0.5	8957.74	13037	14040.3	10694.4
1	2286.86	2651.99	5494.64	992.388		1	69237.6	104414	59084	54105	50591.3		1	10380.7	12134.3	10136.2	9488.3
2	1840.09	2387.15	1351.5	5083.81		2	31143.2	26673.5	21961.8	20454.5	24521.5		2	10672.8	7281.57	12728	6467.1
4	2511.73	1244.12	2058.44	1991.57		4	763.889	846.471	742.521	1182.8	1201.77		4	7900.05	5173.43	9885.62	4808.48
8	1025.99	1450.65	959.544	1426.74		8	70.2778	226.942	89.4097	110.806	77.6947		8	855.466	1646.92	770.59	1133.72
24	1973.21	914.196	1472.88	1015.71		24	1444.88	1194.68	1502.73	1191.88	657.609		24	336.059	545.888	350.976	548.78
Extended Data Fig. 9j, Relative expression levels of NtAOS.
Ret-eYFP #1						Ret-XXM 2.0 #1							Ret-ACR1 2.0 #1
Time (h)	plant 1	plant 2	plant 3	plant 4		Time (h)	plant 1	plant 2	plant 3	plant 4	plant 5		Time (h)	plant 1	plant 2	plant 3	plant 4
0	216.156	186.938	232.162	217.341		0	150.719	144.716	208.941	157.133			0	202.869	199.505	139.091	348.314
0.5	328.416	226.533	288.434	266.044		0.5	8858.19	9330.36	10857.4	6385.01	8197.37		0.5	848.765	1003.24	1092.36	872.826
1	269.043	415.094	978.516	235.171		1	56235.2	62456.3	40295.8	38148.6	43564.8		1	1096.74	1226.95	1236.07	1523.18
2	292.151	899.691	214.875	531.667		2	39957.3	28551.9	34784.2	16287.9	32481.3		2	1932.3	1950.77	4208.13	2358.41
4	410.173	298.588	179.216	244.172		4	1179.87	1424.55	1340.81	1577.06	1188.98		4	4309.12	2198.71	3492.65	1769.01
8	219.124	235.987	235.524	238.996		8	286.752	341.154	306.424	392.857	317.308		8	256.863	469.546	361.842	459.387
24	413.185	190.046	160.729	287.644		24	274.763	269.827	334.358	277.384	367.552		24	52.994	70.8946	41.5862	74.0176
Extended Data Fig. 9k, Relative expression levels of NtZAT12.
Ret-eYFP #1						Ret-XXM 2.0 #1							Ret-ACR1 2.0 #1
Time (h)	plant 1	plant 2	plant 3	plant 4		Time (h)	plant 1	plant 2	plant 3	plant 4	plant 5		Time (h)	plant 1	plant 2	plant 3	plant 4
0	2.8306	7.87815	3.61664	2.9121		0	2.32335	2.63552	2.83578	1.92859	2.99327		0	3.72543	2.47253	2.4626	4.45299
0.5	3.12681	9.42195	2.53295	1.93225		0.5	20539.4	14157	14515.7	15093.5	16388.6		0.5	164.716	52.2652	572.429	22.0088
1	8.69963	4.35148	7.15745	4.21295		1	10744.4	9880.95	10029	8047.59	8516.44		1	22.2384	23.5781	38.8515	122.104
2	5.24533	3.42572	7.86554	1.86268		2	1121.37	891.343	1693.35	1110.58	1448.23		2	27.3143	26.1578	93.3344	6.15243
4	2.30782	2.23281	2.3055	4.68604		4	87.8472	55.6128	54.98	182.061	176.217		4	26.0454	11.4518	18.791	19.9157
8	1.13127	1.55744	2.03684	1.54615		8	46.0696	66.6416	39.6205	63.7596	41.2059		8	1.05287	3.47103	0.957008	3.40354
24	1.37555	1.06544	1.52688	1.52662		24	125.916	112.087	111.98	137.043	85.6227		24	0.563884	2.58056	1.60331	4.16865
Extended Data Fig. 9l, Relative expression levels of NtPAL1A.
Ret-eYFP #1						Ret-XXM 2.0 #1							Ret-ACR1 2.0 #1
Time (h)	plant 1	plant 2	plant 3	plant 4		Time (h)	plant 1	plant 2	plant 3	plant 4	plant 5		Time (h)	plant 1	plant 2	plant 3	plant 4
0	2653.78	8734.61	5840.44	8044.98		0	8842.44	8854.47	7371.38	6377.99	7520.13		0	5774.16	11997.8	5011.26	10017.3
0.5	4763.57	3176.41	12743.5	7305.41		0.5	22006.1	15656.8	16215.4	16535.4	17277.2		0.5	4963.01	5606.76	8842.44	8842.44
1	4170.69	7286.17	6932.98	9703.21		1	50153.2	67888.2	46165.4	36679.1	36454.6		1	6392.59	7810.49	9916.65	6863.22
2	10152.4	13825	12202.6	17921.7		2	84603.6	96382.6	79401.5	63240.3	67767.9		2	6085.94	15256.3	9462.43	11738.6
4	10245.3	5080.68	12009.5	7376.69		4	45429.1	46637.4	42972.6	55687.1	51609.6		4	11351	15134.2	14757.2	10119.2
8	5531.44	9188.14	8573.81	9908.55		8	18282.9	20632.4	19466.1	19437.8	18918.7		8	2630.63	4512.95	2518.88	2160.24
24	6878.61	8120.86	11096.4	6507.73		24	21512.2	31382	23552.3	11714.3	16722.4		24	2057.93	2468.11	2425.07	2612.54
Extended Data Fig. 9m, Relative expression levels of HSR203J.
Ret-eYFP #1						Ret-XXM 2.0 #1							Ret-ACR1 2.0 #1
Time (h)	plant 1	plant 2	plant 3	plant 4		Time (h)	plant 1	plant 2	plant 3	plant 4	plant 5		Time (h)	plant 1	plant 2	plant 3	plant 4
0	267.363	183.241	328.545	356.261		0	234.383	347.149	319.588	308.158			0	383.429	351.353	330.41	211.142
0.5	282.251	746.227	564.231	460.189		0.5	12026.5	9948.69	12185	11836.3	10736.5		0.5	1865.73	2016.04	2109.7	1538.85
1	525.075	1281.44	843.936	928.291		1	32115.8	37682.8	31405.7	27674.8	29321.1		1	1247.75	1362.38	2184.29	1575.03
2	586.042	269.969	288.466	567.643		2	30821.4	36783.9	31993.7	39766.5	31836.2		2	3084.59	3701.87	5686.4	2799.57
4	759.024	227.062	315.178	446.144		4	47688.4	58047.7	33606	49792.8	35851.8		4	3830.41	8109.88	3605.82	3130.69
8	281.93	403.236	339.13	434.306		8	10580.1	12068.9	12645.6	11989.6	13548.9		8	1577	1882.19	1199.57	1273.98
24	422.259	203.904	242.508	359.355		24	7299.2	8129.93	8379.3	11523.4			24	465.059	1239.95	400.663	373.711
[truncated: 14 more columns]
