# Supplementary material for: Probing plant signal processing optogenetically by two channelrhodopsins
Source: Nature. 2024 Aug 28;633(8031):872–7. doi: 10.1038/s41586-024-07884-1 (PMC11424491; doi:10.1038/s41586-024-07884-1)
Supplement: Supplementary file 24 — Source Data Extended Data Fig. 10 [file 41586_2024_7884_MOESM24_ESM.xlsx]

## Sheet: Extended Data Fig. 10d
Extended Data Fig. 10d, The amplitude of electrical waves triggered in Ret-XXM 2.0 #1 transgenic N. tabacum plants.
plant 1	6.5613
plant 2	11.073
plant 3	13.554
plant 4	10.498
plant 5	2.228
plant 6	11.85
plant 7	8.56
plant 8	8.5
plant 9	7.66
plant 10	5.93
plant 11	6.6
plant 12	11.16
plant 13	10.1
plant 14	7.59
plant 15	5.98
plant 16	6.622
plant 17	4.1
plant 18	10.95

## Sheet: Extended Data Fig. 10e
Extended Data Fig. 10e, Duration of the depolarization in Ret-XXM 2.0 #1 transgenic N. tabacum plants.
plant 1	30
plant 2	45
plant 3	40.5
plant 4	26
plant 5	21
plant 6	28
plant 7	28.5
plant 8	37.5
plant 9	45
plant 10	45
plant 11	42
plant 12	40
plant 13	22
plant 14	20
plant 15	36
plant 16	40
plant 17	24
plant 18	32
